# Supplementary material for: Pan-cancer analysis of somatic mutations and transcriptomes reveals common functional gene clusters shared by multiple cancer types
Source: Sci Rep. 2018 Apr 16;8:6041. doi: 10.1038/s41598-018-24379-y (PMC5902616; doi:10.1038/s41598-018-24379-y)
Supplement: Supplementary file 2 — Supplementary Data S1 [file 41598_2018_24379_MOESM2_ESM.xlsx]

## Sheet: EnsID_NumOfVariants.divided
Supplementary Data S1. Number of variants (total number of variants/number of aliquots)								Primary site			Disease type			TCGA dataset
Ensembl_ID	Hugo_Symbol	SYMBOL_SOURCE	Chromosome	Adrenal Gland	Bladder	Breast	Cervix	Bile Duct	Colorectal	Lymph Nodes	Esophagus	Brain	Head and Neck	Kidney	Kidney	Kidney	Bone Marrow	Brain	Liver	Lung	Lung	Pleura	Ovary	Pancreas	Adrenal Gland	Prostate	Colorectal	Soft Tissue	Skin	Stomach	Testis	Thyroid	Thymus	Uterus	Uterus	Eye	Average	No. of TCGA dataset (not 0)	Exon length (bp)	Average/Exon length
				Adrenocortical Carcinoma	Bladder Urothelial Carcinoma	Breast Invasive Carcinoma	Cervical Squamous Cell Carcinoma and Endocervical Adenocarcinoma	Cholangiocarcinoma	Colon Adenocarcinoma	Lymphoid Neoplasm Diffuse Large B-cell Lymphoma	Esophageal Carcinoma	Glioblastoma Multiforme	Head and Neck Squamous Cell Carcinoma	Kidney Chromophobe	Kidney Renal Clear Cell Carcinoma	Kidney Renal Papillary Cell Carcinoma	Acute Myeloid Leukemia	Brain Lower Grade Glioma	Liver Hepatocellular Carcinoma	Lung Adenocarcinoma	Lung Squamous Cell Carcinoma	Mesothelioma	Ovarian Serous Cystadenocarcinoma	Pancreatic Adenocarcinoma	Pheochromocytoma and Paraganglioma	Prostate Adenocarcinoma	Rectum Adenocarcinoma	Sarcoma	Skin Cutaneous Melanoma	Stomach Adenocarcinoma	Testicular Germ Cell Tumors	Thyroid Carcinoma	Thymoma	Uterine Corpus Endometrial Carcinoma	Uterine Carcinosarcoma	Uveal Melanoma
				TCGA-ACC	TCGA-BLCA	TCGA-BRCA	TCGA-CESC	TCGA-CHOL	TCGA-COAD	TCGA-DLBC	TCGA-ESCA	TCGA-GBM	TCGA-HNSC	TCGA-KICH	TCGA-KIRC	TCGA-KIRP	TCGA-LAML	TCGA-LGG	TCGA-LIHC	TCGA-LUAD	TCGA-LUSC	TCGA-MESO	TCGA-OV	TCGA-PAAD	TCGA-PCPG	TCGA-PRAD	TCGA-READ	TCGA-SARC	TCGA-SKCM	TCGA-STAD	TCGA-TGCT	TCGA-THCA	TCGA-THYM	TCGA-UCEC	TCGA-UCS	TCGA-UVM
ENSG00000000003	TSPAN6	HGNC	chrX	0.010989	0.00274725	0.001001	0.00328947	0	0.0162037	0	0.00546448	0	0	0	0.0035461	0	0	0.00217391	0	0.00204082	0.00232558	0	0.00244499	0	0	0	0.00636943	0	0.00980392	0.00229885	0	0	0	0.0277264	0	0	0.00298257	15	6761	4.41144e-07
ENSG00000000005	TNMD	HGNC	chrX	0.010989	0.010989	0.00600601	0.00986842	0	0.0115741	0	0	0.0027933	0.00394477	0	0.0035461	0	0	0.00217391	0.00280112	0.00408163	0.0116279	0	0	0	0	0	0	0	0.0196078	0	0	0	0	0.0351201	0.0350877	0	0.00515791	15	1881	2.74211e-06
ENSG00000000419	DPM1	HGNC	chr20	0	0.00824176	0.003003	0.00657895	0	0.00925926	0	0	0	0.00197239	0	0	0	0	0.00217391	0	0.00612245	0.00465116	0	0	0	0.00704225	0.00656455	0.00636943	0	0.00980392	0.00689655	0	0	0	0.0221811	0	0	0.00305639	14	3633	8.41284e-07
ENSG00000000457	SCYL3	HGNC	chr1	0	0.0274725	0.00800801	0.00657895	0	0.0208333	0	0	0.00558659	0.00394477	0	0.0070922	0.00395257	0	0.00217391	0.00560224	0.00408163	0.00465116	0	0.00488998	0.00588235	0	0	0.0127389	0.00869565	0.00980392	0.0114943	0	0	0	0.038817	0	0	0.00582727	19	9698	6.00873e-07
ENSG00000000460	C1orf112	HGNC	chr1	0	0.021978	0.004004	0.0263158	0	0.0138889	0.0212766	0	0.0027933	0.0118343	0	0.0106383	0.00395257	0	0.00652174	0.0112045	0.00204082	0.00930233	0	0	0	0	0	0.00636943	0	0.00980392	0.0114943	0	0.00215054	0	0.0720887	0.0350877	0	0.00856805	19	11674	7.33943e-07
ENSG00000000938	FGR	HGNC	chr1	0	0.0137363	0.002002	0.00986842	0	0.00231481	0	0.00546448	0.0027933	0.00197239	0	0	0.00790514	0	0.00217391	0.0112045	0.0102041	0.00465116	0.0131579	0.00488998	0.00588235	0	0.00218818	0	0	0.00980392	0.00689655	0	0.00215054	0	0.0499076	0.0175439	0	0.00565792	21	6843	8.26818e-07
ENSG00000000971	CFH	HGNC	chr1	0	0.0274725	0.013013	0.0164474	0	0.0671296	0.0638298	0.0327869	0.0195531	0.0295858	0	0.0141844	0	0	0.0108696	0.00840336	0.0857143	0.0511628	0	0.0195599	0.0235294	0	0.0109409	0.0955414	0.0130435	0.107843	0.0528736	0	0.00215054	0	0.134935	0	0	0.02729	22	12977	2.10295e-06
ENSG00000001036	FUCA2	HGNC	chr6	0	0.00824176	0.004004	0.00986842	0	0.00925926	0	0.00546448	0	0.00394477	0	0	0	0	0.00652174	0.00560224	0.00204082	0.00697674	0	0	0	0	0	0.00636943	0	0	0.00689655	0	0	0	0.0406654	0	0	0.00351078	13	3548	9.89509e-07
ENSG00000001084	GCLC	HGNC	chr6	0.010989	0.0302198	0.003003	0.00657895	0	0.0208333	0	0.00546448	0.00558659	0.00788955	0	0	0.0118577	0	0	0.00280112	0.0102041	0.00697674	0	0.00244499	0	0	0	0.0127389	0.00434783	0	0.00689655	0	0	0	0.0554529	0	0	0.00619047	17	16867	3.67017e-07
ENSG00000001167	NFYA	HGNC	chr6	0.021978	0.00274725	0.001001	0.0131579	0	0.00462963	0.0212766	0.010929	0	0	0	0	0.00790514	0	0	0.00280112	0.00204082	0.00697674	0	0	0	0	0	0.0127389	0	0.00980392	0.00229885	0	0	0	0.0240296	0	0	0.00437316	15	4507	9.70305e-07
ENSG00000001460	STPG1	HGNC	chr1	0.010989	0.00549451	0	0.00328947	0.0208333	0.00462963	0	0	0.0027933	0.00394477	0	0	0	0	0.00217391	0	0.00612245	0.00232558	0	0.00244499	0	0	0	0	0	0.00980392	0	0	0	0	0.0314233	0	0	0.00322025	13	17126	1.88033e-07
ENSG00000001461	NIPAL3	HGNC	chr1	0.010989	0.00274725	0	0.0131579	0	0.0208333	0	0.00546448	0.00558659	0.00197239	0	0.0035461	0.00395257	0	0	0	0.0102041	0.00465116	0	0	0	0	0	0.0127389	0.00434783	0	0.0091954	0	0.00215054	0	0.0277264	0	0	0.00422012	16	11755	3.59006e-07
ENSG00000001497	LAS1L	HGNC	chrX	0	0.0137363	0.00600601	0.0131579	0	0.00925926	0	0.010929	0.0111732	0.00197239	0	0	0.00395257	0	0.00434783	0.00280112	0.0183673	0.0255814	0.0131579	0.0122249	0.00588235	0	0	0.0191083	0	0.00980392	0.0183908	0	0	0	0.077634	0.0350877	0	0.00947194	20	8075	1.173e-06
ENSG00000001561	ENPP4	HGNC	chr6	0	0.00274725	0.00500501	0.00986842	0	0.00694444	0	0.010929	0.0111732	0.00986193	0	0	0.00395257	0	0	0	0	0.00697674	0	0.00733496	0.00588235	0	0	0.00636943	0	0.00980392	0.0045977	0	0	0	0.0425139	0	0	0.00436245	15	4651	9.37959e-07
ENSG00000001617	SEMA3F	HGNC	chr3	0	0.010989	0.002002	0.00328947	0	0.0208333	0	0.00546448	0.0027933	0.00394477	0	0	0.00790514	0	0.00217391	0.00560224	0.0102041	0.0139535	0	0	0.00588235	0	0	0.00636943	0	0	0.0206897	0	0	0	0.0443623	0	0	0.00504421	16	10068	5.01014e-07
ENSG00000001626	CFTR	HGNC	chr7	0	0.032967	0.014014	0.00986842	0	0.037037	0	0	0.0167598	0.0216963	0	0.0141844	0.00395257	0.00862069	0.00652174	0.0140056	0.0122449	0.0348837	0	0.00733496	0.00588235	0	0.00218818	0.0254777	0.0217391	0.137255	0.016092	0	0	0	0.0794824	0	0	0.0158245	21	10555	1.49924e-06
ENSG00000001629	ANKIB1	HGNC	chr7	0.010989	0.0274725	0.002002	0.0131579	0	0.0277778	0	0	0.00837989	0.00591716	0	0.0070922	0.00395257	0	0.00217391	0.00840336	0.0244898	0.0209302	0	0	0.00588235	0	0.00218818	0.0191083	0	0.0392157	0.0183908	0	0	0	0.0887246	0	0	0.0101893	19	10393	9.80404e-07
ENSG00000001630	CYP51A1	HGNC	chr7	0	0.00824176	0.003003	0	0	0.0115741	0	0.00546448	0.0027933	0	0	0	0.00790514	0	0.00434783	0	0.00408163	0	0	0.00244499	0	0	0	0.00636943	0	0.00980392	0.0137931	0	0	0	0.025878	0.0175439	0	0.00373468	14	5622	6.64298e-07
ENSG00000001631	KRIT1	HGNC	chr7	0.010989	0.0357143	0.00800801	0.00657895	0	0.0162037	0.0212766	0.00546448	0.0027933	0.00394477	0	0.0035461	0	0	0.00652174	0	0.00612245	0.0232558	0	0.00244499	0.0117647	0	0.00218818	0.0127389	0	0	0.0137931	0	0	0	0.051756	0	0	0.00742743	19	18212	4.07831e-07
ENSG00000002016	RAD52	HGNC	chr12	0	0.00549451	0.001001	0	0	0.00925926	0	0	0.0027933	0.00591716	0	0	0	0	0.00434783	0	0.00408163	0.00232558	0	0.00244499	0	0	0	0.00636943	0	0	0.0091954	0	0	0	0.0221811	0.0175439	0	0.00281682	13	15473	1.82047e-07
ENSG00000002079	MYH16	HGNC	chr7	0	0	0.002002	0.0361842	0	0.00462963	0	0.0273224	0.0027933	0.00197239	0	0	0	0.00862069	0	0	0.00204082	0.00232558	0.0131579	0.00244499	0.00588235	0	0	0	0.0130435	0	0	0	0	0	0.121996	0	0	0.00740655	14	7610	9.73265e-07
ENSG00000002330	BAD	HGNC	chr11	0	0	0.001001	0	0	0.00231481	0	0	0	0.00197239	0	0	0	0	0	0	0	0	0	0.00244499	0.00588235	0	0	0	0	0	0.0045977	0	0	0	0.00739372	0	0	0.000775968	7	4092	1.89631e-07
ENSG00000002549	LAP3	HGNC	chr4	0	0.00824176	0.004004	0.00986842	0	0.0138889	0.0212766	0.00546448	0	0.00394477	0	0	0.0118577	0.00862069	0.00217391	0.00560224	0.0122449	0.00930233	0	0	0	0	0	0.0127389	0.00434783	0	0.0091954	0	0	0	0.0443623	0	0	0.00567076	17	8420	6.73487e-07
ENSG00000002586	CD99	HGNC	chrX	0	0	0.003003	0.00328947	0	0.00231481	0	0	0.0027933	0	0	0	0.00395257	0	0	0	0.00408163	0.00232558	0	0	0	0	0	0.00636943	0	0.00980392	0	0	0	0	0.012939	0	0	0.0015416	10	6939	2.22164e-07
ENSG00000002587	HS3ST1	HGNC	chr4	0	0.00274725	0	0.00657895	0.0208333	0.00231481	0	0.010929	0.0139665	0.00197239	0	0	0.00395257	0.00862069	0	0.0112045	0.0163265	0.00930233	0	0.00488998	0.00588235	0	0	0	0	0.0490196	0.00689655	0	0	0	0.0295749	0	0	0.00621249	17	8662	7.17212e-07
ENSG00000002726	AOC1	HGNC	chr7	0	0.00274725	0.002002	0.0131579	0	0.00462963	0	0.00546448	0.00837989	0.00986193	0	0.0141844	0.00790514	0.00862069	0.00434783	0.00560224	0.0265306	0.0395349	0	0.00977995	0.0235294	0	0	0.00636943	0	0.107843	0.0114943	0	0.00430108	0	0.0739372	0	0	0.0118249	21	7059	1.67516e-06
ENSG00000002745	WNT16	HGNC	chr7	0	0.010989	0.003003	0	0	0.00694444	0	0.00546448	0.00558659	0.00394477	0	0	0	0	0	0	0.0142857	0.00232558	0	0.00244499	0	0	0	0	0	0.00980392	0.00689655	0	0	0	0.0221811	0	0	0.00284455	12	3839	7.40962e-07
ENSG00000002746	HECW1	HGNC	chr7	0	0.0357143	0.015015	0.0328947	0	0.0902778	0.0425532	0.0218579	0.0251397	0.0138067	0	0.0106383	0.0158103	0	0.0108696	0.0196078	0.0959184	0.0953488	0	0.0171149	0.0352941	0	0.00437637	0.0573248	0.00434783	0.117647	0.0436782	0	0.00215054	0.00952381	0.133087	0	0	0.0287878	24	18303	1.57285e-06
ENSG00000002822	MAD1L1	HGNC	chr7	0.010989	0.00274725	0.003003	0	0	0.0138889	0	0	0.00558659	0.00394477	0	0	0.00395257	0	0	0.00560224	0.00612245	0.0116279	0	0.00244499	0.00588235	0	0.00437637	0.0127389	0.00434783	0	0.0183908	0	0	0	0.0462107	0	0	0.00490475	17	11166	4.39257e-07
ENSG00000002834	LASP1	HGNC	chr17	0.010989	0.00824176	0.003003	0	0	0.00231481	0	0.00546448	0	0.00197239	0	0	0.00395257	0	0	0	0.00816327	0.00232558	0.0131579	0.00244499	0	0	0.00437637	0	0.00434783	0	0.00229885	0	0	0	0.0184843	0	0	0.00277385	15	16895	1.64182e-07
ENSG00000002919	SNX11	HGNC	chr17	0	0.00274725	0	0.00657895	0	0.00462963	0	0	0.00558659	0	0	0.0035461	0	0	0	0.00560224	0	0.00465116	0	0	0	0	0	0.00636943	0	0.00980392	0.00229885	0	0	0	0.0110906	0	0	0.0019062	11	11406	1.67123e-07
ENSG00000002933	TMEM176A	HGNC	chr7	0	0.00274725	0	0.00657895	0	0.00925926	0	0	0.0027933	0.00394477	0	0	0.0118577	0	0.00217391	0.00280112	0.0122449	0.00232558	0	0.00244499	0.00588235	0	0	0	0.00434783	0.0392157	0.0045977	0	0	0	0.0221811	0	0	0.00410292	16	8935	4.59197e-07
ENSG00000003056	M6PR	HGNC	chr12	0	0	0	0.00328947	0	0.00231481	0	0	0	0.00394477	0	0	0.00395257	0	0.00217391	0	0	0.00232558	0	0	0	0	0.00218818	0	0	0	0.0091954	0	0	0	0.012939	0	0	0.00128254	9	11190	1.14615e-07
ENSG00000003096	KLHL13	HGNC	chrX	0.032967	0.010989	0.004004	0.00986842	0	0.0162037	0.0212766	0.010929	0.0139665	0.00986193	0	0.0035461	0	0	0.00434783	0.00840336	0.022449	0.00930233	0	0.00488998	0	0	0	0.0191083	0.00434783	0.0784314	0.0183908	0.00653595	0	0	0.0887246	0.0350877	0	0.0131403	22	11447	1.14793e-06
ENSG00000003137	CYP26B1	HGNC	chr2	0	0.0164835	0.003003	0	0	0.0231481	0	0.00546448	0.0027933	0.00986193	0	0.0070922	0	0	0.00869565	0.00560224	0.0326531	0.0255814	0	0.00244499	0.00588235	0	0	0.0191083	0	0.0196078	0.0114943	0	0	0	0.0554529	0	0	0.00770817	17	9181	8.39578e-07
ENSG00000003147	ICA1	HGNC	chr7	0.010989	0.0192308	0.003003	0.0197368	0	0.0162037	0	0.00546448	0	0.00591716	0	0	0.00395257	0	0.00652174	0.00840336	0.00408163	0.0162791	0	0	0.00588235	0	0	0.0191083	0.00434783	0.00980392	0.00689655	0	0	0	0.0314233	0	0	0.00597714	18	11287	5.2956e-07
ENSG00000003249	DBNDD1	HGNC	chr16	0	0.00549451	0	0.00328947	0	0.00462963	0	0	0	0.00197239	0	0	0.00790514	0	0	0	0	0.00465116	0	0	0	0	0.00218818	0.00636943	0	0	0.0045977	0	0	0	0.00369686	0	0	0.00135741	10	9516	1.42645e-07
ENSG00000003393	ALS2	HGNC	chr2	0.010989	0.00549451	0.00600601	0.0263158	0	0.0532407	0	0.00546448	0.00558659	0.0138067	0	0.0070922	0.0118577	0	0.00652174	0.00840336	0.0306122	0.0348837	0.0131579	0.00488998	0.0117647	0.0140845	0.00656455	0.0191083	0	0.0392157	0.0183908	0	0	0	0.101664	0	0	0.0137914	23	18287	7.54162e-07
ENSG00000003400	CASP10	HGNC	chr2	0	0.00274725	0.001001	0.00657895	0	0.0115741	0	0	0.00558659	0.00197239	0	0.0035461	0	0	0	0	0.0122449	0.00697674	0	0.00244499	0	0	0.00218818	0.00636943	0	0.0196078	0.0114943	0	0	0	0.0425139	0	0	0.00414687	15	19108	2.17022e-07
ENSG00000003402	CFLAR	HGNC	chr2	0	0.010989	0.001001	0	0	0.00694444	0	0	0.0027933	0.00591716	0	0	0.00790514	0	0.00217391	0	0.00816327	0.0162791	0	0	0.0176471	0	0.00218818	0.0127389	0	0.00980392	0.00229885	0	0	0	0.0295749	0.0175439	0	0.00466551	16	31482	1.48196e-07
ENSG00000003436	TFPI	HGNC	chr2	0.010989	0	0.003003	0.00328947	0	0.0115741	0	0.00546448	0	0.00394477	0	0.0035461	0	0	0	0	0.00612245	0.00930233	0	0	0.00588235	0	0	0.0318471	0.00434783	0.0294118	0.0114943	0	0	0	0.0462107	0.0175439	0	0.00618102	16	17571	3.51774e-07
ENSG00000003509	NDUFAF7	HGNC	chr2	0	0.010989	0.003003	0.00328947	0	0.0138889	0	0.00546448	0	0.00197239	0	0	0	0	0	0.00280112	0.00408163	0.0116279	0	0.00244499	0.00588235	0	0	0.00636943	0	0	0.016092	0	0	0	0.0369686	0	0	0.0037841	14	9707	3.89832e-07
ENSG00000003756	RBM5	HGNC	chr3	0	0.0247253	0.00500501	0.0230263	0	0.0138889	0.0212766	0.00546448	0.0027933	0.0138067	0	0	0.00790514	0	0	0.00840336	0.00612245	0.0186047	0	0	0.00588235	0	0.00437637	0.0127389	0	0.0294118	0.0114943	0	0	0	0.0425139	0	0	0.0078012	18	21603	3.61117e-07
ENSG00000003987	MTMR7	HGNC	chr8	0	0.0192308	0.002002	0.0131579	0	0.0115741	0	0.00546448	0	0.00788955	0	0.0035461	0	0.00862069	0.00434783	0.0112045	0.0102041	0.00465116	0	0.00488998	0	0	0.00437637	0.00636943	0.00434783	0.0588235	0.0045977	0.00653595	0	0.00952381	0.0554529	0	0	0.00778214	21	7575	1.02734e-06
ENSG00000003989	SLC7A2	HGNC	chr8	0	0.010989	0.001001	0.00328947	0	0.0231481	0.0212766	0.010929	0.0027933	0.00394477	0	0	0.0158103	0	0.00217391	0	0.00816327	0.00930233	0	0.00733496	0	0	0.00656455	0.00636943	0.00869565	0.0294118	0.00689655	0	0	0	0.0462107	0	0.0125	0.0071759	20	14410	4.97981e-07
ENSG00000004059	ARF5	HGNC	chr7	0	0.00824176	0.001001	0.00328947	0	0.00694444	0	0	0	0	0	0	0.00395257	0	0	0	0.00612245	0.0162791	0	0	0.00588235	0	0	0	0	0	0.00229885	0	0	0	0.00739372	0	0	0.00186078	10	4332	4.29543e-07
ENSG00000004139	SARM1	HGNC	chr17	0.010989	0.00824176	0.004004	0.00986842	0	0.00462963	0	0.00546448	0	0.00394477	0	0.0035461	0	0	0.00217391	0.00840336	0.00204082	0	0	0	0	0	0.00218818	0	0.00434783	0	0.00229885	0	0	0	0.012939	0.0175439	0	0.00310982	16	17217	1.80625e-07
ENSG00000004142	POLDIP2	HGNC	chr17	0	0.00274725	0.002002	0	0	0.00462963	0	0	0.0027933	0.00197239	0	0	0.00395257	0	0	0	0.00204082	0.0116279	0	0.00244499	0	0	0.00218818	0.00636943	0.00434783	0	0.00689655	0.00653595	0	0	0.0240296	0	0	0.00256298	15	2912	8.80144e-07
ENSG00000004399	PLXND1	HGNC	chr3	0	0.0357143	0.004004	0.0164474	0	0.0509259	0.0212766	0.0327869	0.00837989	0.0138067	0	0.0070922	0.0158103	0	0.00434783	0.0168067	0.0244898	0.0209302	0	0.00244499	0.00588235	0	0.00218818	0.0254777	0.00434783	0.0196078	0.0229885	0	0	0	0.0868762	0	0	0.0134131	22	17314	7.74697e-07
ENSG00000004455	AK2	HGNC	chr1	0	0.00824176	0.001001	0.00657895	0	0	0	0	0	0.00197239	0	0.0035461	0	0	0	0.00280112	0.00204082	0	0.0131579	0.00244499	0	0	0.00218818	0.00636943	0	0.00980392	0	0	0	0	0.00554529	0	0	0.00199066	13	12840	1.55036e-07
ENSG00000004468	CD38	HGNC	chr4	0	0.00274725	0.003003	0.00657895	0	0.0138889	0	0.010929	0.00558659	0.00986193	0	0.0035461	0	0	0	0.0112045	0.00816327	0.00232558	0	0.00488998	0.00588235	0	0.00218818	0.0127389	0	0.0196078	0.016092	0	0.00215054	0	0.0184843	0	0	0.00484452	19	9566	5.06431e-07
ENSG00000004478	FKBP4	HGNC	chr12	0.010989	0.010989	0.001001	0.00986842	0	0.00462963	0	0.00546448	0	0.00394477	0	0	0.0118577	0	0.00652174	0.00560224	0.00612245	0.00232558	0	0	0.00588235	0	0.00218818	0	0.00434783	0.00980392	0.00689655	0.00653595	0	0	0.0240296	0	0	0.00421213	19	6903	6.10189e-07
ENSG00000004487	KDM1A	HGNC	chr1	0	0.0302198	0.003003	0.00986842	0	0.00925926	0	0.010929	0.00558659	0.00788955	0	0	0.00395257	0	0.00434783	0.00280112	0.00612245	0.0162791	0	0.00244499	0.00588235	0	0.00218818	0.0254777	0	0.00980392	0.0114943	0	0	0	0.038817	0	0	0.00625355	19	8093	7.7271e-07
ENSG00000004534	RBM6	HGNC	chr3	0	0.0274725	0.00600601	0.0230263	0	0.0115741	0	0.0218579	0.00558659	0.00986193	0	0	0.00395257	0	0.00217391	0.00280112	0.0142857	0.0139535	0	0.00488998	0.0117647	0	0	0.0318471	0.00434783	0	0.0229885	0	0	0	0.0813309	0	0	0.00908246	18	15985	5.68186e-07
ENSG00000004660	CAMKK1	HGNC	chr17	0	0.010989	0.002002	0.00328947	0	0.00925926	0	0	0.0027933	0.00394477	0	0.0035461	0	0.00862069	0.00217391	0.00560224	0.00408163	0.0186047	0	0.00244499	0	0	0	0.0127389	0.00869565	0.0294118	0.0091954	0	0	0	0.038817	0	0	0.00533972	18	8884	6.01049e-07
ENSG00000004700	RECQL	HGNC	chr12	0.010989	0.00824176	0.004004	0.0131579	0	0.00925926	0	0.0163934	0.00558659	0.0118343	0	0	0.00395257	0	0	0.00840336	0.0102041	0.0139535	0	0.00244499	0.00588235	0	0	0.00636943	0	0	0.0137931	0	0	0.00952381	0.0406654	0	0	0.00589875	18	5930	9.94731e-07
ENSG00000004766	CCDC132	HGNC	chr7	0	0.0274725	0.00500501	0.00986842	0	0.0277778	0.0425532	0.00546448	0.0111732	0.0177515	0	0.0070922	0.0118577	0	0.00434783	0.00840336	0.0285714	0.0348837	0	0.00733496	0.0117647	0	0.00437637	0.0254777	0.00869565	0.0294118	0.0252874	0	0.00215054	0	0.0979667	0.0350877	0	0.0148417	24	17890	8.29608e-07
ENSG00000004776	HSPB6	HGNC	chr19	0	0	0	0	0	0.00231481	0	0.00546448	0	0	0	0.0035461	0	0	0	0	0	0	0	0	0	0	0	0	0	0	0	0	0	0	0.00184843	0	0	0.000399207	4	2564	1.55697e-07
ENSG00000004777	ARHGAP33	HGNC	chr19	0	0.0274725	0.001001	0.00986842	0	0.0324074	0	0.00546448	0.00837989	0.00788955	0	0	0	0	0.00217391	0.00840336	0.0204082	0.0348837	0	0.00488998	0.00588235	0	0.00437637	0.0127389	0.00434783	0.0490196	0.0275862	0	0	0	0.064695	0	0	0.0100572	19	10757	9.34948e-07
ENSG00000004779	NDUFAB1	HGNC	chr16	0	0.010989	0.001001	0	0	0.00462963	0	0	0	0	0	0	0	0	0	0	0	0.00465116	0	0	0	0	0	0	0	0	0.0045977	0	0	0	0.00554529	0	0	0.000951933	6	2981	3.19333e-07
ENSG00000004799	PDK4	HGNC	chr7	0	0.00274725	0.003003	0.00657895	0	0.00925926	0	0	0.0027933	0.0118343	0	0	0	0	0	0.00560224	0.00612245	0.0139535	0	0	0	0	0	0	0	0.0196078	0.0114943	0.00653595	0	0.00952381	0.0332717	0	0	0.00431296	14	7395	5.83227e-07
ENSG00000004809	SLC22A16	HGNC	chr6	0	0.010989	0.004004	0.00328947	0	0.0185185	0	0	0	0.0118343	0	0.0035461	0.00790514	0.00862069	0.00217391	0.00840336	0.0367347	0.0116279	0.0131579	0	0.00588235	0	0.00437637	0.0127389	0	0	0.0252874	0	0.00215054	0	0.0351201	0	0	0.00685941	19	7132	9.6178e-07
ENSG00000004838	ZMYND10	HGNC	chr3	0	0.00824176	0.003003	0.00986842	0	0.00462963	0	0	0	0.00197239	0	0.0035461	0.00395257	0	0.00217391	0	0.00408163	0	0	0.00244499	0	0	0	0	0	0	0.00229885	0	0	0	0.025878	0.0175439	0	0.00271622	13	8360	3.24906e-07
ENSG00000004846	ABCB5	HGNC	chr7	0.010989	0.0467033	0.00800801	0.00657895	0	0.0416667	0.0425532	0.0273224	0.0223464	0.0236686	0	0.0070922	0.00395257	0	0.00434783	0.0280112	0.104082	0.0651163	0	0.0122249	0.0352941	0	0.00218818	0.0573248	0.026087	0.107843	0.0344828	0	0	0	0.114603	0.0175439	0	0.0257585	24	10713	2.40441e-06
ENSG00000004848	ARX	HGNC	chrX	0	0.00549451	0.001001	0.00328947	0	0.0162037	0	0	0	0.00197239	0	0	0	0	0	0.00840336	0.00408163	0.00232558	0	0	0.00588235	0	0	0.00636943	0	0.00980392	0.00689655	0.00653595	0.00215054	0	0.0240296	0	0	0.00316485	15	3307	9.57015e-07
ENSG00000004864	SLC25A13	HGNC	chr7	0	0.010989	0.001001	0.00328947	0	0.0185185	0.0425532	0	0	0.00788955	0	0.0035461	0.00395257	0	0	0.00560224	0.0142857	0.0186047	0	0.00244499	0.00588235	0	0.00437637	0.0191083	0.00869565	0.00980392	0.016092	0	0	0	0.0573013	0.0175439	0	0.00822669	20	7045	1.16773e-06
ENSG00000004866	ST7	HGNC	chr7	0	0.010989	0.002002	0.00657895	0	0.0138889	0	0	0	0.00394477	0	0	0.00395257	0	0.00217391	0.00280112	0.0102041	0.0139535	0	0.00244499	0	0	0	0.00636943	0	0.0294118	0.0114943	0	0	0	0.0480591	0	0	0.00509904	15	15126	3.37104e-07
ENSG00000004897	CDC27	HGNC	chr17	0	0.010989	0.003003	0.0131579	0	0.025463	0	0.0163934	0.0027933	0.00986193	0	0.0035461	0	0	0.00217391	0.00560224	0.00204082	0.00930233	0	0.00733496	0	0.00704225	0.00218818	0.0254777	0	0.00980392	0.00229885	0	0	0.00952381	0.0683919	0	0.0125	0.00754208	21	14471	5.21186e-07
ENSG00000004939	SLC4A1	HGNC	chr17	0.010989	0.010989	0.00500501	0.0164474	0	0.025463	0.0212766	0	0.00558659	0.00591716	0	0.0035461	0.00395257	0	0.00434783	0.0112045	0.044898	0.0116279	0	0.00733496	0	0	0.00656455	0.0127389	0.00869565	0.0980392	0.0045977	0	0	0	0.0739372	0	0.0125	0.0122927	22	10998	1.11772e-06
ENSG00000004948	CALCR	HGNC	chr7	0.010989	0.0137363	0.001001	0	0.0416667	0.0208333	0.0212766	0.00546448	0.00558659	0.00986193	0	0	0.00790514	0	0.00217391	0.00560224	0.0408163	0.044186	0	0.00488998	0.00588235	0	0.00218818	0.0318471	0.00869565	0.0686275	0.0114943	0	0.00215054	0	0.0573013	0.0175439	0	0.0133855	24	8150	1.64239e-06
ENSG00000004961	HCCS	HGNC	chrX	0	0.00549451	0.003003	0.00328947	0	0.00231481	0	0.00546448	0.0027933	0.00197239	0	0	0	0	0.00652174	0.00840336	0.00408163	0	0	0	0	0	0	0.0127389	0.00434783	0.00980392	0.0091954	0	0	0	0.0166359	0	0	0.00291093	15	2781	1.04672e-06
ENSG00000004975	DVL2	HGNC	chr17	0	0.0164835	0.002002	0.00657895	0	0.0324074	0	0.00546448	0.00558659	0.00197239	0	0	0	0	0.00217391	0.00840336	0.0102041	0.00465116	0	0	0.00588235	0	0.00218818	0.0191083	0	0.0196078	0.0183908	0	0.00215054	0	0.0462107	0.0175439	0	0.0068791	19	11597	5.9318e-07
ENSG00000005001	PRSS22	HGNC	chr16	0.010989	0	0.002002	0.00328947	0	0.00231481	0	0.00546448	0	0.00591716	0	0	0.00790514	0	0	0	0.00612245	0	0	0.00244499	0	0	0	0.00636943	0	0.0294118	0.0091954	0	0	0	0.0110906	0	0	0.00310657	13	6350	4.89223e-07
ENSG00000005007	UPF1	HGNC	chr19	0.021978	0.032967	0.00500501	0.0263158	0.0208333	0.037037	0	0.0218579	0.0139665	0.0177515	0	0.0070922	0.0118577	0.00862069	0.00652174	0.00280112	0.0122449	0.0139535	0.0131579	0.00488998	0	0	0.00437637	0.0191083	0	0.0588235	0.0344828	0	0	0	0.0591497	0	0	0.0137816	23	14492	9.50979e-07
ENSG00000005020	SKAP2	HGNC	chr7	0	0.00824176	0.002002	0.00328947	0	0.00694444	0	0.0163934	0.00558659	0.00394477	0	0	0.00395257	0	0.00217391	0.00560224	0.00816327	0.0116279	0	0.00488998	0	0	0	0.00636943	0	0	0.00689655	0	0.00215054	0	0.0277264	0	0	0.00381683	17	7143	5.34345e-07
ENSG00000005022	SLC25A5	HGNC	chrX	0	0.00274725	0	0.0131579	0	0.0115741	0	0.00546448	0.0027933	0.00197239	0	0	0.00395257	0	0	0.00280112	0.00408163	0.00232558	0	0	0	0	0	0	0	0.00980392	0.00689655	0.00653595	0	0	0.0314233	0.0175439	0	0.00372951	15	2965	1.25785e-06
ENSG00000005059	CCDC109B	HGNC	chr4	0	0.00274725	0.001001	0.00328947	0	0.0185185	0	0	0	0	0	0	0	0	0	0	0.00408163	0.00232558	0	0	0	0	0	0.00636943	0	0.00980392	0.0045977	0	0	0	0.025878	0	0	0.0023822	10	5207	4.57499e-07
ENSG00000005073	HOXA11	HGNC	chr7	0	0.00824176	0.003003	0.00328947	0	0.00694444	0.0212766	0	0	0.00394477	0	0	0.00395257	0	0.00217391	0.00280112	0.0142857	0.00232558	0	0	0.00588235	0	0	0	0	0	0.0045977	0	0	0	0.0314233	0	0	0.00345886	14	4432	7.80428e-07
ENSG00000005075	POLR2J	HGNC	chr7	0	0	0.002002	0	0	0.00462963	0	0.00546448	0	0.00197239	0	0	0	0	0	0	0	0	0	0.00488998	0	0	0	0	0	0	0.0045977	0	0	0	0.00369686	0	0	0.000825849	7	1626	5.07903e-07
ENSG00000005100	DHX33	HGNC	chr17	0	0.0137363	0.001001	0.00986842	0	0.0138889	0	0	0.0027933	0.00986193	0	0	0.00395257	0	0	0.00280112	0	0.00697674	0	0.00488998	0.00588235	0	0.00218818	0.0127389	0	0.0196078	0.00689655	0	0	0	0.0425139	0	0	0.0048363	16	11864	4.07645e-07
ENSG00000005102	MEOX1	HGNC	chr17	0	0.00549451	0	0.00328947	0	0.00462963	0	0.00546448	0	0	0	0.0035461	0	0	0	0.00840336	0.0122449	0	0	0.00244499	0.00588235	0	0.00218818	0.00636943	0	0	0.00689655	0	0	0	0.0110906	0	0	0.00236196	13	7021	3.36413e-07
ENSG00000005108	THSD7A	HGNC	chr7	0.021978	0.032967	0.013013	0.0263158	0.0208333	0.0462963	0.0212766	0.0218579	0.0167598	0.0591716	0	0.0035461	0.0118577	0.00862069	0.00434783	0.0168067	0.0959184	0.118605	0	0.0195599	0.0176471	0	0.00875274	0.0318471	0.026087	0.107843	0.0574713	0	0	0	0.155268	0.0350877	0	0.030295	26	19025	1.59238e-06
ENSG00000005156	LIG3	HGNC	chr17	0	0.010989	0.00700701	0.0230263	0	0.0231481	0	0.010929	0.00558659	0.00788955	0	0	0	0	0.00652174	0.00840336	0.0122449	0.0116279	0	0.0122249	0	0	0	0.0127389	0	0.0196078	0.0298851	0.00653595	0	0.00952381	0.0683919	0	0	0.00867521	18	20660	4.19903e-07
ENSG00000005175	RPAP3	HGNC	chr12	0	0.00549451	0.003003	0.00328947	0	0.00694444	0	0.00546448	0.0027933	0	0	0	0	0	0.00217391	0.00280112	0.00204082	0.0186047	0	0	0.00588235	0	0	0.0254777	0.0173913	0.00980392	0.0045977	0	0	0	0.0591497	0	0	0.00530038	16	7491	7.07566e-07
ENSG00000005187	ACSM3	HGNC	chr16	0.010989	0.0137363	0.003003	0.00328947	0	0.00925926	0	0	0.0027933	0.00788955	0	0.0070922	0.00395257	0	0	0.00280112	0.00816327	0.0186047	0	0.00244499	0.0117647	0	0.00218818	0.0254777	0	0.0294118	0.0091954	0	0	0	0.064695	0	0	0.00717429	19	11674	6.14552e-07
ENSG00000005189	AC004381.6	Clone_based_vega_gene	chr16	0	0.0137363	0.004004	0.0131579	0.0208333	0.0277778	0	0	0.0027933	0.00788955	0	0.0035461	0.00395257	0	0.00217391	0.00280112	0.00612245	0.00697674	0	0.00244499	0.0117647	0	0.00656455	0.0127389	0	0	0.0114943	0	0	0	0.064695	0	0	0.00683234	19	10340	6.60768e-07
ENSG00000005194	CIAPIN1	HGNC	chr16	0	0.00549451	0.001001	0.00657895	0	0.0115741	0	0	0	0	0	0	0	0	0	0	0.00408163	0.00465116	0	0	0.00588235	0	0.00218818	0	0	0	0.00229885	0	0.00215054	0	0.0166359	0.0175439	0	0.0024267	12	10829	2.24092e-07
ENSG00000005206	SPPL2B	HGNC	chr19	0	0.00824176	0.001001	0.00328947	0	0.0277778	0	0.00546448	0.00837989	0.00591716	0	0.0035461	0.00395257	0	0	0	0.00612245	0.00930233	0	0	0	0	0.00218818	0	0	0	0.00229885	0	0	0	0.0240296	0	0	0.00337914	14	14301	2.36287e-07
ENSG00000005238	FAM214B	HGNC	chr9	0	0	0.001001	0	0	0.0185185	0	0.00546448	0.0111732	0.00788955	0	0	0	0	0.00434783	0	0.0122449	0.00697674	0	0.00244499	0	0	0	0.00636943	0.00869565	0.0196078	0.00689655	0	0	0	0.0369686	0.0175439	0	0.00503464	15	12170	4.13693e-07
ENSG00000005243	COPZ2	HGNC	chr17	0	0.00549451	0	0.00328947	0	0.00462963	0	0	0	0	0	0	0.00395257	0	0	0	0	0.00232558	0	0	0.00588235	0	0	0.00636943	0	0.00980392	0	0	0	0	0.00554529	0	0	0.00143311	9	4393	3.26227e-07
ENSG00000005249	PRKAR2B	HGNC	chr7	0	0.0137363	0.004004	0.00657895	0	0.00462963	0	0.010929	0.0027933	0.00591716	0	0	0.00395257	0	0	0.00560224	0.00612245	0.0116279	0	0.00244499	0.00588235	0	0	0.00636943	0	0.00980392	0.0206897	0	0	0	0.0369686	0	0	0.00478947	17	4752	1.00788e-06
ENSG00000005302	MSL3	HGNC	chrX	0	0.0164835	0.00900901	0.0131579	0	0.0208333	0	0	0.00837989	0.00591716	0	0	0	0	0.00217391	0.00560224	0.0122449	0.00697674	0	0.00244499	0	0	0	0.0191083	0	0	0.0091954	0	0	0	0.064695	0	0	0.00594613	14	13511	4.40095e-07
ENSG00000005339	CREBBP	HGNC	chr16	0.010989	0.0989011	0.017017	0.0921053	0	0.099537	0.12766	0.0218579	0.0251397	0.061144	0	0	0.0316206	0	0.0130435	0.0168067	0.0510204	0.0627907	0.0263158	0.0195599	0.0117647	0	0.00875274	0.0636943	0.00434783	0.0392157	0.0689655	0.00653595	0	0	0.201479	0.0526316	0	0.0373605	25	22093	1.69105e-06
ENSG00000005379	BZRAP1	HGNC	chr17	0.021978	0.0412088	0.00600601	0.0328947	0	0.0300926	0	0.0163934	0.0167598	0.0157791	0	0.0106383	0.00790514	0	0.00652174	0.0140056	0.0265306	0.0209302	0.0131579	0.00244499	0.0117647	0	0.00437637	0.0318471	0.00869565	0.0686275	0.0206897	0	0	0	0.101664	0.0526316	0	0.0176831	24	17157	1.03067e-06
ENSG00000005381	MPO	HGNC	chr17	0	0.00549451	0.00700701	0.00328947	0	0.0300926	0.0212766	0.0163934	0.0111732	0.0157791	0	0.0106383	0.00395257	0	0.00652174	0.0112045	0.0306122	0.0255814	0	0.00244499	0.0117647	0	0.0109409	0.0191083	0.0130435	0.0490196	0.0114943	0	0	0	0.0480591	0.0175439	0	0.011589	23	4837	2.3959e-06
ENSG00000005421	PON1	HGNC	chr7	0	0.00824176	0.003003	0.00328947	0	0.0138889	0.0212766	0	0.00837989	0.0118343	0	0	0.00395257	0	0.00217391	0.00280112	0.00612245	0.0186047	0	0	0.00588235	0	0.00218818	0.00636943	0.00434783	0.00980392	0.00689655	0	0	0	0.0332717	0	0	0.00522208	19	4630	1.12788e-06
ENSG00000005436	GCFC2	HGNC	chr2	0	0.021978	0.002002	0.0131579	0	0	0	0.0163934	0.0027933	0.00394477	0	0.0070922	0.0118577	0	0	0.00560224	0.00408163	0.0162791	0	0.00244499	0	0	0.00218818	0.00636943	0	0.0196078	0.016092	0	0	0	0.0554529	0	0	0.00628296	17	15307	4.10463e-07
ENSG00000005448	WDR54	HGNC	chr2	0	0.00274725	0.001001	0.00657895	0	0.00231481	0	0.00546448	0.0027933	0.00986193	0	0	0.00395257	0	0.00217391	0	0.00204082	0.00465116	0	0	0	0	0	0	0	0	0.00689655	0	0	0	0.0240296	0	0	0.00225777	13	8799	2.56594e-07
ENSG00000005469	CROT	HGNC	chr7	0.010989	0.021978	0.00700701	0.0131579	0	0.00925926	0	0.00546448	0.00558659	0.00591716	0.0166667	0	0	0	0.00217391	0	0.022449	0.0162791	0	0.00244499	0.0117647	0	0.00218818	0	0	0.0392157	0.0137931	0	0	0	0.0573013	0.0175439	0	0.0085206	19	7195	1.18424e-06
ENSG00000005471	ABCB4	HGNC	chr7	0.010989	0.021978	0.00900901	0.0230263	0.0208333	0.025463	0	0.010929	0.0251397	0.0157791	0	0.0035461	0.00790514	0	0.0108696	0.00840336	0.0326531	0.0325581	0	0.0171149	0.00588235	0	0.00656455	0.0636943	0.0130435	0.0686275	0.0390805	0	0	0.00952381	0.160813	0.0175439	0	0.0200294	25	10326	1.93971e-06
ENSG00000005483	KMT2E	HGNC	chr7	0	0.0549451	0.016016	0.0230263	0.0208333	0.0462963	0	0.0273224	0.0195531	0.0157791	0	0.0141844	0.0118577	0	0.00652174	0.0196078	0.00612245	0.0186047	0.0131579	0.0146699	0.0176471	0	0.00656455	0.0828025	0.00869565	0.0392157	0.0505747	0.00653595	0.00215054	0	0.142329	0.0175439	0	0.0212896	26	20858	1.02069e-06
ENSG00000005486	RHBDD2	HGNC	chr7	0.010989	0	0	0	0	0.00925926	0	0	0.0027933	0.00394477	0	0	0	0	0.00217391	0.00280112	0.00612245	0.00232558	0	0	0.00588235	0	0.00437637	0	0	0.00980392	0.0045977	0	0	0	0.0277264	0	0	0.00281201	13	7928	3.54693e-07
ENSG00000005513	SOX8	HGNC	chr16	0	0.010989	0	0	0	0.00694444	0	0	0	0.00394477	0	0.0035461	0	0	0	0.00280112	0.0122449	0.0116279	0	0	0.0117647	0	0	0	0.00434783	0.0196078	0.0045977	0	0	0	0.012939	0.0175439	0	0.00372422	13	7202	5.17109e-07
ENSG00000005700	IBTK	HGNC	chr6	0.010989	0.0302198	0.00600601	0.0164474	0	0.0347222	0	0.010929	0.0111732	0.0118343	0	0.0106383	0.0118577	0	0.0130435	0.00560224	0.0183673	0.027907	0	0.00488998	0	0	0.00437637	0.0254777	0.00434783	0.0196078	0.0298851	0	0	0	0.12939	0	0	0.013264	21	22273	5.95519e-07
ENSG00000005801	ZNF195	HGNC	chr11	0	0.010989	0.002002	0.00657895	0	0.00694444	0	0.00546448	0.0027933	0.00591716	0	0	0.00395257	0	0	0.00560224	0.0183673	0.00465116	0	0.00244499	0.0235294	0	0	0.0127389	0	0.00980392	0.0114943	0	0	0	0.0609982	0	0	0.00588704	17	22242	2.64681e-07
ENSG00000005810	MYCBP2	HGNC	chr13	0.010989	0.123626	0.028028	0.0493421	0.0208333	0.131944	0.0212766	0.0382514	0.0307263	0.0532544	0.0166667	0.0212766	0.027668	0	0.0130435	0.0392157	0.0693878	0.0790698	0.0131579	0.0220049	0.0352941	0	0.0196937	0.0382166	0.00869565	0.0294118	0.0942529	0	0.00430108	0	0.384473	0.0175439	0	0.0436862	28	22584	1.93439e-06
ENSG00000005812	FBXL3	HGNC	chr13	0	0.0137363	0.002002	0.00328947	0	0.0138889	0	0	0.00558659	0.00591716	0	0.0035461	0	0	0.00434783	0.00280112	0.00816327	0.00232558	0	0.00244499	0.00588235	0	0	0.00636943	0	0	0.00689655	0	0	0	0.0536044	0	0	0.00426673	16	8890	4.79947e-07
ENSG00000005844	ITGAL	HGNC	chr16	0	0.043956	0.00600601	0.0164474	0	0.025463	0	0.00546448	0.00558659	0.0177515	0	0.0070922	0.00395257	0	0.00652174	0.00560224	0.0346939	0.027907	0	0.00488998	0	0	0.00656455	0.0318471	0.00434783	0.107843	0.0206897	0	0.00430108	0.00952381	0.0979667	0.0175439	0	0.015514	23	15327	1.0122e-06
ENSG00000005882	PDK2	HGNC	chr17	0	0.00549451	0.001001	0.00328947	0	0.0115741	0	0	0.0027933	0	0.0166667	0.0035461	0	0	0	0.00280112	0.00204082	0.00930233	0	0.00244499	0.0117647	0	0.00218818	0.00636943	0	0	0	0	0	0	0.025878	0.0175439	0	0.00377874	16	11561	3.26853e-07
ENSG00000005884	ITGA3	HGNC	chr17	0.021978	0.010989	0.00500501	0.00657895	0	0.0277778	0	0.010929	0.00837989	0.00788955	0.0166667	0	0.00395257	0	0.00217391	0.00840336	0.0102041	0.00697674	0	0.00244499	0.00588235	0	0.00218818	0.0191083	0	0.0196078	0.0183908	0	0.00215054	0	0.0462107	0.0175439	0	0.00852824	23	19576	4.35648e-07
ENSG00000005889	ZFX	HGNC	chrX	0	0.0192308	0.004004	0.0197368	0	0.0162037	0.0212766	0.00546448	0.00837989	0	0	0.0070922	0	0	0.00652174	0	0.0142857	0.0116279	0	0.00733496	0.00588235	0	0.00437637	0.0127389	0.00869565	0.0490196	0.0114943	0.00653595	0.00215054	0	0.0757856	0.0350877	0	0.0106947	22	20088	5.32393e-07
ENSG00000005893	LAMP2	HGNC	chrX	0	0.00274725	0.00500501	0.00657895	0	0.0162037	0	0	0.00837989	0.00394477	0	0	0.00395257	0	0.00217391	0.00280112	0.00816327	0.00465116	0	0.00488998	0.0117647	0	0	0.00636943	0	0	0.00229885	0	0	0	0.0536044	0.0175439	0	0.004881	17	6259	7.79836e-07
ENSG00000005961	ITGA2B	HGNC	chr17	0.010989	0.0192308	0.002002	0.0131579	0	0.0324074	0	0.010929	0.0027933	0.0118343	0	0	0.00790514	0	0.00217391	0.00560224	0.0183673	0.00697674	0	0	0	0	0.00437637	0.0318471	0.00869565	0.0294118	0.0321839	0	0	0	0.0794824	0.0175439	0	0.0105427	20	9513	1.10824e-06
ENSG00000005981	ASB4	HGNC	chr7	0	0.0164835	0.002002	0.0131579	0	0.0138889	0.0212766	0	0.0027933	0.0157791	0	0.0035461	0.00395257	0.00862069	0.00217391	0.00560224	0.0122449	0.0209302	0	0.00244499	0.00588235	0	0	0.0191083	0	0.0196078	0.0091954	0	0	0	0.0480591	0	0	0.00747727	20	5396	1.38571e-06
ENSG00000006007	GDE1	HGNC	chr16	0	0.00549451	0	0	0	0.00231481	0	0	0	0	0	0	0.00395257	0	0.00434783	0.00280112	0.00408163	0.00232558	0	0.00488998	0.0117647	0	0.00218818	0.00636943	0	0.00980392	0.00229885	0	0	0	0.0110906	0	0	0.00223405	14	8110	2.75469e-07
ENSG00000006015	C19orf60	HGNC	chr19	0	0	0	0	0	0.00462963	0	0	0	0	0	0	0	0	0	0	0	0	0	0	0	0	0	0	0	0	0.00229885	0	0	0	0.00369686	0	0	0.00032198	3	8122	3.96429e-08
ENSG00000006016	CRLF1	HGNC	chr19	0	0.0137363	0.002002	0.00657895	0	0.00462963	0	0	0.0027933	0.00197239	0	0	0	0	0.00217391	0.0112045	0.0102041	0.00465116	0	0.00244499	0.00588235	0	0.00218818	0	0	0	0.0045977	0	0	0	0.00924214	0.0175439	0	0.00308622	16	4101	7.52554e-07
ENSG00000006025	OSBPL7	HGNC	chr17	0.010989	0.00824176	0.00500501	0.00657895	0	0.025463	0.0212766	0.00546448	0.0027933	0.00591716	0	0	0	0	0.00217391	0.0168067	0.0142857	0.00465116	0	0	0.0117647	0	0	0.00636943	0	0.00980392	0.00689655	0.00653595	0	0	0.0499076	0	0	0.00669469	19	16194	4.13406e-07
ENSG00000006042	TMEM98	HGNC	chr17	0	0.00824176	0.002002	0.00986842	0	0.00231481	0	0	0	0	0	0.0035461	0.00395257	0	0	0	0.00612245	0.00232558	0	0.00244499	0.00588235	0	0	0	0.00434783	0.0294118	0.0091954	0	0	0	0.0221811	0	0	0.00338901	14	8252	4.10689e-07
ENSG00000006047	YBX2	HGNC	chr17	0	0.00274725	0	0.00657895	0	0.00694444	0	0.010929	0.00558659	0.00394477	0	0	0.00395257	0	0	0.00280112	0.00816327	0.00232558	0	0	0.00588235	0	0	0.00636943	0	0.0294118	0.00229885	0	0.00215054	0	0.0277264	0	0	0.00387312	16	9414	4.11421e-07
ENSG00000006059	KRT33A	HGNC	chr17	0.010989	0.00274725	0.002002	0.00328947	0	0.00694444	0	0.00546448	0.0027933	0.00986193	0	0	0	0	0.00217391	0	0.0142857	0.00697674	0.0131579	0	0	0	0	0	0.00434783	0.0196078	0.0114943	0	0	0	0.0443623	0	0	0.00486359	16	1287	3.77901e-06
ENSG00000006062	MAP3K14	HGNC	chr17	0.021978	0.0137363	0.001001	0.0230263	0.0208333	0.0185185	0	0.00546448	0.0027933	0.00788955	0	0.0035461	0.0118577	0	0.00217391	0.00560224	0.00612245	0.00465116	0	0.00733496	0.00588235	0	0	0.00636943	0	0.0392157	0.0045977	0	0	0	0.0499076	0	0	0.00795461	21	11045	7.202e-07
ENSG00000006071	ABCC8	HGNC	chr11	0.010989	0.0164835	0.00900901	0.00986842	0	0.037037	0	0.010929	0.0167598	0.025641	0	0.0070922	0	0	0.00652174	0.0196078	0.0346939	0.0511628	0.0131579	0.0122249	0.0117647	0	0.00437637	0.0382166	0.00869565	0.0294118	0.0390805	0	0	0	0.136784	0.0526316	0	0.0182466	23	16902	1.07955e-06
ENSG00000006116	CACNG3	HGNC	chr16	0	0.0137363	0.003003	0.00328947	0	0.0115741	0	0.00546448	0.0111732	0.0118343	0	0.0035461	0	0	0.00434783	0.00280112	0.022449	0.0255814	0	0.00488998	0.00588235	0	0	0.0318471	0	0.0392157	0.016092	0	0	0	0.0462107	0	0	0.00796782	18	3088	2.58025e-06
ENSG00000006118	TMEM132A	HGNC	chr11	0	0.0137363	0.003003	0.00986842	0	0.00462963	0.0425532	0.00546448	0.0027933	0.0197239	0	0	0.0158103	0	0.00434783	0.0112045	0.0183673	0.0232558	0.0263158	0.00244499	0.0117647	0	0	0	0	0.0392157	0.016092	0	0	0	0.0425139	0	0	0.00948803	19	17627	5.38267e-07
ENSG00000006125	AP2B1	HGNC	chr17	0	0.0274725	0.00600601	0.0328947	0	0.0300926	0	0.00546448	0.0111732	0.0138067	0	0.0035461	0.00790514	0	0.00217391	0.0196078	0.00408163	0.00930233	0	0.00733496	0.00588235	0	0.00218818	0.00636943	0	0.0490196	0.0252874	0	0	0	0.0720887	0	0	0.0103545	20	14174	7.30526e-07
ENSG00000006128	TAC1	HGNC	chr7	0	0.00549451	0	0.00657895	0	0.00694444	0	0	0.0027933	0	0	0	0	0	0	0	0.0102041	0.00930233	0.0131579	0	0	0	0.00218818	0	0	0.0294118	0.00689655	0	0	0	0.012939	0	0	0.00320942	11	3637	8.82437e-07
ENSG00000006194	ZNF263	HGNC	chr16	0.010989	0.021978	0.00500501	0.00657895	0	0.0162037	0	0	0.0027933	0	0.0166667	0	0	0	0	0.00280112	0.0102041	0.0116279	0	0.00733496	0.0117647	0	0	0.0254777	0	0.00980392	0.0137931	0	0	0	0.0628466	0	0	0.00714754	16	13264	5.38867e-07
ENSG00000006210	CX3CL1	HGNC	chr16	0	0.010989	0	0.00986842	0	0.00462963	0.0212766	0	0	0.00591716	0	0	0.00395257	0	0	0.00280112	0.00816327	0.00697674	0	0.00244499	0	0	0.00218818	0	0	0	0.0045977	0	0	0	0.0166359	0	0	0.00304367	13	12993	2.34255e-07
ENSG00000006282	SPATA20	HGNC	chr17	0	0.0192308	0.001001	0.0164474	0	0.0231481	0	0	0	0.00394477	0	0.0035461	0.0118577	0.0258621	0.00434783	0.00840336	0.00612245	0.00232558	0	0.00244499	0.00588235	0	0.00218818	0.00636943	0.00434783	0.0294118	0.0137931	0	0	0	0.0480591	0	0	0.00723436	20	18615	3.88631e-07
ENSG00000006283	CACNA1G	HGNC	chr17	0.010989	0.0357143	0.019019	0.0296053	0	0.0717593	0	0.0163934	0.0139665	0.035503	0	0.0106383	0.0118577	0	0.0130435	0.0280112	0.0367347	0.0418605	0	0.00244499	0.0235294	0.00704225	0.00875274	0.0191083	0.0173913	0.0784314	0.045977	0	0	0	0.162662	0.0175439	0	0.022969	24	20340	1.12925e-06
ENSG00000006327	TNFRSF12A	HGNC	chr16	0	0	0	0	0	0.00231481	0	0.00546448	0.0027933	0	0	0	0	0	0	0	0.00204082	0	0	0	0.00588235	0	0	0	0.00434783	0	0.00229885	0	0	0	0	0	0	0.000761892	7	5234	1.45566e-07
ENSG00000006377	DLX6	HGNC	chr7	0	0.00274725	0.003003	0.00328947	0	0.00231481	0.0212766	0	0	0.00197239	0	0	0	0	0.00217391	0.00280112	0.00816327	0.00697674	0	0.00244499	0	0	0	0	0.00434783	0	0.00689655	0	0	0	0.00924214	0	0	0.00235303	14	4582	5.13538e-07
ENSG00000006432	MAP3K9	HGNC	chr14	0	0.021978	0.00500501	0.0296053	0	0.0138889	0	0	0.0027933	0.0157791	0	0.0070922	0	0.00862069	0.00217391	0.00840336	0.0244898	0.0162791	0.0131579	0.00244499	0.0117647	0	0.00656455	0.0127389	0.00869565	0.0588235	0.0229885	0	0	0	0.0628466	0	0	0.0107919	21	18307	5.89498e-07
ENSG00000006451	RALA	HGNC	chr7	0	0.00549451	0.001001	0.00986842	0	0.00694444	0	0.00546448	0.0027933	0	0	0	0.00395257	0	0	0.00280112	0.00612245	0.0116279	0	0	0	0	0	0.0127389	0	0	0	0	0	0.00952381	0.0369686	0	0	0.00349398	13	5020	6.96013e-07
ENSG00000006453	BAIAP2L1	HGNC	chr7	0.010989	0.0137363	0.003003	0.00657895	0	0.0162037	0.0212766	0	0.00558659	0.00591716	0	0	0	0.00862069	0.00434783	0	0.00612245	0.00930233	0	0.00488998	0	0	0.00218818	0.0254777	0.00869565	0.00980392	0.0114943	0	0	0	0.025878	0	0	0.00606401	19	6511	9.31348e-07
ENSG00000006459	KDM7A	HGNC	chr7	0.043956	0.0192308	0.004004	0.0164474	0	0.0300926	0	0	0.00558659	0.00986193	0	0	0	0	0.00652174	0.0140056	0.00816327	0.027907	0	0.00488998	0	0	0	0.00636943	0.00434783	0.0392157	0.0206897	0	0	0	0.051756	0	0	0.00948623	17	16711	5.67664e-07
ENSG00000006468	ETV1	HGNC	chr7	0.010989	0.0247253	0.00500501	0.0131579	0	0.0347222	0.0212766	0.00546448	0.00558659	0.0138067	0	0.0070922	0.00790514	0	0.00217391	0	0.00816327	0.0186047	0	0.00244499	0.00588235	0	0.00437637	0.0191083	0.00434783	0.00980392	0.0114943	0	0	0	0.0480591	0	0	0.00861182	22	29285	2.94069e-07
ENSG00000006530	AGK	HGNC	chr7	0	0.00274725	0.003003	0.00328947	0	0.0115741	0	0.00546448	0.0027933	0.00591716	0	0.0035461	0.00395257	0	0.00217391	0	0.0142857	0.00232558	0	0.00733496	0	0	0.00437637	0.0254777	0.00869565	0.00980392	0.0137931	0	0	0	0.038817	0	0	0.00513246	19	10826	4.74087e-07
ENSG00000006534	ALDH3B1	HGNC	chr11	0	0	0.004004	0.00328947	0	0.0231481	0	0.00546448	0.0027933	0.00197239	0	0.0035461	0.00395257	0	0	0	0.00612245	0.00697674	0	0	0.00588235	0	0	0	0	0	0.00689655	0	0	0	0.0277264	0.0175439	0	0.00361572	14	14294	2.52954e-07
ENSG00000006555	TTC22	HGNC	chr1	0	0.00824176	0	0.00657895	0	0.00694444	0	0	0.00837989	0.00394477	0	0.0035461	0	0	0	0.00280112	0.00204082	0.00232558	0	0	0	0	0	0	0	0.00980392	0.00229885	0	0	0	0.012939	0	0	0.00211652	12	8424	2.51249e-07
ENSG00000006576	PHTF2	HGNC	chr7	0	0.0192308	0.002002	0.0164474	0	0.0115741	0	0.00546448	0.00558659	0	0	0	0.00395257	0	0.00434783	0.0196078	0.00612245	0.00930233	0.0131579	0.00244499	0.00588235	0	0.00218818	0.0382166	0	0	0.0206897	0	0	0	0.0739372	0	0	0.00788349	18	18900	4.17116e-07
ENSG00000006606	CCL26	HGNC	chr7	0	0.00274725	0.001001	0.00328947	0	0.00462963	0	0	0	0	0	0	0	0	0	0	0	0.00930233	0	0	0	0	0	0	0	0	0	0	0	0	0.00554529	0	0	0.000803484	6	857	9.37554e-07
ENSG00000006607	FARP2	HGNC	chr2	0.010989	0.0164835	0.00600601	0.0131579	0.0416667	0.0115741	0	0.00546448	0.0027933	0.00986193	0	0.0070922	0.00790514	0	0.00434783	0.00840336	0.0122449	0.0186047	0	0.00733496	0.0176471	0	0.00437637	0.00636943	0.00434783	0.0490196	0.00689655	0.00653595	0.00215054	0	0.0591497	0.0175439	0	0.0108475	26	21803	4.97522e-07
ENSG00000006611	USH1C	HGNC	chr11	0.010989	0.00549451	0.004004	0.0131579	0	0.00925926	0	0	0	0.00591716	0	0	0.00395257	0	0.00217391	0.00840336	0.0306122	0.0209302	0	0	0.00588235	0	0.00218818	0.0127389	0.00869565	0.0196078	0.0137931	0	0.00215054	0	0.0425139	0	0	0.00674135	19	8698	7.75046e-07
ENSG00000006625	GGCT	HGNC	chr7	0	0	0.001001	0	0	0.00694444	0	0.00546448	0.0027933	0.00197239	0	0.0035461	0	0	0	0	0	0.00930233	0	0	0	0	0	0.00636943	0	0	0.00229885	0	0.00215054	0	0.0184843	0	0	0.0018281	11	6368	2.87075e-07
ENSG00000006634	DBF4	HGNC	chr7	0	0.0164835	0.001001	0.0197368	0	0.0162037	0.0212766	0.00546448	0.00558659	0.00394477	0	0	0.00395257	0	0.00652174	0	0.00816327	0.0139535	0	0.00733496	0	0	0	0.0191083	0.00434783	0.00980392	0.0045977	0	0	0	0.0665434	0	0	0.00709166	18	10433	6.79733e-07
ENSG00000006638	TBXA2R	HGNC	chr19	0.010989	0	0	0.00328947	0	0.0231481	0.0212766	0.0163934	0.00558659	0.00394477	0	0.0035461	0	0	0.00217391	0	0.00408163	0	0	0	0.0117647	0	0.00656455	0	0	0	0.0229885	0	0	0.00952381	0.0221811	0	0	0.00507432	15	5517	9.1976e-07
ENSG00000006652	IFRD1	HGNC	chr7	0.010989	0.010989	0.002002	0	0	0.0138889	0.0212766	0	0.0027933	0.00394477	0	0	0	0	0.00217391	0.00280112	0.00816327	0.00697674	0	0	0.0176471	0	0	0.0127389	0	0.00980392	0.0091954	0	0.00215054	0	0.0536044	0	0	0.00579209	17	13306	4.35299e-07
ENSG00000006659	LGALS14	HGNC	chr19	0	0.00274725	0.002002	0.00328947	0	0.00694444	0	0	0.0027933	0.00197239	0	0	0	0	0	0	0.0102041	0	0	0	0	0	0.00218818	0.00636943	0	0	0.0045977	0	0	0	0.012939	0	0	0.0016984	11	1517	1.11958e-06
ENSG00000006695	COX10	HGNC	chr17	0	0.010989	0.004004	0.00328947	0	0.00925926	0.0212766	0.00546448	0.0027933	0.00591716	0	0	0.0158103	0	0.00217391	0.00560224	0.00816327	0.00697674	0	0.00244499	0	0	0	0.00636943	0	0.0196078	0.00689655	0	0	0	0.0480591	0	0	0.00560902	18	5639	9.94684e-07
ENSG00000006704	GTF2IRD1	HGNC	chr7	0.010989	0.0302198	0.002002	0.0197368	0.0208333	0.0300926	0	0.010929	0.00837989	0.00591716	0	0	0.00395257	0.00862069	0.00217391	0.00280112	0.0183673	0.0162791	0	0.00488998	0.00588235	0	0.00218818	0.0254777	0	0.0196078	0.0344828	0	0	0	0.064695	0	0	0.0105612	22	10549	1.00115e-06
ENSG00000006712	PAF1	HGNC	chr19	0	0.00824176	0.002002	0.0164474	0	0.0231481	0	0	0.0027933	0.00986193	0	0.0035461	0	0	0.00217391	0	0.00204082	0.00232558	0	0.00733496	0.0117647	0	0	0.0191083	0.00434783	0.00980392	0.0114943	0	0	0	0.038817	0	0	0.00531066	17	5914	8.97982e-07
ENSG00000006715	VPS41	HGNC	chr7	0	0.0192308	0.004004	0.00657895	0	0.0300926	0	0.010929	0.00837989	0.0157791	0	0.0106383	0.00395257	0.00862069	0.00652174	0.00280112	0.0163265	0.0139535	0.0131579	0.00244499	0	0	0.00437637	0.00636943	0	0	0.0206897	0	0	0	0.051756	0	0	0.00777585	20	11025	7.05292e-07
ENSG00000006740	ARHGAP44	HGNC	chr17	0.021978	0.00549451	0.003003	0.0131579	0	0.0208333	0.0212766	0	0.00837989	0.00986193	0	0	0	0	0.00217391	0.0112045	0.00408163	0.0139535	0	0	0.00588235	0	0.00437637	0.0127389	0	0.0490196	0.0183908	0	0	0	0.0499076	0	0	0.00835498	18	18137	4.60659e-07
ENSG00000006744	ELAC2	HGNC	chr17	0	0.00549451	0.004004	0.00657895	0	0.0185185	0	0	0	0.00788955	0.0166667	0.0070922	0	0	0.00217391	0.0168067	0.00204082	0.00930233	0.0131579	0	0.00588235	0	0	0	0.00434783	0.0294118	0.0091954	0	0	0	0.0462107	0	0	0.00620528	17	15708	3.95039e-07
ENSG00000006747	SCIN	HGNC	chr7	0	0.00549451	0.001001	0.00328947	0.0208333	0.0208333	0.0212766	0.010929	0	0.00394477	0	0	0.00395257	0.00862069	0.00434783	0.0168067	0.0102041	0.00465116	0	0.00733496	0.00588235	0	0	0.0127389	0.00434783	0.0294118	0.0114943	0.00653595	0	0	0.0720887	0	0	0.00866726	22	15641	5.54137e-07
ENSG00000006756	ARSD	HGNC	chrX	0	0.010989	0	0.00328947	0	0.0115741	0	0	0.0027933	0.00986193	0.0166667	0.0035461	0.00790514	0	0.00217391	0.00280112	0.00408163	0.00697674	0	0	0	0	0	0	0.00434783	0	0.00689655	0	0	0	0.0369686	0.0350877	0	0.00502908	16	10847	4.63638e-07
ENSG00000006757	PNPLA4	HGNC	chrX	0.021978	0	0.002002	0.00657895	0	0.00694444	0	0	0	0.00591716	0	0.0035461	0.00395257	0	0.00434783	0.00280112	0.00816327	0.00465116	0	0.00244499	0	0	0.00218818	0	0.00434783	0	0.00229885	0	0	0	0.0351201	0	0	0.00355402	16	5738	6.19383e-07
ENSG00000006788	MYH13	HGNC	chr17	0	0.0494505	0.012012	0.0427632	0	0.0648148	0.0212766	0.0437158	0.0223464	0.0552268	0	0.0070922	0.0118577	0.0172414	0.0108696	0.0140056	0.0877551	0.0744186	0	0.0146699	0.0117647	0	0.00656455	0.0636943	0	0.186275	0.0413793	0	0.00215054	0.00952381	0.181146	0	0	0.0318792	24	6692	4.76378e-06
ENSG00000006831	ADIPOR2	HGNC	chr12	0	0.00824176	0.002002	0.0131579	0	0.0138889	0	0	0	0.00591716	0	0	0	0	0.00434783	0.00280112	0.00408163	0.00697674	0	0	0	0	0	0	0	0	0.0137931	0	0	0	0.0277264	0	0	0.00311923	11	7266	4.29291e-07
ENSG00000006837	CDKL3	HGNC	chr5	0.010989	0.00274725	0.00600601	0.00657895	0	0.0185185	0	0.00546448	0.00558659	0.00197239	0	0	0	0	0	0.00280112	0.00204082	0.00697674	0	0	0.00588235	0	0.00218818	0.0127389	0	0.00980392	0.0045977	0	0	0	0.0554529	0	0	0.00485896	17	7325	6.6334e-07
ENSG00000007001	UPP2	HGNC	chr2	0	0.010989	0.001001	0.00657895	0.0208333	0.00694444	0	0	0	0.00394477	0	0	0.00790514	0	0.00434783	0	0.0142857	0.0116279	0	0	0.00588235	0	0	0.0127389	0	0.0294118	0.0045977	0	0	0	0.0332717	0	0	0.00528365	15	5814	9.08781e-07
ENSG00000007038	PRSS21	HGNC	chr16	0	0.00824176	0.003003	0	0	0.00694444	0	0.00546448	0.00558659	0	0	0.0035461	0.00395257	0	0	0.00280112	0.00612245	0.00465116	0	0.00244499	0.00588235	0	0	0.00636943	0	0.0196078	0.0045977	0	0	0	0.0147874	0	0	0.00315162	16	5769	5.46302e-07
ENSG00000007047	MARK4	HGNC	chr19	0.010989	0.0274725	0	0.00657895	0	0.0231481	0	0.00546448	0.00558659	0.0118343	0	0	0	0	0	0.0140056	0.0122449	0.0232558	0	0	0.0117647	0	0.00437637	0.00636943	0.00434783	0	0.0183908	0	0	0	0.0332717	0	0	0.00663943	16	14001	4.74211e-07
ENSG00000007062	PROM1	HGNC	chr4	0	0.0164835	0.003003	0.0197368	0.0208333	0.0208333	0	0.00546448	0	0.00394477	0	0	0.00790514	0	0	0.0140056	0.0122449	0.00232558	0	0.00733496	0	0.00704225	0.00437637	0.0254777	0.00869565	0	0.00229885	0	0	0	0.0369686	0	0	0.0066356	18	15320	4.33133e-07
ENSG00000007080	CCDC124	HGNC	chr19	0	0	0.001001	0.00986842	0	0.00694444	0	0.00546448	0.00558659	0.00197239	0	0.0035461	0	0	0	0	0	0	0	0	0.00588235	0	0	0.00636943	0	0.00980392	0.00229885	0	0	0	0.0240296	0	0	0.00250811	12	2517	9.96467e-07
ENSG00000007129	CEACAM21	HGNC	chr19	0	0.0164835	0.001001	0.00328947	0	0.00231481	0	0.00546448	0.0027933	0	0	0	0	0.00862069	0	0	0.00408163	0.0162791	0	0.00244499	0.00588235	0	0	0.00636943	0.00434783	0.0392157	0.0045977	0	0	0	0.0221811	0.0175439	0	0.0049367	17	5014	9.84582e-07
ENSG00000007168	PAFAH1B1	HGNC	chr17	0	0.00549451	0.001001	0.0131579	0.0208333	0.0115741	0	0	0	0.00394477	0	0.0035461	0	0	0.00434783	0	0	0.00697674	0	0	0.00588235	0	0	0.00636943	0	0	0.0137931	0	0	0	0.0295749	0	0	0.00383321	13	13560	2.82685e-07
ENSG00000007171	NOS2	HGNC	chr17	0.010989	0.0164835	0.00900901	0.0197368	0	0.0115741	0.0212766	0.010929	0	0.0157791	0	0.0070922	0.00790514	0.00862069	0.00652174	0.0140056	0.0306122	0.0372093	0	0.00488998	0.0117647	0	0.00437637	0.0191083	0.0130435	0.0490196	0.0229885	0	0	0	0.10536	0	0	0.0138877	23	4559	3.04622e-06
ENSG00000007174	DNAH9	HGNC	chr17	0.032967	0.0741758	0.031031	0.0592105	0	0.134259	0.0425532	0.0655738	0.0307263	0.0690335	0.0166667	0.0460993	0.00395257	0.00862069	0.00652174	0.047619	0.206122	0.186047	0	0.0195599	0.0529412	0	0.0131291	0.0828025	0.0391304	0.539216	0.11954	0	0.00645161	0.0190476	0.378928	0.0701754	0	0.0727909	28	26198	2.77849e-06
ENSG00000007202	KIAA0100	HGNC	chr17	0	0.0631868	0.00900901	0.0427632	0	0.0393519	0	0.010929	0.0167598	0.0295858	0	0.0141844	0.00790514	0	0.00434783	0.0168067	0.0428571	0.0395349	0.0131579	0.0122249	0.0235294	0	0.00656455	0.0318471	0.00434783	0.0686275	0.0413793	0	0	0.00952381	0.151571	0	0	0.021212	23	16134	1.31474e-06
ENSG00000007216	SLC13A2	HGNC	chr17	0	0.0164835	0.004004	0.00328947	0	0.0185185	0	0.00546448	0.00558659	0.00394477	0	0	0.00395257	0	0.00434783	0.00280112	0.0122449	0.0116279	0	0	0	0	0	0.0191083	0	0.0980392	0.016092	0	0	0	0.0573013	0	0	0.00856989	16	8827	9.70873e-07
ENSG00000007237	GAS7	HGNC	chr17	0	0.00824176	0.001001	0.00328947	0	0.0231481	0	0.010929	0	0.00591716	0	0	0	0	0	0.00840336	0.0163265	0.0209302	0	0	0.0117647	0	0.00218818	0.00636943	0	0.0294118	0.0206897	0	0	0	0.0425139	0	0	0.0063977	15	21340	2.99799e-07
ENSG00000007255	TRAPPC6A	HGNC	chr19	0	0	0.001001	0	0	0.00462963	0	0	0	0.00197239	0	0	0	0	0	0.00560224	0	0.00465116	0	0	0.00588235	0	0	0.00636943	0	0	0	0	0	0	0.0110906	0	0	0.00124845	8	2442	5.1124e-07
ENSG00000007264	MATK	HGNC	chr19	0.010989	0.00549451	0.003003	0.00657895	0	0.0277778	0	0	0.0139665	0.00591716	0	0	0	0	0.00434783	0.0112045	0.0122449	0.0162791	0.0131579	0	0.0117647	0	0	0.0127389	0.00434783	0.0490196	0.0137931	0	0	0	0.0332717	0	0	0.00775445	18	8224	9.42905e-07
ENSG00000007306	CEACAM7	HGNC	chr19	0	0.010989	0	0	0	0.00462963	0	0	0	0.0118343	0	0	0	0	0.00217391	0.00560224	0.00612245	0.00697674	0	0.00244499	0.00588235	0	0.00656455	0	0	0.0294118	0.00689655	0	0	0	0.0184843	0	0	0.00357615	13	3658	9.77623e-07
ENSG00000007312	CD79B	HGNC	chr17	0	0.00274725	0.003003	0.00986842	0	0.00462963	0.12766	0	0	0	0	0	0	0	0	0.00560224	0.00816327	0.00930233	0.0131579	0	0	0	0	0	0	0	0.0045977	0	0	0	0.012939	0	0	0.00611122	11	3786	1.61416e-06
ENSG00000007314	SCN4A	HGNC	chr17	0	0.032967	0.015015	0.0197368	0.0208333	0.0578704	0.0212766	0.0163934	0.0111732	0.0236686	0	0	0.00790514	0	0.00869565	0.00840336	0.0469388	0.0697674	0.0131579	0.00244499	0.0117647	0	0.0131291	0.0191083	0.0173913	0.0784314	0.045977	0	0	0.00952381	0.133087	0.0350877	0	0.0224166	25	9192	2.43871e-06
ENSG00000007341	ST7L	HGNC	chr1	0	0.00824176	0.004004	0.00657895	0.0208333	0.00925926	0.0425532	0	0	0.00197239	0	0.0106383	0.00790514	0	0	0.00560224	0.00204082	0.00465116	0	0	0.00588235	0	0	0.0127389	0	0	0.0045977	0	0	0	0.0443623	0	0	0.00581399	16	20747	2.80233e-07
ENSG00000007350	TKTL1	HGNC	chrX	0	0.010989	0.00500501	0.0131579	0	0.00925926	0	0.00546448	0.00837989	0.00788955	0	0.0035461	0	0	0	0.00840336	0.0285714	0.0116279	0	0.00977995	0	0	0	0.00636943	0.00869565	0.0490196	0.0091954	0	0	0	0.0443623	0	0	0.00726413	17	5341	1.36007e-06
ENSG00000007372	PAX6	HGNC	chr11	0	0.00274725	0.002002	0.00328947	0	0.0208333	0	0.00546448	0	0.00394477	0	0.0035461	0	0	0.00217391	0	0.0183673	0.0209302	0.0131579	0.00488998	0.00588235	0	0.00437637	0.0318471	0.00869565	0.0196078	0.0252874	0	0	0	0.0628466	0	0	0.00787546	19	26842	2.93401e-07
ENSG00000007376	RPUSD1	HGNC	chr16	0	0	0	0.00328947	0	0.0115741	0	0	0	0	0	0	0	0	0	0	0	0.00232558	0	0	0.00588235	0	0.00437637	0	0	0	0.00229885	0	0.00215054	0	0.00554529	0	0	0.00113462	8	9169	1.23745e-07
ENSG00000007384	RHBDF1	HGNC	chr16	0.010989	0.010989	0.001001	0.00328947	0	0.0162037	0.0212766	0.00546448	0.0027933	0.00394477	0	0.0106383	0	0	0.00434783	0.00560224	0.0163265	0.00697674	0	0	0.0176471	0	0.00218818	0.00636943	0	0.00980392	0.0229885	0	0	0	0.0462107	0	0	0.00681972	20	11497	5.93174e-07
ENSG00000007392	LUC7L	HGNC	chr16	0	0.0137363	0	0.00657895	0	0.00231481	0	0.00546448	0.00558659	0.00394477	0	0	0	0	0	0	0.0102041	0	0	0	0	0	0.00218818	0	0.00869565	0	0.00229885	0	0	0	0.0221811	0	0	0.00252102	11	16413	1.53599e-07
ENSG00000007402	CACNA2D2	HGNC	chr3	0	0.00824176	0.00900901	0.0230263	0	0.0208333	0	0	0.00837989	0.0118343	0	0	0.00395257	0	0	0.00560224	0	0.00930233	0.0131579	0.00244499	0.00588235	0	0.00437637	0.00636943	0	0.107843	0.0137931	0	0	0	0.0499076	0	0	0.00921081	17	13926	6.61411e-07
ENSG00000007516	BAIAP3	HGNC	chr16	0.010989	0.00549451	0.004004	0.0394737	0	0.0138889	0	0.00546448	0.0027933	0.00394477	0	0.0035461	0	0	0.00217391	0.00560224	0.0285714	0.0209302	0	0.00244499	0	0	0.00218818	0.00636943	0.00434783	0.0490196	0.0183908	0	0	0	0.0591497	0	0	0.00875112	20	13308	6.57584e-07
ENSG00000007520	TSR3	HGNC	chr16	0	0	0.001001	0.00657895	0	0	0	0	0	0.00788955	0	0	0	0	0	0.00560224	0	0.00232558	0	0.00244499	0.00588235	0	0	0	0	0	0.0114943	0	0	0	0.0166359	0	0	0.00181378	9	1892	9.58658e-07
ENSG00000007541	PIGQ	HGNC	chr16	0	0.0137363	0.004004	0.0230263	0	0.00925926	0	0.00546448	0	0.00986193	0	0.0070922	0	0	0.00217391	0.00840336	0.00816327	0.00930233	0	0	0.0117647	0	0.00218818	0	0.00869565	0.0196078	0.016092	0	0	0	0.025878	0	0	0.00559738	17	23593	2.37248e-07
ENSG00000007545	CRAMP1L	HGNC	chr16	0.010989	0.0247253	0.01001	0.0296053	0	0.0277778	0	0.00546448	0.0027933	0.00394477	0	0	0.00790514	0	0.00434783	0.00560224	0.0122449	0.0139535	0	0	0	0.00704225	0.00437637	0.00636943	0	0.0392157	0.00689655	0.00653595	0	0	0.0720887	0	0	0.00914813	20	14512	6.30384e-07
ENSG00000007866	TEAD3	HGNC	chr6	0	0.0164835	0.003003	0.00657895	0	0.0138889	0	0	0.00558659	0.00197239	0	0	0.00790514	0	0.00217391	0.00560224	0.00204082	0.00465116	0	0.00244499	0.00588235	0	0	0	0	0	0.00229885	0	0	0	0.0240296	0	0	0.00316795	15	3374	9.3893e-07
ENSG00000007908	SELE	HGNC	chr1	0	0.0164835	0.002002	0.00986842	0	0.0208333	0	0	0.0027933	0.0138067	0	0.0106383	0	0	0.00434783	0.00560224	0.0346939	0.0209302	0.0131579	0.00733496	0.00588235	0	0	0.0127389	0.00434783	0.0294118	0.0114943	0	0	0	0.0425139	0	0.025	0.0089055	20	5057	1.76102e-06
ENSG00000007923	DNAJC11	HGNC	chr1	0	0.021978	0.003003	0	0	0.0115741	0.0212766	0.00546448	0.00837989	0.00788955	0	0	0.00395257	0.00862069	0	0.00280112	0.00408163	0.00697674	0	0.00244499	0	0	0	0.0127389	0	0	0.016092	0	0.00430108	0	0.038817	0	0	0.00546643	17	10583	5.16529e-07
ENSG00000007933	FMO3	HGNC	chr1	0	0.021978	0.00800801	0.00657895	0	0.0231481	0	0.00546448	0.0139665	0.00788955	0.0166667	0	0	0.00862069	0.00652174	0.00560224	0.0142857	0.0116279	0	0.00244499	0	0.00704225	0	0.0254777	0	0.0882353	0.0114943	0	0.00215054	0	0.0462107	0	0	0.0101035	20	5283	1.91245e-06
ENSG00000007944	MYLIP	HGNC	chr6	0	0.00824176	0.002002	0.00328947	0	0.00925926	0	0.010929	0.0111732	0	0	0.0035461	0	0	0.00217391	0.00840336	0.0102041	0.00697674	0	0.00488998	0	0	0.00218818	0	0	0.00980392	0.0137931	0	0	0	0.0277264	0	0	0.0040788	16	3876	1.05232e-06
ENSG00000007952	NOX1	HGNC	chrX	0	0.00274725	0.00500501	0.00657895	0	0.00694444	0	0.00546448	0.00837989	0.00788955	0	0.0106383	0.00395257	0	0.00217391	0.0112045	0.0122449	0.0116279	0	0.00488998	0.0117647	0	0.00218818	0.00636943	0.00434783	0.00980392	0.0091954	0	0	0	0.0720887	0	0	0.0065303	21	3673	1.77792e-06
ENSG00000007968	E2F2	HGNC	chr1	0	0.00549451	0.002002	0.00328947	0	0.00462963	0	0	0.00837989	0.00197239	0	0	0.00395257	0	0	0	0.0142857	0.00697674	0	0.00244499	0	0	0	0	0	0	0.0091954	0	0	0	0.0184843	0	0	0.00245781	12	5741	4.28115e-07
ENSG00000008018	PSMB1	HGNC	chr6	0.010989	0.00549451	0	0.00986842	0	0.00231481	0	0	0.0027933	0.00197239	0	0	0	0	0	0	0.00408163	0	0	0.00244499	0	0	0	0	0	0	0.00689655	0	0	0	0.012939	0	0	0.00181196	10	2867	6.32005e-07
ENSG00000008056	SYN1	HGNC	chrX	0	0.00274725	0.00600601	0.00986842	0	0.0138889	0	0	0.0027933	0	0	0	0.00395257	0	0	0.00560224	0.0163265	0.00697674	0	0.00244499	0	0	0	0.0127389	0	0.00980392	0.0137931	0	0	0	0.0609982	0	0	0.00508912	14	4267	1.19267e-06
ENSG00000008083	JARID2	HGNC	chr6	0	0.0192308	0.002002	0.0263158	0	0.00925926	0.0212766	0.010929	0.0167598	0.0236686	0	0.0035461	0.00395257	0	0.00217391	0.0196078	0.022449	0.0232558	0.0131579	0.00244499	0.00588235	0	0.00218818	0.0191083	0.00434783	0.00980392	0.0252874	0.0130719	0	0	0.101664	0	0	0.0121631	24	8982	1.35417e-06
ENSG00000008086	CDKL5	HGNC	chrX	0.021978	0.0137363	0.01001	0.0394737	0	0.0277778	0.0212766	0.00546448	0.00558659	0.0157791	0	0.0035461	0.00395257	0	0.0108696	0.00280112	0.0122449	0.0372093	0	0.0122249	0.0117647	0.00704225	0.00218818	0.044586	0.0130435	0.0196078	0.0206897	0	0.00215054	0	0.133087	0.0526316	0	0.0166885	26	19054	8.75855e-07
ENSG00000008118	CAMK1G	HGNC	chr1	0	0.00824176	0.003003	0.00328947	0	0.00694444	0	0	0.0027933	0.00591716	0	0	0.00395257	0	0.00217391	0.00280112	0.00408163	0.0139535	0	0.00244499	0.00588235	0	0.00437637	0.0127389	0	0.0294118	0.0091954	0	0	0	0.0295749	0	0	0.00456898	18	3405	1.34185e-06
ENSG00000008128	CDK11A	HGNC	chr1	0	0.0302198	0.00600601	0.00657895	0	0.00925926	0	0.010929	0.00558659	0.00197239	0	0	0.00395257	0	0	0	0.00204082	0.00465116	0	0	0	0	0	0.00636943	0	0.00980392	0.0045977	0	0.00215054	0	0.025878	0.0350877	0	0.00500254	16	14073	3.55471e-07
ENSG00000008130	NADK	HGNC	chr1	0	0.010989	0.002002	0.0164474	0	0.0138889	0	0.00546448	0.00558659	0.00788955	0	0	0.00395257	0	0	0.00280112	0.00408163	0.00465116	0	0	0	0	0.00218818	0	0.00434783	0.0294118	0.0206897	0	0	0	0.0221811	0	0	0.00474463	16	10785	4.39929e-07
ENSG00000008196	TFAP2B	HGNC	chr6	0	0.010989	0.00600601	0.00328947	0	0.0300926	0.0425532	0.010929	0.00558659	0.0118343	0	0	0.00395257	0	0.00869565	0.00840336	0.0326531	0.0232558	0	0.00488998	0.00588235	0	0.00437637	0.044586	0.00869565	0.0196078	0.0252874	0	0.00215054	0	0.0683919	0	0.0125	0.0119578	23	6635	1.80224e-06
ENSG00000008197	TFAP2D	HGNC	chr6	0	0.0137363	0.003003	0.00328947	0.0416667	0.0486111	0	0.0163934	0.0167598	0.00591716	0	0.0035461	0	0	0.00434783	0.0112045	0.055102	0.0534884	0	0.0171149	0	0.0140845	0	0.0191083	0.0130435	0.0490196	0.0367816	0	0	0	0.077634	0	0	0.0152682	20	2408	6.34063e-06
ENSG00000008226	DLEC1	HGNC	chr3	0.021978	0.0412088	0.00500501	0.0197368	0	0.0462963	0	0.0163934	0.0111732	0.0157791	0	0.0035461	0.0158103	0.00862069	0.00434783	0.0168067	0.0204082	0.0139535	0	0	0.0352941	0	0.00656455	0.0191083	0.0130435	0.0882353	0.0344828	0	0.00215054	0	0.110906	0.0175439	0	0.0178301	24	13962	1.27704e-06
ENSG00000008256	CYTH3	HGNC	chr7	0	0.0164835	0.003003	0.0197368	0	0.0138889	0.0212766	0.0218579	0.00558659	0.00394477	0	0	0	0	0.00217391	0	0.00408163	0.00697674	0	0.00244499	0.00588235	0	0.00218818	0.0127389	0	0.00980392	0.0091954	0.00653595	0	0	0.038817	0	0.0125	0.00663991	20	8731	7.60498e-07
ENSG00000008277	ADAM22	HGNC	chr7	0	0.0274725	0.001001	0.0131579	0	0.0231481	0.0212766	0.0163934	0.0167598	0.00986193	0	0	0	0	0.00652174	0.00840336	0.0183673	0.0465116	0	0.00244499	0.0117647	0	0	0.0254777	0.00869565	0.0686275	0.0344828	0	0	0	0.090573	0.0175439	0	0.0141965	20	14982	9.47573e-07
ENSG00000008282	SYPL1	HGNC	chr7	0	0.0137363	0	0.00328947	0	0.00462963	0	0	0	0.00394477	0	0	0.00395257	0	0	0.00280112	0.00204082	0.00465116	0	0	0	0	0	0.00636943	0	0	0.00689655	0	0	0	0.0147874	0	0	0.00203331	11	6780	2.99898e-07
ENSG00000008283	CYB561	HGNC	chr17	0	0.00274725	0.001001	0.00657895	0	0.00462963	0	0	0.0027933	0.00394477	0	0	0	0	0.00217391	0.00560224	0	0.00232558	0	0	0	0	0	0	0	0	0	0	0	0.00952381	0.0184843	0	0	0.00181226	11	19068	9.50422e-08
ENSG00000008294	SPAG9	HGNC	chr17	0	0.0302198	0.00700701	0.00986842	0	0.0231481	0	0.0163934	0.00837989	0.0118343	0	0.0035461	0.00790514	0	0.00434783	0	0.022449	0.0116279	0	0.00244499	0.00588235	0	0.00218818	0.0254777	0.00434783	0.0196078	0.0206897	0	0	0	0.0665434	0	0	0.00920936	20	22271	4.13514e-07
ENSG00000008300	CELSR3	HGNC	chr3	0.010989	0.0631868	0.011011	0.0690789	0	0.0648148	0.0425532	0.010929	0.0167598	0.0236686	0.0166667	0.0070922	0.0158103	0	0.00869565	0.0280112	0.0510204	0.0395349	0	0.00488998	0.0352941	0.00704225	0.00656455	0.0318471	0.0130435	0.0784314	0.101149	0	0	0	0.179298	0.0350877	0	0.0294688	26	19702	1.49573e-06
ENSG00000008311	AASS	HGNC	chr7	0.010989	0.021978	0.003003	0.0164474	0	0.025463	0	0.00546448	0.00837989	0.00788955	0	0.0035461	0.00395257	0	0	0.00560224	0.0244898	0.0325581	0	0.00733496	0.0117647	0	0.00218818	0.0828025	0	0.0294118	0.016092	0	0	0	0.077634	0	0	0.01203	20	9274	1.29718e-06
ENSG00000008323	PLEKHG6	HGNC	chr12	0.0659341	0.021978	0.002002	0.00657895	0	0.0208333	0	0.00546448	0.00837989	0.00394477	0	0	0	0.00862069	0.00217391	0.00560224	0.00204082	0.00465116	0	0.00733496	0.00588235	0	0	0	0.00869565	0.00980392	0.0091954	0	0	0	0.0351201	0.0175439	0	0.00762972	20	6152	1.2402e-06
ENSG00000008324	SS18L2	HGNC	chr3	0	0.00274725	0	0	0	0.00231481	0	0	0	0	0	0	0	0	0.00217391	0	0	0	0	0	0	0	0	0	0	0	0	0	0	0	0.00369686	0	0	0.000331298	4	2352	1.40858e-07
ENSG00000008382	MPND	HGNC	chr19	0	0.0192308	0.002002	0.00657895	0	0.00462963	0	0	0.0027933	0.00197239	0	0.0035461	0.00395257	0	0.00217391	0	0	0.00697674	0	0	0	0	0	0	0	0	0.0045977	0	0	0	0.0147874	0	0	0.00221944	12	3877	5.72463e-07
ENSG00000008394	MGST1	HGNC	chr12	0	0.00274725	0	0	0	0.00462963	0	0	0	0.00197239	0	0	0	0	0	0	0	0.0116279	0	0.00244499	0	0	0	0.0127389	0	0.00980392	0.00229885	0	0	0	0.0166359	0	0	0.00196666	9	10878	1.80792e-07
ENSG00000008405	CRY1	HGNC	chr12	0	0.00274725	0.001001	0.00657895	0	0.0162037	0	0	0.0027933	0.00788955	0	0.0035461	0	0	0.00217391	0.00840336	0.0102041	0.00697674	0	0.00733496	0.00588235	0	0	0.0382166	0.00869565	0	0.0137931	0	0	0	0.0480591	0.0175439	0	0.00630435	18	8769	7.18936e-07
ENSG00000008438	PGLYRP1	HGNC	chr19	0	0.00824176	0	0	0	0.00925926	0	0.00546448	0.0027933	0	0	0	0	0	0	0.00280112	0.00408163	0.00930233	0.0131579	0.00488998	0	0	0	0	0	0	0.00689655	0	0	0	0.0166359	0	0	0.00253103	11	720	3.51533e-06
ENSG00000008441	NFIX	HGNC	chr19	0	0.00824176	0.001001	0	0	0.00694444	0.0212766	0.00546448	0.0027933	0.00591716	0.0333333	0.0035461	0.00395257	0.00862069	0.00652174	0.00280112	0.0102041	0	0	0	0.00588235	0	0	0.0127389	0	0.0196078	0.0114943	0	0	0	0.0277264	0	0	0.00600206	19	14042	4.27437e-07
ENSG00000008513	ST3GAL1	HGNC	chr8	0	0.00824176	0.001001	0.0131579	0	0.00694444	0	0.00546448	0.0027933	0.00197239	0	0	0	0	0.00217391	0.00280112	0.00816327	0.0162791	0	0.00244499	0.00588235	0	0	0.0254777	0	0	0.0137931	0	0	0	0.0406654	0	0	0.00476534	16	20266	2.3514e-07
ENSG00000008516	MMP25	HGNC	chr16	0	0.0164835	0.002002	0.00986842	0	0.00694444	0	0.00546448	0	0.00394477	0	0	0	0.00862069	0.00434783	0	0.0122449	0.00697674	0	0	0	0	0.00218818	0	0	0.00980392	0.00689655	0	0	0	0.0221811	0.0350877	0	0.00463804	15	5924	7.82924e-07
ENSG00000008517	IL32	HGNC	chr16	0	0.00274725	0	0	0	0.00462963	0	0	0.00837989	0	0	0	0.00395257	0	0	0	0.00612245	0.00232558	0	0.00244499	0.00588235	0	0	0.00636943	0.00434783	0.00980392	0.00229885	0	0	0	0.00924214	0	0	0.00207718	13	18876	1.10043e-07
ENSG00000008710	PKD1	HGNC	chr16	0	0.0494505	0.013013	0.0625	0	0.0601852	0	0.0163934	0.0139665	0.025641	0	0.0035461	0.00790514	0	0.00869565	0.0140056	0.0367347	0.0325581	0	0.00244499	0.0529412	0	0.00875274	0.0254777	0.00434783	0.0490196	0.0528736	0	0	0.00952381	0.168207	0	0	0.0217631	22	44206	4.92312e-07
ENSG00000008735	MAPK8IP2	HGNC	chr22	0	0.00824176	0.001001	0	0	0.0115741	0.0212766	0	0	0.00394477	0	0	0	0	0	0	0.00408163	0.00697674	0	0	0	0	0	0	0	0.0294118	0.0137931	0	0.00215054	0	0.0147874	0	0.0125	0.0039315	12	8977	4.37952e-07
ENSG00000008838	MED24	HGNC	chr17	0.010989	0.0192308	0.00900901	0.0296053	0	0.00694444	0	0.010929	0	0.00986193	0	0	0.00395257	0.00862069	0.00652174	0.0140056	0.0102041	0.0186047	0	0.00244499	0	0	0.00218818	0.0318471	0	0.0392157	0.0183908	0	0	0	0.0591497	0	0	0.00944592	19	20806	4.54e-07
ENSG00000008853	RHOBTB2	HGNC	chr8	0	0.00824176	0.004004	0.00328947	0	0.00925926	0.0212766	0	0.0027933	0.00591716	0	0	0	0	0	0.00280112	0.0142857	0.00930233	0	0.00244499	0.0176471	0	0	0.0127389	0	0.00980392	0.0183908	0	0	0	0.0628466	0	0	0.00621342	16	12349	5.03152e-07
ENSG00000008869	HEATR5B	HGNC	chr2	0	0.0467033	0.00500501	0.0131579	0	0.0486111	0	0.0327869	0.0195531	0.0197239	0	0.0177305	0.0158103	0	0.0152174	0.0140056	0.0285714	0.0325581	0	0.0122249	0.0352941	0	0.00656455	0.0382166	0	0.0294118	0.0344828	0	0	0	0.144177	0.0701754	0	0.0206055	21	9321	2.21066e-06
ENSG00000008952	SEC62	HGNC	chr3	0	0.0137363	0.003003	0.00328947	0	0.00462963	0.0212766	0	0.0027933	0.00197239	0	0.0035461	0.00790514	0	0	0	0.00408163	0.00232558	0	0.00244499	0	0	0	0.00636943	0	0	0.0045977	0	0.00215054	0	0.0203327	0	0	0.00316529	16	10936	2.89437e-07
ENSG00000008988	RPS20	HGNC	chr8	0	0.0137363	0.002002	0.00328947	0	0.00231481	0	0	0.0027933	0.00197239	0	0	0	0	0	0	0.00204082	0.00232558	0	0	0	0	0	0.00636943	0.00434783	0.00980392	0	0	0	0	0.00739372	0	0	0.00176938	12	7338	2.41126e-07
ENSG00000009307	CSDE1	HGNC	chr1	0	0.0164835	0.004004	0.00986842	0	0.037037	0.0212766	0.00546448	0.0111732	0.0118343	0	0	0.00395257	0.00862069	0.00217391	0.0112045	0.00612245	0.0139535	0	0.00733496	0.0176471	0.0140845	0.00218818	0.0254777	0	0	0.0114943	0	0.00430108	0	0.109057	0	0	0.0107501	22	15617	6.88361e-07
ENSG00000009335	UBE3C	HGNC	chr7	0.021978	0.0192308	0.00900901	0.0361842	0	0.0416667	0	0.0163934	0.0167598	0.00986193	0.0333333	0.0141844	0.00790514	0	0.00652174	0.0140056	0.0183673	0.0232558	0	0.00977995	0.00588235	0	0.00656455	0.0127389	0.00434783	0.0588235	0.0114943	0.00653595	0	0	0.0868762	0	0	0.0149	24	14216	1.04812e-06
ENSG00000009413	REV3L	HGNC	chr6	0	0.0879121	0.014014	0.0230263	0.0208333	0.0810185	0.0638298	0.0218579	0.0251397	0.0394477	0	0.0070922	0.00790514	0.00862069	0.00217391	0.0336134	0.0265306	0.0395349	0	0.00488998	0.0352941	0	0.00875274	0.089172	0.0130435	0.0784314	0.0551724	0.0130719	0	0.00952381	0.238447	0.0526316	0	0.0333631	27	28540	1.16899e-06
ENSG00000009694	TENM1	HGNC	chrX	0.043956	0.0906593	0.026026	0.0986842	0.0625	0.104167	0.0638298	0.0437158	0.0307263	0.0690335	0	0.0141844	0.0158103	0	0.0173913	0.0280112	0.15102	0.144186	0	0.0317848	0.0176471	0.00704225	0.00656455	0.089172	0.0304348	0.245098	0.0942529	0.00653595	0.00215054	0	0.410351	0.0526316	0	0.0605323	28	18698	3.23737e-06
ENSG00000009709	PAX7	HGNC	chr1	0.010989	0.0137363	0.001001	0.00657895	0	0.00925926	0.0212766	0.00546448	0.0027933	0.00394477	0	0	0	0	0.00217391	0.00560224	0.0122449	0.0186047	0	0.00244499	0.00588235	0	0	0.00636943	0	0	0.0091954	0	0	0.00952381	0.0536044	0	0.0125	0.0064603	20	7493	8.62177e-07
ENSG00000009724	MASP2	HGNC	chr1	0	0.0137363	0.002002	0.00986842	0	0.0231481	0	0.00546448	0.00558659	0.00788955	0	0	0	0	0	0.00840336	0.0122449	0.00930233	0	0.00488998	0	0	0.00437637	0.00636943	0.00434783	0.0294118	0.0091954	0	0	0	0.0683919	0	0	0.00680693	17	5259	1.29434e-06
ENSG00000009765	IYD	HGNC	chr6	0	0.00274725	0.003003	0.00328947	0	0.00925926	0	0	0	0.00197239	0	0	0	0	0	0	0.00204082	0.00697674	0	0.00244499	0.00588235	0	0.00218818	0	0	0	0.0045977	0	0	0	0.0240296	0	0	0.00207369	12	19040	1.08912e-07
ENSG00000009780	FAM76A	HGNC	chr1	0	0.0192308	0.001001	0	0	0.00462963	0	0	0.0027933	0	0	0.0070922	0	0	0	0	0.00612245	0.00232558	0	0	0	0	0	0.0127389	0	0.00980392	0.00229885	0	0	0	0.00924214	0	0	0.00234178	11	7115	3.29133e-07
ENSG00000009790	TRAF3IP3	HGNC	chr1	0.021978	0.010989	0.00700701	0.00657895	0	0.0185185	0	0	0.00558659	0.00394477	0	0	0	0	0	0.00560224	0.0244898	0.00930233	0	0.00244499	0.00588235	0	0.00218818	0.00636943	0	0.0490196	0.016092	0	0	0	0.0406654	0.0175439	0	0.00770312	18	14828	5.19498e-07
ENSG00000009830	POMT2	HGNC	chr14	0	0.00274725	0.00700701	0.00657895	0	0.00462963	0.0212766	0	0	0.00591716	0	0	0	0	0	0.00560224	0.00816327	0.00465116	0	0.00488998	0.00588235	0	0	0.0127389	0	0.0196078	0.0137931	0	0.00430108	0	0.0351201	0	0	0.00493656	16	20409	2.41882e-07
ENSG00000009844	VTA1	HGNC	chr6	0	0.00549451	0	0.00657895	0	0.00925926	0.0212766	0.010929	0	0.00788955	0	0	0	0	0.00217391	0.00280112	0.0102041	0.00697674	0	0.00244499	0.00588235	0	0	0	0	0.00980392	0.00229885	0	0.00215054	0	0.0240296	0	0	0.00394527	16	11194	3.52445e-07
ENSG00000009950	MLXIPL	HGNC	chr7	0.010989	0.0137363	0.003003	0.00657895	0	0.0115741	0	0.0163934	0.0111732	0.00591716	0	0.0035461	0.00790514	0	0.00217391	0.0140056	0.0102041	0.0139535	0	0	0.00588235	0	0.00218818	0.00636943	0	0.0784314	0.0183908	0	0	0	0.038817	0	0	0.0085222	20	10824	7.87343e-07
ENSG00000009954	BAZ1B	HGNC	chr7	0	0.0357143	0.015015	0.0526316	0.0208333	0.0439815	0	0.010929	0.0167598	0.00788955	0	0.0070922	0.0158103	0	0.00217391	0.00840336	0.0285714	0.0325581	0	0.00733496	0.00588235	0	0.00437637	0.0318471	0.00434783	0.0294118	0.0275862	0.00653595	0	0	0.121996	0	0	0.0162934	23	8370	1.94664e-06
ENSG00000010017	RANBP9	HGNC	chr6	0	0.0137363	0.003003	0.00328947	0	0.0185185	0	0	0.0027933	0.00197239	0	0	0	0	0.00217391	0.00280112	0.00204082	0.00930233	0	0	0.00588235	0	0.00218818	0.0191083	0	0.00980392	0.016092	0	0	0	0.0314233	0	0	0.00436755	16	3771	1.15819e-06
ENSG00000010030	ETV7	HGNC	chr6	0	0.00274725	0.002002	0	0	0.00231481	0	0	0.0027933	0.00197239	0	0	0	0	0.00217391	0.00280112	0.00408163	0.00465116	0	0.00488998	0.00588235	0	0	0	0	0	0.00229885	0	0	0	0.0369686	0	0	0.00229022	13	4857	4.7153e-07
ENSG00000010072	SPRTN	HGNC	chr1	0	0.010989	0.002002	0.00657895	0	0.0162037	0	0.010929	0.00837989	0.00394477	0	0.0035461	0	0	0.00217391	0.00280112	0.0102041	0.00930233	0.0131579	0.00244499	0.00588235	0	0	0.0127389	0	0	0.0091954	0	0	0	0.0443623	0	0	0.00529808	18	10028	5.28329e-07
ENSG00000010165	METTL13	HGNC	chr1	0	0.0192308	0.003003	0.00986842	0	0.0162037	0	0.010929	0.00837989	0.00788955	0	0.0070922	0	0	0.00217391	0.0112045	0.0183673	0.0232558	0	0.00488998	0.00588235	0	0.00656455	0	0.0173913	0.0196078	0.0114943	0	0	0	0.051756	0	0	0.00773286	19	7581	1.02003e-06
ENSG00000010219	DYRK4	HGNC	chr12	0	0.010989	0.004004	0.00328947	0.0208333	0.0162037	0	0.0163934	0.00558659	0.00788955	0	0.0070922	0	0	0	0.00280112	0.0122449	0.0116279	0	0	0.00588235	0	0.00656455	0.00636943	0.00434783	0.0392157	0.0045977	0	0.00430108	0.00952381	0.064695	0.0175439	0	0.00854535	22	12276	6.96102e-07
ENSG00000010244	ZNF207	HGNC	chr17	0	0.0192308	0.002002	0.0131579	0	0.0115741	0	0.010929	0.0111732	0.00394477	0	0.0035461	0.0118577	0	0.00217391	0.00280112	0.00204082	0.00930233	0	0	0	0	0	0	0	0	0.0137931	0	0	0	0.0295749	0.0175439	0	0.00498926	16	29273	1.70439e-07
ENSG00000010256	UQCRC1	HGNC	chr3	0	0.00824176	0.002002	0.00328947	0	0.0138889	0	0.00546448	0.00558659	0	0	0	0	0	0.00217391	0	0.00408163	0	0	0.00488998	0	0	0.00437637	0.0127389	0	0	0.0091954	0	0.00215054	0	0.0203327	0.0175439	0	0.00351383	15	7885	4.45635e-07
ENSG00000010270	STARD3NL	HGNC	chr7	0	0.00274725	0.001001	0.00328947	0	0.00231481	0	0	0.0027933	0.00394477	0	0	0	0	0	0	0.00612245	0.00697674	0	0	0	0	0	0.00636943	0	0.00980392	0.00689655	0	0	0	0.012939	0	0	0.00197572	12	7366	2.68221e-07
ENSG00000010278	CD9	HGNC	chr12	0	0.00549451	0.002002	0	0	0.00462963	0	0	0	0.00197239	0	0	0	0	0	0.00280112	0	0.00232558	0	0	0.00588235	0	0	0.00636943	0	0	0.00229885	0	0	0	0.0147874	0	0	0.00147161	10	8346	1.76326e-07
ENSG00000010282	HHATL	HGNC	chr3	0.021978	0.00274725	0.002002	0.00986842	0	0.00462963	0	0	0.0027933	0.00197239	0	0.0035461	0	0	0	0.00560224	0.0142857	0.00930233	0	0.0122249	0	0	0	0.0127389	0	0.0196078	0.0114943	0	0	0	0.0351201	0	0	0.00514889	16	5858	8.7895e-07
ENSG00000010292	NCAPD2	HGNC	chr12	0.021978	0.0247253	0.003003	0.0197368	0	0.0300926	0.0212766	0.0163934	0.00558659	0.0177515	0	0.0035461	0.0118577	0	0.00652174	0.00560224	0.0204082	0.0209302	0	0.00244499	0.0117647	0	0	0.00636943	0.00434783	0.00980392	0.0183908	0	0	0.00952381	0.0813309	0	0	0.0113147	23	14124	8.011e-07
ENSG00000010295	IFFO1	HGNC	chr12	0	0.00824176	0.003003	0.00328947	0	0.0162037	0	0.010929	0.0027933	0.00788955	0	0	0	0	0.00217391	0.00280112	0.00612245	0.00465116	0	0	0.00588235	0	0.00437637	0	0	0.0196078	0.0114943	0	0.00215054	0	0.0221811	0.0175439	0	0.0045859	18	19696	2.32834e-07
ENSG00000010310	GIPR	HGNC	chr19	0.010989	0.0137363	0.003003	0.00986842	0	0.00462963	0	0	0.0027933	0.00986193	0	0	0	0	0	0	0.00816327	0	0	0	0	0	0	0.0127389	0	0.00980392	0.0137931	0	0	0	0.0184843	0	0	0.00357167	12	6922	5.15988e-07
ENSG00000010318	PHF7	HGNC	chr3	0.010989	0.00274725	0.001001	0	0	0.0138889	0	0.010929	0.00558659	0.00197239	0	0	0.00395257	0	0	0.00280112	0.00204082	0	0	0.00244499	0	0	0.00218818	0	0	0.0294118	0.0045977	0	0	0	0.0295749	0.0175439	0	0.00429303	16	8689	4.94076e-07
ENSG00000010319	SEMA3G	HGNC	chr3	0	0.0137363	0.001001	0.00986842	0	0.025463	0	0.00546448	0.00558659	0.00591716	0	0.0035461	0	0	0	0.0112045	0.00816327	0.0116279	0	0	0.00588235	0	0.00437637	0	0	0.0392157	0.0137931	0	0	0	0.0203327	0	0	0.00561148	16	6019	9.32295e-07
ENSG00000010322	NISCH	HGNC	chr3	0	0.0192308	0.004004	0.0263158	0	0.0208333	0.0212766	0.010929	0.00837989	0.00788955	0	0.0035461	0.00395257	0	0.00652174	0.00840336	0.0163265	0.0232558	0	0.00733496	0.0176471	0.00704225	0.00437637	0.0127389	0	0.0588235	0.0183908	0.0196078	0.00645161	0.00952381	0.0683919	0	0	0.0124604	25	19058	6.53816e-07
ENSG00000010327	STAB1	HGNC	chr3	0.0659341	0.0357143	0.00900901	0.0427632	0	0.0439815	0	0.0218579	0.0027933	0.0138067	0	0.0035461	0.00790514	0	0.0130435	0.0364146	0.0265306	0.0302326	0.0131579	0.00733496	0.0352941	0	0.0109409	0.00636943	0.0130435	0.127451	0.0344828	0	0	0	0.140481	0	0	0.0224875	23	18908	1.18931e-06
ENSG00000010361	FUZ	HGNC	chr19	0	0.00549451	0.002002	0.00657895	0	0.0115741	0	0	0	0.00197239	0	0	0	0	0	0.00280112	0.00408163	0.00465116	0	0	0.00588235	0	0	0.00636943	0	0	0.00689655	0.00653595	0	0	0.0240296	0	0	0.00269302	13	11357	2.37124e-07
ENSG00000010379	SLC6A13	HGNC	chr12	0	0.00274725	0.002002	0.00657895	0	0.0162037	0	0.010929	0.00558659	0.00986193	0	0.0070922	0.0118577	0	0	0.0112045	0.0122449	0.0302326	0	0.00488998	0.00588235	0	0.00218818	0.00636943	0	0.0490196	0.0091954	0.00653595	0	0	0.0536044	0	0	0.00800687	20	7588	1.0552e-06
ENSG00000010404	IDS	HGNC	chrX	0.010989	0.0164835	0.00700701	0.0263158	0	0.0138889	0	0	0	0.0118343	0	0.0070922	0	0	0	0.00560224	0.00816327	0.0116279	0	0.00488998	0	0	0	0	0	0.00980392	0.0114943	0	0	0	0.090573	0	0	0.0071444	14	11130	6.41905e-07
ENSG00000010438	PRSS3	HGNC	chr9	0.010989	0.00274725	0.003003	0	0	0.00231481	0	0.00546448	0	0.00197239	0	0.0035461	0.00395257	0	0.00217391	0	0	0.00232558	0	0	0	0	0	0.0127389	0	0.0196078	0.00689655	0	0	0	0.012939	0	0	0.00274762	14	2964	9.26996e-07
ENSG00000010539	ZNF200	HGNC	chr16	0	0.0164835	0.00500501	0	0	0.00694444	0	0	0.0027933	0.00197239	0	0	0	0	0.00652174	0	0.0102041	0.0162791	0	0.00244499	0	0	0	0.00636943	0	0	0	0	0	0	0.0314233	0	0	0.00322549	11	18029	1.78906e-07
ENSG00000010610	CD4	HGNC	chr12	0	0.010989	0.00600601	0.00657895	0	0.0115741	0	0.010929	0	0.00197239	0	0.0035461	0	0	0.00217391	0.00280112	0.0102041	0.0162791	0	0.00244499	0.0176471	0	0.00218818	0.0254777	0	0.0294118	0.0206897	0	0	0	0.0369686	0	0.0125	0.00698126	19	10032	6.95899e-07
ENSG00000010626	LRRC23	HGNC	chr12	0	0.010989	0.001001	0.00986842	0	0.00925926	0	0.00546448	0.00837989	0.00788955	0	0	0.00395257	0	0	0	0.0102041	0.0162791	0	0.00977995	0	0	0	0	0	0.00980392	0.0045977	0	0	0	0.0184843	0	0	0.00381676	14	7995	4.77394e-07
ENSG00000010671	BTK	HGNC	chrX	0	0.00549451	0.00800801	0.0164474	0	0.0208333	0.0212766	0.00546448	0.00837989	0.0118343	0	0	0	0	0.00652174	0.00280112	0.0428571	0.027907	0	0.00977995	0.0117647	0	0.00218818	0.0191083	0.00434783	0.0294118	0.016092	0	0	0	0.0831793	0	0	0.0107181	20	7876	1.36086e-06
ENSG00000010704	HFE	HGNC	chr6	0.010989	0.00824176	0.002002	0.00328947	0	0.00925926	0	0	0.0027933	0.00197239	0	0	0.00395257	0	0.00652174	0.00280112	0.00204082	0.00465116	0	0.00244499	0	0	0	0.00636943	0	0	0.0114943	0	0	0	0.0295749	0	0	0.00328479	16	11978	2.74235e-07
ENSG00000010803	SCMH1	HGNC	chr1	0	0.0137363	0.00600601	0.00657895	0	0.0115741	0	0	0.00558659	0.00591716	0	0.0070922	0	0	0.00217391	0.00280112	0.00816327	0.00697674	0	0	0	0	0.00218818	0.00636943	0	0.0196078	0.0114943	0	0	0	0.0406654	0.0175439	0	0.00528713	17	9040	5.84859e-07
ENSG00000010810	FYN	HGNC	chr6	0	0.0164835	0.001001	0.00986842	0	0.0300926	0	0.00546448	0.00558659	0.00591716	0	0.0035461	0	0	0.00217391	0.00280112	0.00612245	0.0232558	0	0	0	0	0	0.0127389	0.00434783	0.0196078	0.0206897	0	0	0.00952381	0.0591497	0.0175439	0	0.00775499	19	15891	4.88012e-07
ENSG00000010818	HIVEP2	HGNC	chr6	0.032967	0.0659341	0.012012	0.0657895	0	0.0439815	0	0.0327869	0.0195531	0.0216963	0	0	0.00395257	0	0.0130435	0.0112045	0.0510204	0.0372093	0	0.0171149	0.0117647	0	0.00437637	0.0828025	0.00434783	0.0588235	0.0505747	0.00653595	0	0.00952381	0.210721	0.0175439	0	0.0268267	24	14701	1.82482e-06
ENSG00000010932	FMO1	HGNC	chr1	0	0.00824176	0.00900901	0.0131579	0	0.0138889	0.0212766	0	0.00558659	0.00788955	0	0.0035461	0.00790514	0	0.00652174	0.00840336	0.0326531	0.027907	0	0	0.00588235	0	0.00218818	0.00636943	0	0.0882353	0.0137931	0	0	0	0.0554529	0	0	0.0102396	19	7601	1.34714e-06
ENSG00000011007	TCEB3	HGNC	chr1	0	0.0137363	0.00700701	0.0164474	0	0.0115741	0	0	0.00558659	0.00394477	0	0	0.00395257	0	0.00434783	0.00840336	0.0102041	0.00930233	0	0.00488998	0	0	0	0.00636943	0.00869565	0.00980392	0.0183908	0	0	0	0.0499076	0.0175439	0	0.00636689	18	8886	7.16508e-07
ENSG00000011009	LYPLA2	HGNC	chr1	0	0.00549451	0	0.00328947	0	0.00462963	0	0	0	0	0	0	0	0.00862069	0	0	0.00204082	0	0	0	0	0	0	0.00636943	0	0	0	0	0	0	0.0221811	0.0175439	0	0.00212635	8	6377	3.3344e-07
ENSG00000011021	CLCN6	HGNC	chr1	0	0.0192308	0.004004	0.0164474	0.0208333	0.0162037	0	0.00546448	0.00837989	0.00986193	0	0.0106383	0	0	0	0.00840336	0.00408163	0.0116279	0	0.00488998	0.0117647	0	0	0.0191083	0.00434783	0.00980392	0.0229885	0	0	0	0.0609982	0.0175439	0	0.00868551	20	12123	7.16449e-07
ENSG00000011028	MRC2	HGNC	chr17	0	0.032967	0.00900901	0.00657895	0	0.0300926	0.0212766	0.00546448	0.00837989	0.0118343	0	0.0070922	0.0158103	0	0	0.0280112	0.0285714	0.0348837	0	0.00244499	0.0117647	0.00704225	0.00875274	0.00636943	0.00434783	0.0490196	0.0367816	0	0	0	0.0794824	0.0175439	0	0.0140461	23	14855	9.45547e-07
ENSG00000011052	NME2	HGNC	chr17	0	0	0.001001	0.00328947	0	0	0	0	0	0	0	0	0	0	0	0.00280112	0	0.00232558	0	0.00244499	0.00588235	0	0	0	0.00434783	0	0	0	0	0	0.00554529	0	0	0.000837504	8	1971	4.24913e-07
ENSG00000011083	SLC6A7	HGNC	chr5	0	0.010989	0.002002	0.00657895	0	0.0138889	0	0	0	0.00394477	0	0.0035461	0	0	0	0.00280112	0.022449	0.0162791	0.0131579	0.00733496	0	0	0	0	0.00434783	0.0294118	0.0091954	0	0	0	0.0425139	0	0	0.00571032	15	5089	1.12209e-06
ENSG00000011105	TSPAN9	HGNC	chr12	0	0.00549451	0.003003	0.00328947	0	0.00694444	0	0.00546448	0	0.00197239	0	0	0	0	0	0.00280112	0	0.00232558	0	0.00244499	0	0	0.00218818	0.0127389	0	0	0.00689655	0	0	0	0.0147874	0	0	0.00213185	13	10120	2.10657e-07
ENSG00000011114	BTBD7	HGNC	chr14	0	0.0247253	0.004004	0.0164474	0	0.0208333	0	0	0.00837989	0.0157791	0	0.0070922	0.00790514	0.00862069	0	0.00560224	0.0142857	0.0209302	0	0.00977995	0	0	0.00656455	0.0191083	0	0.0196078	0.016092	0	0.00430108	0	0.0979667	0	0.0125	0.010319	20	23491	4.39273e-07
ENSG00000011132	APBA3	HGNC	chr19	0	0.00274725	0.002002	0.00986842	0.0208333	0.0115741	0.0212766	0.00546448	0.0027933	0.00986193	0	0	0.00395257	0	0	0.00280112	0.00408163	0	0	0	0	0	0.00218818	0	0.00434783	0.0294118	0.00689655	0	0	0	0.0277264	0	0	0.00508568	17	10719	4.74455e-07
ENSG00000011143	MKS1	HGNC	chr17	0	0.010989	0.00500501	0.00657895	0.0208333	0.00694444	0	0	0	0.00591716	0	0.0035461	0	0	0.00217391	0	0.0122449	0.00465116	0	0.00244499	0	0	0.00437637	0.0191083	0	0.0588235	0.0114943	0.00653595	0	0	0.0462107	0	0	0.0069054	17	9840	7.01768e-07
ENSG00000011198	ABHD5	HGNC	chr3	0	0	0.001001	0.00328947	0	0.00694444	0.0212766	0.00546448	0	0.00394477	0	0	0	0	0.00217391	0.00280112	0.00408163	0.00697674	0	0	0	0	0	0.0191083	0	0.00980392	0	0	0	0	0.0406654	0	0	0.0038646	13	5353	7.2195e-07
ENSG00000011201	KAL1	HGNC	chrX	0.010989	0.0137363	0.00500501	0.0131579	0	0.0185185	0	0	0.0027933	0.00394477	0	0.0035461	0	0	0.00434783	0.0140056	0.0122449	0.00465116	0	0.0122249	0	0	0.00875274	0.0254777	0	0.0294118	0.0321839	0	0	0	0.0831793	0	0.0125	0.00941426	19	7815	1.20464e-06
ENSG00000011243	AKAP8L	HGNC	chr19	0.021978	0.00824176	0.003003	0.00986842	0	0.0138889	0.0212766	0	0.0027933	0.00591716	0	0	0	0	0.00217391	0.00280112	0.00816327	0.00930233	0	0.00488998	0.00588235	0	0.00218818	0.0127389	0	0	0.0114943	0	0	0	0.038817	0	0	0.00561874	18	13601	4.13112e-07
ENSG00000011258	MBTD1	HGNC	chr17	0	0.0137363	0.00900901	0.0131579	0	0.0231481	0	0.0163934	0	0.00394477	0	0	0	0	0	0.00280112	0.00408163	0	0	0.00488998	0.0117647	0	0	0.00636943	0	0	0.00689655	0	0	0.00952381	0.0203327	0	0	0.00442574	14	14488	3.05476e-07
ENSG00000011260	UTP18	HGNC	chr17	0.010989	0.0164835	0.00500501	0	0	0.00694444	0	0	0	0.00394477	0	0.0070922	0.00395257	0	0.00434783	0	0.0102041	0.0116279	0	0.00244499	0	0	0	0	0	0	0.0091954	0	0	0	0.0351201	0	0	0.00385915	13	4611	8.36944e-07
ENSG00000011275	RNF216	HGNC	chr7	0	0.043956	0.001001	0.0131579	0	0.0208333	0.0212766	0.00546448	0.0027933	0.00986193	0	0	0.00790514	0.00862069	0	0.00560224	0.0163265	0.00930233	0	0.00733496	0.00588235	0	0.00656455	0.0191083	0.00434783	0	0.0183908	0	0.00215054	0	0.0536044	0.0175439	0	0.00912209	22	12044	7.57397e-07
ENSG00000011295	TTC19	HGNC	chr17	0	0.00824176	0	0.00328947	0	0.00231481	0	0	0.0027933	0.00197239	0.0166667	0	0	0	0	0.00840336	0	0.00465116	0	0	0.0117647	0	0	0	0.00434783	0	0.00689655	0	0	0	0.0147874	0	0	0.00260998	12	13264	1.96772e-07
ENSG00000011304	PTBP1	HGNC	chr19	0	0.00824176	0.00500501	0.0197368	0.0208333	0.0138889	0	0	0.0027933	0.00197239	0	0.0035461	0	0	0.00217391	0.00560224	0.00408163	0.00465116	0	0.00244499	0.00588235	0	0.00656455	0	0	0.0196078	0.0114943	0.00653595	0	0	0.0369686	0	0	0.00551591	19	18729	2.94512e-07
ENSG00000011332	DPF1	HGNC	chr19	0	0.00824176	0	0.00986842	0	0.00925926	0	0	0.0027933	0.00394477	0	0	0	0	0.00434783	0.00840336	0.0122449	0.00232558	0	0.00244499	0.0117647	0	0.00218818	0.0127389	0	0	0.0137931	0.00653595	0.00215054	0	0.0203327	0.0175439	0	0.0045734	18	13300	3.43864e-07
ENSG00000011347	SYT7	HGNC	chr11	0	0	0.001001	0.0164474	0	0.00462963	0.0212766	0.00546448	0	0.00394477	0	0	0	0	0.00217391	0.00280112	0.0183673	0.00697674	0	0.00244499	0.0117647	0	0	0	0	0.0196078	0.0137931	0	0	0	0.0184843	0	0	0.00452054	15	9061	4.98901e-07
ENSG00000011376	LARS2	HGNC	chr3	0	0.00549451	0.002002	0.00328947	0.0208333	0.00462963	0	0.00546448	0.0027933	0.00197239	0	0.0035461	0	0	0	0.00560224	0.00408163	0.00465116	0	0.0146699	0.00588235	0	0.00437637	0	0	0.00980392	0.016092	0	0	0	0.0462107	0.0175439	0	0.0054224	19	8899	6.09327e-07
ENSG00000011405	PIK3C2A	HGNC	chr11	0	0.0494505	0.004004	0.0197368	0	0.025463	0.0212766	0.010929	0.0111732	0.0157791	0	0	0.0197628	0	0.0108696	0.0140056	0.0102041	0.0232558	0	0.00488998	0.0117647	0	0.00218818	0.0382166	0.00434783	0.0490196	0.0344828	0.00653595	0.00215054	0	0.149723	0.0175439	0	0.0168719	24	12469	1.35311e-06
ENSG00000011422	PLAUR	HGNC	chr19	0	0.010989	0.001001	0.00328947	0.0208333	0.00694444	0	0.010929	0.0027933	0.00197239	0	0	0	0	0	0	0.00612245	0.00465116	0	0	0	0	0	0.00636943	0.00434783	0.0196078	0.00689655	0	0	0	0.0240296	0	0	0.00396293	15	9105	4.35248e-07
ENSG00000011426	ANLN	HGNC	chr7	0.010989	0.021978	0.00500501	0.0131579	0	0.0115741	0.0212766	0.010929	0.0139665	0.0177515	0	0.0035461	0.00790514	0	0	0.0112045	0.0204082	0.0139535	0	0.00733496	0.0176471	0	0.00218818	0.0191083	0.00434783	0.00980392	0.0183908	0	0	0	0.0683919	0.0175439	0	0.0105576	23	10780	9.79372e-07
ENSG00000011451	WIZ	HGNC	chr19	0	0.0412088	0.00500501	0.0296053	0.0208333	0.0208333	0	0	0.0027933	0.00986193	0	0.0035461	0.00395257	0.0172414	0	0.00280112	0.00204082	0.0186047	0	0.00733496	0.00588235	0	0	0.00636943	0.00434783	0.0294118	0.0183908	0	0	0	0.0628466	0	0	0.00948216	20	13637	6.95326e-07
ENSG00000011454	RABGAP1	HGNC	chr9	0	0.010989	0.00500501	0.0164474	0.0625	0.0347222	0.0212766	0.010929	0.00558659	0.00788955	0	0.0106383	0.00395257	0	0.00434783	0.00840336	0.0102041	0.00930233	0	0.00488998	0	0	0.00218818	0.0127389	0	0.0294118	0.0298851	0	0	0	0.0757856	0	0	0.0114271	21	14907	7.66557e-07
ENSG00000011465	DCN	HGNC	chr12	0.010989	0.00824176	0.002002	0.00657895	0	0.0115741	0	0.0163934	0.00837989	0.00591716	0	0.0070922	0	0	0.00434783	0.0112045	0.00612245	0.0186047	0.0131579	0.00244499	0.00588235	0	0.00437637	0.00636943	0	0.0196078	0.0114943	0	0	0	0.0499076	0	0	0.00699056	21	17732	3.94234e-07
ENSG00000011478	QPCTL	HGNC	chr19	0	0.00824176	0.004004	0.00328947	0	0.00231481	0	0	0	0.00394477	0	0	0	0	0	0	0.00204082	0.00232558	0	0	0	0	0	0	0	0.00980392	0.0114943	0	0	0	0.0166359	0	0	0.00194228	10	3306	5.87502e-07
ENSG00000011485	PPP5C	HGNC	chr19	0.010989	0.00274725	0.003003	0.0230263	0	0.0185185	0.0212766	0	0	0.00986193	0	0.0035461	0.00395257	0	0	0.0168067	0.00408163	0.00232558	0	0	0	0	0	0.00636943	0.00869565	0.0196078	0.016092	0	0	0	0.038817	0	0	0.00635506	17	17211	3.69244e-07
ENSG00000011523	CEP68	HGNC	chr2	0	0.0164835	0.003003	0.0131579	0.0208333	0.00694444	0	0	0.0027933	0.00197239	0	0	0.00395257	0	0.0108696	0.0112045	0	0.0116279	0	0.00244499	0.00588235	0	0	0.00636943	0	0	0.0206897	0	0	0	0.038817	0	0	0.00536503	16	13700	3.91608e-07
ENSG00000011566	MAP4K3	HGNC	chr2	0	0.0384615	0.002002	0.0230263	0	0.0277778	0.0212766	0.00546448	0.00837989	0.0118343	0	0.0070922	0	0	0.00217391	0.00560224	0.022449	0.0162791	0	0.0122249	0.0117647	0.00704225	0.00218818	0.0254777	0	0.0196078	0.0091954	0	0	0	0.0683919	0.0175439	0	0.0110684	22	11927	9.28009e-07
ENSG00000011590	ZBTB32	HGNC	chr19	0	0.021978	0.002002	0.00328947	0	0.00925926	0	0	0	0.00591716	0	0	0.00790514	0	0	0.00560224	0.0102041	0.00930233	0	0.00488998	0.00588235	0	0	0.0127389	0	0	0.0091954	0	0	0	0.0166359	0.0175439	0	0.00431352	15	4038	1.06823e-06
ENSG00000011600	TYROBP	HGNC	chr19	0	0	0	0.00657895	0	0.00462963	0	0	0.0027933	0.00197239	0	0	0	0	0	0	0.00204082	0.00697674	0	0	0	0	0	0	0	0.0196078	0	0	0	0	0.00554529	0	0	0.00151954	8	3279	4.63417e-07
ENSG00000011638	TMEM159	HGNC	chr16	0	0.00549451	0	0.00328947	0	0.00925926	0	0	0.0027933	0.00394477	0	0	0.00395257	0	0	0	0.00408163	0.00232558	0	0.00244499	0.00588235	0	0	0	0	0	0.0045977	0	0	0	0.0147874	0	0	0.00190465	12	7492	2.54225e-07
ENSG00000011677	GABRA3	HGNC	chrX	0	0.0137363	0.00500501	0.00986842	0.0208333	0.0138889	0.0212766	0	0.0027933	0.00986193	0	0	0	0	0.00434783	0.00840336	0.0367347	0.0139535	0	0	0	0	0	0.0127389	0	0.0490196	0.0252874	0	0	0	0.0924214	0.0350877	0	0.0113715	17	4962	2.29171e-06
ENSG00000012048	BRCA1	HGNC	chr17	0	0.0357143	0.012012	0.0361842	0	0.0185185	0.0425532	0.00546448	0.0111732	0.0177515	0	0.0070922	0.00790514	0	0.00652174	0.00840336	0.0265306	0.0232558	0	0.0122249	0.0117647	0	0.00218818	0.0127389	0	0.0392157	0.0137931	0	0	0	0.0868762	0	0	0.0132691	21	31934	4.15518e-07
ENSG00000012061	ERCC1	HGNC	chr19	0	0.00549451	0.004004	0.00328947	0	0.00462963	0.0425532	0.00546448	0.00837989	0	0	0.0035461	0	0.00862069	0.00217391	0.00560224	0.00408163	0.00465116	0	0.00244499	0.00588235	0	0	0	0	0	0.00229885	0.00653595	0	0	0.0332717	0	0	0.00463408	18	11961	3.87433e-07
ENSG00000012124	CD22	HGNC	chr19	0	0.0137363	0.00600601	0.0131579	0	0.0347222	0	0.010929	0.0027933	0.00591716	0	0.0070922	0.00395257	0	0.00434783	0.0168067	0.0306122	0.027907	0	0.00733496	0.00588235	0	0	0.0254777	0.00434783	0.0490196	0.0114943	0	0	0	0.0757856	0	0	0.010828	20	19487	5.5565e-07
ENSG00000012171	SEMA3B	HGNC	chr3	0	0.00274725	0.001001	0.00328947	0	0.0208333	0	0	0.0027933	0.00197239	0	0	0	0	0.00217391	0	0.00204082	0.00697674	0	0	0.00588235	0	0.00218818	0	0	0.00980392	0.0137931	0	0.00215054	0	0.0480591	0	0	0.00380926	15	20711	1.83924e-07
ENSG00000012174	MBTPS2	HGNC	chrX	0	0.010989	0.00700701	0	0	0.00925926	0	0.010929	0	0.00394477	0	0	0	0	0.00434783	0.00280112	0.00816327	0.00930233	0.0131579	0	0	0	0	0.00636943	0.00434783	0	0.0114943	0	0	0	0.0961183	0	0	0.00600701	14	10033	5.98725e-07
ENSG00000012211	PRICKLE3	HGNC	chrX	0	0.00549451	0.003003	0.0131579	0	0.0115741	0	0.00546448	0.0027933	0.00197239	0	0	0	0	0	0.00560224	0.0163265	0.00465116	0	0.00244499	0	0	0	0.0127389	0.00434783	0	0.016092	0	0	0	0.077634	0.0701754	0	0.00768099	16	7633	1.00629e-06
ENSG00000012223	LTF	HGNC	chr3	0	0.0164835	0.00500501	0.00657895	0	0.00925926	0	0.00546448	0.0027933	0.00788955	0	0	0.00395257	0.00862069	0	0.00560224	0.0142857	0.0139535	0	0.00733496	0.00588235	0	0.00437637	0.0127389	0	0.0588235	0.016092	0	0	0	0.0942699	0.0175439	0	0.00960456	20	6239	1.53944e-06
ENSG00000012232	EXTL3	HGNC	chr8	0	0.00549451	0.00500501	0.0197368	0	0.0185185	0.0212766	0.00546448	0.0111732	0.00197239	0	0.0070922	0	0	0.00217391	0.0140056	0.0183673	0.00930233	0	0.00244499	0.0235294	0	0.00437637	0.0191083	0.00869565	0.0196078	0.0344828	0	0	0	0.0406654	0	0	0.00886344	21	21053	4.21006e-07
ENSG00000012504	NR1H4	HGNC	chr12	0	0.00549451	0.004004	0	0	0.0231481	0	0.00546448	0.00837989	0.00788955	0	0.0070922	0	0	0	0.00560224	0.022449	0.0372093	0	0.00733496	0.0117647	0.00704225	0	0.00636943	0.00434783	0.0196078	0.00689655	0	0	0	0.0702403	0.0350877	0	0.00895227	19	6276	1.42643e-06
ENSG00000012660	ELOVL5	HGNC	chr6	0.021978	0.00549451	0.004004	0.00657895	0	0.00925926	0	0.00546448	0.0027933	0.00197239	0	0	0	0	0.00217391	0	0	0.00465116	0	0	0	0	0	0	0	0	0.0045977	0	0	0	0.0166359	0	0	0.00259405	12	8754	2.96327e-07
ENSG00000012779	ALOX5	HGNC	chr10	0.021978	0.010989	0.001001	0.0296053	0	0.0324074	0	0	0.0027933	0.00788955	0	0.0035461	0.00395257	0	0	0.00280112	0.0204082	0.0162791	0	0	0	0	0	0.0191083	0.00869565	0.0392157	0.0183908	0	0.00215054	0.00952381	0.064695	0.0175439	0	0.0100901	20	7203	1.40082e-06
ENSG00000012817	KDM5D	HGNC	chrY	0	0.0137363	0	0	0	0.00925926	0	0	0.00837989	0.00394477	0	0	0.00395257	0	0	0.00560224	0.0102041	0.00930233	0	0	0	0	0.00437637	0.0127389	0	0.0196078	0.0091954	0	0	0	0	0	0	0.00334242	12	19316	1.73039e-07
ENSG00000012822	CALCOCO1	HGNC	chr12	0	0.00549451	0.00600601	0.00657895	0	0.0115741	0	0.00546448	0	0.00986193	0	0.0035461	0	0.00862069	0	0.0112045	0.0102041	0.0209302	0	0.00488998	0	0	0	0.00636943	0	0	0.016092	0.0130719	0	0	0.0425139	0.0175439	0	0.00605959	17	17693	3.42485e-07
ENSG00000012963	UBR7	HGNC	chr14	0	0.00549451	0.002002	0.00657895	0	0.00462963	0	0.00546448	0.0027933	0.00394477	0	0	0	0	0	0	0.00612245	0.00930233	0	0	0.00588235	0	0	0.0191083	0	0	0.0045977	0	0	0	0.0332717	0	0	0.00330886	13	6037	5.48097e-07
ENSG00000012983	MAP4K5	HGNC	chr14	0	0.00549451	0.002002	0.0164474	0	0.0115741	0	0.0163934	0	0.00197239	0	0	0	0.00862069	0.00217391	0.00840336	0	0.00465116	0	0.00244499	0	0	0	0.00636943	0.00434783	0	0.00229885	0	0	0	0.0406654	0	0	0.00405635	15	12527	3.23808e-07
ENSG00000013016	EHD3	HGNC	chr2	0.010989	0.010989	0.004004	0.0164474	0	0.0277778	0	0.0218579	0.00558659	0.00591716	0	0.0070922	0	0	0	0.00560224	0.0163265	0.0162791	0	0.00977995	0.0235294	0	0.00218818	0.0254777	0.00434783	0.0490196	0.0091954	0	0	0	0.0609982	0	0.0125	0.010482	21	4636	2.261e-06
ENSG00000013275	PSMC4	HGNC	chr19	0	0.010989	0.00700701	0	0	0.00694444	0	0.0163934	0.0111732	0.00197239	0	0	0.00395257	0	0	0.00840336	0.00816327	0.00697674	0	0.00244499	0.0117647	0	0	0.00636943	0	0.00980392	0.0114943	0	0	0	0.0609982	0	0	0.00560154	16	5046	1.1101e-06
ENSG00000013288	MAN2B2	HGNC	chr4	0	0.0192308	0.00800801	0.0164474	0	0.0162037	0.0212766	0	0.0027933	0.00394477	0	0.0035461	0.00395257	0	0.00434783	0.00560224	0.0142857	0.00930233	0	0.00244499	0.00588235	0	0	0.0127389	0	0.0196078	0.0275862	0	0	0	0.038817	0	0	0.00715208	19	11713	6.1061e-07
ENSG00000013293	SLC7A14	HGNC	chr3	0	0.00824176	0.003003	0.0197368	0	0.0115741	0.0212766	0.00546448	0.0139665	0.0177515	0	0.0070922	0.00790514	0	0.00434783	0.00280112	0.0244898	0.0209302	0	0.00488998	0	0	0	0.0318471	0.0130435	0.0392157	0.0229885	0	0	0	0.0739372	0	0	0.0107425	20	10576	1.01574e-06
ENSG00000013297	CLDN11	HGNC	chr3	0	0.00274725	0.002002	0.00657895	0	0.00694444	0	0	0	0.00197239	0	0	0.00395257	0	0.00217391	0	0.00408163	0.00232558	0	0	0	0	0	0	0	0.00980392	0	0	0	0	0.0203327	0	0	0.00190653	11	9918	1.92229e-07
ENSG00000013306	SLC25A39	HGNC	chr17	0	0.00824176	0.002002	0	0	0.00925926	0	0.00546448	0	0.00394477	0	0	0.00395257	0	0	0.00280112	0.00408163	0.00697674	0	0	0.00588235	0.00704225	0	0	0.00434783	0	0.0045977	0	0	0	0.0147874	0.0175439	0	0.00305836	15	11807	2.59029e-07
ENSG00000013364	MVP	HGNC	chr16	0	0.0384615	0.003003	0.00986842	0	0.0115741	0	0.00546448	0.00558659	0.00197239	0	0	0.00395257	0	0	0.00840336	0.0102041	0.00930233	0	0.00244499	0.0117647	0	0.00218818	0	0.00434783	0.0196078	0.016092	0	0	0	0.0573013	0	0	0.00671332	18	11532	5.82147e-07
ENSG00000013374	NUB1	HGNC	chr7	0	0.010989	0.002002	0.00657895	0.0208333	0.0138889	0	0	0	0	0	0	0	0	0	0	0.00204082	0.00465116	0	0.00244499	0.00588235	0	0.00218818	0.0191083	0	0	0.0045977	0	0	0	0.0332717	0	0	0.00389325	13	9257	4.20574e-07
ENSG00000013375	PGM3	HGNC	chr6	0	0.00274725	0.002002	0	0	0.0138889	0.0212766	0	0.00558659	0.00197239	0	0	0.00395257	0	0	0.00840336	0.00204082	0.00232558	0	0.00244499	0.0117647	0	0.00218818	0.0127389	0	0.0196078	0.0275862	0	0	0	0.051756	0.0175439	0	0.00635838	18	15909	3.99672e-07
ENSG00000013392	RWDD2A	HGNC	chr6	0	0	0.002002	0.00328947	0	0.00231481	0	0	0.0027933	0.00197239	0	0	0	0	0.00217391	0.00280112	0.00204082	0.00232558	0	0.00244499	0	0	0.00218818	0.00636943	0	0.00980392	0.0045977	0	0	0	0.0147874	0	0	0.00187591	15	3744	5.01045e-07
ENSG00000013441	CLK1	HGNC	chr2	0.021978	0.0137363	0.00600601	0.0131579	0	0.0138889	0.0212766	0.00546448	0	0.00394477	0	0.0070922	0	0	0	0.00280112	0.0122449	0.0116279	0	0.00488998	0.0117647	0	0	0.0127389	0	0.0196078	0.00689655	0.00653595	0.00215054	0	0.038817	0	0	0.00717032	20	13635	5.25876e-07
ENSG00000013503	POLR3B	HGNC	chr12	0	0.0164835	0.003003	0.00986842	0	0.0185185	0	0.00546448	0.0139665	0.0118343	0	0.0035461	0	0	0.00434783	0.00280112	0.0244898	0.0232558	0	0.00488998	0.0235294	0	0.00218818	0.0254777	0	0.0392157	0.0275862	0.00653595	0.00215054	0	0.0924214	0	0	0.0109568	21	6253	1.75225e-06
ENSG00000013523	ANGEL1	HGNC	chr14	0	0.010989	0.003003	0.00657895	0.0208333	0.0162037	0	0	0	0.00788955	0	0	0.00395257	0	0.00217391	0	0.0163265	0.0162791	0	0.00488998	0	0	0	0.00636943	0.00434783	0.0294118	0.00229885	0	0	0	0.0406654	0	0	0.00582463	16	8739	6.6651e-07
ENSG00000013561	RNF14	HGNC	chr5	0	0.00824176	0.002002	0.0230263	0	0.00694444	0	0	0	0.00788955	0	0.0141844	0.00790514	0	0	0	0.00612245	0	0	0	0	0	0.00437637	0.00636943	0.00434783	0	0.00689655	0	0	0	0.0314233	0	0	0.0039312	13	12191	3.22467e-07
ENSG00000013563	DNASE1L1	HGNC	chrX	0	0.00274725	0.002002	0.00657895	0.0208333	0	0	0.010929	0.00558659	0.00394477	0	0	0	0	0	0.00840336	0.00612245	0.00930233	0	0	0	0	0	0	0	0	0.0091954	0	0	0	0.0295749	0	0	0.00349152	12	9585	3.64269e-07
ENSG00000013573	DDX11	HGNC	chr12	0	0.0384615	0.00900901	0.0131579	0.0208333	0.0324074	0	0.00546448	0.0167598	0.00986193	0	0.0035461	0.00395257	0.00862069	0.00217391	0.00840336	0.0244898	0.0116279	0	0.00244499	0.0117647	0	0.00218818	0.0127389	0.00434783	0.00980392	0.0114943	0	0	0	0.051756	0	0	0.0095548	23	24820	3.84964e-07
ENSG00000013583	HEBP1	HGNC	chr12	0	0	0	0	0	0	0	0	0	0	0	0	0.00395257	0	0	0.00280112	0	0	0	0	0	0	0	0.00636943	0	0	0.00229885	0	0	0	0.0147874	0	0	0.000915436	5	4021	2.27664e-07
ENSG00000013588	GPRC5A	HGNC	chr12	0	0.00549451	0	0.00986842	0	0.00694444	0	0	0.00558659	0.00197239	0	0	0	0	0	0.00280112	0.00408163	0.0139535	0	0	0	0	0.00218818	0	0	0.00980392	0.00229885	0	0	0	0.0295749	0.0350877	0	0.00392897	13	11450	3.43142e-07
ENSG00000013619	MAMLD1	HGNC	chrX	0.021978	0.00824176	0.00900901	0.0197368	0	0.0231481	0.0212766	0.0163934	0.00837989	0.00394477	0.0166667	0	0	0.00862069	0.0108696	0.00560224	0.0469388	0.0255814	0	0.00733496	0	0	0.00437637	0.0191083	0.00869565	0.00980392	0.0275862	0	0	0	0.0961183	0.0175439	0	0.0132411	23	10117	1.30879e-06
ENSG00000013725	CD6	HGNC	chr11	0	0.0164835	0	0.00657895	0	0.00462963	0	0.00546448	0.00837989	0.00197239	0	0.0035461	0.00395257	0	0	0.00840336	0.0285714	0.0116279	0.0131579	0	0	0	0	0.00636943	0	0.0392157	0.0114943	0	0.00215054	0	0.038817	0	0	0.00638833	17	11284	5.66141e-07
ENSG00000013810	TACC3	HGNC	chr4	0	0.0192308	0.002002	0.00986842	0.0208333	0.0231481	0	0.010929	0.0027933	0.0118343	0	0.0035461	0.00790514	0	0.00217391	0.00280112	0.0102041	0	0	0.00244499	0	0	0.00218818	0.00636943	0	0.0196078	0.016092	0	0	0	0.0369686	0.0175439	0	0.00692377	20	14060	4.92445e-07
ENSG00000014123	UFL1	HGNC	chr6	0.010989	0.0137363	0.00600601	0.00986842	0	0.0162037	0	0.0163934	0.0027933	0.0157791	0	0.0035461	0	0	0	0.00280112	0.00816327	0.0186047	0	0.00488998	0	0	0.00875274	0.0191083	0	0	0.0114943	0	0	0	0.0739372	0	0	0.00736566	17	4682	1.57319e-06
ENSG00000014138	POLA2	HGNC	chr11	0.010989	0.0357143	0.00600601	0.00328947	0	0.0115741	0	0	0.00837989	0.00197239	0	0	0	0	0	0	0.0163265	0.00232558	0	0.00488998	0.00588235	0	0.00218818	0.00636943	0	0.0294118	0.0091954	0	0	0	0.038817	0	0	0.00585853	16	10190	5.74929e-07
ENSG00000014164	ZC3H3	HGNC	chr8	0	0.010989	0.003003	0	0	0.0231481	0	0.010929	0.00558659	0.00986193	0.0166667	0.0106383	0.00395257	0	0.00217391	0.00280112	0.0244898	0.00930233	0	0.00488998	0	0	0.00218818	0	0.00434783	0.0196078	0.0229885	0	0	0	0.0443623	0	0	0.00702809	19	3826	1.83693e-06
ENSG00000014216	CAPN1	HGNC	chr11	0	0.0164835	0.00500501	0.0296053	0.0208333	0.00694444	0	0.00546448	0.0111732	0.00394477	0	0	0	0	0	0	0.00408163	0.00697674	0	0.00244499	0.00588235	0	0	0.00636943	0	0	0.0183908	0	0	0	0.0406654	0	0	0.0055838	15	18035	3.09609e-07
ENSG00000014257	ACPP	HGNC	chr3	0.010989	0.0384615	0.003003	0.00657895	0	0.00925926	0	0.00546448	0.00558659	0.00197239	0	0	0	0	0.00434783	0.0140056	0.00816327	0.00465116	0	0.00733496	0	0	0.00218818	0.0127389	0.00434783	0.0196078	0.0114943	0	0	0	0.025878	0.0175439	0	0.00647324	20	6952	9.31133e-07
ENSG00000014641	MDH1	HGNC	chr2	0	0.00274725	0.002002	0.00986842	0	0.00925926	0	0	0.0027933	0	0	0.0035461	0.00395257	0	0	0.00280112	0.00408163	0.00465116	0	0	0	0	0.00218818	0	0	0	0.00689655	0	0	0	0.025878	0	0	0.00244441	13	9379	2.60626e-07
ENSG00000014824	SLC30A9	HGNC	chr4	0	0.00824176	0.00700701	0.00328947	0	0.0231481	0	0.00546448	0	0.00591716	0	0.0035461	0.00790514	0	0	0.00280112	0.0122449	0.0139535	0	0	0	0	0.00218818	0.0318471	0.00434783	0.0294118	0.0091954	0.00653595	0	0	0.0406654	0.0175439	0	0.00712892	19	10156	7.01942e-07
ENSG00000014914	MTMR11	HGNC	chr1	0	0.0137363	0.003003	0.0164474	0	0.0208333	0	0	0.00558659	0.0157791	0	0.0177305	0.0118577	0	0.00217391	0.00840336	0.0122449	0.0302326	0	0.00488998	0	0	0	0.0127389	0	0.0196078	0.0091954	0	0.00215054	0	0.0536044	0	0	0.00788532	18	10979	7.18219e-07
ENSG00000014919	COX15	HGNC	chr10	0	0.00824176	0.003003	0	0	0.00694444	0	0	0.0027933	0.00788955	0	0	0.00790514	0	0.00217391	0.00560224	0	0.00465116	0	0.00244499	0	0	0.00218818	0.0127389	0	0.00980392	0.00689655	0	0	0	0.0203327	0.0175439	0	0.00367132	16	4358	8.42432e-07
ENSG00000015133	CCDC88C	HGNC	chr14	0.010989	0.0192308	0.00600601	0.00986842	0	0.0324074	0.0425532	0	0.0111732	0.0177515	0	0	0	0	0.00652174	0.00840336	0.0122449	0.0232558	0.0131579	0.00244499	0.0294118	0	0.00437637	0.00636943	0	0.0784314	0.0252874	0	0	0	0.112754	0	0	0.0143224	20	21956	6.52322e-07
ENSG00000015153	YAF2	HGNC	chr12	0	0	0.001001	0.00657895	0	0.00462963	0	0	0	0.00394477	0	0	0	0	0	0.00280112	0	0.00465116	0	0	0	0	0	0.00636943	0.00869565	0	0	0	0	0	0.025878	0	0	0.00195605	9	23576	8.29679e-08
ENSG00000015171	ZMYND11	HGNC	chr10	0	0.00824176	0.003003	0.00328947	0	0.0231481	0	0	0.00837989	0.0138067	0	0.0035461	0.00395257	0	0	0.00280112	0.0163265	0.00232558	0	0	0.00588235	0	0	0	0.00869565	0	0.0183908	0	0	0	0.0609982	0	0	0.00553903	15	13605	4.07132e-07
ENSG00000015285	WAS	HGNC	chrX	0.010989	0.0164835	0.00800801	0.00328947	0	0.00462963	0.0425532	0	0.00558659	0.00788955	0	0	0	0	0.00217391	0.00280112	0.0142857	0.0139535	0	0	0	0	0	0.0127389	0	0.00980392	0.00689655	0	0	0	0.0499076	0.0526316	0	0.00801884	17	4635	1.73006e-06
ENSG00000015413	DPEP1	HGNC	chr16	0	0.00549451	0	0	0	0.00462963	0	0	0.00558659	0.00788955	0	0	0.00395257	0	0	0.00280112	0.00408163	0.00930233	0	0	0	0	0.00218818	0	0.00434783	0	0.0091954	0	0	0	0.0184843	0	0	0.00236223	12	6405	3.6881e-07
ENSG00000015475	BID	HGNC	chr22	0	0.00824176	0.004004	0	0	0.00694444	0	0	0.0027933	0.00197239	0	0.0035461	0.00395257	0	0	0	0.00204082	0	0	0	0	0	0	0.00636943	0	0	0.00229885	0	0	0	0.0110906	0	0	0.00161376	11	12343	1.30743e-07
ENSG00000015479	MATR3	HGNC	chr5	0	0.0247253	0.002002	0.00986842	0	0.0208333	0	0.00546448	0.0111732	0.00986193	0	0.0035461	0	0	0.00434783	0.00280112	0.0102041	0.00465116	0	0.00733496	0.00588235	0.00704225	0	0	0	0.0294118	0.0114943	0	0	0	0.0499076	0.0175439	0	0.00721503	19	26777	2.69449e-07
ENSG00000015520	NPC1L1	HGNC	chr7	0.010989	0.0384615	0.004004	0.0197368	0	0.0231481	0	0	0.00837989	0.0177515	0	0	0	0	0.00217391	0.0140056	0.0306122	0.0255814	0	0.0171149	0.0176471	0	0.00437637	0.00636943	0.00869565	0.127451	0.0367816	0.00653595	0.00215054	0	0.0813309	0.0350877	0	0.0163147	22	6924	2.35625e-06
ENSG00000015532	XYLT2	HGNC	chr17	0	0.0164835	0.00500501	0.00657895	0	0.0138889	0.0212766	0.00546448	0.00558659	0	0	0.0035461	0.00395257	0	0	0.00560224	0.00612245	0.00930233	0	0.00244499	0.0176471	0	0	0.00636943	0.00434783	0.00980392	0.0206897	0	0.00215054	0	0.0332717	0	0	0.00604651	20	9009	6.71163e-07
ENSG00000015592	STMN4	HGNC	chr8	0	0.00274725	0.002002	0.00986842	0	0.0115741	0	0.00546448	0.00558659	0	0	0	0.00395257	0	0	0.00560224	0.00816327	0.0116279	0	0	0	0	0	0	0	0.0392157	0.0045977	0	0	0	0.0221811	0.0175439	0	0.00454931	14	6721	6.7688e-07
ENSG00000015676	NUDCD3	HGNC	chr7	0	0.00274725	0.001001	0.00328947	0	0.00231481	0	0.0163934	0	0.00394477	0	0	0	0	0	0.00280112	0.00408163	0.00697674	0	0	0.00588235	0	0	0	0	0.0196078	0.00229885	0	0	0	0.0369686	0.0175439	0	0.00381369	14	16497	2.31175e-07
ENSG00000016082	ISL1	HGNC	chr5	0.010989	0.010989	0.004004	0.0197368	0	0.0324074	0.0212766	0.00546448	0	0.00394477	0	0.0070922	0.00790514	0	0.00434783	0.00280112	0.0183673	0.0162791	0	0.00244499	0	0	0	0.0254777	0	0.00980392	0.00689655	0	0	0	0.0573013	0	0	0.00810695	19	3915	2.07074e-06
ENSG00000016391	CHDH	HGNC	chr3	0	0.00549451	0	0.00328947	0	0.00694444	0	0	0	0.00394477	0	0.0035461	0.00395257	0	0	0.00840336	0	0	0	0	0.00588235	0	0.00437637	0	0.00869565	0	0.0114943	0	0	0	0.0295749	0	0	0.00289693	12	8719	3.32255e-07
ENSG00000016402	IL20RA	HGNC	chr6	0.010989	0.00824176	0.002002	0.00328947	0	0.0138889	0	0	0	0.00591716	0	0	0	0	0.00217391	0.00560224	0.00612245	0.00465116	0	0	0.0117647	0	0	0.0318471	0	0.0784314	0.0091954	0	0	0	0.0295749	0	0	0.00677853	15	6525	1.03886e-06
ENSG00000016490	CLCA1	HGNC	chr1	0	0.0192308	0.004004	0.00657895	0	0.0208333	0	0	0.0111732	0.00986193	0.0166667	0.0070922	0	0	0.00434783	0.022409	0.0285714	0.027907	0	0.00488998	0.00588235	0.00704225	0.00218818	0.0254777	0.00869565	0.0588235	0.0137931	0	0.00215054	0	0.0665434	0.0175439	0.0125	0.0122487	24	4237	2.89089e-06
ENSG00000016602	CLCA4	HGNC	chr1	0.010989	0.0302198	0.00600601	0.0164474	0	0.0277778	0	0	0.00558659	0.00591716	0	0.0035461	0	0	0.00217391	0.0112045	0.0571429	0.0209302	0	0.00733496	0.00588235	0	0	0.0318471	0	0.0490196	0.0183908	0	0.00215054	0	0.107209	0.0350877	0	0.0137837	20	3693	3.7324e-06
ENSG00000016864	GLT8D1	HGNC	chr3	0	0.010989	0.003003	0.00657895	0	0.0138889	0	0	0.0027933	0	0	0.0035461	0	0	0	0	0.00204082	0	0	0.00244499	0	0	0	0.00636943	0	0	0.00229885	0	0	0	0.0240296	0	0	0.00236312	11	12066	1.95849e-07
ENSG00000017260	ATP2C1	HGNC	chr3	0.010989	0.00824176	0.00700701	0.0361842	0	0.0277778	0	0.0218579	0.0111732	0.0177515	0	0	0.0118577	0	0	0.00560224	0.0122449	0.0186047	0	0.00488998	0.0117647	0	0	0.0127389	0	0.0588235	0.0206897	0	0	0	0.0924214	0.0175439	0	0.0123686	19	20350	6.07794e-07
ENSG00000017427	IGF1	HGNC	chr12	0	0.00274725	0	0.00328947	0	0.0115741	0	0.00546448	0	0.00197239	0	0	0	0	0	0	0.00612245	0.00232558	0	0	0	0	0	0.00636943	0.00434783	0.00980392	0.0091954	0	0	0	0.0295749	0	0	0.00281173	12	16213	1.73424e-07
ENSG00000017483	SLC38A5	HGNC	chrX	0.010989	0	0.003003	0.00657895	0	0.00462963	0	0.00546448	0.0111732	0.00788955	0	0	0	0	0	0	0.0163265	0.00930233	0	0.00488998	0.00588235	0	0	0	0.00869565	0.0196078	0.0045977	0	0	0	0.0536044	0.0175439	0	0.00576298	16	8204	7.0246e-07
ENSG00000017797	RALBP1	HGNC	chr18	0	0.010989	0.004004	0.0164474	0	0.0162037	0	0	0.00558659	0.00394477	0	0	0.00790514	0	0.00217391	0.00560224	0.00204082	0.00930233	0	0	0.00588235	0	0	0.0318471	0	0	0.00689655	0	0	0	0.0536044	0	0	0.00552819	15	8354	6.61742e-07
ENSG00000018189	RUFY3	HGNC	chr4	0	0.021978	0.004004	0.0197368	0	0.0231481	0	0.0163934	0.0139665	0.00394477	0.0166667	0.0035461	0.0118577	0	0.00217391	0.00840336	0.00816327	0.0162791	0	0	0.0117647	0.00704225	0	0.0191083	0	0.00980392	0.0091954	0	0	0	0.0591497	0	0	0.00867655	20	12996	6.67632e-07
ENSG00000018236	CNTN1	HGNC	chr12	0.010989	0.0302198	0.015015	0.00986842	0	0.0625	0.0638298	0.0273224	0.0195531	0.0197239	0	0.0070922	0.0118577	0	0.00217391	0.0196078	0.0734694	0.0488372	0	0.00977995	0.0294118	0.00704225	0.00437637	0.0254777	0.00434783	0.0392157	0.0574713	0	0	0	0.120148	0	0	0.0217979	24	12263	1.77753e-06
ENSG00000018280	SLC11A1	HGNC	chr2	0.010989	0.00549451	0.002002	0.00328947	0	0.0138889	0	0.00546448	0.00558659	0	0	0	0.00395257	0	0	0.00560224	0.0102041	0.00697674	0	0.0122249	0.00588235	0	0.00218818	0	0	0.0294118	0.0183908	0	0	0	0.0332717	0	0	0.00529759	17	20986	2.52434e-07
ENSG00000018408	WWTR1	HGNC	chr3	0	0.0137363	0.003003	0.00328947	0	0.00925926	0	0.00546448	0.0027933	0.00197239	0.0166667	0	0.00790514	0	0	0	0.00408163	0.00930233	0	0.00733496	0.0117647	0	0	0.00636943	0	0.0294118	0.00229885	0	0	0	0.0277264	0	0	0.00492061	17	13377	3.67841e-07
ENSG00000018510	AGPS	HGNC	chr2	0.010989	0.010989	0.002002	0.0164474	0	0.0115741	0	0.0163934	0.0027933	0.00788955	0	0.0035461	0.00395257	0	0.00434783	0.00560224	0.00612245	0.0116279	0.0131579	0.00244499	0	0	0.00437637	0.0127389	0	0.0294118	0.0091954	0	0	0	0.0591497	0	0	0.00741672	21	9555	7.76214e-07
ENSG00000018607	ZNF806	HGNC	chr2	0	0.010989	0.002002	0.0164474	0	0.0185185	0.0425532	0.0218579	0.0027933	0.0157791	0	0.0035461	0	0	0	0.0112045	0.044898	0.0209302	0	0.00977995	0.0117647	0	0.00218818	0.00636943	0.00434783	0.117647	0.016092	0	0	0	0.0868762	0.0350877	0	0.0152022	21	1774	8.56944e-06
ENSG00000018610	CXorf56	HGNC	chrX	0	0.00824176	0.003003	0.0164474	0	0.00694444	0	0.00546448	0	0.00591716	0	0	0	0.00862069	0	0.00560224	0.00612245	0.00930233	0	0	0	0	0.00218818	0	0	0.00980392	0.0091954	0	0	0	0.0295749	0	0	0.00383116	14	3715	1.03127e-06
ENSG00000018625	ATP1A2	HGNC	chr1	0.010989	0.0192308	0.00600601	0.0164474	0	0.0439815	0	0.0218579	0.0111732	0.0138067	0	0.0070922	0.0118577	0.00862069	0.00217391	0.0196078	0.0408163	0.0418605	0	0.00488998	0.0235294	0	0.00218818	0.0254777	0.0130435	0.0784314	0.0229885	0	0.00430108	0	0.0979667	0	0.0125	0.0169951	25	11252	1.51041e-06
ENSG00000018699	TTC27	HGNC	chr2	0.010989	0.00824176	0.004004	0.00986842	0	0.0185185	0	0.00546448	0.0027933	0.0157791	0	0	0.00395257	0	0.00217391	0.0140056	0.0142857	0.0116279	0	0	0.00588235	0	0	0.0254777	0	0.0196078	0.0229885	0	0.00215054	0	0.0499076	0.0175439	0	0.00803826	20	4739	1.69619e-06
ENSG00000018869	ZNF582	HGNC	chr19	0.010989	0.0164835	0.00500501	0.0131579	0	0.0115741	0.0212766	0.010929	0.0027933	0.0197239	0	0	0	0	0	0.0112045	0.0122449	0.00930233	0.0131579	0.00488998	0.00588235	0	0	0.0254777	0	0	0.0137931	0	0	0	0.0480591	0	0	0.00775588	18	7898	9.82006e-07
ENSG00000019102	VSIG2	HGNC	chr11	0.010989	0.00549451	0	0.00328947	0	0	0	0	0.00558659	0.00591716	0	0.0035461	0.00395257	0	0.00217391	0.00280112	0.00612245	0.00930233	0	0.00244499	0.00588235	0	0	0.00636943	0	0	0.0114943	0.00653595	0.00215054	0	0.0166359	0	0	0.0033542	18	1694	1.98005e-06
ENSG00000019144	PHLDB1	HGNC	chr11	0.010989	0.0247253	0.01001	0.00986842	0.0208333	0.0185185	0	0	0.00558659	0.0157791	0	0.0070922	0.0118577	0	0.00652174	0.00840336	0.0183673	0.0139535	0	0.0122249	0.0176471	0	0.00656455	0.00636943	0.0130435	0.0196078	0.0298851	0	0	0	0.0665434	0	0.025	0.0114967	23	40064	2.86959e-07
ENSG00000019169	MARCO	HGNC	chr2	0	0.0137363	0.004004	0.00657895	0.0208333	0.0208333	0.0212766	0.0218579	0	0.00591716	0	0	0	0	0	0.00840336	0.0387755	0.0418605	0	0.00244499	0.0176471	0	0	0.0127389	0.0130435	0.107843	0.016092	0	0	0	0.038817	0	0	0.0125062	18	2963	4.22078e-06
ENSG00000019186	CYP24A1	HGNC	chr20	0	0.0192308	0.00700701	0.00328947	0	0.00925926	0	0.00546448	0.0027933	0.00197239	0	0	0.00395257	0	0.00217391	0	0.0183673	0.00232558	0	0.00244499	0.00588235	0	0.00437637	0.0127389	0	0.0196078	0.0091954	0	0	0	0.0277264	0	0	0.00478207	18	6285	7.6087e-07
ENSG00000019485	PRDM11	HGNC	chr11	0	0.0164835	0.002002	0.0164474	0	0.00462963	0	0.00546448	0.00558659	0.00788955	0	0.0035461	0.00395257	0	0.00652174	0.0112045	0.0163265	0.00697674	0	0.00488998	0.00588235	0	0	0	0.00869565	0.0294118	0.00689655	0	0	0	0.0462107	0.0175439	0.0125	0.00724431	21	16126	4.49232e-07
ENSG00000019505	SYT13	HGNC	chr11	0	0	0.001001	0.00328947	0	0.00694444	0	0	0.00558659	0.00591716	0	0	0.00395257	0	0.00217391	0.00280112	0.0183673	0.0162791	0	0.00244499	0.0117647	0	0	0.00636943	0	0.0196078	0.0091954	0	0	0	0.012939	0	0	0.003898	16	7050	5.52908e-07
ENSG00000019549	SNAI2	HGNC	chr8	0	0.00824176	0	0.00657895	0	0.00925926	0	0.0273224	0	0.00197239	0	0.0035461	0.00790514	0.00862069	0	0.00280112	0.0204082	0.0139535	0	0.00488998	0	0	0	0	0	0.00980392	0.0229885	0	0.00215054	0	0.0295749	0	0	0.00545507	16	3757	1.45197e-06
ENSG00000019582	CD74	HGNC	chr5	0	0	0	0.00657895	0	0.00462963	0.0212766	0	0.0027933	0.00394477	0	0.0035461	0	0	0	0	0.00204082	0.00232558	0	0.00244499	0	0	0	0	0	0	0.0091954	0	0	0	0.0110906	0	0	0.00211717	11	7556	2.80198e-07
ENSG00000019991	HGF	HGNC	chr7	0.021978	0.021978	0.00500501	0.0263158	0	0.0393519	0	0.010929	0.00558659	0.0216963	0	0.0035461	0	0	0.00434783	0.022409	0.0979592	0.0744186	0	0.0122249	0	0	0.00656455	0.00636943	0.00434783	0.0196078	0.0344828	0	0	0	0.0868762	0.0175439	0	0.0164709	21	12095	1.36179e-06
ENSG00000019995	ZRANB1	HGNC	chr10	0	0.0247253	0.004004	0.00328947	0	0.0185185	0	0	0.00558659	0.00788955	0	0.0070922	0.00395257	0	0.00434783	0.00840336	0.00408163	0.0116279	0.0131579	0	0	0	0.00218818	0.0127389	0	0	0.0114943	0.00653595	0	0.00952381	0.0499076	0	0	0.00633532	19	6282	1.00849e-06
ENSG00000020129	NCDN	HGNC	chr1	0	0.00274725	0.003003	0.0197368	0	0.0115741	0.0212766	0.010929	0.00558659	0.00394477	0	0.0035461	0.00395257	0	0.00217391	0.00840336	0.0102041	0.00697674	0.0131579	0.00244499	0.0176471	0	0.00218818	0.0191083	0	0.00980392	0.0206897	0	0	0	0.0536044	0	0	0.00765755	22	9942	7.70223e-07
ENSG00000020181	ADGRA2	HGNC	chr8	0.010989	0.0137363	0.001001	0.0197368	0	0.0138889	0	0.00546448	0.0027933	0.0118343	0	0.0035461	0.00790514	0.00862069	0.00217391	0.00840336	0.0204082	0.027907	0	0.00977995	0.0117647	0	0.00218818	0	0.00434783	0.00980392	0.0091954	0.00653595	0.00215054	0	0.0554529	0	0.0125	0.00854933	25	10374	8.24111e-07
ENSG00000020256	ZFP64	HGNC	chr20	0.021978	0.00824176	0.01001	0.0131579	0	0.0347222	0	0.0218579	0.00837989	0.00986193	0	0	0.00395257	0.00862069	0.00652174	0.0196078	0.0244898	0.0302326	0	0.00977995	0.0117647	0	0.00218818	0.0191083	0	0.0392157	0.0436782	0	0	0	0.0979667	0	0	0.013495	21	9525	1.4168e-06
ENSG00000020426	MNAT1	HGNC	chr14	0	0.010989	0.002002	0.00986842	0	0.00462963	0	0.00546448	0	0	0	0	0.00395257	0	0	0.00280112	0.00204082	0.00697674	0	0.00977995	0	0	0	0	0	0	0.00229885	0	0	0	0.0203327	0.0175439	0	0.00299031	13	6652	4.49535e-07
ENSG00000020577	SAMD4A	HGNC	chr14	0.010989	0.010989	0.004004	0.0197368	0.0208333	0.0185185	0	0.00546448	0.00558659	0.00591716	0	0.0070922	0	0	0.00217391	0.00280112	0.0142857	0.00930233	0	0.00244499	0	0	0	0.0254777	0	0	0.0114943	0	0	0	0.0443623	0.0175439	0	0.00724295	19	23101	3.13534e-07
ENSG00000020633	RUNX3	HGNC	chr1	0	0.00274725	0	0.00657895	0	0.0138889	0.0212766	0	0.00558659	0.00788955	0	0.0035461	0	0	0.00434783	0.00840336	0.0122449	0.00465116	0	0	0.0117647	0	0.00437637	0.0191083	0.00434783	0	0.0114943	0	0	0	0.025878	0	0	0.00509487	17	10578	4.81647e-07
ENSG00000020922	MRE11A	HGNC	chr11	0	0.0137363	0.003003	0.0131579	0	0.0185185	0	0	0.0027933	0.00394477	0	0.0035461	0	0.00862069	0.00217391	0	0.022449	0.00465116	0	0.00488998	0	0	0	0.0254777	0	0.00980392	0.0091954	0	0	0	0.0609982	0.0175439	0	0.00680314	17	10443	6.51455e-07
ENSG00000021300	PLEKHB1	HGNC	chr11	0	0.00274725	0.002002	0	0	0.00462963	0	0	0	0.00394477	0.0166667	0	0	0	0	0.00560224	0.00408163	0.00232558	0.0131579	0.00244499	0	0	0	0.00636943	0	0	0	0	0	0.00952381	0.00739372	0	0	0.0024512	13	10218	2.3989e-07
ENSG00000021355	SERPINB1	HGNC	chr6	0.010989	0	0.002002	0.00986842	0	0	0	0	0.0027933	0.00591716	0	0	0	0	0.00434783	0	0	0.00232558	0	0.00244499	0.00588235	0	0.00218818	0	0.00434783	0.00980392	0	0	0	0.00952381	0.0351201	0	0	0.00325923	14	4328	7.53056e-07
ENSG00000021461	CYP3A43	HGNC	chr7	0	0.010989	0.004004	0.00657895	0	0.00231481	0	0.00546448	0.00558659	0.00788955	0	0	0	0	0.00217391	0.00280112	0.00408163	0.0186047	0	0.00244499	0	0	0	0.0254777	0	0.00980392	0.0045977	0	0	0.00952381	0.0406654	0.0175439	0	0.00547109	18	6987	7.83039e-07
ENSG00000021488	SLC7A9	HGNC	chr19	0	0.00274725	0.003003	0	0	0.0115741	0	0.010929	0.0027933	0.00788955	0	0.0035461	0.00395257	0	0.00869565	0.00280112	0.0122449	0.00697674	0	0.00244499	0.0117647	0	0	0.00636943	0.0173913	0.0490196	0.0045977	0	0	0	0.0314233	0	0	0.00606558	19	5134	1.18145e-06
ENSG00000021574	SPAST	HGNC	chr2	0	0.0137363	0.00500501	0.00986842	0	0.0162037	0	0.010929	0	0	0	0.0035461	0	0	0	0.0112045	0.0163265	0.0139535	0	0.00244499	0	0	0	0	0	0.0196078	0.0137931	0	0	0	0.0462107	0	0	0.00554029	13	9418	5.88266e-07
ENSG00000021645	NRXN3	HGNC	chr14	0.010989	0.0192308	0.012012	0.0328947	0	0.0300926	0.0212766	0.0491803	0.0167598	0.035503	0	0.0035461	0	0.00862069	0.00434783	0.0196078	0.077551	0.106977	0	0.00977995	0.0117647	0	0.00656455	0.0318471	0.0130435	0.127451	0.0804598	0	0.00215054	0	0.166359	0	0	0.0272124	24	32807	8.29469e-07
ENSG00000021762	OSBPL5	HGNC	chr11	0	0.0164835	0.00500501	0.0197368	0	0.0185185	0	0.00546448	0	0.00986193	0	0.0035461	0.0118577	0	0	0	0.0122449	0.00697674	0	0	0.00588235	0	0.00218818	0.00636943	0	0.00980392	0.00689655	0	0	0	0.0462107	0	0	0.00566809	16	16360	3.4646e-07
ENSG00000021776	AQR	HGNC	chr15	0	0.0247253	0.004004	0.0328947	0	0.0277778	0	0.0163934	0.00837989	0.0118343	0	0.0106383	0.0118577	0	0.00434783	0.0196078	0.0326531	0.0255814	0.0131579	0.00733496	0.0117647	0	0.0109409	0.0382166	0	0.0196078	0.0344828	0	0	0	0.118299	0	0	0.0146818	21	18656	7.86977e-07
ENSG00000021826	CPS1	HGNC	chr2	0.043956	0.032967	0.012012	0.0230263	0	0.0439815	0.0425532	0.0327869	0.00837989	0.0216963	0	0.0070922	0.0118577	0	0.00652174	0.022409	0.118367	0.125581	0	0.0171149	0.0294118	0	0.0109409	0.0636943	0.00869565	0.0882353	0.0413793	0	0.00430108	0	0.123845	0.0175439	0	0.0290409	25	14355	2.02305e-06
ENSG00000021852	C8B	HGNC	chr1	0	0.00549451	0.002002	0.00986842	0.0208333	0.0300926	0	0.010929	0.00837989	0.0118343	0	0	0.00395257	0	0.0108696	0.00840336	0.0265306	0.0186047	0	0	0	0	0.00218818	0.0191083	0.00434783	0.166667	0.0091954	0	0	0	0.038817	0.0350877	0	0.0134305	20	4165	3.22461e-06
ENSG00000022267	FHL1	HGNC	chrX	0.010989	0.00549451	0.004004	0.00986842	0	0.00231481	0	0	0.0027933	0.00591716	0	0	0	0	0	0.00280112	0.0142857	0.00232558	0	0	0	0	0.00218818	0.0127389	0.00434783	0	0.0114943	0	0	0	0.051756	0	0	0.00434299	15	19712	2.20322e-07
ENSG00000022277	RTFDC1	HGNC	chr20	0	0.00549451	0.004004	0	0.0208333	0.00231481	0	0	0.0027933	0.00197239	0	0.0035461	0	0	0	0.00280112	0.00612245	0.00465116	0.0131579	0	0	0	0	0.00636943	0	0	0.0137931	0	0	0	0.0351201	0	0	0.00372648	14	8377	4.44846e-07
ENSG00000022355	GABRA1	HGNC	chr5	0.021978	0.0247253	0.00600601	0.00657895	0	0.0462963	0.0425532	0.0218579	0.0139665	0.0315582	0	0.0035461	0	0	0.00869565	0.0140056	0.0408163	0.0232558	0	0.00977995	0	0	0	0.0191083	0.00434783	0.0196078	0.0367816	0.00653595	0	0	0.0868762	0.0350877	0	0.0158777	22	26424	6.00883e-07
ENSG00000022556	NLRP2	HGNC	chr19	0.021978	0.0274725	0.011011	0.0164474	0	0.0277778	0	0.010929	0.0167598	0.0236686	0	0.0035461	0.00395257	0.00862069	0.00869565	0.0252101	0.0510204	0.0348837	0	0.00488998	0.0117647	0	0	0.0254777	0.00869565	0.0784314	0.016092	0	0	0	0.0887246	0.0175439	0	0.0164725	23	14470	1.13839e-06
ENSG00000022567	SLC45A4	HGNC	chr8	0	0.00824176	0.002002	0.00986842	0	0.0115741	0	0.0218579	0.0027933	0.00788955	0	0.0035461	0	0	0.00217391	0.0112045	0.00612245	0.0116279	0	0.00733496	0.0176471	0	0.00218818	0.00636943	0.00434783	0.00980392	0.0229885	0	0.00215054	0.00952381	0.0573013	0	0.0125	0.0076078	23	13013	5.84631e-07
ENSG00000022840	RNF10	HGNC	chr12	0	0.00824176	0.003003	0.00657895	0	0.0115741	0.0212766	0.00546448	0.00558659	0.0138067	0.0166667	0.0141844	0.00395257	0	0.00652174	0.00280112	0.0102041	0.00930233	0	0.00733496	0	0	0	0.00636943	0	0.0196078	0.0137931	0	0	0.00952381	0.038817	0	0	0.00710943	21	15050	4.72387e-07
ENSG00000022976	ZNF839	HGNC	chr14	0	0.0164835	0.002002	0.00986842	0	0.0115741	0	0	0.0027933	0.0118343	0	0	0.00790514	0	0	0.00280112	0.00612245	0.00465116	0	0	0	0	0.00218818	0.0191083	0.00434783	0.0196078	0.00689655	0	0	0	0.0480591	0	0	0.00534071	16	12293	4.34451e-07
ENSG00000023041	ZDHHC6	HGNC	chr10	0.010989	0.00549451	0.002002	0.00657895	0	0.00231481	0.0212766	0	0	0.00394477	0	0.0035461	0	0	0	0	0.00204082	0.00930233	0	0.00244499	0.00588235	0	0	0.00636943	0.00869565	0	0.0114943	0	0	0	0.0240296	0	0	0.00383049	16	4879	7.85097e-07
ENSG00000023171	GRAMD1B	HGNC	chr11	0	0.010989	0.00900901	0.00657895	0	0.0138889	0	0.0273224	0.0111732	0.00591716	0	0	0.00395257	0	0.00217391	0.0168067	0.0244898	0.0209302	0	0.00244499	0	0	0	0.0191083	0.00869565	0.00980392	0.0183908	0.00653595	0	0	0.0702403	0	0	0.00874096	19	25095	3.48315e-07
ENSG00000023191	RNH1	HGNC	chr11	0	0.00549451	0	0.00986842	0	0.00925926	0	0	0.0027933	0.00394477	0	0.0035461	0	0	0	0.00280112	0	0.00232558	0	0	0	0	0	0	0.00434783	0	0.0045977	0	0	0	0.0147874	0	0	0.0019323	11	18430	1.04846e-07
ENSG00000023228	NDUFS1	HGNC	chr2	0	0.00824176	0.001001	0.00986842	0	0.0162037	0.0212766	0	0	0.00197239	0.0166667	0.0035461	0	0	0.00217391	0.00560224	0.0163265	0.0116279	0	0.00244499	0.00588235	0	0	0.00636943	0	0	0.016092	0	0.00215054	0	0.0499076	0	0	0.00598043	18	16250	3.68026e-07
ENSG00000023287	RB1CC1	HGNC	chr8	0.010989	0.043956	0.011011	0.0328947	0.0208333	0.025463	0.0212766	0.0163934	0.0167598	0.0138067	0	0.0070922	0.0118577	0	0.00434783	0.00840336	0.0306122	0.0348837	0	0.0195599	0.0235294	0	0	0.0636943	0.00434783	0.0294118	0.0275862	0	0.00215054	0	0.149723	0	0	0.0191086	24	13096	1.45912e-06
ENSG00000023318	ERP44	HGNC	chr9	0	0.00274725	0	0.00657895	0	0.00462963	0	0	0.0027933	0.00788955	0	0	0	0	0	0.00560224	0.00816327	0.00465116	0	0.00244499	0	0	0	0.00636943	0	0	0.0045977	0	0	0.00952381	0.0406654	0	0	0.00323202	13	4854	6.65847e-07
ENSG00000023330	ALAS1	HGNC	chr3	0	0.0247253	0.00500501	0.0131579	0	0.0115741	0	0	0.00558659	0.00197239	0	0.0106383	0	0	0	0.00280112	0	0.00465116	0	0.00488998	0	0	0.00437637	0.0191083	0.00434783	0	0.016092	0	0.00215054	0	0.0443623	0	0	0.00531633	16	4482	1.18615e-06
ENSG00000023445	BIRC3	HGNC	chr11	0	0.00549451	0.002002	0.00328947	0	0.0115741	0.0425532	0	0.00837989	0.00591716	0.0166667	0.0035461	0.00790514	0	0.00217391	0	0.00612245	0.0162791	0	0.00488998	0	0.00704225	0	0.0318471	0	0.0490196	0.0114943	0	0	0.00952381	0.0462107	0	0	0.00884641	20	14327	6.17464e-07
ENSG00000023516	AKAP11	HGNC	chr13	0.010989	0.0274725	0.00900901	0.0263158	0.0208333	0.0416667	0.0212766	0	0.0111732	0.0138067	0	0.0070922	0	0	0	0.0140056	0.0265306	0.027907	0	0	0.00588235	0	0.00218818	0.0191083	0	0.0980392	0.0298851	0	0	0	0.121996	0	0	0.0162175	19	9920	1.63483e-06
ENSG00000023572	GLRX2	HGNC	chr1	0	0.00274725	0.001001	0	0	0.00462963	0	0	0	0.00197239	0	0	0	0	0	0	0.00408163	0	0	0	0	0	0	0.00636943	0	0	0.0045977	0	0	0.00952381	0.00739372	0	0	0.00128232	9	2073	6.18582e-07
ENSG00000023608	SNAPC1	HGNC	chr14	0	0.00549451	0.003003	0.00986842	0	0.0138889	0	0	0	0.00197239	0	0	0.00395257	0	0.00217391	0.00280112	0.00204082	0.00465116	0	0	0.00588235	0	0.00218818	0	0	0	0.00229885	0	0	0	0.0314233	0.0175439	0	0.00330859	15	2656	1.2457e-06
ENSG00000023697	DERA	HGNC	chr12	0	0.00549451	0.001001	0	0	0.00694444	0.0212766	0.010929	0.00837989	0	0	0	0	0	0	0.00280112	0.00204082	0.00697674	0	0	0	0	0	0.0191083	0.00434783	0	0	0	0	0	0.0332717	0	0	0.0037143	12	5584	6.65168e-07
ENSG00000023734	STRAP	HGNC	chr12	0	0.00824176	0.003003	0.00986842	0	0.0138889	0.0212766	0.00546448	0.0027933	0.00197239	0	0	0	0	0	0	0.00408163	0.0139535	0	0.00488998	0.00588235	0	0.00437637	0	0	0	0.0045977	0	0	0	0.0277264	0	0	0.00400051	15	5735	6.9756e-07
ENSG00000023839	ABCC2	HGNC	chr10	0	0.0302198	0.00600601	0.0164474	0.0208333	0.0231481	0	0	0.00837989	0.0118343	0	0	0.0197628	0	0.00217391	0.00840336	0.0204082	0.027907	0	0	0.0235294	0	0	0.0509554	0	0.0392157	0.0229885	0	0.00215054	0.0190476	0.173752	0.0526316	0	0.0175696	20	6952	2.52727e-06
ENSG00000023892	DEF6	HGNC	chr6	0	0.00549451	0.003003	0.0296053	0	0.00925926	0	0.00546448	0	0.00394477	0	0	0	0	0.00217391	0.00560224	0.00408163	0.0139535	0	0.00244499	0.00588235	0	0.00218818	0	0	0.00980392	0.00689655	0	0	0	0.0406654	0	0	0.00455951	16	2860	1.59424e-06
ENSG00000023902	PLEKHO1	HGNC	chr1	0	0.0137363	0.002002	0.00986842	0	0.0138889	0	0	0.0027933	0.00986193	0	0	0.00395257	0.00862069	0.00217391	0.0112045	0.00816327	0.00930233	0	0.00488998	0	0	0	0	0	0	0.0091954	0	0	0	0.0203327	0	0	0.00393897	15	11389	3.45858e-07
ENSG00000023909	GCLM	HGNC	chr1	0	0.00549451	0.001001	0.00328947	0	0.00462963	0	0.00546448	0	0	0	0.0035461	0.00395257	0	0	0.00280112	0	0.00232558	0	0	0.00588235	0	0	0.0127389	0	0	0.00689655	0	0	0	0.012939	0	0	0.00215034	13	8610	2.49749e-07
ENSG00000024048	UBR2	HGNC	chr6	0.010989	0.0549451	0.00900901	0.0263158	0.0208333	0.0300926	0	0	0.0167598	0.025641	0	0.0141844	0.00395257	0.00862069	0	0.0168067	0.0326531	0.0232558	0	0.00733496	0.0235294	0	0.00656455	0.0382166	0.00434783	0.0294118	0.0229885	0	0	0	0.0942699	0	0	0.0157795	22	8840	1.78501e-06
ENSG00000024422	EHD2	HGNC	chr19	0	0.0137363	0.003003	0.00986842	0.0208333	0.025463	0	0	0.0027933	0.00394477	0	0	0	0	0.00217391	0.00280112	0.00612245	0.0116279	0	0.00244499	0.00588235	0.00704225	0	0.00636943	0.00434783	0.00980392	0.0183908	0	0	0	0.0573013	0	0	0.00648334	19	6595	9.83069e-07
ENSG00000024526	DEPDC1	HGNC	chr1	0	0.0137363	0.004004	0.00328947	0	0.0208333	0	0.010929	0.0027933	0.0118343	0	0	0	0.00862069	0.00434783	0.00280112	0.0183673	0.00697674	0	0	0.00588235	0	0.00656455	0.0191083	0.00434783	0.00980392	0.016092	0	0	0	0.0739372	0	0	0.0074021	19	9652	7.66898e-07
ENSG00000024862	CCDC28A	HGNC	chr6	0	0.0137363	0	0.00657895	0	0.0162037	0	0	0.0027933	0.00591716	0	0	0	0	0	0	0.0102041	0.00465116	0	0	0	0	0	0	0.00434783	0.0196078	0.00229885	0	0	0	0.0110906	0	0	0.00295242	11	3357	8.7948e-07
ENSG00000025039	RRAGD	HGNC	chr6	0	0.00549451	0.003003	0.00328947	0	0.00925926	0	0.00546448	0.00837989	0.00394477	0	0	0	0	0	0	0.0122449	0.00465116	0	0.00488998	0.0117647	0	0	0.0254777	0	0.0196078	0.0137931	0	0.00215054	0	0.0462107	0	0	0.00544321	16	9427	5.77407e-07
ENSG00000025156	HSF2	HGNC	chr6	0	0.0137363	0	0.0131579	0	0.0208333	0.0212766	0.00546448	0.00558659	0	0	0	0	0	0	0.00560224	0.00408163	0.0186047	0	0	0.00588235	0	0	0.00636943	0	0.0294118	0.0137931	0.00653595	0	0	0.0406654	0	0	0.00639399	15	4235	1.5098e-06
ENSG00000025293	PHF20	HGNC	chr20	0.010989	0.0521978	0.00600601	0.0164474	0	0.00925926	0.0212766	0.00546448	0.0139665	0.0138067	0	0.0141844	0.00395257	0	0.00652174	0.00840336	0.0204082	0.0139535	0.0131579	0.00733496	0	0	0	0.00636943	0	0	0.0091954	0	0	0	0.0628466	0	0	0.00956793	20	12535	7.63297e-07
ENSG00000025423	HSD17B6	HGNC	chr12	0.010989	0.010989	0.003003	0.0131579	0	0.0138889	0	0	0	0.00394477	0	0	0	0	0	0.00560224	0.00408163	0.00232558	0	0	0	0	0	0	0.0173913	0	0.00229885	0	0.00215054	0	0.0203327	0	0	0.00333804	13	5094	6.55289e-07
ENSG00000025434	NR1H3	HGNC	chr11	0.010989	0.010989	0.001001	0.00657895	0	0.00694444	0	0.00546448	0.00558659	0.00394477	0	0.0035461	0	0	0.00217391	0.00840336	0.0122449	0.00697674	0	0.00733496	0.0117647	0	0.00218818	0	0	0.00980392	0.0091954	0	0	0	0.0277264	0.0175439	0	0.00516366	20	18149	2.84515e-07
ENSG00000025708	TYMP	HGNC	chr22	0	0.00274725	0.004004	0.00328947	0.0208333	0.0162037	0.0212766	0	0.00558659	0	0	0.0035461	0	0	0	0	0.00204082	0	0	0.00244499	0	0	0	0	0.00434783	0	0.0091954	0	0.00215054	0	0.0221811	0	0	0.00363175	14	7779	4.66866e-07
ENSG00000025770	NCAPH2	HGNC	chr22	0	0.00274725	0.002002	0.0230263	0	0.00694444	0	0	0.0027933	0.00788955	0	0.0106383	0	0	0.00217391	0.00560224	0.00204082	0.00465116	0	0.00244499	0	0	0	0.00636943	0	0.00980392	0.00229885	0	0	0	0.0203327	0.0175439	0	0.00391827	17	6691	5.85604e-07
ENSG00000025772	TOMM34	HGNC	chr20	0	0.010989	0.002002	0.0164474	0	0.00694444	0	0	0	0.00197239	0	0	0	0	0.00217391	0.00560224	0.00204082	0.00465116	0	0	0.00588235	0	0	0.00636943	0	0.0196078	0.00689655	0	0	0	0.0240296	0	0	0.00350331	14	2062	1.69898e-06
ENSG00000025796	SEC63	HGNC	chr6	0.010989	0.0247253	0.004004	0.00986842	0	0.0185185	0	0.00546448	0.00558659	0.00394477	0	0.0035461	0	0	0.00217391	0.00280112	0.0122449	0.0139535	0	0	0.00588235	0	0.00218818	0.0127389	0.00869565	0.0490196	0.00689655	0.00653595	0	0	0.0683919	0	0	0.00842938	21	12432	6.78039e-07
ENSG00000025800	KPNA6	HGNC	chr1	0	0.00549451	0.004004	0.00657895	0	0.0208333	0	0	0	0.00788955	0	0	0	0	0	0.00280112	0.00612245	0.00697674	0	0.00488998	0	0	0.00218818	0.0127389	0.00434783	0	0.0114943	0	0	0	0.038817	0	0	0.00409627	14	11721	3.49481e-07
ENSG00000026025	VIM	HGNC	chr10	0.010989	0.0137363	0.002002	0.00328947	0	0.00694444	0	0.010929	0.0027933	0.00788955	0	0	0	0	0.00434783	0.0112045	0	0.0209302	0	0.00488998	0.0117647	0	0.00218818	0	0	0.00980392	0.0183908	0	0	0	0.0332717	0	0	0.00531409	17	11186	4.75066e-07
ENSG00000026036	RTEL1-TNFRSF6B	HGNC	chr20	0	0	0.001001	0.00328947	0	0.00462963	0	0	0.0027933	0.00591716	0	0	0	0	0	0.00560224	0	0	0	0	0	0	0.00218818	0	0	0	0.00229885	0	0	0	0.00369686	0.0350877	0	0.00201529	10	13765	1.46406e-07
ENSG00000026103	FAS	HGNC	chr10	0	0.00824176	0.001001	0.0230263	0	0.00694444	0.0638298	0	0.0027933	0.00788955	0	0.0035461	0	0	0.00217391	0.00280112	0.00816327	0.00697674	0	0	0	0	0	0.0191083	0	0.0196078	0.00689655	0	0	0	0.0554529	0	0	0.00722584	16	10068	7.17704e-07
ENSG00000026297	RNASET2	HGNC	chr6	0	0.00549451	0.001001	0.00328947	0	0.00462963	0	0	0.00837989	0.00197239	0	0	0	0.00862069	0	0.00280112	0.00408163	0.00465116	0	0.00244499	0	0	0	0.0127389	0	0	0	0	0	0	0.0166359	0	0	0.00232549	13	14680	1.58412e-07
ENSG00000026508	CD44	HGNC	chr11	0	0.00824176	0.002002	0.00328947	0	0.00231481	0.0212766	0	0.00837989	0.00591716	0	0.0070922	0	0	0.00434783	0.0168067	0.0102041	0.0116279	0	0	0.0235294	0	0	0.0127389	0	0	0.016092	0	0	0	0.0480591	0	0	0.00611878	16	23850	2.56553e-07
ENSG00000026559	KCNG1	HGNC	chr20	0	0.00549451	0.002002	0.0164474	0	0.0462963	0	0.010929	0.0111732	0.00788955	0	0	0.00790514	0	0.00217391	0.00560224	0.0367347	0.0186047	0	0.00977995	0	0	0	0.0127389	0.00434783	0.0588235	0.0482759	0	0.00430108	0	0.0499076	0.0175439	0	0.0114234	20	8432	1.35476e-06
ENSG00000026652	AGPAT4	HGNC	chr6	0	0.00549451	0.002002	0.00986842	0	0.0162037	0	0	0.00558659	0.00394477	0	0	0	0	0	0	0.0122449	0.00232558	0.0131579	0.00244499	0.00588235	0	0.00218818	0.0191083	0	0.0294118	0.016092	0	0	0	0.025878	0	0	0.00520709	16	16994	3.06407e-07
ENSG00000026751	SLAMF7	HGNC	chr1	0	0.010989	0.001001	0.00328947	0	0.00462963	0	0.00546448	0.00837989	0.00197239	0	0.0035461	0	0	0.00217391	0.00280112	0.0142857	0	0	0.00244499	0	0	0	0	0.00434783	0.0294118	0.0091954	0	0	0	0.0425139	0	0	0.00443777	16	12833	3.4581e-07
ENSG00000026950	BTN3A1	HGNC	chr6	0	0.021978	0.004004	0.00657895	0	0.00462963	0	0.0163934	0	0.00591716	0	0.0035461	0	0	0	0.00560224	0.0122449	0.00930233	0	0.00488998	0.0235294	0	0	0	0	0.0392157	0.0114943	0	0	0	0.0499076	0.0175439	0	0.00717508	16	13397	5.35573e-07
ENSG00000027001	MIPEP	HGNC	chr13	0	0.00824176	0.004004	0.00657895	0	0.0115741	0.0212766	0	0.0027933	0.00197239	0	0	0	0	0.00434783	0.0112045	0.00816327	0.00232558	0	0.00488998	0	0	0.00218818	0.0127389	0	0.0196078	0.0137931	0	0	0	0.0591497	0	0	0.00590454	17	4967	1.18875e-06
ENSG00000027075	PRKCH	HGNC	chr14	0.010989	0.0192308	0.003003	0.00657895	0	0.0162037	0.0212766	0.00546448	0.00558659	0.0118343	0	0.0035461	0	0	0.00652174	0.00840336	0.0163265	0.00465116	0	0	0	0	0.00218818	0.0191083	0.00434783	0.0490196	0.016092	0	0	0	0.0591497	0	0	0.00877339	20	14509	6.04686e-07
ENSG00000027644	INSRR	HGNC	chr1	0	0.021978	0.00800801	0.0164474	0	0.0393519	0	0.010929	0.00837989	0.00591716	0.0166667	0.0070922	0.00790514	0	0.00652174	0.0140056	0.0571429	0.0395349	0	0.0171149	0.0117647	0.00704225	0.00656455	0	0	0.0588235	0.0183908	0	0	0	0.146026	0	0	0.0159275	21	5101	3.12242e-06
ENSG00000027697	IFNGR1	HGNC	chr6	0	0.00824176	0.004004	0.0263158	0	0.00462963	0	0	0.0027933	0.00591716	0	0	0	0	0	0.00280112	0.00816327	0.0162791	0	0	0.0117647	0	0	0	0	0.00980392	0.016092	0	0.00215054	0	0.0406654	0	0	0.00483702	14	3106	1.55731e-06
ENSG00000027847	B4GALT7	HGNC	chr5	0	0.0137363	0.002002	0.00328947	0.0208333	0.00694444	0	0	0.00837989	0.00394477	0	0	0	0	0	0.00280112	0	0.00232558	0	0.00244499	0.00588235	0	0	0	0	0.00980392	0.0114943	0	0	0	0.0147874	0.0175439	0	0.00382466	15	10162	3.76369e-07
ENSG00000027869	SH2D2A	HGNC	chr1	0.021978	0.00549451	0.003003	0	0	0.0115741	0	0.010929	0.0027933	0.00394477	0.0166667	0	0	0	0.00217391	0.00280112	0.0163265	0.00232558	0	0.00488998	0	0	0	0.00636943	0	0.0196078	0.016092	0	0	0	0.0221811	0	0	0.00512578	17	4732	1.08322e-06
ENSG00000028116	VRK2	HGNC	chr2	0	0.00274725	0.002002	0	0	0.00925926	0	0.00546448	0.0027933	0.00591716	0	0	0	0	0.00434783	0.0112045	0.0142857	0.00930233	0	0.00488998	0	0	0	0.0191083	0	0	0.0137931	0	0	0	0.0499076	0	0	0.00469766	14	8709	5.39403e-07
ENSG00000028137	TNFRSF1B	HGNC	chr1	0	0.00549451	0.003003	0.0131579	0	0.00925926	0.0212766	0	0.00558659	0.00197239	0	0	0.00790514	0	0.00434783	0.00280112	0.00204082	0.00232558	0	0.00244499	0.0176471	0	0	0.00636943	0	0.0196078	0.00689655	0	0	0	0.0221811	0	0	0.00467629	18	7782	6.00912e-07
ENSG00000028203	VEZT	HGNC	chr12	0	0.010989	0.00500501	0.0131579	0	0.0115741	0	0	0.00558659	0.0118343	0.0166667	0.0070922	0	0	0.00434783	0.00280112	0.0102041	0.0116279	0.0131579	0.00244499	0	0	0	0.0127389	0	0.0196078	0.00689655	0	0.00215054	0	0.0425139	0	0	0.00637567	19	26368	2.41796e-07
ENSG00000028277	POU2F2	HGNC	chr19	0	0.00824176	0.004004	0	0	0.0162037	0.0638298	0	0.0027933	0.0118343	0.0166667	0	0	0	0.00434783	0.00840336	0.0142857	0.00697674	0	0.00488998	0	0	0.00218818	0.0191083	0.00434783	0.0392157	0.0114943	0	0	0	0.0536044	0	0	0.00886169	18	22163	3.99842e-07
ENSG00000028310	BRD9	HGNC	chr5	0	0.010989	0.00600601	0.00328947	0.0208333	0.0115741	0	0.00546448	0.0027933	0.00394477	0	0.0035461	0	0	0	0.00840336	0.00612245	0.0116279	0	0.00733496	0	0	0.00218818	0.00636943	0	0.0294118	0.00689655	0	0	0	0.0536044	0	0	0.00607271	18	16921	3.58886e-07
ENSG00000028528	SNX1	HGNC	chr15	0	0.00549451	0.002002	0.0164474	0	0.0162037	0.0212766	0.010929	0.0111732	0	0	0.0035461	0.00395257	0	0.00217391	0	0.00612245	0.00930233	0	0.00244499	0	0	0.00218818	0.0127389	0	0	0.0091954	0	0	0.00952381	0.038817	0	0	0.00556157	18	16629	3.3445e-07
ENSG00000028839	TBPL1	HGNC	chr6	0	0.00274725	0	0.0131579	0	0.00694444	0	0.00546448	0	0.00591716	0	0	0	0	0.00217391	0	0.00408163	0	0	0	0	0	0	0.00636943	0.00434783	0	0.0045977	0	0	0	0.0166359	0	0	0.00219508	11	7440	2.95037e-07
ENSG00000029153	ARNTL2	HGNC	chr12	0	0.010989	0.001001	0.00328947	0	0.025463	0	0	0.00558659	0	0	0	0	0	0.00652174	0.00280112	0.0122449	0.0116279	0	0.00244499	0	0	0.00656455	0.0127389	0	0.0196078	0.00689655	0	0	0	0.0351201	0	0	0.00493629	15	9030	5.46655e-07
ENSG00000029363	BCLAF1	HGNC	chr6	0	0.0192308	0.002002	0.00657895	0	0.0324074	0	0.00546448	0.00837989	0.00394477	0	0	0.00395257	0	0.00217391	0.00840336	0.0122449	0.0162791	0	0.00733496	0.00588235	0	0.00218818	0.0382166	0.00869565	0.0490196	0.0183908	0	0	0	0.0794824	0.0350877	0	0.0110715	21	26780	4.13425e-07
ENSG00000029364	SLC39A9	HGNC	chr14	0	0.00274725	0.002002	0.00328947	0	0.0115741	0	0	0.00558659	0.00591716	0	0	0.00395257	0	0.00434783	0.00280112	0.00204082	0	0	0.00244499	0.00588235	0	0	0	0	0	0	0	0	0	0.0203327	0.0350877	0	0.00327293	14	18210	1.79733e-07
ENSG00000029534	ANK1	HGNC	chr8	0	0.043956	0.01001	0.0131579	0.0416667	0.0462963	0.0212766	0.010929	0.0111732	0.0177515	0	0.0035461	0.0118577	0	0	0.0280112	0.0816327	0.0465116	0	0.0171149	0.0294118	0	0.0109409	0.0382166	0.0304348	0.176471	0.0597701	0	0	0	0.186691	0.0350877	0	0.029452	23	20417	1.44252e-06
ENSG00000029559	IBSP	HGNC	chr4	0	0.010989	0.002002	0.00328947	0	0.0208333	0	0.0163934	0	0.00394477	0	0	0	0	0.00434783	0.00840336	0.0183673	0.00930233	0	0	0.0235294	0	0	0.0254777	0	0.0196078	0.0045977	0	0	0	0.0351201	0	0	0.00624866	15	1546	4.04182e-06
ENSG00000029639	TFB1M	HGNC	chr6	0	0.00549451	0.001001	0.00657895	0	0.00694444	0	0	0	0.00197239	0	0	0	0	0	0.00840336	0.00612245	0.00930233	0	0	0	0	0.00218818	0.0127389	0	0	0.0091954	0	0	0	0.0203327	0	0	0.00273559	12	5438	5.03051e-07
ENSG00000029725	RABEP1	HGNC	chr17	0	0.010989	0.004004	0.00986842	0	0.00694444	0	0	0.0195531	0.00788955	0	0.0106383	0	0	0.00217391	0.00280112	0.00408163	0.00465116	0	0.00244499	0.0117647	0	0.00875274	0.00636943	0	0.00980392	0.0137931	0.00653595	0	0	0.0887246	0	0	0.00702376	19	10126	6.93636e-07
ENSG00000029993	HMGB3	HGNC	chrX	0	0	0.002002	0	0	0.00231481	0	0.00546448	0.0027933	0	0	0	0	0	0.00217391	0.00280112	0.00408163	0.00232558	0	0.00488998	0	0	0	0.00636943	0.00434783	0.00980392	0.0045977	0	0	0	0.0351201	0.0175439	0	0.0032312	15	4851	6.6609e-07
ENSG00000030066	NUP160	HGNC	chr11	0	0.0302198	0.016016	0.0197368	0	0.0208333	0	0.00546448	0.00837989	0.00986193	0	0.0106383	0.00790514	0	0.00434783	0.00280112	0.00816327	0.027907	0	0.0146699	0.0176471	0	0.00218818	0.0127389	0	0.0294118	0.0252874	0	0	0.00952381	0.0702403	0	0	0.0107267	21	13712	7.82288e-07
ENSG00000030110	BAK1	HGNC	chr6	0	0.00549451	0.002002	0	0	0.00925926	0	0.00546448	0	0.00197239	0	0	0	0	0	0	0.00408163	0.00232558	0	0	0.00588235	0	0.00218818	0	0	0	0.00229885	0	0	0	0.025878	0.0175439	0	0.00255731	12	5404	4.73225e-07
ENSG00000030304	MUSK	HGNC	chr9	0.010989	0.0247253	0.004004	0.0164474	0	0.0208333	0.0425532	0	0.0111732	0.0118343	0	0	0	0	0.00652174	0.0140056	0.0183673	0.0116279	0	0.00488998	0.0176471	0	0.00218818	0.00636943	0.00869565	0.0784314	0.0298851	0	0.00215054	0	0.0887246	0	0.0125	0.0134716	22	6539	2.0602e-06
ENSG00000030419	IKZF2	HGNC	chr2	0	0.0384615	0.003003	0.00657895	0	0.0324074	0.0212766	0.010929	0	0.0138067	0	0.0035461	0.00790514	0	0.00217391	0.00560224	0.00612245	0.0116279	0	0	0.0176471	0	0	0.00636943	0.00869565	0.0784314	0.0137931	0	0	0	0.0406654	0	0	0.009971	19	22302	4.4709e-07
ENSG00000030582	GRN	HGNC	chr17	0	0.00824176	0.002002	0.00986842	0	0.0115741	0	0.010929	0	0.00591716	0	0.0035461	0.00395257	0	0	0	0.00612245	0.00697674	0	0	0.0117647	0	0	0	0	0.00980392	0.0114943	0	0	0	0.0203327	0.0175439	0	0.00424454	15	9553	4.44314e-07
ENSG00000031003	FAM13B	HGNC	chr5	0	0.021978	0.00600601	0.00986842	0	0.0138889	0	0.010929	0.00837989	0.00591716	0	0.0035461	0.00790514	0	0.00217391	0.00840336	0.00408163	0.0139535	0	0	0.0117647	0	0.00437637	0.0318471	0	0.00980392	0.0114943	0	0	0	0.0480591	0	0.0125	0.00748111	20	9160	8.16715e-07
ENSG00000031081	ARHGAP31	HGNC	chr3	0	0.0494505	0.01001	0.0296053	0	0.0532407	0	0.0218579	0.00837989	0.0216963	0	0.0035461	0.00790514	0.00862069	0.00869565	0.0168067	0.0367347	0.055814	0	0.0171149	0.0294118	0	0.00656455	0.0127389	0.00869565	0.0490196	0.0298851	0	0.00215054	0.00952381	0.160813	0.0350877	0	0.0210112	25	9429	2.22836e-06
ENSG00000031691	CENPQ	HGNC	chr6	0.010989	0.00274725	0.001001	0.00657895	0	0.00462963	0	0.00546448	0.0027933	0.00197239	0	0	0	0	0.00217391	0	0	0.00697674	0	0.00488998	0	0	0	0.00636943	0	0	0	0	0	0	0.0203327	0	0	0.00233087	13	1733	1.34499e-06
ENSG00000031698	SARS	HGNC	chr1	0	0.00824176	0.00600601	0.00657895	0	0.0185185	0	0.00546448	0	0.00197239	0	0.0035461	0	0	0.00434783	0	0.00816327	0.00697674	0	0.00488998	0	0	0	0.00636943	0.00434783	0.0196078	0.00689655	0	0	0	0.0277264	0	0	0.00423194	16	6192	6.83453e-07
ENSG00000031823	RANBP3	HGNC	chr19	0.010989	0.00549451	0.00500501	0.00986842	0.0208333	0.0138889	0	0	0.0027933	0	0	0	0.00790514	0	0	0.00560224	0.00204082	0.00465116	0	0	0.0117647	0	0.00218818	0	0.00434783	0.0196078	0.016092	0	0	0	0.0332717	0	0	0.00534376	17	14467	3.69376e-07
ENSG00000032219	ARID4A	HGNC	chr14	0.010989	0.0357143	0.004004	0.0230263	0	0.0231481	0.0212766	0.010929	0.00558659	0.0177515	0	0.0070922	0.00790514	0	0.00652174	0.00280112	0.0204082	0.0302326	0	0.00733496	0.0117647	0	0.00218818	0.0254777	0	0.00980392	0.0091954	0	0	0	0.131238	0.0175439	0	0.0133919	23	13706	9.77085e-07
ENSG00000032389	TSSC1	HGNC	chr2	0.010989	0	0.004004	0.00657895	0	0.00694444	0.0212766	0.010929	0.0027933	0.00197239	0	0.0070922	0	0	0	0.00560224	0.0163265	0.00465116	0	0	0.00588235	0	0.00218818	0.00636943	0	0.0196078	0.0045977	0	0	0	0.025878	0.0175439	0	0.00549173	19	10141	5.41538e-07
ENSG00000032444	PNPLA6	HGNC	chr19	0.010989	0.0164835	0.00700701	0.0131579	0	0.037037	0	0.010929	0.0167598	0.00986193	0.0166667	0.0070922	0.0158103	0	0.00652174	0.00560224	0.0285714	0.0186047	0	0.00244499	0.0235294	0	0.00218818	0.0254777	0.00869565	0.0588235	0.0367816	0.00653595	0	0	0.112754	0.0175439	0	0.0156324	25	14159	1.10406e-06
ENSG00000032742	IFT88	HGNC	chr13	0	0.0164835	0.00500501	0.00328947	0	0.0162037	0	0.010929	0.0027933	0.00788955	0	0.0035461	0.0158103	0	0	0	0.0102041	0.0139535	0	0	0.0117647	0	0.00656455	0.0127389	0	0.00980392	0.0045977	0	0	0	0.0757856	0	0	0.00688978	17	8651	7.96414e-07
ENSG00000033011	ALG1	HGNC	chr16	0	0.00274725	0.002002	0.0131579	0	0.00925926	0	0.010929	0.0027933	0.00394477	0	0	0	0	0	0.00560224	0.00204082	0	0	0.00977995	0	0	0	0	0	0	0.00689655	0	0	0	0.025878	0	0.0125	0.00325852	13	8479	3.84304e-07
ENSG00000033030	ZCCHC8	HGNC	chr12	0	0.0192308	0.004004	0.0230263	0	0.0138889	0.0212766	0.00546448	0	0.00394477	0	0.0035461	0	0	0.00217391	0	0.00204082	0.00465116	0.0131579	0.00244499	0.00588235	0	0.00218818	0.0191083	0.00434783	0.00980392	0.0137931	0	0	0	0.0406654	0	0	0.00650424	20	17347	3.74949e-07
ENSG00000033050	ABCF2	HGNC	chr7	0	0.00274725	0.00600601	0.0197368	0	0.00231481	0	0.00546448	0.0027933	0.00394477	0.0166667	0	0.00395257	0	0.00434783	0	0.00816327	0.0186047	0.0131579	0.00488998	0	0	0	0.00636943	0	0	0.0137931	0.0130719	0	0	0.0351201	0	0	0.00548924	18	5568	9.85855e-07
ENSG00000033100	CHPF2	HGNC	chr7	0	0.010989	0.001001	0.00328947	0	0.00462963	0	0.0163934	0	0.0118343	0	0	0	0	0.00217391	0.00280112	0.00816327	0.00697674	0	0.00488998	0.00588235	0	0	0.00636943	0	0	0.0091954	0	0	0	0.0443623	0	0	0.00421065	15	6878	6.12191e-07
ENSG00000033122	LRRC7	HGNC	chr1	0.032967	0.0576923	0.011011	0.00986842	0	0.0833333	0.0212766	0.0382514	0.0195531	0.0394477	0	0.0070922	0	0.00862069	0.00652174	0.0280112	0.181633	0.146512	0.0131579	0.0171149	0.0352941	0.00704225	0.0109409	0.0955414	0.0130435	0.156863	0.0551724	0	0.00215054	0	0.186691	0.0175439	0	0.0394651	27	18545	2.12807e-06
ENSG00000033170	FUT8	HGNC	chr14	0	0.0137363	0.004004	0.0164474	0	0.00694444	0	0.010929	0.0027933	0.00591716	0	0	0	0	0.00434783	0.00280112	0.0122449	0.0162791	0	0.00244499	0	0	0.00656455	0.0127389	0.00434783	0.0196078	0.0137931	0.00653595	0	0	0.0591497	0	0	0.00671598	19	14955	4.49079e-07
ENSG00000033178	UBA6	HGNC	chr4	0.032967	0.0302198	0.00500501	0.00986842	0	0.0324074	0.0425532	0.010929	0.0027933	0.0118343	0	0.0070922	0.00395257	0	0	0.0112045	0.0408163	0.0116279	0	0.00733496	0	0	0.00218818	0.00636943	0.00869565	0.0294118	0.0229885	0	0.00215054	0	0.112754	0	0.0125	0.0138686	23	13629	1.01758e-06
ENSG00000033327	GAB2	HGNC	chr11	0	0.00549451	0	0.00328947	0	0.0115741	0	0	0.0027933	0.00591716	0	0	0.00395257	0	0.00434783	0.00280112	0.0142857	0.0139535	0	0.00733496	0.0117647	0	0.00218818	0	0	0	0.0137931	0	0	0	0.0573013	0	0	0.00487247	15	8796	5.53941e-07
ENSG00000033627	ATP6V0A1	HGNC	chr17	0.010989	0.0302198	0.00600601	0.0131579	0	0.0138889	0.0425532	0.00546448	0.0139665	0.00197239	0	0.0035461	0.00790514	0	0	0.0112045	0.0102041	0.00930233	0	0.00244499	0.0117647	0	0.00437637	0.0127389	0	0.00980392	0.0183908	0	0	0	0.0462107	0	0	0.00867002	21	25990	3.33591e-07
ENSG00000033800	PIAS1	HGNC	chr15	0	0.00549451	0.002002	0.00657895	0	0.0162037	0.0212766	0	0.00837989	0.00197239	0	0.0106383	0.00790514	0	0.00217391	0	0	0.0116279	0	0.00244499	0.0117647	0	0	0.0191083	0	0	0.0091954	0	0	0	0.0628466	0.0175439	0	0.00658052	17	13928	4.72467e-07
ENSG00000033867	SLC4A7	HGNC	chr3	0	0.0274725	0.00700701	0.0164474	0.0208333	0.0416667	0.0425532	0.0273224	0.00837989	0.0118343	0	0.0035461	0.00395257	0	0.00652174	0.0112045	0.0122449	0.0162791	0	0.00733496	0.00588235	0	0	0.0318471	0.00869565	0.0196078	0.0252874	0	0.00215054	0	0.118299	0	0	0.0144355	23	19533	7.3903e-07
ENSG00000034053	APBA2	HGNC	chr15	0.043956	0.0192308	0.00800801	0.0230263	0	0.0347222	0	0.010929	0.0111732	0.0177515	0	0	0.00395257	0	0.00217391	0.0112045	0.022449	0.0395349	0	0	0.0176471	0	0	0.0127389	0.00434783	0.0294118	0.0344828	0	0	0	0.0443623	0	0	0.0118516	19	13315	8.90093e-07
ENSG00000034152	MAP2K3	HGNC	chr17	0.010989	0.010989	0	0.00657895	0	0.00694444	0.0638298	0	0	0.00788955	0	0	0	0	0	0.00560224	0.0102041	0.0162791	0.0131579	0	0	0	0.00218818	0	0	0.0196078	0.0114943	0	0	0	0.0351201	0	0	0.00669317	14	11686	5.72751e-07
ENSG00000034239	EFCAB1	HGNC	chr8	0	0.00824176	0	0.00328947	0	0.00462963	0	0.010929	0.0027933	0	0	0	0.00790514	0	0	0	0.0122449	0.00232558	0	0	0.00588235	0	0	0.0254777	0.00434783	0	0.0137931	0	0	0	0.0203327	0	0	0.0037028	13	8357	4.43078e-07
ENSG00000034510	TMSB10	HGNC	chr2	0	0	0	0	0	0	0	0	0	0.00197239	0	0	0	0	0	0	0.00204082	0	0	0	0.00588235	0	0	0	0	0	0	0	0	0	0	0	0	0.000299865	3	496	6.04567e-07
ENSG00000034533	ASTE1	HGNC	chr3	0.010989	0.00824176	0.002002	0.0131579	0	0.0115741	0	0.00546448	0	0.0118343	0	0.0035461	0.00395257	0	0.00217391	0	0.00204082	0.0116279	0	0	0	0	0.00437637	0.0191083	0	0	0.0229885	0	0	0	0.0499076	0	0	0.00554502	16	6249	8.87345e-07
ENSG00000034677	RNF19A	HGNC	chr8	0.010989	0.0357143	0.00800801	0.0230263	0	0.0162037	0	0	0.00837989	0.00986193	0	0.0070922	0.00790514	0	0.00434783	0.00560224	0.00408163	0.0139535	0.0131579	0.00733496	0.00588235	0.00704225	0	0.0127389	0	0.00980392	0.0091954	0	0	0	0.064695	0	0	0.00863686	21	13341	6.47392e-07
ENSG00000034693	PEX3	HGNC	chr6	0	0.00824176	0.002002	0.00657895	0	0.00462963	0	0	0.00558659	0.00591716	0	0	0	0	0	0	0.00408163	0	0	0.00488998	0.00588235	0	0	0.0191083	0	0.00980392	0.0114943	0	0	0	0.0295749	0	0	0.00356944	13	2788	1.28029e-06
ENSG00000034713	GABARAPL2	HGNC	chr16	0	0	0.001001	0	0	0.00231481	0	0	0.0027933	0.00394477	0	0	0	0	0	0	0	0	0	0	0.00588235	0	0	0.0127389	0	0	0.0091954	0	0	0	0.0147874	0	0	0.00159569	8	5172	3.08526e-07
ENSG00000034971	MYOC	HGNC	chr1	0	0.0164835	0.002002	0.0131579	0	0.00925926	0	0	0.0111732	0.00394477	0	0	0.00790514	0	0.00434783	0.00280112	0.0244898	0.0186047	0	0.00977995	0	0	0	0.0191083	0	0.0196078	0.0137931	0	0	0	0.0295749	0	0	0.00624343	16	2095	2.98016e-06
ENSG00000035115	SH3YL1	HGNC	chr2	0	0.010989	0.001001	0	0	0.0185185	0.0212766	0	0.00558659	0	0	0	0.00395257	0	0	0.00840336	0.00204082	0.00697674	0	0.00244499	0	0	0	0.0191083	0	0	0.00229885	0	0	0.00952381	0.0184843	0	0	0.00395774	14	26024	1.5208e-07
ENSG00000035141	FAM136A	HGNC	chr2	0	0	0.001001	0	0	0.00231481	0	0	0.0027933	0.00197239	0	0.0035461	0.00395257	0	0	0	0.00204082	0.00232558	0	0	0	0	0	0	0	0	0.00229885	0	0	0	0.00369686	0	0	0.000786129	10	6826	1.15167e-07
ENSG00000035403	VCL	HGNC	chr10	0	0.010989	0.00800801	0	0	0.0115741	0	0.0327869	0.0111732	0.00788955	0	0.0035461	0.00395257	0	0	0.00560224	0.00816327	0.00930233	0	0.0122249	0.0117647	0	0.00218818	0.00636943	0	0	0.0183908	0	0.00215054	0	0.0998152	0.0175439	0	0.00858893	19	20782	4.13287e-07
ENSG00000035499	DEPDC1B	HGNC	chr5	0	0.00824176	0.001001	0	0	0.00925926	0	0	0.0027933	0.00591716	0	0	0.00395257	0	0	0.00840336	0.00612245	0.0186047	0	0.00244499	0	0	0	0	0.00434783	0.0196078	0.016092	0	0	0	0.0295749	0	0	0.00413221	14	6145	6.72451e-07
ENSG00000035664	DAPK2	HGNC	chr15	0	0.00824176	0.002002	0.0131579	0	0.0115741	0	0	0	0.00197239	0	0.0070922	0	0	0.00217391	0.00280112	0.00408163	0.00697674	0	0	0	0	0	0	0.00434783	0.0196078	0.0114943	0	0	0	0.0332717	0	0	0.00390289	14	19995	1.95193e-07
ENSG00000035681	NSMAF	HGNC	chr8	0	0.0302198	0.004004	0.00657895	0	0.0208333	0	0.010929	0.00558659	0.00788955	0	0.0070922	0	0	0.00217391	0.00560224	0.0163265	0.0209302	0	0	0.00588235	0	0.00437637	0.0573248	0.00869565	0	0.0206897	0	0.00215054	0	0.064695	0	0	0.00915093	19	11947	7.65961e-07
ENSG00000035687	ADSS	HGNC	chr1	0.010989	0.010989	0.00500501	0.00328947	0.0208333	0.00231481	0	0	0.0027933	0.00591716	0	0	0.00395257	0	0.00217391	0.00280112	0.0102041	0.00465116	0	0.00733496	0	0	0.00218818	0.0254777	0	0	0.0045977	0.0130719	0	0	0.0443623	0	0	0.00554384	19	4519	1.22678e-06
ENSG00000035720	STAP1	HGNC	chr4	0	0.00274725	0.003003	0.00657895	0	0.00694444	0	0.00546448	0.00837989	0	0	0	0.00790514	0	0	0.00280112	0.0244898	0.00465116	0	0.00244499	0	0	0	0	0	0.0196078	0.00229885	0	0	0	0.0369686	0	0	0.00406926	14	1749	2.32662e-06
ENSG00000035862	TIMP2	HGNC	chr17	0	0.00824176	0.001001	0.00657895	0	0.00231481	0	0	0	0.00197239	0	0	0.00395257	0	0.00217391	0	0.00204082	0.0116279	0	0	0	0	0	0	0	0	0.00229885	0	0	0	0.0203327	0	0	0.00189502	11	9546	1.98515e-07
ENSG00000035928	RFC1	HGNC	chr4	0	0.0192308	0.00800801	0.0164474	0	0.0439815	0	0.0163934	0.0139665	0.00394477	0	0.0106383	0.00395257	0	0.00217391	0.0112045	0.0163265	0.0116279	0	0.00244499	0.0117647	0	0.00656455	0.0382166	0	0.0392157	0.016092	0	0	0	0.109057	0	0	0.0121591	20	11919	1.02015e-06
ENSG00000036054	TBC1D23	HGNC	chr3	0	0.0164835	0.00500501	0	0	0.00925926	0.0212766	0	0.0027933	0.00197239	0	0.0035461	0.00790514	0	0.00217391	0	0.0102041	0.0209302	0	0.00244499	0	0	0.00218818	0.0127389	0	0	0.0137931	0	0	0	0.0739372	0	0	0.00626218	16	13352	4.69007e-07
ENSG00000036257	CUL3	HGNC	chr2	0.010989	0.0137363	0.00600601	0.00986842	0	0.025463	0	0.010929	0.0027933	0.025641	0	0.0106383	0.0355731	0	0.00217391	0.00280112	0.0163265	0.0348837	0	0.00488998	0.00588235	0	0.00875274	0	0.00434783	0.0196078	0.00689655	0.00653595	0	0	0.0924214	0	0	0.0108229	22	17771	6.09023e-07
ENSG00000036448	MYOM2	HGNC	chr8	0.021978	0.0247253	0.014014	0.0197368	0	0.0416667	0.0212766	0.0218579	0.00837989	0.0197239	0	0.0106383	0.0158103	0	0.00652174	0.0112045	0.0571429	0.027907	0	0.0146699	0.00588235	0.00704225	0.00437637	0.0191083	0.00869565	0.147059	0.0367816	0	0	0	0.149723	0	0	0.0216946	24	12374	1.75324e-06
ENSG00000036473	OTC	HGNC	chrX	0	0.00274725	0.00500501	0.00328947	0	0.0185185	0	0.00546448	0.00558659	0	0	0.0035461	0	0	0	0	0.0122449	0.00697674	0	0.00244499	0	0	0	0.0127389	0	0.0294118	0.0045977	0	0	0	0.0406654	0	0	0.00464357	14	2212	2.09926e-06
ENSG00000036530	CYP46A1	HGNC	chr14	0	0.021978	0.002002	0.0131579	0	0.0208333	0.0212766	0	0.0027933	0.00591716	0	0.0070922	0	0	0.00217391	0.00280112	0.00612245	0.0116279	0	0	0	0	0	0.00636943	0.00869565	0.00980392	0.0091954	0	0	0	0.051756	0	0	0.00616958	17	12641	4.88061e-07
ENSG00000036549	ZZZ3	HGNC	chr1	0.010989	0.0247253	0.004004	0.0131579	0	0.0162037	0	0	0	0.00986193	0	0.0035461	0.00395257	0	0.00434783	0.00840336	0.0183673	0.0162791	0.0131579	0.00977995	0.0176471	0	0.00218818	0.00636943	0.0217391	0	0.0183908	0	0	0	0.064695	0.0175439	0	0.00925301	21	16321	5.66939e-07
ENSG00000036565	SLC18A1	HGNC	chr8	0	0.00274725	0.00700701	0.00986842	0	0.0208333	0	0	0.0027933	0.00394477	0	0.0070922	0	0	0	0.00280112	0.0204082	0.0232558	0	0	0	0	0.00218818	0.0127389	0	0.0392157	0.016092	0	0	0	0.0351201	0	0	0.00624564	15	8703	7.17642e-07
ENSG00000036672	USP2	HGNC	chr11	0	0.00549451	0.003003	0.00328947	0.0208333	0.0185185	0	0	0.0027933	0.00394477	0	0.0070922	0	0	0	0.0112045	0.00816327	0.00697674	0	0.00488998	0.00588235	0	0	0.0127389	0	0.0294118	0.0183908	0	0	0	0.0443623	0	0	0.00627241	17	8850	7.08747e-07
ENSG00000036828	CASR	HGNC	chr3	0.021978	0.010989	0.00700701	0.0230263	0	0.0347222	0	0.010929	0.0195531	0.0177515	0	0	0.00395257	0.00862069	0.00652174	0.00840336	0.0530612	0.044186	0	0.00977995	0.0176471	0	0.00656455	0.0254777	0.00434783	0.196078	0.0275862	0.00653595	0.00215054	0	0.101664	0.0350877	0	0.0213219	25	5011	4.25501e-06
ENSG00000037042	TUBG2	HGNC	chr17	0	0.0137363	0.004004	0.00986842	0	0.0138889	0	0.00546448	0.0027933	0.00197239	0	0	0	0	0.00217391	0.00280112	0.00204082	0.00465116	0	0.00244499	0	0	0.00218818	0.00636943	0	0	0.00229885	0	0	0	0.0277264	0	0	0.00316432	16	4393	7.2031e-07
ENSG00000037241	RPL26L1	HGNC	chr5	0	0.010989	0	0	0	0	0	0.00546448	0.0027933	0.00197239	0	0.0035461	0	0	0	0	0.00408163	0.00232558	0	0	0	0	0	0.00636943	0	0.0196078	0.0045977	0	0	0	0.0184843	0	0	0.00243127	11	2469	9.84717e-07
ENSG00000037280	FLT4	HGNC	chr5	0.021978	0.0247253	0.002002	0.0394737	0	0.0509259	0	0.010929	0.00837989	0.0197239	0	0.0070922	0.0158103	0	0.0130435	0.0308123	0.0326531	0.0348837	0	0.00488998	0.0411765	0	0.00875274	0.0318471	0.0173913	0.107843	0.0528736	0	0	0.00952381	0.0831793	0	0	0.0203003	23	16311	1.24458e-06
ENSG00000037474	NSUN2	HGNC	chr5	0	0.021978	0.003003	0.0164474	0	0.0162037	0	0	0.0027933	0.0157791	0	0	0.0118577	0	0.00217391	0.00280112	0.0142857	0.0139535	0	0.00244499	0.00588235	0	0.00218818	0.0127389	0	0.00980392	0.0114943	0	0	0	0.051756	0.0175439	0	0.00712512	19	12161	5.85899e-07
ENSG00000037637	FBXO42	HGNC	chr1	0.010989	0.032967	0.002002	0.0197368	0.0208333	0.0138889	0	0.010929	0.0027933	0.00394477	0	0.0070922	0.00395257	0	0.00434783	0.0112045	0.00816327	0.0116279	0	0.00244499	0.0117647	0	0.00437637	0.0127389	0.0173913	0.0294118	0.0114943	0	0	0	0.0314233	0	0	0.00865206	23	10282	8.41476e-07
ENSG00000037749	MFAP3	HGNC	chr5	0	0.00824176	0	0.00657895	0	0.00694444	0	0	0	0.00591716	0	0	0	0	0.00217391	0	0.00816327	0.00465116	0	0.00244499	0.00588235	0	0.00218818	0.0127389	0.00434783	0	0	0	0	0	0.0184843	0	0	0.00268961	13	7864	3.42016e-07
ENSG00000037757	MRI1	HGNC	chr19	0	0.00549451	0.002002	0.00986842	0	0.00231481	0	0	0.0027933	0.00197239	0	0.0035461	0	0	0	0	0.00204082	0.00697674	0.0131579	0	0	0	0	0.00636943	0	0	0.0091954	0	0	0	0.0166359	0.0175439	0	0.00302762	14	6380	4.74549e-07
ENSG00000037897	METTL1	HGNC	chr12	0	0	0.001001	0	0	0.0138889	0.0212766	0	0.00558659	0.00394477	0	0	0.00395257	0	0	0.00560224	0.00408163	0	0	0	0	0	0	0	0.00869565	0.00980392	0.00229885	0	0	0	0.0147874	0	0	0.00287637	12	6289	4.57365e-07
ENSG00000037965	HOXC8	HGNC	chr12	0	0.0137363	0.001001	0.0131579	0	0.00231481	0	0	0	0.00197239	0	0.0035461	0.00395257	0	0	0.00560224	0.00204082	0.00232558	0	0.00488998	0	0	0.00218818	0.00636943	0.00434783	0	0.00689655	0	0	0	0.0314233	0	0	0.003205	16	1889	1.69666e-06
ENSG00000038002	AGA	HGNC	chr4	0.010989	0.010989	0	0	0	0.0115741	0.0212766	0.00546448	0	0	0	0.0035461	0.00395257	0	0.00217391	0	0.00612245	0.0232558	0	0	0	0	0.00218818	0.00636943	0	0	0.0114943	0	0	0	0.0314233	0.0175439	0	0.00510191	15	4128	1.23593e-06
ENSG00000038210	PI4K2B	HGNC	chr4	0	0.00549451	0.004004	0.00328947	0	0.00925926	0	0	0.0027933	0.00394477	0	0.0035461	0	0	0.00217391	0	0.00204082	0.00465116	0	0.00733496	0	0	0	0.0191083	0	0.0294118	0.00229885	0	0	0	0.0240296	0	0	0.00373881	15	3540	1.05616e-06
ENSG00000038219	BOD1L1	HGNC	chr4	0.010989	0.0686813	0.015015	0.0625	0	0.0648148	0	0.0546448	0.0167598	0.0276134	0	0.0141844	0.0237154	0.00862069	0.0108696	0.022409	0.0816327	0.0627907	0	0.0220049	0.0352941	0.0140845	0.00218818	0.0636943	0.0173913	0.0882353	0.062069	0	0.00215054	0	0.240296	0.0350877	0	0.0341738	26	19166	1.78304e-06
ENSG00000038274	MAT2B	HGNC	chr5	0	0.00274725	0.001001	0	0	0.0115741	0	0.00546448	0.0027933	0	0	0	0	0	0	0	0.00612245	0.00930233	0	0	0	0	0	0.00636943	0	0.0196078	0.00689655	0	0	0	0.0277264	0	0	0.00301834	11	12410	2.43218e-07
ENSG00000038295	TLL1	HGNC	chr4	0.021978	0.0247253	0.00500501	0.0197368	0	0.0532407	0	0.0382514	0.0335196	0.0138067	0	0.0106383	0.00395257	0.00862069	0.0108696	0.0196078	0.0693878	0.0302326	0	0.0146699	0.00588235	0	0.00218818	0.044586	0.00434783	0.215686	0.062069	0	0	0	0.16451	0	0	0.0265913	23	14440	1.8415e-06
ENSG00000038358	EDC4	HGNC	chr16	0	0.0164835	0.002002	0.0131579	0	0.025463	0	0.00546448	0.0111732	0.0177515	0	0	0.0118577	0.0172414	0.00434783	0.0140056	0.0102041	0.0255814	0	0.0122249	0.00588235	0	0.00437637	0.00636943	0.0130435	0.0294118	0.0229885	0.00653595	0	0	0.0573013	0	0	0.0100869	22	16338	6.17389e-07
ENSG00000038382	TRIO	HGNC	chr5	0.010989	0.0686813	0.017017	0.0361842	0	0.0833333	0.0425532	0.010929	0.0111732	0.0216963	0	0.0070922	0.0118577	0.00862069	0	0.0140056	0.0612245	0.0581395	0.0131579	0.0171149	0.0294118	0.0140845	0.0109409	0.0254777	0.0173913	0.0196078	0.0758621	0	0.00430108	0.00952381	0.19963	0	0	0.0272728	27	35479	7.68701e-07
ENSG00000038427	VCAN	HGNC	chr5	0.032967	0.0714286	0.019019	0.0559211	0	0.138889	0.0851064	0.0437158	0.0195531	0.0631164	0.0166667	0.0212766	0.0316206	0	0.0108696	0.022409	0.14898	0.109302	0.0131579	0.0171149	0.0411765	0	0.00218818	0.191083	0.00434783	0.166667	0.103448	0	0.00215054	0	0.356747	0.0701754	0	0.0563363	27	29416	1.91516e-06
ENSG00000038532	CLEC16A	HGNC	chr16	0.010989	0.021978	0.00600601	0.0164474	0	0.0231481	0	0.0218579	0	0.00788955	0	0.0035461	0.00395257	0	0.00217391	0.00560224	0.0244898	0.0139535	0	0.00244499	0.00588235	0	0.00437637	0.0191083	0.0130435	0	0.0275862	0	0	0	0.0573013	0	0	0.00884173	20	20066	4.40632e-07
ENSG00000038945	MSR1	HGNC	chr8	0.021978	0.0137363	0.001001	0.0197368	0	0.0277778	0	0.0163934	0.00837989	0.0118343	0	0.0070922	0	0	0.00217391	0.00280112	0.0183673	0.0372093	0	0.00488998	0.0117647	0	0	0.0191083	0	0.0686275	0.0344828	0	0	0	0.0609982	0	0	0.0117683	19	11016	1.06829e-06
ENSG00000039068	CDH1	HGNC	chr16	0	0.0412088	0.041041	0.00986842	0	0.0162037	0	0.00546448	0.00837989	0.00394477	0	0.0070922	0.00395257	0.00862069	0.00869565	0.0168067	0.00816327	0.0139535	0	0.00488998	0.00588235	0	0.00218818	0.0127389	0.00434783	0.0294118	0.0689655	0	0	0	0.0332717	0	0	0.0107604	22	17633	6.1024e-07
ENSG00000039123	SKIV2L2	HGNC	chr5	0.010989	0.0247253	0.003003	0.0197368	0	0.025463	0.0212766	0.00546448	0.0139665	0.00591716	0	0.0070922	0.00395257	0	0.00217391	0.0168067	0.0204082	0.0116279	0	0.00488998	0.0117647	0.00704225	0.00437637	0.0127389	0.00434783	0	0.0114943	0	0	0	0.0831793	0.0350877	0	0.0111371	24	11826	9.41748e-07
ENSG00000039139	DNAH5	HGNC	chr5	0.0659341	0.123626	0.025025	0.0789474	0.0625	0.178241	0.0638298	0.136612	0.0642458	0.167653	0	0.0070922	0.0118577	0	0.0173913	0.0644258	0.153061	0.237209	0.0131579	0.0342298	0.0235294	0	0.0109409	0.171975	0.0304348	0.823529	0.14023	0.00653595	0.00215054	0.00952381	0.467652	0.0701754	0	0.0988399	29	19150	5.16135e-06
ENSG00000039319	ZFYVE16	HGNC	chr5	0	0.0274725	0.004004	0.0197368	0	0.0208333	0	0.010929	0.00837989	0.0118343	0	0.0035461	0.00790514	0	0	0.0112045	0.0122449	0.0255814	0	0	0.0352941	0	0.00437637	0.0254777	0	0.0196078	0.0298851	0	0	0	0.15342	0.0175439	0	0.0136144	19	26469	5.14354e-07
ENSG00000039523	FAM65A	HGNC	chr16	0.010989	0.0164835	0.004004	0.00657895	0	0.025463	0	0.00546448	0.00837989	0.00788955	0	0	0.00395257	0.00862069	0.00217391	0.00840336	0.0122449	0.0116279	0	0.00733496	0.0176471	0	0.00218818	0.0191083	0.00434783	0.00980392	0.0183908	0	0	0.00952381	0.0757856	0.0175439	0	0.00951364	24	16347	5.81981e-07
ENSG00000039537	C6	HGNC	chr5	0.010989	0.0164835	0.00500501	0.0164474	0	0.0347222	0	0.0163934	0.00837989	0.035503	0	0.0035461	0.00790514	0	0.00434783	0.00560224	0.0510204	0.104651	0	0.0122249	0.0294118	0	0.00218818	0.0318471	0.00869565	0.284314	0.016092	0	0.00215054	0	0.10536	0	0	0.0246449	23	6919	3.56191e-06
ENSG00000039560	RAI14	HGNC	chr5	0.010989	0.0302198	0.00800801	0.00657895	0	0.025463	0	0.010929	0.00558659	0.0118343	0.0166667	0.0035461	0.00790514	0	0	0.0112045	0.0102041	0.0186047	0.0131579	0.00244499	0.0117647	0	0.00875274	0.044586	0	0.0196078	0.016092	0.00653595	0.00430108	0.00952381	0.0573013	0	0.0125	0.0116457	26	15630	7.45086e-07
ENSG00000039600	SOX30	HGNC	chr5	0	0.00549451	0.002002	0.00657895	0	0.0138889	0	0.00546448	0.00837989	0.00394477	0	0	0.00790514	0	0.00217391	0.0112045	0.0163265	0.0116279	0	0.00244499	0.0117647	0	0.00437637	0.0191083	0.00869565	0.0294118	0.0252874	0	0	0	0.0813309	0.0175439	0	0.00893804	21	6314	1.41559e-06
ENSG00000039650	PNKP	HGNC	chr19	0	0.00824176	0.004004	0.0230263	0	0.00231481	0.0212766	0	0.0027933	0.0118343	0	0.0035461	0	0	0	0.00560224	0.00612245	0.00465116	0	0.00244499	0	0	0	0.00636943	0.00434783	0.00980392	0.0045977	0	0	0	0.0277264	0	0	0.00450616	17	13259	3.39857e-07
ENSG00000039987	BEST2	HGNC	chr19	0	0.010989	0.003003	0.0164474	0.0208333	0.0208333	0.0212766	0	0.00558659	0.00394477	0	0	0	0	0	0.00280112	0.00816327	0.00697674	0	0.00244499	0	0	0	0.00636943	0.00434783	0.00980392	0.016092	0.00653595	0	0	0.0351201	0	0	0.00610816	18	4629	1.31954e-06
ENSG00000040199	PHLPP2	HGNC	chr16	0	0.0247253	0.00500501	0.0131579	0	0.0324074	0.0212766	0	0.00558659	0.00591716	0	0.0212766	0	0	0.00434783	0	0.0163265	0.00930233	0	0.00733496	0.0176471	0.00704225	0.00218818	0.00636943	0.00869565	0.0196078	0.0321839	0	0	0	0.090573	0.0175439	0	0.0111671	21	22878	4.88117e-07
ENSG00000040275	SPDL1	HGNC	chr5	0	0.00549451	0.002002	0.00657895	0	0.0162037	0	0.00546448	0.0027933	0.00591716	0	0.0070922	0.00395257	0	0.00434783	0.00280112	0.0163265	0.0116279	0	0	0	0	0.00437637	0.0254777	0	0.0294118	0.00689655	0	0	0	0.0443623	0	0.0125	0.00647354	19	10135	6.38731e-07
ENSG00000040341	STAU2	HGNC	chr8	0.010989	0.0137363	0.002002	0.00657895	0	0.0162037	0	0	0.00558659	0.00394477	0	0	0.00395257	0	0.00217391	0.00560224	0.0102041	0.00930233	0	0	0	0	0.00656455	0.0127389	0	0.0196078	0.0091954	0.00653595	0	0.00952381	0.0351201	0	0	0.00574433	19	24726	2.3232e-07
ENSG00000040487	PQLC2	HGNC	chr1	0	0.00824176	0.002002	0.00657895	0	0.00925926	0	0	0	0	0	0	0	0	0	0	0.00204082	0.00232558	0	0	0	0.00704225	0	0	0	0.0196078	0.00689655	0	0	0	0.0184843	0	0	0.00249937	10	5381	4.64481e-07
ENSG00000040531	CTNS	HGNC	chr17	0	0.00549451	0	0.00986842	0	0.00231481	0	0	0	0.00197239	0	0.0035461	0	0	0.00434783	0	0	0.00465116	0	0	0	0	0	0.00636943	0.00434783	0	0.0045977	0	0	0	0.0277264	0	0	0.0022799	11	6395	3.56512e-07
ENSG00000040608	RTN4R	HGNC	chr22	0	0.00824176	0	0	0	0.00925926	0	0	0	0.00197239	0	0	0	0	0	0	0.00408163	0.00465116	0	0.00244499	0.00588235	0	0.00218818	0	0	0.00980392	0.016092	0	0	0	0.00924214	0	0	0.00223817	11	5900	3.79352e-07
ENSG00000040633	PHF23	HGNC	chr17	0	0.00274725	0.002002	0.00328947	0	0.0208333	0	0	0.0027933	0.00591716	0	0.0070922	0	0	0	0.00560224	0.00612245	0.00697674	0	0	0	0	0.00218818	0	0.00434783	0	0.0091954	0	0.00430108	0	0.0110906	0	0	0.00286361	15	10768	2.65937e-07
ENSG00000040731	CDH10	HGNC	chr5	0	0.0467033	0.00800801	0.0394737	0	0.0810185	0	0.0491803	0.00837989	0.061144	0	0.0070922	0	0	0	0.00560224	0.171429	0.248837	0	0.0244499	0.0352941	0	0.00437637	0.0382166	0.00869565	0.127451	0.0689655	0	0.00215054	0	0.18854	0.0175439	0	0.0376531	21	6997	5.38132e-06
ENSG00000040933	INPP4A	HGNC	chr2	0.010989	0.00824176	0.00600601	0.0197368	0	0.025463	0	0.0163934	0.0027933	0.0157791	0	0.0070922	0.00395257	0	0	0.00280112	0.0122449	0.0116279	0	0.00244499	0	0	0.00218818	0.0191083	0.00434783	0.0392157	0.00689655	0	0	0	0.0850277	0	0	0.00916213	20	19367	4.7308e-07
ENSG00000041353	RAB27B	HGNC	chr18	0	0.00274725	0	0	0.0208333	0.0138889	0	0	0.0027933	0	0	0	0	0	0	0.00280112	0.00612245	0	0	0	0	0	0	0	0	0.0294118	0.00229885	0	0	0	0.00924214	0	0	0.00273149	9	8351	3.27085e-07
ENSG00000041357	PSMA4	HGNC	chr15	0.010989	0.010989	0	0	0	0.00462963	0	0	0	0	0	0	0	0	0.00217391	0.00560224	0	0.00465116	0	0	0.00588235	0	0	0	0	0.0196078	0.0114943	0	0.00215054	0	0.012939	0.0175439	0	0.00329251	12	16585	1.98523e-07
ENSG00000041515	MYO16	HGNC	chr13	0	0.0467033	0.016016	0.0230263	0	0.0856481	0	0.0382514	0.0139665	0.0433925	0	0.0106383	0.00395257	0.00862069	0.00217391	0.0112045	0.0693878	0.0860465	0.0131579	0.0171149	0.0294118	0	0.00218818	0.0636943	0.026087	0.0490196	0.0574713	0	0	0	0.236599	0	0	0.0289022	23	13887	2.08124e-06
ENSG00000041802	LSG1	HGNC	chr3	0	0.0192308	0.004004	0.0131579	0	0.00694444	0	0	0.0027933	0.00788955	0	0	0.00395257	0	0	0.00840336	0.0244898	0.0116279	0	0	0	0	0	0	0.00434783	0.0490196	0.0114943	0	0	0	0.038817	0.0175439	0	0.00677928	15	7275	9.31859e-07
ENSG00000041880	PARP3	HGNC	chr3	0	0.00549451	0.004004	0.00657895	0	0.00694444	0.0212766	0	0.00558659	0.00591716	0	0	0	0	0	0	0.0102041	0.00697674	0	0	0	0	0	0	0	0	0.0206897	0	0	0	0.0443623	0	0	0.00418288	11	8352	5.00824e-07
ENSG00000041982	TNC	HGNC	chr9	0.010989	0.0467033	0.016016	0.0394737	0	0.0925926	0.0212766	0.0163934	0.0167598	0.0236686	0	0.0177305	0	0.0172414	0.0130435	0.0112045	0.0530612	0.0372093	0.0131579	0.0122249	0.0470588	0	0.00437637	0.0318471	0.0130435	0.0980392	0.0597701	0	0.00215054	0	0.16451	0.0175439	0	0.0271844	26	16646	1.63309e-06
ENSG00000041988	THAP3	HGNC	chr1	0	0	0	0.00657895	0	0	0	0.010929	0	0.00394477	0	0	0	0	0	0.00560224	0	0.00465116	0	0	0.0117647	0	0	0	0	0	0.00229885	0	0	0	0.0203327	0	0	0.0020031	8	7133	2.80822e-07
ENSG00000042062	FAM65C	HGNC	chr20	0	0.0247253	0.004004	0.00986842	0	0.0185185	0	0	0.0027933	0.00591716	0	0	0	0	0	0.00840336	0.0102041	0.0162791	0.0131579	0.00488998	0.00588235	0	0	0.0127389	0	0.0294118	0.0137931	0	0	0	0.0443623	0	0	0.00681665	16	10984	6.20598e-07
ENSG00000042088	TDP1	HGNC	chr14	0	0.0164835	0.002002	0.00986842	0	0.00925926	0.0212766	0.010929	0	0.0118343	0	0.0035461	0.00395257	0	0.00217391	0.00280112	0.0142857	0.0116279	0	0	0	0	0	0	0	0.00980392	0.0091954	0	0	0	0.0351201	0.0175439	0	0.0058092	17	13714	4.23597e-07
ENSG00000042286	AIFM2	HGNC	chr10	0	0.00824176	0.002002	0.00657895	0	0	0	0	0	0	0	0	0	0	0	0	0.00816327	0.00232558	0	0.00244499	0.0117647	0	0.00437637	0.0127389	0	0.00980392	0.00689655	0	0	0	0.0203327	0	0	0.00289908	12	8227	3.52386e-07
ENSG00000042304	C2orf83	HGNC	chr2	0	0	0.001001	0	0	0.00462963	0	0	0.0027933	0.00197239	0	0	0	0	0	0	0.00408163	0.00697674	0	0	0	0	0	0	0	0	0.00229885	0	0	0	0.0203327	0	0	0.00133595	8	3857	3.4637e-07
ENSG00000042317	SPATA7	HGNC	chr14	0	0.0247253	0.002002	0.00657895	0	0.0115741	0	0.00546448	0.00558659	0.00986193	0	0	0	0	0	0.0112045	0.0142857	0.00465116	0	0.00488998	0.00588235	0	0.00218818	0.00636943	0	0.0196078	0.0045977	0	0	0	0.0573013	0.0175439	0	0.0064944	18	16885	3.84626e-07
ENSG00000042429	MED17	HGNC	chr11	0	0.00824176	0.001001	0.0164474	0	0.0115741	0	0.00546448	0.0027933	0.00197239	0.0166667	0	0.00790514	0	0	0.00840336	0.00816327	0.0186047	0	0	0.00588235	0	0	0.00636943	0.00434783	0	0.0137931	0	0	0	0.0406654	0	0	0.0054029	17	17715	3.0499e-07
ENSG00000042445	RETSAT	HGNC	chr2	0	0.00824176	0.004004	0	0	0.0185185	0.0212766	0	0.00558659	0.00591716	0.0166667	0	0	0	0.00869565	0.00280112	0.0204082	0.00232558	0	0.00244499	0.0117647	0	0.00218818	0.0127389	0	0.0196078	0.0137931	0	0	0	0.0332717	0	0	0.00637125	18	8613	7.39725e-07
ENSG00000042493	CAPG	HGNC	chr2	0.010989	0.00274725	0.001001	0.00328947	0	0.0138889	0	0	0.0027933	0.00394477	0	0	0	0	0.00217391	0	0.00204082	0.00232558	0	0	0	0	0	0	0	0.00980392	0.0091954	0	0	0	0.025878	0	0	0.00272943	13	6286	4.34208e-07
ENSG00000042753	AP2S1	HGNC	chr19	0	0.00824176	0.001001	0	0	0.00231481	0	0	0	0	0	0	0.00395257	0	0	0	0	0	0	0	0	0	0	0	0	0	0.00229885	0	0	0	0.0147874	0	0	0.00098777	6	4282	2.3068e-07
ENSG00000042781	USH2A	HGNC	chr1	0.0769231	0.0879121	0.049049	0.121711	0	0.212963	0.148936	0.10929	0.0614525	0.134122	0	0.035461	0.0395257	0	0.026087	0.070028	0.473469	0.418605	0.0131579	0.0464548	0.1	0	0.0262582	0.152866	0.0521739	0.372549	0.154023	0	0.00430108	0.00952381	0.563771	0.0526316	0	0.109492	27	21664	5.05411e-06
ENSG00000042813	ZPBP	HGNC	chr7	0	0.0137363	0.001001	0	0	0.00462963	0	0	0.0027933	0.00788955	0	0.0035461	0	0.00862069	0.00217391	0.0112045	0.022449	0.0139535	0.0131579	0	0	0	0	0.0191083	0.00434783	0.0392157	0.016092	0	0	0	0.0277264	0.0175439	0	0.00694513	18	3558	1.95198e-06
ENSG00000042832	TG	HGNC	chr8	0.032967	0.043956	0.015015	0.0427632	0	0.0717593	0.0425532	0.0710383	0.027933	0.0473373	0	0.0070922	0.0197628	0	0.0130435	0.0448179	0.122449	0.0767442	0	0.0415648	0.00588235	0	0.00656455	0.089172	0.00869565	0.156863	0.101149	0	0.0193548	0	0.28281	0.0701754	0	0.0442868	25	20244	2.18765e-06
ENSG00000042980	ADAM28	HGNC	chr8	0	0	0.003003	0.00986842	0	0.0138889	0.0212766	0.0163934	0.0111732	0.0118343	0.0166667	0	0	0	0.0108696	0.0140056	0.0183673	0.0255814	0	0	0.00588235	0	0.00218818	0.0509554	0.00869565	0.0490196	0.0114943	0	0	0	0.0665434	0	0	0.0111426	19	13671	8.15057e-07
ENSG00000043039	BARX2	HGNC	chr11	0	0.010989	0.002002	0.00657895	0	0.00462963	0	0	0	0.00394477	0	0	0.00395257	0	0	0.00280112	0.00612245	0.00930233	0	0.00244499	0.00588235	0	0	0.00636943	0.00434783	0.0294118	0.00229885	0	0	0	0.012939	0.0175439	0	0.00398669	17	3961	1.00649e-06
ENSG00000043093	DCUN1D1	HGNC	chr3	0	0.00549451	0.001001	0	0	0.00694444	0	0	0.00558659	0.00197239	0	0	0	0	0.00217391	0.00280112	0.00408163	0.00697674	0	0.00488998	0	0	0	0.0127389	0	0	0.0114943	0.00653595	0	0	0.0369686	0	0	0.00332303	14	12507	2.65694e-07
ENSG00000043143	JADE2	HGNC	chr5	0.010989	0.00824176	0.003003	0.0131579	0	0.0185185	0	0.010929	0.00837989	0.00591716	0	0.0070922	0.00395257	0	0	0.0112045	0.0122449	0.0116279	0	0	0	0.00704225	0.00218818	0.0127389	0.00434783	0.00980392	0.0229885	0	0	0	0.0443623	0	0	0.00693121	20	16765	4.13434e-07
ENSG00000043355	ZIC2	HGNC	chr13	0	0.00274725	0	0.00986842	0	0.00462963	0	0.00546448	0.00558659	0.0118343	0	0	0.00395257	0	0.00217391	0.00280112	0.00204082	0.0162791	0	0	0.0117647	0	0	0	0.00869565	0.00980392	0.0091954	0	0.00215054	0	0.025878	0.0175439	0	0.00461849	18	4178	1.10543e-06
ENSG00000043462	LCP2	HGNC	chr5	0.010989	0.00274725	0.002002	0.0131579	0.0208333	0.0208333	0	0.00546448	0	0.00591716	0	0.0035461	0.00395257	0	0	0.00840336	0.0163265	0.0116279	0	0.00488998	0	0	0	0	0.00434783	0	0.016092	0	0	0	0.0720887	0	0	0.00676422	17	12292	5.50295e-07
ENSG00000043514	TRIT1	HGNC	chr1	0	0.0192308	0.002002	0.0164474	0	0.0185185	0	0	0.00558659	0.00591716	0	0	0	0	0.00434783	0	0.00408163	0.00465116	0	0	0.00588235	0	0.00218818	0	0	0.00980392	0	0	0	0	0.025878	0.0175439	0	0.00430543	14	9858	4.36745e-07
ENSG00000043591	ADRB1	HGNC	chr10	0	0.0137363	0	0.00986842	0	0.0115741	0	0.00546448	0.0027933	0.00788955	0	0	0	0	0	0	0.00408163	0.00232558	0	0	0	0	0	0.0127389	0	0	0.0137931	0	0	0	0.0332717	0	0	0.00356173	11	2853	1.24841e-06
ENSG00000044012	GUCA2B	HGNC	chr1	0	0	0.003003	0	0	0.00462963	0	0	0.0027933	0	0.0166667	0	0	0	0	0.00280112	0.00612245	0.00232558	0	0	0	0	0	0	0	0.0196078	0.00229885	0	0.00215054	0	0.00739372	0	0	0.00211493	11	597	3.5426e-06
ENSG00000044090	CUL7	HGNC	chr6	0	0.043956	0.01001	0.0296053	0	0.025463	0	0.00546448	0.0027933	0.0118343	0.0166667	0.0106383	0	0	0.00434783	0	0.0204082	0.00697674	0	0.00488998	0.0235294	0	0.00437637	0.0191083	0.00869565	0.0196078	0.0252874	0	0	0	0.0850277	0	0	0.0114754	20	7314	1.56896e-06
ENSG00000044115	CTNNA1	HGNC	chr5	0	0.00274725	0.004004	0.0131579	0	0.0578704	0	0.010929	0.0027933	0.00986193	0	0.0141844	0.0197628	0.00862069	0.00217391	0.0168067	0.0183673	0.0162791	0	0.00733496	0.0117647	0	0	0.00636943	0.00869565	0	0.0367816	0	0	0	0.0702403	0	0	0.010265	20	25316	4.05475e-07
ENSG00000044446	PHKA2	HGNC	chrX	0.032967	0.0192308	0.012012	0.0296053	0	0.0347222	0	0.010929	0.00837989	0.0236686	0	0.0035461	0.00395257	0	0.0152174	0.00280112	0.0204082	0.0302326	0	0.00244499	0.0117647	0	0	0.044586	0.00434783	0.0196078	0.0252874	0	0.00430108	0.00952381	0.144177	0.0350877	0	0.0166303	24	12765	1.30281e-06
ENSG00000044459	CNTLN	HGNC	chr9	0.010989	0.0357143	0.013013	0.0394737	0.0208333	0.0439815	0.0425532	0.0218579	0.00837989	0.0118343	0	0.0035461	0.00395257	0	0.00217391	0.0196078	0.0326531	0.0302326	0	0	0.0176471	0	0.00218818	0.0636943	0.00434783	0.0196078	0.045977	0	0.00215054	0	0.131238	0	0	0.0190196	24	12608	1.50854e-06
ENSG00000044524	EPHA3	HGNC	chr3	0	0.0549451	0.00900901	0.0230263	0	0.0601852	0.0425532	0.0163934	0.0111732	0.035503	0	0	0.00395257	0	0.00869565	0.0280112	0.0959184	0.0790698	0	0.0122249	0	0.00704225	0.00656455	0.044586	0.00869565	0.0588235	0.0505747	0.00653595	0	0	0.155268	0.0526316	0	0.0264055	23	7495	3.52309e-06
ENSG00000044574	HSPA5	HGNC	chr9	0	0.032967	0.00500501	0.00657895	0	0.00694444	0	0	0.0027933	0.0118343	0	0.0035461	0	0	0	0.00280112	0.00408163	0.00465116	0	0.00977995	0.0176471	0	0	0.0127389	0	0	0.0183908	0.00653595	0.00430108	0	0.0536044	0.0175439	0	0.00671955	18	3908	1.71943e-06
ENSG00000046604	DSG2	HGNC	chr18	0.010989	0.0247253	0.001001	0.00986842	0	0.025463	0	0.00546448	0.00558659	0.00986193	0.0166667	0.0070922	0.00395257	0	0.0152174	0.00280112	0.0183673	0.0209302	0	0.00244499	0.0117647	0	0.00437637	0.00636943	0.00869565	0.0686275	0.0137931	0.00653595	0	0	0.090573	0	0	0.0118536	24	6434	1.84233e-06
ENSG00000046647	GEMIN8	HGNC	chrX	0	0.010989	0.003003	0.00986842	0	0.00462963	0	0	0.0027933	0.00197239	0	0.0070922	0	0	0	0.00560224	0.00612245	0.00465116	0	0	0.00588235	0	0	0.00636943	0	0.0196078	0.0045977	0	0	0	0.025878	0	0	0.00360785	15	4140	8.71462e-07
ENSG00000046651	OFD1	HGNC	chrX	0	0.0247253	0.00500501	0.0263158	0	0.0277778	0.0212766	0.00546448	0.00837989	0.0118343	0	0.0035461	0.00395257	0	0	0.00280112	0.0326531	0.0139535	0.0131579	0	0.0117647	0	0	0.0318471	0.00434783	0.0294118	0.016092	0	0.00215054	0	0.0794824	0	0	0.0113921	21	11872	9.59578e-07
ENSG00000046653	GPM6B	HGNC	chrX	0	0	0.00600601	0.00657895	0	0.00231481	0	0	0	0	0	0	0	0	0	0.00280112	0.00204082	0.00465116	0	0	0.00588235	0	0	0	0	0	0.0114943	0	0.00215054	0	0.0443623	0	0	0.00267522	10	11378	2.35122e-07
ENSG00000046774	MAGEC2	HGNC	chrX	0	0.010989	0.00700701	0.00986842	0	0.0231481	0.0212766	0.010929	0.0167598	0.0138067	0	0	0	0	0.00652174	0.0112045	0.055102	0.0348837	0	0.0122249	0	0	0.00218818	0.0191083	0	0.0686275	0.0137931	0	0	0	0.0554529	0.0877193	0	0.014564	19	1991	7.3149e-06
ENSG00000046889	PREX2	HGNC	chr8	0.021978	0.0412088	0.021021	0.00986842	0	0.0787037	0.0212766	0.0710383	0.0223464	0.0335306	0	0.0035461	0	0	0.00652174	0.0504202	0.0591837	0.0953488	0	0.00733496	0.0117647	0.0140845	0.00656455	0.0636943	0.0130435	0.205882	0.117241	0	0	0	0.112754	0.0175439	0.025	0.0342697	25	15922	2.15235e-06
ENSG00000047056	WDR37	HGNC	chr10	0	0.00824176	0.002002	0.00657895	0	0.0138889	0	0.00546448	0.0027933	0.00197239	0	0.0035461	0	0	0	0.00280112	0.00816327	0.00465116	0	0.00488998	0.0176471	0	0.00218818	0.0127389	0	0.00980392	0.00689655	0	0	0	0.0425139	0	0	0.00475096	18	9434	5.036e-07
ENSG00000047188	YTHDC2	HGNC	chr5	0.010989	0.0247253	0.001001	0.0296053	0	0.0462963	0	0	0.00837989	0.0197239	0	0.0106383	0.00790514	0	0.00434783	0.00840336	0.0244898	0.0255814	0.0131579	0	0.0117647	0	0.00656455	0.0318471	0.00869565	0.0588235	0.0252874	0	0	0	0.133087	0.0526316	0	0.0170893	22	17479	9.77703e-07
ENSG00000047230	CTPS2	HGNC	chrX	0	0.00274725	0.003003	0.00986842	0	0.0185185	0.0212766	0	0.00558659	0.00197239	0	0	0.00395257	0	0.00217391	0.00280112	0.00816327	0.00697674	0	0.00733496	0.00588235	0	0.00218818	0	0	0.00980392	0.00689655	0	0	0	0.0665434	0	0	0.00562696	18	7372	7.63289e-07
ENSG00000047249	ATP6V1H	HGNC	chr8	0	0.010989	0.002002	0	0	0.0138889	0	0.00546448	0.0027933	0.00591716	0	0	0.00790514	0	0	0.00280112	0.0102041	0.0139535	0	0.00244499	0.00588235	0	0	0	0	0	0.016092	0	0	0	0.0536044	0	0	0.00466492	14	11640	4.00766e-07
ENSG00000047315	POLR2B	HGNC	chr4	0.010989	0.0302198	0.003003	0.0263158	0.0208333	0.0300926	0.0212766	0.00546448	0.0195531	0.0118343	0	0.0070922	0.00790514	0.00862069	0.00434783	0.0140056	0.0163265	0.0139535	0.0131579	0.00977995	0.0176471	0	0.0109409	0.0254777	0	0.0294118	0.0298851	0	0.00215054	0	0.136784	0	0	0.0159718	26	10992	1.45303e-06
ENSG00000047346	FAM214A	HGNC	chr15	0	0.032967	0.00700701	0.0328947	0	0.0393519	0.0212766	0	0.00558659	0.00591716	0	0.0035461	0	0	0.00434783	0.00280112	0.0142857	0.00465116	0	0	0.0176471	0	0.00875274	0.0191083	0	0.0490196	0.0137931	0	0	0	0.0794824	0.0350877	0.0125	0.012425	20	16076	7.72889e-07
ENSG00000047365	ARAP2	HGNC	chr4	0.032967	0.032967	0.00500501	0.0197368	0	0.0671296	0.0212766	0.0327869	0.0251397	0.00788955	0	0.0035461	0.00790514	0	0.00869565	0.00840336	0.0489796	0.0209302	0.0131579	0.0146699	0	0	0.00218818	0.0573248	0.0347826	0.127451	0.0344828	0	0	0	0.182994	0	0	0.0245579	23	17259	1.4229e-06
ENSG00000047410	TPR	HGNC	chr1	0	0.0631868	0.017017	0.0296053	0.0208333	0.0486111	0.0425532	0.010929	0.0167598	0.0177515	0	0.0177305	0	0	0.0130435	0.0196078	0.044898	0.0837209	0	0.00488998	0.0117647	0	0.0131291	0.0509554	0.00434783	0.0392157	0.0528736	0	0	0.0190476	0.18854	0.0175439	0	0.0257138	24	17770	1.44703e-06
ENSG00000047457	CP	HGNC	chr3	0.021978	0.021978	0.01001	0.0197368	0.0416667	0.025463	0	0.00546448	0.0167598	0.00788955	0	0.0035461	0.00790514	0	0.00217391	0.0112045	0.0244898	0.0232558	0	0.00488998	0.0176471	0	0.00218818	0.0318471	0.00434783	0.0294118	0.0183908	0	0	0	0.107209	0.0350877	0	0.0149861	24	15720	9.53313e-07
ENSG00000047578	KIAA0556	HGNC	chr16	0	0.0302198	0.003003	0.0296053	0	0.0347222	0.0212766	0	0.0027933	0.0157791	0	0.0070922	0.00395257	0	0.00434783	0.0168067	0.0306122	0.044186	0	0.00733496	0.0176471	0.00704225	0.00656455	0.0382166	0.00434783	0.0196078	0.0298851	0	0.00215054	0	0.0720887	0	0	0.0136146	23	14256	9.55009e-07
ENSG00000047579	DTNBP1	HGNC	chr6	0	0.010989	0.002002	0	0	0.00462963	0	0.010929	0	0.00394477	0	0.0070922	0	0	0.00217391	0	0.00408163	0.00232558	0	0.00244499	0	0	0.00218818	0	0	0.0196078	0.00689655	0	0	0	0.0203327	0	0	0.00301933	14	9561	3.15797e-07
ENSG00000047597	XK	HGNC	chrX	0	0.00274725	0.003003	0.0131579	0	0.0231481	0	0.00546448	0.00837989	0.00591716	0	0.0035461	0	0	0.00434783	0	0.0122449	0.0116279	0	0	0	0	0.00218818	0.00636943	0	0.0392157	0.0206897	0	0	0	0.0813309	0.0175439	0	0.00790673	17	5206	1.51877e-06
ENSG00000047617	ANO2	HGNC	chr12	0.010989	0.0137363	0.00700701	0.0263158	0.0208333	0.0231481	0	0.00546448	0.0139665	0.0157791	0	0.0035461	0	0.00862069	0.00434783	0.00560224	0.0387755	0.0162791	0.0131579	0.00488998	0.0117647	0	0.00218818	0.0382166	0.00869565	0.156863	0.0321839	0	0	0	0.114603	0.0526316	0	0.019685	25	10136	1.94209e-06
ENSG00000047621	C12orf4	HGNC	chr12	0	0.0192308	0.002002	0.0164474	0	0.0208333	0	0.00546448	0.00837989	0.0118343	0	0	0	0	0.00217391	0.00560224	0.00612245	0.0116279	0	0	0.00588235	0	0	0.0382166	0.00434783	0	0.00229885	0	0	0	0.0683919	0	0	0.00693503	16	7933	8.74201e-07
ENSG00000047634	SCML1	HGNC	chrX	0	0.00549451	0.004004	0.00657895	0	0.00231481	0	0	0.0027933	0.00986193	0	0	0	0	0	0.00280112	0.00816327	0.00232558	0	0.00244499	0	0	0	0.00636943	0	0	0.00229885	0	0	0	0.025878	0	0	0.00246451	13	12409	1.98606e-07
ENSG00000047644	WWC3	HGNC	chrX	0.010989	0.0302198	0.011011	0.0131579	0	0.0393519	0	0.00546448	0.0139665	0.00197239	0	0	0.00790514	0	0.00652174	0.0112045	0.0265306	0.0302326	0	0.00977995	0.00588235	0	0.00218818	0.0191083	0	0.00980392	0.0344828	0	0	0.00952381	0.123845	0.0175439	0	0.0133541	22	7178	1.86042e-06
ENSG00000047648	ARHGAP6	HGNC	chrX	0.021978	0.0192308	0.00700701	0.0394737	0	0.0324074	0.0425532	0	0.00837989	0.0157791	0	0.0035461	0	0	0.00434783	0.00560224	0.0265306	0.0255814	0	0.00244499	0.0117647	0	0.00218818	0.0127389	0	0.0196078	0.016092	0	0	0	0.120148	0.0350877	0	0.0143179	21	17996	7.95613e-07
ENSG00000047662	FAM184B	HGNC	chr4	0.010989	0	0.00600601	0.0197368	0	0.0439815	0	0.0163934	0	0	0	0	0.00790514	0	0	0.00560224	0	0	0	0	0	0	0	0.0254777	0.00434783	0	0	0	0	0	0.118299	0	0	0.00784058	10	6622	1.18402e-06
ENSG00000047849	MAP4	HGNC	chr3	0	0.0247253	0.004004	0.0164474	0	0.0208333	0	0	0.00837989	0.00394477	0	0.0106383	0	0	0.00434783	0.00840336	0.0122449	0.00697674	0	0.0122249	0	0	0.00218818	0.0191083	0	0.0392157	0.0091954	0	0	0	0.0665434	0	0	0.00816429	17	29420	2.77508e-07
ENSG00000047932	GOPC	HGNC	chr6	0	0.00824176	0.003003	0	0	0.00925926	0.0212766	0	0	0.00394477	0	0	0	0	0.00217391	0.00280112	0.00408163	0.00930233	0	0.00244499	0	0	0	0.00636943	0	0.00980392	0.0091954	0	0.00215054	0	0.0332717	0	0	0.00385819	15	8627	4.47223e-07
ENSG00000047936	ROS1	HGNC	chr6	0.021978	0.0604396	0.014014	0.0328947	0	0.101852	0.0425532	0.0218579	0.0167598	0.0512821	0	0.035461	0.0158103	0	0.00652174	0.0168067	0.0306122	0.0697674	0.0131579	0.0122249	0.0176471	0	0.00656455	0.089172	0.00434783	0.0980392	0.0482759	0	0.00430108	0	0.264325	0.0701754	0	0.0353588	26	8246	4.288e-06
ENSG00000048028	USP28	HGNC	chr11	0.010989	0.0247253	0.00500501	0.0263158	0	0.0393519	0	0.010929	0.00837989	0.0177515	0	0	0.00790514	0	0.00652174	0.00280112	0.0204082	0.0162791	0.0131579	0.00488998	0.0235294	0.00704225	0.0109409	0.0382166	0	0.0294118	0.0321839	0	0.00215054	0	0.0924214	0.0175439	0	0.0142076	24	13789	1.03036e-06
ENSG00000048052	HDAC9	HGNC	chr7	0	0.0274725	0.00600601	0.00328947	0.0208333	0.0833333	0.0212766	0.0327869	0.0251397	0.0315582	0.0166667	0.0106383	0.00395257	0	0	0.0252101	0.104082	0.055814	0	0	0.0235294	0	0.00437637	0.0573248	0.00434783	0.137255	0.0321839	0	0	0	0.109057	0	0	0.0253374	22	32022	7.91249e-07
ENSG00000048140	TSPAN17	HGNC	chr5	0	0	0.002002	0.00328947	0	0.00925926	0	0	0.00558659	0	0	0.0035461	0	0	0.00434783	0	0.00816327	0.00697674	0	0	0	0	0	0	0	0	0.00229885	0	0	0	0.0240296	0	0	0.00210605	10	14789	1.42407e-07
ENSG00000048162	NOP16	HGNC	chr5	0	0.00824176	0.002002	0	0	0	0	0.00546448	0	0	0	0	0	0	0.00217391	0	0.00204082	0.00232558	0	0.00244499	0	0	0.00218818	0	0	0	0	0	0	0	0.0147874	0	0	0.0012627	9	6961	1.81397e-07
ENSG00000048342	CC2D2A	HGNC	chr4	0.010989	0.010989	0.00600601	0.0263158	0	0.0231481	0	0.010929	0.00837989	0.00591716	0	0.0070922	0.00790514	0	0	0.0112045	0.0102041	0.0162791	0	0.00488998	0.0117647	0.00704225	0	0.0573248	0	0	0.0252874	0	0	0	0.0998152	0	0	0.010954	19	18145	6.03695e-07
ENSG00000048392	RRM2B	HGNC	chr8	0	0.00824176	0.002002	0.00328947	0	0.00462963	0	0.00546448	0.0027933	0.00394477	0	0	0	0	0.00217391	0.00280112	0.00612245	0.00930233	0	0.00488998	0.00588235	0	0	0	0	0.0294118	0.0045977	0	0	0	0.0314233	0	0	0.00384759	16	11298	3.40555e-07
ENSG00000048405	ZNF800	HGNC	chr7	0	0.0357143	0.00700701	0.00657895	0	0.0115741	0.0212766	0	0.0139665	0.0118343	0	0.0141844	0	0	0	0.00560224	0.0285714	0.0186047	0	0.00244499	0.0176471	0	0.00218818	0.0191083	0.00434783	0.0294118	0.0183908	0	0	0	0.0609982	0.0175439	0	0.010515	20	10349	1.01604e-06
ENSG00000048462	TNFRSF17	HGNC	chr16	0	0.00549451	0	0.00657895	0	0.00231481	0	0	0	0	0	0	0	0	0.00217391	0	0	0.0116279	0	0	0	0	0	0.00636943	0	0.00980392	0.00229885	0	0	0	0.0203327	0	0	0.00203015	9	2026	1.00205e-06
ENSG00000048471	SNX29	HGNC	chr16	0	0.0164835	0.00500501	0.0263158	0	0.0185185	0.0212766	0.0163934	0.00558659	0.00788955	0	0.0070922	0.0158103	0	0.00217391	0	0.0142857	0.0186047	0	0.00977995	0.00588235	0	0	0.0191083	0.00434783	0.0196078	0.0183908	0	0.00215054	0	0.0499076	0	0	0.00923063	21	12922	7.14335e-07
ENSG00000048540	LMO3	HGNC	chr12	0	0.00549451	0.002002	0.00328947	0	0.00462963	0	0	0	0	0	0	0	0	0	0	0.00204082	0.00232558	0	0.00244499	0	0	0	0.00636943	0	0.0196078	0.00689655	0.00653595	0	0	0.012939	0	0.0125	0.00263866	13	36932	7.14464e-08
ENSG00000048544	MRPS10	HGNC	chr6	0	0.00274725	0.001001	0	0	0.00694444	0	0	0	0.00197239	0	0	0.00790514	0	0	0.00280112	0	0	0	0	0	0	0	0.00636943	0	0	0.0045977	0	0	0	0.0147874	0	0	0.00148866	9	2110	7.05528e-07
ENSG00000048545	GUCA1A	HGNC	chr6	0	0.00824176	0.002002	0.00328947	0	0.00462963	0	0	0	0.00197239	0	0	0	0	0.00217391	0.00280112	0.0102041	0.00465116	0	0	0	0	0.00218818	0.00636943	0	0.00980392	0.00229885	0	0	0	0.0110906	0	0	0.00217323	14	5067	4.28898e-07
ENSG00000048649	RSF1	HGNC	chr11	0.010989	0.0302198	0.00700701	0.0197368	0	0.0347222	0	0.00546448	0.0139665	0.0177515	0	0.0070922	0.00395257	0	0.00652174	0.0112045	0.0142857	0.027907	0	0.00733496	0	0	0.00218818	0.0955414	0.00869565	0.0490196	0.0252874	0.00653595	0.00215054	0	0.0942699	0.0175439	0	0.015739	24	23234	6.77414e-07
ENSG00000048707	VPS13D	HGNC	chr1	0.032967	0.120879	0.02002	0.0822368	0	0.0833333	0.0425532	0.0327869	0.0391061	0.0414201	0	0.0141844	0.0158103	0.0172414	0.00869565	0.0196078	0.0612245	0.072093	0.0131579	0.0122249	0.0352941	0	0.02407	0.0509554	0.00869565	0.196078	0.0758621	0	0.00215054	0	0.251386	0.0175439	0	0.0421691	27	34147	1.23493e-06
ENSG00000048740	CELF2	HGNC	chr10	0	0.0274725	0.00600601	0.00328947	0	0.0185185	0	0.0273224	0.0027933	0.00788955	0	0	0.00395257	0	0	0.00560224	0.0102041	0.0209302	0	0.00244499	0.0117647	0	0.00437637	0	0	0.00980392	0.016092	0	0.00215054	0	0.038817	0	0	0.00664941	18	41382	1.60684e-07
ENSG00000048828	FAM120A	HGNC	chr9	0.010989	0.0302198	0.00700701	0.0197368	0	0.0324074	0.0425532	0	0.00558659	0.00788955	0	0	0.00395257	0	0.00434783	0.00280112	0.0163265	0.0139535	0	0	0.00588235	0	0	0.0191083	0.00434783	0.0294118	0.0367816	0	0	0	0.0739372	0	0	0.0111285	19	9211	1.20817e-06
ENSG00000048991	R3HDM1	HGNC	chr2	0	0.0247253	0.004004	0.00328947	0	0.0162037	0.0425532	0.0273224	0.0027933	0.0216963	0	0.0035461	0.00790514	0	0.00652174	0.00560224	0.0265306	0.0255814	0	0	0.0235294	0	0	0.0191083	0.0130435	0.0294118	0.0321839	0	0	0	0.0609982	0	0	0.0120167	20	17352	6.92523e-07
ENSG00000049089	COL9A2	HGNC	chr1	0	0.00274725	0.003003	0.00657895	0	0.0115741	0	0.00546448	0	0.00591716	0	0.0035461	0	0	0.00217391	0.00840336	0.00612245	0.0186047	0	0.00488998	0	0	0.00218818	0	0.00434783	0.0490196	0.0137931	0	0	0	0.0462107	0	0	0.00589651	17	8864	6.6522e-07
ENSG00000049130	KITLG	HGNC	chr12	0	0.00824176	0.002002	0.00986842	0	0.00462963	0	0.00546448	0.00558659	0.00197239	0	0.0035461	0	0	0.00217391	0.00280112	0.00816327	0.00232558	0	0.00244499	0	0	0	0.00636943	0	0.0294118	0.00689655	0	0	0	0.0221811	0.0175439	0	0.00429161	18	8531	5.0306e-07
ENSG00000049167	ERCC8	HGNC	chr5	0	0.00274725	0.001001	0.00657895	0	0.00231481	0	0	0.0027933	0.00394477	0	0	0	0	0	0.00560224	0.00408163	0.00465116	0	0.00244499	0	0	0	0	0.00869565	0.00980392	0.00689655	0	0	0	0.0147874	0	0	0.00231344	14	8578	2.69695e-07
ENSG00000049192	ADAMTS6	HGNC	chr5	0.021978	0.0247253	0.00500501	0.0131579	0	0.037037	0	0.00546448	0.0139665	0.0157791	0	0.0035461	0.00790514	0	0.00434783	0.00840336	0.044898	0.0348837	0	0.00488998	0.0176471	0	0.00437637	0.0318471	0.00869565	0.0980392	0.0275862	0	0.00215054	0	0.0868762	0	0	0.0158547	23	16930	9.36487e-07
ENSG00000049239	H6PD	HGNC	chr1	0	0.0137363	0.002002	0.00328947	0	0.00925926	0	0	0	0.00197239	0	0	0.00395257	0.00862069	0	0.00560224	0.0122449	0.0116279	0	0.00244499	0.00588235	0	0	0.00636943	0.00869565	0.0294118	0.0183908	0	0	0.00952381	0.0314233	0	0	0.00558939	18	17049	3.27843e-07
ENSG00000049245	VAMP3	HGNC	chr1	0.010989	0.00274725	0.001001	0	0	0.00231481	0	0	0	0	0	0	0	0	0	0.00280112	0.00204082	0	0	0	0	0	0	0.00636943	0	0.00980392	0	0	0	0	0.00184843	0	0	0.00120957	9	3381	3.57755e-07
ENSG00000049246	PER3	HGNC	chr1	0.021978	0.010989	0.00600601	0.0197368	0.0208333	0.0324074	0	0.010929	0.0027933	0.00591716	0	0.0035461	0.00790514	0	0.00217391	0.00840336	0.0163265	0.0116279	0	0	0.00588235	0	0.00437637	0.0127389	0.00434783	0.0196078	0.0321839	0.00653595	0	0	0.090573	0	0	0.010843	23	13268	8.1723e-07
ENSG00000049247	UTS2	HGNC	chr1	0	0.00824176	0	0.00328947	0	0	0	0	0	0	0	0	0	0	0	0	0.0102041	0.00232558	0	0.00244499	0	0	0	0	0	0.00980392	0.0045977	0	0	0	0.00369686	0.0175439	0	0.00188328	9	2270	8.29639e-07
ENSG00000049249	TNFRSF9	HGNC	chr1	0	0	0	0	0	0.00462963	0	0	0.0027933	0	0	0.0035461	0	0	0.00217391	0	0.0102041	0	0	0.00244499	0.00588235	0	0	0.0127389	0.00869565	0.0294118	0.0045977	0	0	0	0.0184843	0	0	0.00320008	12	7957	4.02172e-07
ENSG00000049283	EPN3	HGNC	chr17	0.010989	0.0137363	0.002002	0.0197368	0	0.0115741	0	0	0	0.00394477	0	0	0.00790514	0	0	0	0	0	0	0	0.0117647	0	0	0.00636943	0.00434783	0.0196078	0.0091954	0	0	0.00952381	0.0314233	0	0	0.00491274	14	14799	3.31964e-07
ENSG00000049323	LTBP1	HGNC	chr2	0	0.0549451	0.016016	0.0197368	0	0.0439815	0.0638298	0.0273224	0.00837989	0.035503	0	0.0106383	0.0118577	0	0.0152174	0.0168067	0.104082	0.0488372	0	0.0146699	0.00588235	0	0.00656455	0.0191083	0.00869565	0.0882353	0.0436782	0	0.00215054	0.00952381	0.114603	0.0175439	0	0.024479	25	14848	1.64864e-06
ENSG00000049449	RCN1	HGNC	chr11	0	0.00274725	0.004004	0.00328947	0	0.00694444	0	0	0.0027933	0.00197239	0	0	0	0	0	0	0.00612245	0.00465116	0	0	0	0	0	0	0.00434783	0.00980392	0.0045977	0	0	0	0.0240296	0	0	0.00228192	12	12918	1.76647e-07
ENSG00000049540	ELN	HGNC	chr7	0.010989	0.021978	0.00500501	0.00328947	0.0208333	0.0277778	0	0.010929	0.0111732	0.00394477	0	0	0.00395257	0	0.00434783	0.00560224	0.0163265	0.0116279	0	0.00977995	0	0	0.00875274	0.00636943	0.00434783	0.0686275	0.0229885	0.00653595	0	0	0.0480591	0	0	0.0100981	22	16464	6.13345e-07
ENSG00000049541	RFC2	HGNC	chr7	0.010989	0.0137363	0	0.0131579	0.0208333	0.00694444	0	0	0.0027933	0.00591716	0	0.0070922	0	0	0	0.00840336	0.00612245	0.00465116	0	0	0	0	0	0	0.00434783	0.00980392	0	0	0	0	0.025878	0	0	0.00426274	14	7136	5.97357e-07
ENSG00000049618	ARID1B	HGNC	chr6	0.010989	0.0714286	0.015015	0.0230263	0.0208333	0.0555556	0	0.0327869	0.0027933	0.0216963	0	0.0106383	0.0118577	0	0.00869565	0.0280112	0.0428571	0.0418605	0	0.00488998	0.0294118	0	0.00656455	0.0127389	0.00434783	0.0588235	0.0436782	0	0.00215054	0	0.0998152	0.0350877	0	0.0210774	25	87646	2.40483e-07
ENSG00000049656	CLPTM1L	HGNC	chr5	0.010989	0.0164835	0.002002	0.00986842	0	0.00231481	0	0.00546448	0.0027933	0	0	0.0035461	0.0158103	0	0	0.00560224	0.00816327	0.0139535	0	0.00488998	0	0.00704225	0.00218818	0.00636943	0	0.0196078	0.00689655	0	0	0	0.0314233	0.0175439	0	0.00584704	20	12135	4.81833e-07
ENSG00000049759	NEDD4L	HGNC	chr18	0	0.00824176	0.014014	0.0131579	0	0.0486111	0.0212766	0	0.00837989	0.00788955	0.0166667	0	0	0	0	0.0168067	0.00816327	0.0162791	0	0.00488998	0.00588235	0	0	0.0191083	0	0	0.0114943	0	0	0	0.0720887	0	0	0.00887728	16	36911	2.40505e-07
ENSG00000049768	FOXP3	HGNC	chrX	0	0.00549451	0.003003	0	0.0208333	0.00925926	0	0.00546448	0.0027933	0	0	0	0	0	0	0	0.00816327	0	0	0.00488998	0	0	0	0	0.00434783	0.00980392	0.00229885	0	0	0	0.0369686	0	0	0.00343395	12	4646	7.39119e-07
ENSG00000049769	PPP1R3F	HGNC	chrX	0.010989	0.00274725	0.004004	0.00986842	0	0.025463	0	0	0.0139665	0.00986193	0	0	0.00395257	0	0.00652174	0.00560224	0.0142857	0.00465116	0	0.0171149	0	0	0	0	0	0.00980392	0.0114943	0	0	0	0.0425139	0.0175439	0	0.00637528	17	9434	6.75777e-07
ENSG00000049860	HEXB	HGNC	chr5	0	0.00824176	0.001001	0.00657895	0	0.00925926	0	0	0.0027933	0	0	0	0.00395257	0	0	0.00560224	0.00204082	0.00232558	0	0.00244499	0	0	0	0.0127389	0.00434783	0.00980392	0.0114943	0	0.00215054	0	0.0314233	0	0	0.00352119	16	9036	3.89684e-07
ENSG00000049883	PTCD2	HGNC	chr5	0	0.00274725	0	0.00328947	0.0208333	0.0162037	0.0212766	0	0.00558659	0.00197239	0	0	0	0	0	0.00280112	0.00204082	0.00232558	0	0.00244499	0	0	0	0.00636943	0	0.00980392	0.0045977	0	0	0	0.0295749	0	0	0.00399599	15	20925	1.90967e-07
ENSG00000050030	KIAA2022	HGNC	chrX	0.021978	0.0467033	0.015015	0.0328947	0.0208333	0.0740741	0	0.0382514	0.00558659	0.035503	0	0.0177305	0	0	0.0108696	0.022409	0.0612245	0.0860465	0.0394737	0.0171149	0.0117647	0	0.00218818	0.0636943	0.00869565	0.254902	0.062069	0	0	0.0285714	0.166359	0.0175439	0	0.0351968	25	18347	1.9184e-06
ENSG00000050130	JKAMP	HGNC	chr14	0	0.00549451	0	0.00328947	0	0.0115741	0	0.00546448	0	0	0	0.0035461	0.00395257	0	0.00434783	0.00840336	0.00408163	0.00465116	0	0	0.00588235	0	0	0.0191083	0	0	0.0183908	0	0	0	0.0406654	0	0	0.00420764	14	14506	2.90062e-07
ENSG00000050165	DKK3	HGNC	chr11	0	0.0164835	0.004004	0.0131579	0	0.00694444	0	0.00546448	0	0.00394477	0	0	0	0	0	0.00840336	0.00204082	0	0	0.00488998	0	0	0.00218818	0.00636943	0	0.00980392	0.0091954	0	0	0	0.0332717	0	0	0.00382309	14	10183	3.75438e-07
ENSG00000050327	ARHGEF5	HGNC	chr7	0	0.00824176	0.002002	0.00986842	0	0.0185185	0.0425532	0	0.0167598	0.00394477	0	0.0070922	0	0	0.00217391	0.0140056	0.00816327	0.00697674	0	0.00244499	0.00588235	0	0	0.00636943	0.00434783	0.00980392	0.0114943	0	0	0	0.0406654	0.0175439	0	0.00723795	20	8343	8.67547e-07
ENSG00000050344	NFE2L3	HGNC	chr7	0	0.021978	0.00500501	0.0263158	0	0.00925926	0	0.00546448	0.00837989	0.0177515	0	0	0.00790514	0	0.00217391	0.00280112	0.00204082	0.0162791	0	0.00244499	0.00588235	0	0	0.0127389	0	0	0.00229885	0	0	0	0.0462107	0.0175439	0	0.00643859	18	6238	1.03216e-06
ENSG00000050393	MCUR1	HGNC	chr6	0	0.00549451	0.001001	0	0	0	0	0	0	0.00197239	0	0	0	0	0	0.00280112	0.00204082	0.00697674	0.0131579	0	0	0.00704225	0	0	0	0	0.0045977	0	0	0	0.00924214	0	0	0.00164626	10	6962	2.36464e-07
ENSG00000050405	LIMA1	HGNC	chr12	0	0.0357143	0.00700701	0.00986842	0	0.0208333	0.0212766	0.00546448	0	0.00788955	0	0.0106383	0.00790514	0	0.00434783	0.00280112	0.0163265	0.0116279	0	0	0.0176471	0	0	0.0191083	0	0.00980392	0.0091954	0	0	0	0.0443623	0.0175439	0	0.00846549	19	15468	5.47291e-07
ENSG00000050426	LETMD1	HGNC	chr12	0.021978	0.0274725	0.002002	0.00328947	0	0.00462963	0	0	0.00558659	0	0	0.0106383	0.00395257	0	0	0.00280112	0.00612245	0.00232558	0	0	0	0	0.00218818	0.0191083	0.00434783	0	0.0091954	0.00653595	0.00215054	0	0.0314233	0.0175439	0	0.00555429	19	26904	2.06449e-07
ENSG00000050438	SLC4A8	HGNC	chr12	0	0.0192308	0.003003	0.0131579	0	0.0324074	0	0.00546448	0.0027933	0.0216963	0	0.0035461	0.00790514	0	0.00652174	0.0112045	0.0306122	0.0232558	0	0.00733496	0	0	0.00218818	0.0254777	0.00869565	0.117647	0.0137931	0	0.00215054	0	0.0979667	0	0	0.0138198	21	26258	5.26307e-07
ENSG00000050555	LAMC3	HGNC	chr9	0.010989	0.021978	0.00500501	0.00657895	0	0.0416667	0	0.00546448	0.00837989	0.0157791	0	0.0035461	0.0118577	0.00862069	0.00434783	0.0112045	0.044898	0.0302326	0	0.0122249	0	0	0	0.0127389	0.00869565	0.00980392	0.0229885	0	0	0	0.0942699	0.0175439	0	0.0123883	22	11946	1.03703e-06
ENSG00000050628	PTGER3	HGNC	chr1	0	0.010989	0.003003	0.00657895	0.0208333	0.0416667	0.0212766	0.00546448	0.0027933	0.0138067	0	0	0.00790514	0	0.00217391	0.0196078	0.0142857	0.0372093	0	0.00244499	0.00588235	0	0	0.0127389	0	0.00980392	0.0229885	0.00653595	0	0	0.0536044	0	0.0125	0.010124	22	13954	7.25529e-07
ENSG00000050730	TNIP3	HGNC	chr4	0	0.010989	0.004004	0.0131579	0	0.0138889	0	0.00546448	0.00558659	0.0138067	0	0	0.00395257	0	0.00217391	0.00840336	0.00408163	0.0162791	0	0	0.00588235	0	0.00218818	0.044586	0	0.0294118	0.0137931	0	0	0	0.0628466	0.0350877	0	0.00895709	19	6859	1.30589e-06
ENSG00000050748	MAPK9	HGNC	chr5	0	0.010989	0.002002	0.0164474	0	0.0138889	0	0	0.00558659	0.00591716	0	0	0	0	0.00217391	0.00560224	0.00408163	0.00232558	0	0	0.0117647	0	0	0	0	0.0196078	0.00689655	0	0	0	0.0369686	0.0175439	0	0.00490291	15	19094	2.56777e-07
ENSG00000050767	COL23A1	HGNC	chr5	0.010989	0.00824176	0.003003	0.00328947	0	0.0138889	0	0	0.0027933	0.00788955	0	0	0	0	0	0.00280112	0.00408163	0.00930233	0	0	0.00588235	0	0	0.00636943	0.00434783	0.0392157	0.0091954	0	0	0	0.0295749	0	0	0.00487472	16	4806	1.0143e-06
ENSG00000050820	BCAR1	HGNC	chr16	0.010989	0.00824176	0.004004	0.00328947	0	0.0208333	0	0.010929	0	0.00788955	0	0.0070922	0.00395257	0	0.00217391	0	0.0102041	0.027907	0	0.00244499	0.00588235	0.00704225	0.00437637	0	0.00869565	0.0392157	0.0091954	0	0	0	0.0480591	0	0	0.00734599	20	25937	2.83224e-07
ENSG00000051009	FAM160A2	HGNC	chr11	0.010989	0.0164835	0.004004	0.00657895	0	0.0208333	0	0.010929	0.00558659	0.00197239	0	0.0035461	0.0118577	0	0.00217391	0.00840336	0.0142857	0.0325581	0	0.00488998	0.0235294	0	0	0.00636943	0	0.0196078	0.0183908	0	0	0.00952381	0.0794824	0.0526316	0	0.0110493	22	7749	1.4259e-06
ENSG00000051108	HERPUD1	HGNC	chr16	0	0.00549451	0	0.00657895	0	0.00694444	0	0	0.00837989	0.00591716	0	0.0035461	0.00395257	0	0.00217391	0	0.00204082	0	0	0	0.00588235	0	0	0	0	0.00980392	0.00689655	0	0	0	0.0166359	0	0	0.00255294	13	13671	1.86741e-07
ENSG00000051128	HOMER3	HGNC	chr19	0	0.00824176	0.001001	0.00657895	0	0.0138889	0	0	0.0027933	0.00591716	0	0	0.00395257	0	0	0	0	0.00465116	0	0	0	0	0	0	0	0	0.00229885	0	0	0	0.0166359	0	0	0.00199877	10	6541	3.05576e-07
ENSG00000051180	RAD51	HGNC	chr15	0	0.0164835	0.004004	0.00657895	0	0.00231481	0	0	0	0.00197239	0	0.0070922	0	0	0	0.00280112	0.00204082	0.00465116	0	0	0	0	0.00218818	0	0	0.00980392	0.00689655	0	0	0	0.025878	0	0	0.00280926	13	7750	3.62485e-07
ENSG00000051341	POLQ	HGNC	chr3	0	0.0576923	0.011011	0.0427632	0	0.0555556	0.0638298	0.0382514	0.0223464	0.035503	0	0.0070922	0.0158103	0	0.00434783	0.0448179	0.0612245	0.0790698	0	0.0146699	0.00588235	0	0.00437637	0.0509554	0.0173913	0.0686275	0.0597701	0	0.00215054	0.00952381	0.190388	0.0350877	0	0.0302466	25	12081	2.50365e-06
ENSG00000051382	PIK3CB	HGNC	chr3	0	0.0164835	0.00600601	0.0164474	0.0208333	0.0162037	0	0.010929	0.0111732	0.0157791	0	0.0070922	0.0118577	0.00862069	0.00217391	0.00560224	0.0102041	0.0348837	0	0.0146699	0	0	0.00437637	0.0254777	0.0130435	0.0196078	0.016092	0.00653595	0	0	0.0887246	0	0	0.0116005	23	19766	5.86893e-07
ENSG00000051523	CYBA	HGNC	chr16	0	0	0	0	0	0.00462963	0	0.00546448	0	0	0	0	0	0	0	0.00280112	0	0	0	0	0	0	0	0.00636943	0	0	0	0	0	0	0.00184843	0	0	0.000639791	5	6442	9.93155e-08
ENSG00000051596	THOC3	HGNC	chr5	0	0.00274725	0	0.00986842	0	0.00462963	0	0	0	0	0	0	0.00395257	0	0.00217391	0.00280112	0.00204082	0.00465116	0	0	0	0	0.00218818	0.00636943	0	0	0	0	0	0	0.0203327	0	0	0.00187137	11	7676	2.43795e-07
ENSG00000051620	HEBP2	HGNC	chr6	0.010989	0	0.001001	0	0	0.00462963	0	0	0	0.00197239	0	0	0.00395257	0	0	0.00280112	0.00204082	0.00232558	0	0	0	0.00704225	0	0	0	0	0.00689655	0	0	0	0.0110906	0	0	0.00165883	11	11339	1.46294e-07
ENSG00000051825	MPHOSPH9	HGNC	chr12	0.010989	0.0412088	0.00700701	0.0394737	0.0208333	0.0185185	0.0212766	0.00546448	0.00837989	0.00788955	0	0	0	0	0.00217391	0.00280112	0.0122449	0.0139535	0.0131579	0	0.00588235	0.00704225	0.00437637	0.0254777	0	0.0196078	0.016092	0	0	0	0.0998152	0.0175439	0	0.0127639	23	19863	6.42598e-07
ENSG00000052126	PLEKHA5	HGNC	chr12	0	0.032967	0.002002	0.0197368	0	0.0277778	0	0	0.00837989	0.0138067	0	0.0035461	0.00395257	0.00862069	0.00434783	0.00560224	0.0122449	0.0255814	0	0.00977995	0.00588235	0	0.00218818	0.00636943	0.00869565	0.0196078	0.0298851	0	0.00215054	0	0.0573013	0.0175439	0	0.00993849	23	17301	5.74446e-07
ENSG00000052344	PRSS8	HGNC	chr16	0	0.00824176	0.003003	0	0	0.00694444	0	0	0	0.00197239	0	0	0	0	0	0.00560224	0.00408163	0.00232558	0	0	0	0	0.00218818	0	0	0	0.0045977	0	0	0	0.0221811	0	0	0.00185267	10	5465	3.39006e-07
ENSG00000052723	SIKE1	HGNC	chr1	0	0.00549451	0	0.00328947	0	0.00231481	0	0	0.0027933	0.00197239	0	0	0	0	0	0	0.00204082	0.00232558	0	0.00488998	0	0	0	0	0	0	0.00689655	0	0.00215054	0	0.0110906	0	0	0.00137147	11	10232	1.34037e-07
ENSG00000052749	RRP12	HGNC	chr10	0.010989	0.0164835	0.00500501	0.0131579	0	0.0208333	0	0.00546448	0.0027933	0.00197239	0	0.0070922	0.00790514	0	0.00434783	0.00280112	0.022449	0.0162791	0	0.00977995	0	0	0.00218818	0	0	0.00980392	0.0367816	0	0.00215054	0	0.0665434	0	0	0.00802488	20	14277	5.62084e-07
ENSG00000052795	FNIP2	HGNC	chr4	0	0.0192308	0.002002	0.0164474	0	0.0277778	0.0212766	0.00546448	0.0139665	0.00788955	0	0.0070922	0.0158103	0.00862069	0	0.00560224	0.0163265	0.0116279	0	0	0.00588235	0	0.00437637	0.0127389	0	0	0.0229885	0	0.00215054	0	0.090573	0	0	0.00963165	20	12493	7.70964e-07
ENSG00000052802	MSMO1	HGNC	chr4	0	0.00274725	0.001001	0.00328947	0	0.00462963	0	0.00546448	0	0	0	0	0	0	0.00217391	0	0.00408163	0.00232558	0	0	0.00588235	0	0	0.0127389	0	0	0.0045977	0	0	0	0.0351201	0.0175439	0	0.00307866	13	4847	6.35169e-07
ENSG00000052841	TTC17	HGNC	chr11	0	0.0247253	0.00700701	0.0131579	0	0.0208333	0	0.00546448	0.0167598	0.0157791	0	0.0070922	0.0118577	0	0.00434783	0.00560224	0.0244898	0.0325581	0	0.00977995	0.0176471	0	0.00218818	0.0127389	0.00434783	0.0392157	0.0091954	0	0	0	0.0813309	0	0	0.0110945	21	20195	5.49369e-07
ENSG00000052850	ALX4	HGNC	chr11	0	0.00274725	0.001001	0.00657895	0	0.0138889	0	0	0.00558659	0.00986193	0	0	0	0	0	0.00280112	0.0183673	0.0186047	0	0	0	0	0.00437637	0.0127389	0	0.0392157	0.0137931	0	0	0	0.0277264	0	0	0.00537237	14	5750	9.34325e-07
ENSG00000053108	FSTL4	HGNC	chr5	0	0.0137363	0.00600601	0.00328947	0.0208333	0.025463	0	0.010929	0.0111732	0.00591716	0	0.0070922	0.00790514	0	0.00217391	0.00560224	0.0142857	0.00697674	0	0.00244499	0.0117647	0	0	0.0127389	0.00434783	0.0294118	0.016092	0	0	0	0.051756	0.0175439	0	0.00871161	22	11551	7.54187e-07
ENSG00000053254	FOXN3	HGNC	chr14	0.010989	0.0137363	0	0.00986842	0	0.00925926	0	0.00546448	0.0027933	0.00591716	0	0	0	0	0	0.00280112	0.00408163	0.0116279	0	0.00244499	0	0	0	0	0	0	0.0114943	0	0	0	0.0369686	0.0175439	0	0.00439364	14	19462	2.25755e-07
ENSG00000053328	METTL24	HGNC	chr6	0	0.010989	0	0	0	0.00694444	0	0	0.0027933	0.00394477	0	0	0	0	0	0	0.00204082	0.0162791	0	0	0	0	0	0.0127389	0	0.00980392	0.00689655	0	0	0	0.0277264	0	0	0.00303507	10	1896	1.60077e-06
ENSG00000053371	AKR7A2	HGNC	chr1	0	0.00549451	0	0.00328947	0	0.00231481	0	0	0	0.00197239	0	0	0	0.00862069	0.00217391	0.00560224	0.0102041	0.00697674	0	0	0.00588235	0	0.00218818	0	0	0	0.0091954	0	0	0	0.0203327	0	0	0.00255295	13	3822	6.67963e-07
ENSG00000053372	MRTO4	HGNC	chr1	0	0.00824176	0	0.00328947	0	0.00231481	0	0.00546448	0.0027933	0.00591716	0	0	0	0	0	0	0.00204082	0.00232558	0	0	0	0	0.00218818	0.00636943	0	0	0.00229885	0	0	0	0.00739372	0	0	0.00153447	12	3302	4.6471e-07
ENSG00000053438	NNAT	HGNC	chr20	0	0.00274725	0	0	0	0	0	0	0	0	0	0	0.00395257	0	0	0	0.00204082	0	0	0	0	0	0	0	0	0	0.00229885	0	0	0	0.00739372	0	0	0.000558582	5	2506	2.22898e-07
ENSG00000053501	USE1	HGNC	chr19	0	0.00549451	0.001001	0.00328947	0	0	0	0	0	0	0	0.0035461	0	0	0.00217391	0	0.00204082	0.00930233	0	0	0	0	0.00218818	0	0	0	0.0045977	0	0	0	0.0110906	0	0	0.00135529	10	5425	2.49823e-07
ENSG00000053524	MCF2L2	HGNC	chr3	0.021978	0.021978	0.00700701	0.0263158	0	0.037037	0	0.0218579	0.00837989	0.0236686	0	0	0.00395257	0.00862069	0.00434783	0.00560224	0.0183673	0.0395349	0	0.0122249	0.00588235	0	0.00218818	0.044586	0.00434783	0.0294118	0.0229885	0.00653595	0.00215054	0	0.138632	0.0350877	0	0.016748	25	28462	5.88434e-07
ENSG00000053702	NRIP2	HGNC	chr12	0	0	0	0.00328947	0.0416667	0.00462963	0	0.00546448	0.0027933	0.00394477	0	0	0	0	0	0.00280112	0.00204082	0.00697674	0	0.00244499	0	0	0.00218818	0	0	0.00980392	0.00689655	0.00653595	0	0	0.0147874	0	0	0.00352315	15	3526	9.99192e-07
ENSG00000053747	LAMA3	HGNC	chr18	0.010989	0.0906593	0.017017	0.0361842	0.0625	0.0601852	0.0425532	0.010929	0.0223464	0.0335306	0	0.0106383	0.0197628	0.00862069	0.00869565	0.0308123	0.0489796	0.0418605	0.0131579	0.0171149	0.0235294	0	0.00875274	0.044586	0.0173913	0.196078	0.0436782	0	0	0	0.184843	0.0175439	0	0.0340285	27	21218	1.60375e-06
ENSG00000053770	AP5M1	HGNC	chr14	0	0.010989	0.001001	0.00328947	0	0.00231481	0	0.00546448	0	0.00788955	0	0.0035461	0.00395257	0	0	0.00840336	0.0102041	0.0116279	0.0131579	0.00244499	0.00588235	0	0	0.0191083	0	0	0.0137931	0	0	0	0.0369686	0.0175439	0	0.00538125	18	17172	3.13374e-07
ENSG00000053900	ANAPC4	HGNC	chr4	0	0.0137363	0.00500501	0.00986842	0	0.0115741	0	0.00546448	0.0111732	0.00591716	0	0	0	0	0	0.00280112	0.00816327	0.00930233	0	0.00244499	0.0117647	0	0.00437637	0.044586	0.00434783	0.00980392	0.0045977	0	0	0	0.0369686	0.0175439	0	0.00664967	19	13844	4.80329e-07
ENSG00000053918	KCNQ1	HGNC	chr11	0	0.00274725	0.001001	0.00657895	0	0.00462963	0	0.00546448	0.0027933	0.00394477	0	0.0035461	0.00790514	0	0	0	0.00612245	0.0116279	0	0.00244499	0	0	0.00218818	0	0.00869565	0.0490196	0.00689655	0	0	0	0.0221811	0	0	0.0044784	17	5763	7.77095e-07
ENSG00000054116	TRAPPC3	HGNC	chr1	0	0	0.002002	0	0	0.00694444	0	0	0.0027933	0	0	0	0	0	0	0.00280112	0.00204082	0	0	0	0	0	0	0.00636943	0	0.00980392	0.00229885	0	0	0	0.00924214	0	0	0.0013423	9	7590	1.76852e-07
ENSG00000054118	THRAP3	HGNC	chr1	0.010989	0.0247253	0.00800801	0.0230263	0	0.0185185	0	0	0.00558659	0.00394477	0	0.0070922	0.00395257	0.00862069	0.00869565	0.00560224	0.0265306	0.0139535	0	0.00977995	0.0176471	0	0	0.0318471	0.00434783	0.0490196	0.0229885	0	0	0	0.0628466	0	0	0.0111431	21	5805	1.91957e-06
ENSG00000054148	PHPT1	HGNC	chr9	0	0	0	0.00657895	0	0	0.0212766	0	0	0.00197239	0	0	0.00395257	0	0	0	0.00204082	0	0	0	0.00588235	0	0	0	0	0	0.0091954	0	0	0	0.00369686	0	0	0.00165442	8	4537	3.64651e-07
ENSG00000054179	ENTPD2	HGNC	chr9	0	0.00824176	0.003003	0.00328947	0	0.0115741	0	0	0	0	0	0	0	0	0	0.00280112	0.00612245	0.00930233	0.0131579	0	0.0117647	0	0	0	0	0.0196078	0.00229885	0	0	0	0.0110906	0	0	0.00309861	12	4858	6.37836e-07
ENSG00000054219	LY75	HGNC	chr2	0.010989	0.032967	0.00800801	0.0263158	0	0.0300926	0.0212766	0.0218579	0.0139665	0.00788955	0	0.0035461	0.0118577	0	0.00217391	0.0252101	0.0326531	0.0395349	0	0.00244499	0.0117647	0	0.00437637	0.00636943	0.00434783	0.0490196	0.0252874	0	0.00215054	0	0.0998152	0	0	0.0149671	24	11690	1.28033e-06
ENSG00000054267	ARID4B	HGNC	chr1	0.021978	0.0274725	0.011011	0.0197368	0	0.0185185	0.0212766	0.010929	0.00558659	0.00788955	0	0	0.00790514	0	0.00434783	0	0.022449	0.0255814	0	0.00733496	0.0117647	0	0.00656455	0.0127389	0	0.00980392	0.0229885	0.0130719	0	0	0.118299	0	0	0.0123409	21	19862	6.21331e-07
ENSG00000054277	OPN3	HGNC	chr1	0	0.010989	0.001001	0	0	0.0115741	0	0.00546448	0.0027933	0.00788955	0	0	0	0	0	0	0.00612245	0.00697674	0	0.00244499	0.00588235	0	0.00437637	0	0	0	0.00229885	0	0	0	0.0277264	0	0	0.00289514	13	7840	3.69278e-07
ENSG00000054282	SDCCAG8	HGNC	chr1	0	0.0192308	0.00700701	0.0296053	0.0208333	0.00694444	0.0212766	0	0.00558659	0.0138067	0	0.0070922	0	0	0.00217391	0.0140056	0.0244898	0.0348837	0	0	0.0176471	0	0	0.0191083	0	0.0294118	0.0091954	0	0	0.00952381	0.0831793	0	0	0.0113637	19	8962	1.26799e-06
ENSG00000054356	PTPRN	HGNC	chr2	0.021978	0.0137363	0.003003	0.0197368	0	0.0208333	0	0.0163934	0.0027933	0.00591716	0	0.0035461	0.0158103	0.00862069	0.00217391	0.0112045	0.0428571	0.0209302	0	0.00733496	0.0235294	0	0.00218818	0.0127389	0.00434783	0.0196078	0.0229885	0	0.00215054	0.00952381	0.0794824	0	0	0.011922	25	16771	7.10871e-07
ENSG00000054392	HHAT	HGNC	chr1	0	0.00549451	0.003003	0	0	0.00925926	0	0.00546448	0.0027933	0.00394477	0	0	0	0	0.00217391	0.00840336	0.0183673	0.0116279	0	0.00488998	0.00588235	0	0.0131291	0.0254777	0	0.00980392	0.0091954	0	0.00215054	0	0.0332717	0	0.025	0.00604038	19	7677	7.86815e-07
ENSG00000054523	KIF1B	HGNC	chr1	0	0.0357143	0.01001	0.0427632	0.0416667	0.0555556	0	0.010929	0.0139665	0.0157791	0	0.0141844	0.027668	0	0	0.0168067	0.0265306	0.0488372	0	0.00733496	0.0235294	0	0.00437637	0.0127389	0.0173913	0.0490196	0.0229885	0	0	0	0.127542	0	0	0.0189494	21	31741	5.97002e-07
ENSG00000054598	FOXC1	HGNC	chr6	0	0	0.001001	0.0131579	0	0.0115741	0.0212766	0	0	0.00197239	0	0	0.00395257	0	0.00217391	0.00280112	0.00408163	0.00697674	0	0	0.00588235	0	0.00218818	0	0.00434783	0	0.0045977	0	0	0	0.0147874	0	0	0.00305368	15	3926	7.77809e-07
ENSG00000054611	TBC1D22A	HGNC	chr22	0	0.00824176	0.001001	0.00328947	0	0.0162037	0	0.00546448	0	0.00394477	0	0	0.0118577	0	0.00652174	0.00280112	0.0122449	0.0116279	0	0	0.00588235	0	0.00218818	0.0127389	0	0	0.0091954	0.00653595	0	0	0.0203327	0.0175439	0	0.00477624	18	13999	3.41184e-07
ENSG00000054654	SYNE2	HGNC	chr14	0.043956	0.148352	0.045045	0.157895	0.0208333	0.159722	0.0425532	0.0491803	0.0502793	0.0631164	0	0.0141844	0.0355731	0	0.023913	0.0504202	0.0897959	0.118605	0	0.0391198	0.0705882	0	0.00875274	0.089172	0.0130435	0.107843	0.112644	0	0	0	0.432532	0.0350877	0	0.061279	25	51388	1.19248e-06
ENSG00000054690	PLEKHH1	HGNC	chr14	0	0.0164835	0.00600601	0.0164474	0	0.0162037	0	0	0.0027933	0.0118343	0.0166667	0.0070922	0	0	0.00217391	0.00840336	0.0142857	0.0139535	0.0131579	0	0	0	0	0.00636943	0	0.0490196	0.0091954	0.00653595	0	0	0.0665434	0	0	0.00858077	18	26105	3.28702e-07
ENSG00000054793	ATP9A	HGNC	chr20	0	0.0274725	0.013013	0.0197368	0.0208333	0.0277778	0	0.0218579	0.0111732	0.00788955	0	0.0106383	0	0	0.00652174	0.0168067	0.0244898	0.0186047	0	0.00977995	0.0176471	0	0.00875274	0.0127389	0.00434783	0.0490196	0.0252874	0	0	0.00952381	0.114603	0.0175439	0	0.0150321	23	8603	1.74731e-06
ENSG00000054796	SPO11	HGNC	chr20	0	0.010989	0.001001	0.00328947	0	0.0138889	0	0.00546448	0.0027933	0.00394477	0	0	0	0	0	0	0.00204082	0	0	0	0	0	0	0.0127389	0.00869565	0	0.0091954	0	0	0	0.051756	0	0	0.00381205	12	3226	1.18166e-06
ENSG00000054803	CBLN4	HGNC	chr20	0	0.00549451	0.002002	0.00657895	0	0.0115741	0	0.00546448	0.0027933	0.00591716	0	0	0	0	0.00434783	0	0.0163265	0.0209302	0	0.00488998	0.0117647	0	0	0.00636943	0.00434783	0.0392157	0.00689655	0	0	0	0.0332717	0	0	0.00570257	17	3024	1.88577e-06
ENSG00000054938	CHRDL2	HGNC	chr11	0	0.00824176	0	0	0.0208333	0.0185185	0	0	0.0027933	0.00394477	0	0	0	0	0	0	0.00204082	0.00930233	0	0.00733496	0.00588235	0	0	0.00636943	0.00434783	0.0294118	0.0114943	0	0	0	0.0147874	0.0175439	0	0.00493475	15	7829	6.30317e-07
ENSG00000054965	FAM168A	HGNC	chr11	0	0	0.001001	0.00328947	0	0	0	0	0	0	0	0.0035461	0	0	0	0.00280112	0.00408163	0.00232558	0	0.00244499	0	0	0	0	0	0	0.00229885	0	0	0	0.012939	0	0	0.00105236	9	9664	1.08894e-07
ENSG00000054967	RELT	HGNC	chr11	0	0.00274725	0	0.00328947	0	0.00925926	0	0	0.0027933	0.00788955	0	0.0035461	0	0	0.00217391	0	0.00408163	0.00697674	0	0	0	0	0	0	0	0.00980392	0.0114943	0	0	0	0.0221811	0	0	0.00261323	12	13998	1.86686e-07
ENSG00000054983	GALC	HGNC	chr14	0	0.00824176	0.002002	0.00986842	0	0.00694444	0	0	0.00837989	0.00394477	0	0	0	0	0.00217391	0.00560224	0.0142857	0.0162791	0	0	0	0	0.00218818	0	0	0.0392157	0.00689655	0	0	0	0.0554529	0.0175439	0	0.00603089	15	12254	4.92157e-07
ENSG00000055044	NOP58	HGNC	chr2	0	0.010989	0.004004	0.0164474	0	0.0138889	0	0.010929	0	0.00394477	0	0	0.00790514	0	0.00217391	0	0.00408163	0.00697674	0	0	0	0.00704225	0	0.0191083	0	0	0.0045977	0	0	0	0.038817	0	0	0.0045729	14	6032	7.58107e-07
ENSG00000055070	SZRD1	HGNC	chr1	0	0	0.003003	0.00328947	0	0	0	0	0	0.00197239	0	0	0	0	0	0	0.00204082	0	0	0	0	0	0	0	0	0	0.00229885	0	0	0	0.0110906	0	0	0.000718033	6	10759	6.67379e-08
ENSG00000055118	KCNH2	HGNC	chr7	0	0.021978	0.00600601	0.0164474	0	0.025463	0	0.00546448	0	0.00986193	0	0	0.00395257	0	0.00217391	0.00280112	0.0346939	0.0209302	0	0.00244499	0.0117647	0	0.00218818	0.00636943	0.00869565	0.0588235	0.0114943	0	0	0	0.0591497	0	0	0.00941524	19	13356	7.04945e-07
ENSG00000055130	CUL1	HGNC	chr7	0	0.0549451	0.00500501	0.0460526	0	0.0277778	0.0212766	0.00546448	0.0195531	0.0276134	0	0.0035461	0.0118577	0.0172414	0.00217391	0.00560224	0.0244898	0.0209302	0	0.00488998	0.0117647	0	0.00437637	0.0127389	0.00869565	0.0294118	0.0390805	0	0.00430108	0	0.064695	0	0	0.014348	24	4726	3.03597e-06
ENSG00000055147	FAM114A2	HGNC	chr5	0	0.00824176	0.004004	0.00986842	0	0.00462963	0	0.00546448	0.0027933	0.00591716	0	0.0035461	0	0	0.00217391	0.00280112	0.0244898	0.00465116	0.0131579	0.00244499	0	0	0	0.0191083	0	0.00980392	0.0114943	0	0	0	0.0443623	0	0	0.0054228	18	12976	4.1791e-07
ENSG00000055163	CYFIP2	HGNC	chr5	0.021978	0.0247253	0.00500501	0.0131579	0.0208333	0.0462963	0	0.010929	0.0027933	0.0177515	0	0.0141844	0.00395257	0	0.00217391	0.0112045	0.0163265	0.0209302	0	0.00733496	0.0176471	0	0.00656455	0.0254777	0.00869565	0.0980392	0.0436782	0	0	0.00952381	0.114603	0.0350877	0	0.0181483	25	18090	1.00322e-06
ENSG00000055208	TAB2	HGNC	chr6	0	0.0137363	0.001001	0.00986842	0	0.0115741	0	0	0.00558659	0.00394477	0	0.0035461	0	0	0.00434783	0.00280112	0.0102041	0.00697674	0	0.00488998	0.00588235	0	0.00437637	0.00636943	0	0.00980392	0.0114943	0.00653595	0	0	0.0628466	0	0	0.00562987	19	15854	3.55107e-07
ENSG00000055211	GINM1	HGNC	chr6	0	0.0137363	0.001001	0	0	0	0	0.00546448	0	0.00394477	0	0	0	0	0.00217391	0.00280112	0.00612245	0.00232558	0.0131579	0.00244499	0.00588235	0	0.00218818	0.00636943	0	0	0.00689655	0	0	0	0.0203327	0	0	0.00287399	15	2299	1.2501e-06
ENSG00000055332	EIF2AK2	HGNC	chr2	0	0.0247253	0.004004	0.00986842	0.0208333	0.00462963	0	0	0.0027933	0	0	0.0070922	0.00395257	0	0	0.00560224	0.00816327	0.00232558	0	0.00244499	0.00588235	0	0	0	0	0	0.0091954	0	0	0	0.0406654	0.0175439	0.0125	0.00552187	17	14720	3.75127e-07
ENSG00000055483	USP36	HGNC	chr17	0	0.0192308	0.004004	0.00986842	0	0.00694444	0	0	0.0027933	0.00788955	0	0	0	0.00862069	0.00217391	0.00280112	0.0102041	0.00930233	0	0.00244499	0.0117647	0	0	0	0.00434783	0.0392157	0.016092	0	0	0	0.0868762	0	0	0.00741133	17	20431	3.62749e-07
ENSG00000055609	KMT2C	HGNC	chr7	0.021978	0.173077	0.0620621	0.226974	0.0208333	0.127315	0.0425532	0.0710383	0.0642458	0.0591716	0	0.0283688	0.0474308	0	0.0173913	0.0280112	0.0836735	0.102326	0	0.0488998	0.0823529	0	0.0350109	0.0700637	0.026087	0.186275	0.131034	0.00653595	0.0129032	0	0.399261	0.0526316	0	0.0675001	27	46121	1.46354e-06
ENSG00000055732	MCOLN3	HGNC	chr1	0	0.0137363	0.00800801	0.0164474	0	0.0185185	0	0.00546448	0.0111732	0.00591716	0	0.0070922	0.0158103	0	0	0.00560224	0.0102041	0.0162791	0	0	0.00588235	0	0	0.0127389	0	0.00980392	0.00689655	0	0	0	0.0499076	0	0	0.00665097	17	12450	5.34215e-07
ENSG00000055813	CCDC85A	HGNC	chr2	0	0.0137363	0.002002	0.00986842	0	0.0185185	0.0212766	0.0273224	0.0139665	0.0177515	0	0.0035461	0	0	0.00217391	0.00560224	0.0183673	0.0302326	0	0.00488998	0.0117647	0	0.00437637	0.00636943	0	0.00980392	0.0114943	0	0	0	0.0628466	0	0	0.00896696	20	3982	2.25187e-06
ENSG00000055917	PUM2	HGNC	chr2	0	0.0357143	0.00700701	0.0230263	0.0208333	0.0231481	0	0.00546448	0.00558659	0.00788955	0	0.0035461	0.0197628	0	0.00217391	0.00840336	0.0183673	0.0232558	0	0.00733496	0.0117647	0.00704225	0.00437637	0.0191083	0	0.00980392	0.0206897	0	0.00215054	0	0.0591497	0	0	0.0104727	23	14236	7.3565e-07
ENSG00000055950	MRPL43	HGNC	chr10	0	0	0	0.00657895	0	0	0	0	0	0	0	0	0	0.00862069	0	0	0.00204082	0	0	0	0	0	0	0	0	0	0.0045977	0	0	0	0.00739372	0	0	0.000885814	5	9016	9.82491e-08
ENSG00000055955	ITIH4	HGNC	chr3	0	0.0192308	0.00600601	0.00657895	0	0.0185185	0	0	0.0111732	0.0138067	0	0	0	0	0.00652174	0.0196078	0.00816327	0.0116279	0	0.00244499	0	0	0.00218818	0	0	0.0392157	0.0114943	0	0	0.00952381	0.0536044	0	0	0.00726383	16	11739	6.18777e-07
ENSG00000055957	ITIH1	HGNC	chr3	0.032967	0.021978	0.00500501	0.00328947	0.0208333	0.0277778	0.0212766	0.00546448	0	0.00394477	0	0	0.00790514	0	0.00217391	0.00840336	0.0204082	0.0232558	0	0.0122249	0.00588235	0.00704225	0	0.0318471	0.00869565	0.0392157	0.016092	0	0	0	0.064695	0	0	0.0118296	22	9997	1.18332e-06
ENSG00000056050	C4orf27	HGNC	chr4	0	0.00549451	0.002002	0	0	0.00231481	0	0.0163934	0.00558659	0.00394477	0	0	0	0	0	0	0.00408163	0.00465116	0	0	0.00588235	0	0	0.0254777	0	0	0.00229885	0	0	0	0.0369686	0	0	0.00348777	12	2267	1.5385e-06
ENSG00000056097	ZFR	HGNC	chr5	0	0.00824176	0.00800801	0	0	0.037037	0	0.00546448	0.0027933	0.00788955	0	0.0035461	0.00790514	0	0.00217391	0.00560224	0.0163265	0.027907	0	0.00244499	0.0117647	0	0.00437637	0.0636943	0.00434783	0	0.0252874	0	0	0	0.0757856	0.0350877	0	0.0107783	20	13416	8.03391e-07
ENSG00000056277	ZNF280C	HGNC	chrX	0	0.00824176	0.00600601	0.00328947	0	0.0138889	0	0	0.00837989	0.00197239	0	0.0070922	0	0	0.00434783	0.00560224	0.0122449	0.00232558	0	0.00488998	0	0	0	0.0509554	0	0.00980392	0.016092	0	0.00215054	0	0.0813309	0	0	0.00723072	17	4756	1.52034e-06
ENSG00000056291	NPFFR2	HGNC	chr4	0.010989	0.00549451	0.00500501	0.00986842	0	0.0277778	0	0.00546448	0.00837989	0.0276134	0	0	0.00395257	0	0.00434783	0.00840336	0.0306122	0.0186047	0	0.0146699	0	0	0	0.044586	0	0.0294118	0.016092	0	0.00215054	0	0.0683919	0	0	0.010358	19	6133	1.6889e-06
ENSG00000056487	PHF21B	HGNC	chr22	0	0	0.003003	0.00328947	0	0.0138889	0	0.0163934	0.0027933	0.00788955	0	0	0.00395257	0	0.00217391	0.00560224	0.0204082	0.00697674	0	0	0.00588235	0	0.00437637	0	0.0173913	0.0980392	0.0045977	0	0	0	0.0332717	0	0	0.00757363	17	10262	7.38027e-07
ENSG00000056558	TRAF1	HGNC	chr9	0	0	0.003003	0	0	0.00462963	0	0	0.00558659	0	0	0.0035461	0	0.00862069	0	0.00280112	0.00816327	0.00930233	0	0	0	0	0	0	0.00434783	0.00980392	0.0091954	0	0	0	0.0147874	0	0	0.00253901	12	7065	3.59379e-07
ENSG00000056586	RC3H2	HGNC	chr9	0.010989	0.0137363	0.00800801	0.0230263	0	0.0138889	0.0212766	0.010929	0.00837989	0.0138067	0.0166667	0.0035461	0.0118577	0	0.00217391	0.00560224	0.0244898	0.0232558	0	0.00488998	0.0176471	0	0	0.0254777	0.00434783	0.0196078	0.0137931	0.00653595	0	0.00952381	0.0868762	0	0	0.0121313	25	19200	6.31838e-07
ENSG00000056736	IL17RB	HGNC	chr3	0	0.00824176	0.004004	0.00657895	0	0.00925926	0	0	0.00837989	0.00197239	0	0.0035461	0	0	0	0.00280112	0	0.00465116	0	0.00244499	0	0	0	0.00636943	0	0	0.0114943	0	0	0	0.0240296	0	0	0.0028416	13	5042	5.63586e-07
ENSG00000056972	TRAF3IP2	HGNC	chr6	0.010989	0.0274725	0.001001	0.00657895	0	0.00462963	0	0.00546448	0.0027933	0.00394477	0	0.0035461	0.00395257	0	0.00217391	0	0.00612245	0.00232558	0	0.00733496	0	0	0.0109409	0.0254777	0.00434783	0.00980392	0.0091954	0	0	0	0.038817	0	0	0.005664	20	14632	3.87097e-07
ENSG00000056998	GYG2	HGNC	chrX	0	0.00274725	0.004004	0.00986842	0.0208333	0.0115741	0	0.00546448	0.00558659	0.00394477	0	0	0.00395257	0	0.00434783	0	0.00204082	0.0139535	0	0.00244499	0	0	0	0.00636943	0	0	0.0045977	0	0	0	0.0277264	0	0	0.00392291	16	7950	4.93448e-07
ENSG00000057019	DCBLD2	HGNC	chr3	0	0.0137363	0.003003	0.00328947	0	0.0208333	0	0.0218579	0.0027933	0.0138067	0	0	0.00395257	0	0.00217391	0.00280112	0.0102041	0.0162791	0	0.00488998	0.0176471	0	0	0.00636943	0.00434783	0.00980392	0.0114943	0	0	0	0.0609982	0	0	0.00697822	19	16510	4.22666e-07
ENSG00000057149	SERPINB3	HGNC	chr18	0	0.0137363	0.003003	0.00657895	0	0.0138889	0	0	0.00558659	0.00394477	0	0	0.00790514	0	0.00217391	0.00840336	0.0408163	0.00697674	0.0131579	0.00488998	0	0	0	0	0.00434783	0.0980392	0.0137931	0	0.00215054	0	0.0332717	0	0	0.00856558	18	2680	3.19611e-06
ENSG00000057252	SOAT1	HGNC	chr1	0	0.0192308	0.003003	0.00328947	0.0208333	0.0115741	0	0.00546448	0.0111732	0.00788955	0	0.0035461	0.00790514	0	0.00869565	0	0.022449	0.00930233	0	0	0	0	0.00218818	0	0	0.0196078	0.0137931	0	0.00215054	0	0.0351201	0.0175439	0	0.0068109	19	12570	5.41838e-07
ENSG00000057294	PKP2	HGNC	chr12	0	0.0137363	0.004004	0.00986842	0	0.0185185	0	0	0.0111732	0.00591716	0	0.0106383	0.00395257	0.00862069	0.00434783	0.00560224	0.0591837	0.0255814	0	0.00488998	0.0117647	0	0	0.0127389	0.00869565	0.117647	0	0	0	0	0.0295749	0	0	0.0111047	19	10557	1.05188e-06
ENSG00000057468	MSH4	HGNC	chr1	0	0.0247253	0.00700701	0.0164474	0	0.0300926	0.0212766	0.010929	0.0139665	0.0216963	0	0.0106383	0.00790514	0	0.00217391	0.00560224	0.0367347	0.0488372	0.0131579	0.0122249	0.00588235	0	0.00218818	0.044586	0.00434783	0.0196078	0.016092	0	0	0.00952381	0.158965	0.0175439	0	0.0170349	25	3266	5.21583e-06
ENSG00000057593	F7	HGNC	chr13	0	0.0164835	0.001001	0.00986842	0	0.00925926	0.0212766	0	0	0.00197239	0	0.0035461	0	0	0.00217391	0	0.0122449	0.00465116	0	0	0.00588235	0	0	0	0.00434783	0.0588235	0.0137931	0	0	0	0.0351201	0	0	0.00607407	15	9116	6.66308e-07
ENSG00000057608	GDI2	HGNC	chr10	0	0.010989	0.00500501	0.00657895	0	0.0138889	0	0	0	0.00788955	0.0166667	0	0.00395257	0	0.00217391	0.00840336	0.00204082	0.00465116	0	0	0.0176471	0	0	0	0	0.0196078	0.0091954	0	0.00215054	0	0.0369686	0	0	0.00508513	16	7389	6.88203e-07
ENSG00000057657	PRDM1	HGNC	chr6	0	0.0192308	0.00800801	0.0164474	0.0208333	0.025463	0.0638298	0.0163934	0	0.00986193	0.0166667	0.0035461	0	0	0.00434783	0.0140056	0.0122449	0.0302326	0.0131579	0.00488998	0.0117647	0	0	0.0254777	0	0.0490196	0.016092	0	0	0.00952381	0.0683919	0.0175439	0	0.0144537	23	11242	1.28569e-06
ENSG00000057663	ATG5	HGNC	chr6	0	0.00824176	0.001001	0.00986842	0	0.00925926	0	0.010929	0.0027933	0	0	0.0070922	0	0	0.00652174	0.0112045	0.00816327	0.00232558	0	0	0	0	0.00437637	0.00636943	0	0	0.00229885	0	0	0	0.0221811	0	0	0.0034129	15	12285	2.7781e-07
ENSG00000057704	TMCC3	HGNC	chr12	0	0.010989	0.00600601	0	0	0.0115741	0	0	0.0027933	0.00591716	0	0.0035461	0.00790514	0	0	0.00560224	0.0142857	0.0162791	0	0.00244499	0.00588235	0	0.00218818	0.0127389	0.00434783	0.00980392	0.0229885	0.00653595	0	0	0.0295749	0	0	0.00549707	19	11274	4.87588e-07
ENSG00000057757	PITHD1	HGNC	chr1	0	0.00549451	0.001001	0.00657895	0	0.00925926	0	0	0.0027933	0	0	0	0	0	0	0.00280112	0.00408163	0.00697674	0	0.00244499	0	0	0	0	0	0	0.00229885	0	0	0	0.00739372	0	0	0.00154921	11	2477	6.2544e-07
ENSG00000057935	MTA3	HGNC	chr2	0	0.00274725	0.003003	0.00657895	0	0.0115741	0	0.00546448	0.00837989	0.00591716	0	0.0070922	0.00395257	0	0	0	0.0102041	0.0116279	0	0	0	0	0	0.0127389	0	0.00980392	0.00689655	0.00653595	0	0	0.0406654	0	0	0.00464189	16	16486	2.81565e-07
ENSG00000058056	USP13	HGNC	chr3	0	0.0247253	0.00800801	0.0164474	0	0.00925926	0	0.00546448	0.0027933	0.0138067	0	0	0.00790514	0	0	0	0.022449	0.0395349	0	0.00977995	0.0117647	0	0	0.0254777	0.00434783	0.0196078	0.0137931	0.00653595	0	0.00952381	0.0739372	0	0.0125	0.0102322	20	11138	9.18672e-07
ENSG00000058063	ATP11B	HGNC	chr3	0.010989	0.0164835	0.00800801	0.0197368	0	0.0185185	0	0.010929	0.0111732	0.0118343	0.0166667	0.0035461	0.00395257	0	0.00434783	0.00560224	0.0204082	0.027907	0	0.00977995	0.00588235	0	0	0.0191083	0	0.0196078	0.0252874	0	0	0	0.121996	0.0526316	0	0.0134666	22	15286	8.80974e-07
ENSG00000058085	LAMC2	HGNC	chr1	0.010989	0.0247253	0.004004	0.0197368	0	0.0162037	0	0.010929	0.0139665	0.0157791	0	0.0212766	0.00395257	0	0.00652174	0.0168067	0.0163265	0.0232558	0	0.00488998	0.00588235	0	0.00218818	0.0127389	0.00434783	0.0490196	0.0137931	0	0	0	0.0628466	0	0	0.0109145	22	7374	1.48014e-06
ENSG00000058091	CDK14	HGNC	chr7	0	0.010989	0.004004	0.0131579	0	0.0231481	0.0212766	0.00546448	0.0027933	0.0118343	0	0.0070922	0	0	0.00434783	0.00280112	0.0183673	0.0232558	0	0	0.0117647	0	0	0.0127389	0.00434783	0.00980392	0.0137931	0.00653595	0	0	0.0369686	0	0	0.00740864	20	16312	4.54183e-07
ENSG00000058262	SEC61A1	HGNC	chr3	0	0.0164835	0.00500501	0	0	0.0277778	0.0212766	0.0163934	0.0027933	0.00986193	0	0	0	0	0.00217391	0.00560224	0.00612245	0.00930233	0	0.00244499	0.00588235	0	0.00218818	0	0	0	0.0206897	0	0	0	0.0295749	0.0175439	0	0.00609444	17	11097	5.49197e-07
ENSG00000058272	PPP1R12A	HGNC	chr12	0	0.010989	0.00900901	0.0230263	0	0.0208333	0	0.00546448	0.00558659	0.00986193	0	0	0.0118577	0	0.00217391	0.00560224	0.00816327	0.00697674	0	0.00488998	0	0	0.00218818	0.00636943	0.00434783	0.0196078	0.0137931	0	0	0	0.0739372	0	0	0.00741449	19	22618	3.27814e-07
ENSG00000058335	RASGRF1	HGNC	chr15	0	0.0192308	0.011011	0.00986842	0	0.0439815	0	0.0163934	0.0027933	0.0216963	0.0166667	0.0070922	0.00790514	0	0.00869565	0.0112045	0.0163265	0.0465116	0	0.00488998	0.00588235	0	0.00218818	0.044586	0.0130435	0.0490196	0.0298851	0	0	0	0.10536	0.0175439	0	0.0155084	23	15756	9.84283e-07
ENSG00000058404	CAMK2B	HGNC	chr7	0	0.0274725	0.003003	0.0131579	0	0.00925926	0	0.00546448	0	0.00591716	0	0	0.00395257	0	0	0.00280112	0.0326531	0.00930233	0	0.00488998	0	0	0	0.00636943	0.0130435	0.0196078	0.00689655	0	0.00215054	0	0.0462107	0	0	0.00642885	17	17983	3.57496e-07
ENSG00000058453	CROCC	HGNC	chr1	0	0.00549451	0.00700701	0.0230263	0	0.0416667	0	0.0218579	0.0027933	0.0138067	0	0.0035461	0.00395257	0	0	0.0168067	0.0367347	0.0186047	0	0.00488998	0	0	0.00218818	0.00636943	0.00434783	0	0.0298851	0	0	0	0.0924214	0	0	0.0101636	18	14266	7.12436e-07
ENSG00000058600	POLR3E	HGNC	chr16	0	0.0137363	0.003003	0.0230263	0	0.0162037	0	0	0.0027933	0.0118343	0	0	0	0	0	0.00280112	0.0122449	0.00930233	0	0	0.0117647	0	0	0.0127389	0.00434783	0.00980392	0.0114943	0	0	0	0.0462107	0	0	0.00579714	15	18990	3.05273e-07
ENSG00000058668	ATP2B4	HGNC	chr1	0	0.0412088	0.00700701	0.0164474	0	0.0324074	0	0.00546448	0.0167598	0.0118343	0	0	0.00395257	0	0	0.00560224	0.0204082	0.0116279	0	0.00488998	0	0	0.00656455	0.00636943	0.0130435	0.0392157	0.0275862	0	0.00215054	0.00952381	0.0794824	0	0	0.0109559	20	21072	5.19929e-07
ENSG00000058673	ZC3H11A	HGNC	chr1	0.010989	0.00824176	0.011011	0.0197368	0	0.0185185	0.0212766	0	0.00558659	0.00788955	0	0.0035461	0.00395257	0	0.00217391	0.00280112	0.0122449	0.00697674	0	0.00244499	0.00588235	0	0.00218818	0.0127389	0	0.00980392	0.0206897	0	0.00430108	0	0.051756	0.0350877	0	0.00847994	23	21656	3.91575e-07
ENSG00000058729	RIOK2	HGNC	chr5	0	0.0192308	0.003003	0.0131579	0.0625	0.00925926	0	0.00546448	0.0027933	0.00788955	0	0.0035461	0	0	0.00217391	0.00280112	0.0142857	0.00930233	0	0	0	0	0	0.0127389	0.00869565	0.0196078	0.00229885	0	0.00215054	0	0.038817	0	0	0.00726413	19	7694	9.44129e-07
ENSG00000058799	YIPF1	HGNC	chr1	0	0.010989	0.002002	0.00328947	0	0.00231481	0	0	0.0027933	0	0	0	0	0	0.00217391	0.00840336	0.00612245	0.00232558	0	0.00244499	0	0	0	0.0127389	0	0.0196078	0.00689655	0	0	0	0.0184843	0	0	0.00304807	14	5183	5.88091e-07
ENSG00000058804	NDC1	HGNC	chr1	0	0.00824176	0.00600601	0.0230263	0	0.0208333	0	0	0	0.00788955	0	0.0035461	0	0	0.00434783	0.00280112	0.0122449	0.00930233	0	0.00244499	0.0176471	0	0	0.0191083	0	0.0294118	0.00689655	0.00653595	0	0	0.0351201	0	0	0.00652739	17	5919	1.10279e-06
ENSG00000058866	DGKG	HGNC	chr3	0	0.032967	0.00900901	0.0164474	0	0.00694444	0	0	0.00837989	0.00986193	0	0	0.00790514	0	0.00217391	0.00280112	0.0183673	0.0255814	0	0.00244499	0	0	0	0	0.00869565	0.0784314	0.00689655	0	0	0	0.0794824	0.0175439	0	0.0101192	17	16184	6.25259e-07
ENSG00000059122	FLYWCH1	HGNC	chr16	0	0	0.00500501	0.00657895	0	0.00694444	0	0.00546448	0.0027933	0.00197239	0	0.0035461	0.00395257	0	0.00217391	0.00560224	0.00204082	0.00697674	0	0	0	0	0	0	0.00434783	0.0294118	0.0137931	0	0	0	0.0184843	0	0	0.00360873	16	19604	1.84081e-07
ENSG00000059145	UNKL	HGNC	chr16	0	0	0	0.00986842	0	0.0115741	0	0.010929	0	0.00197239	0	0	0.00790514	0	0	0.00560224	0.00612245	0	0	0.00244499	0	0	0	0.00636943	0.0130435	0	0.00229885	0	0	0	0.0351201	0	0	0.00343184	12	18693	1.83589e-07
ENSG00000059377	TBXAS1	HGNC	chr7	0.010989	0.0137363	0.004004	0.00657895	0	0.0138889	0	0	0.00558659	0.00788955	0	0.0035461	0	0	0.00217391	0.00280112	0.0142857	0.0186047	0.0131579	0.00488998	0	0	0.00218818	0.00636943	0	0.0588235	0.0137931	0	0	0	0.0332717	0	0	0.00716905	19	13404	5.34844e-07
ENSG00000059378	PARP12	HGNC	chr7	0.032967	0.010989	0.002002	0.00328947	0	0.0115741	0.0212766	0	0	0.0118343	0	0.0106383	0	0	0.00434783	0.00560224	0.0102041	0.00697674	0	0.00733496	0.0117647	0	0	0.00636943	0	0.0392157	0.016092	0.00653595	0	0	0.0369686	0	0	0.00775706	19	12588	6.16227e-07
ENSG00000059573	ALDH18A1	HGNC	chr10	0.021978	0.010989	0.00600601	0.00657895	0	0.0208333	0	0	0.00558659	0	0	0.0035461	0	0	0	0.00280112	0.00612245	0.0162791	0	0	0.00588235	0	0	0.00636943	0	0.00980392	0.0206897	0	0	0	0.051756	0	0	0.00591582	15	6530	9.05945e-07
ENSG00000059588	TARBP1	HGNC	chr1	0	0.032967	0.01001	0.0197368	0	0.0185185	0	0.0163934	0.00558659	0.0157791	0	0.0177305	0	0	0.00217391	0.0140056	0.0265306	0.0348837	0	0.00977995	0.0117647	0	0.00875274	0.0127389	0.00869565	0.0294118	0.0229885	0	0.00215054	0	0.0924214	0.0175439	0	0.0130474	22	11618	1.12303e-06
ENSG00000059691	GATB	HGNC	chr4	0	0.010989	0.003003	0.0131579	0	0.00925926	0	0.010929	0.0027933	0.00197239	0	0.0035461	0	0	0	0.00280112	0.00612245	0	0	0.00488998	0.00588235	0	0	0.00636943	0	0.0294118	0.0091954	0	0	0	0.0443623	0	0	0.00499045	16	18739	2.66313e-07
ENSG00000059728	MXD1	HGNC	chr2	0	0.00824176	0.001001	0	0	0.00462963	0	0	0	0.00197239	0	0	0.00395257	0	0	0	0.00204082	0	0	0.00244499	0	0	0	0.0127389	0	0.00980392	0.0114943	0	0	0	0.00924214	0.0175439	0	0.00257898	12	13202	1.95347e-07
ENSG00000059758	CDK17	HGNC	chr12	0	0.00824176	0.004004	0.00986842	0	0.0138889	0	0	0.00837989	0.00591716	0	0.0035461	0	0	0	0	0.0142857	0.00697674	0	0.00733496	0.00588235	0	0	0	0	0.00980392	0.0137931	0	0	0	0.0480591	0	0	0.00484794	14	9740	4.97736e-07
ENSG00000059769	DNAJC25	HGNC	chr9	0	0.00274725	0	0	0	0.00694444	0	0	0	0.00197239	0	0.0035461	0.00395257	0	0	0.00280112	0.00204082	0.00697674	0	0.00244499	0	0	0.00218818	0.00636943	0	0	0.0045977	0	0	0	0.00924214	0	0	0.00169163	13	6483	2.60934e-07
ENSG00000059804	SLC2A3	HGNC	chr12	0	0.00824176	0.004004	0.00657895	0	0.0185185	0	0	0.0027933	0.00788955	0.0166667	0.0035461	0	0	0.00434783	0.00560224	0.0142857	0.0255814	0	0.0122249	0.00588235	0	0.00218818	0	0	0.0196078	0.0252874	0	0	0	0.0665434	0	0	0.0075694	18	14364	5.2697e-07
ENSG00000059915	PSD	HGNC	chr10	0	0.0192308	0.002002	0.0197368	0	0.0231481	0	0.00546448	0.00837989	0.00591716	0	0	0.00790514	0	0.00434783	0.00560224	0.0183673	0.0255814	0	0.00244499	0.00588235	0	0.00218818	0.0127389	0.0130435	0.0196078	0.016092	0	0	0	0.0665434	0	0	0.00861286	20	10721	8.03363e-07
ENSG00000060069	CTDP1	HGNC	chr18	0.010989	0.00824176	0	0.0131579	0	0.0231481	0	0.0163934	0.0139665	0.00394477	0.0166667	0.0070922	0.00395257	0	0.00217391	0.00840336	0.0183673	0.0162791	0	0	0	0	0	0.0191083	0.00869565	0.0392157	0.0137931	0	0	0	0.0665434	0	0	0.00939796	19	12183	7.714e-07
ENSG00000060138	YBX3	HGNC	chr12	0.010989	0.00549451	0	0.00328947	0	0	0	0	0.0027933	0	0	0.0035461	0	0	0	0	0.00612245	0.0116279	0	0.00244499	0	0	0	0.00636943	0	0.00980392	0.00689655	0	0	0	0.0332717	0	0	0.00311059	12	15314	2.0312e-07
ENSG00000060140	STYK1	HGNC	chr12	0.021978	0.00549451	0	0.0131579	0	0.00694444	0	0.010929	0.00558659	0.00788955	0	0.0070922	0.00395257	0	0	0.00560224	0.00816327	0.0116279	0	0.00977995	0.00588235	0	0.00218818	0	0.00434783	0.0490196	0.0091954	0	0	0	0.0277264	0	0	0.00656236	19	4473	1.46711e-06
ENSG00000060237	WNK1	HGNC	chr12	0.010989	0.0659341	0.011011	0.0328947	0.0208333	0.0671296	0.106383	0.00546448	0.0167598	0.0138067	0	0.0070922	0.0237154	0	0.00434783	0.00840336	0.0306122	0.055814	0	0.0122249	0.00588235	0	0.00875274	0.0254777	0.00434783	0.0392157	0.0482759	0.0196078	0	0.00952381	0.15342	0	0	0.0244824	26	29312	8.35235e-07
ENSG00000060303	RPS17P5	HGNC	chr6	0	0.00549451	0.00500501	0	0	0.00925926	0	0.00546448	0.0167598	0	0	0.0035461	0	0	0	0.00280112	0.0122449	0.0139535	0	0	0.0117647	0	0	0.00636943	0.00434783	0	0.016092	0	0	0	0.025878	0	0	0.00421153	14	408	1.03224e-05
ENSG00000060339	CCAR1	HGNC	chr10	0.010989	0.032967	0.013013	0.0328947	0	0.0231481	0	0	0.0139665	0.0138067	0	0.0070922	0.00790514	0	0.00434783	0.00840336	0.0142857	0.0232558	0	0.00733496	0.0176471	0	0.00218818	0	0.00434783	0.0196078	0.0275862	0.00653595	0	0	0.0924214	0.0175439	0	0.0121603	22	13841	8.78568e-07
ENSG00000060491	OGFR	HGNC	chr20	0.032967	0.00274725	0	0.00657895	0.0208333	0.00694444	0.0212766	0.00546448	0	0.00197239	0	0	0.00790514	0	0.00217391	0.00560224	0.0102041	0.00465116	0	0.00244499	0	0	0	0.00636943	0	0.00980392	0.0114943	0	0.00215054	0	0.0425139	0	0	0.00618479	19	5996	1.03149e-06
ENSG00000060558	GNA15	HGNC	chr19	0	0.00824176	0.001001	0.00986842	0	0.0115741	0	0.00546448	0.0027933	0.00591716	0	0	0	0.0172414	0	0.00560224	0	0.00930233	0	0	0.0117647	0	0	0.0127389	0	0	0.00229885	0	0	0	0.0295749	0	0	0.00404192	14	3511	1.15122e-06
ENSG00000060566	CREB3L3	HGNC	chr19	0.021978	0.0137363	0.003003	0.00657895	0	0.00462963	0	0.00546448	0.00558659	0.0118343	0	0	0.00395257	0	0.00217391	0.0140056	0.0163265	0.0232558	0	0.00977995	0	0	0	0.0191083	0.00434783	0.0686275	0.0091954	0	0	0	0.0277264	0	0	0.00822155	19	5085	1.61682e-06
ENSG00000060642	PIGV	HGNC	chr1	0	0.0192308	0.001001	0.00986842	0	0.0138889	0	0	0.00837989	0.00197239	0	0	0.00395257	0.00862069	0	0	0.00408163	0.00930233	0	0.00244499	0	0	0	0.0127389	0	0.00980392	0.0137931	0	0	0	0.0462107	0	0	0.00500879	15	6246	8.0192e-07
ENSG00000060656	PTPRU	HGNC	chr1	0.010989	0.0247253	0.00900901	0.0230263	0	0.025463	0.0212766	0.0218579	0.00837989	0.0177515	0	0.0070922	0.00790514	0	0.00217391	0.00840336	0.0142857	0.0302326	0.0131579	0.00488998	0.0117647	0	0.00656455	0.0318471	0.0130435	0.0490196	0.0367816	0	0	0	0.0887246	0	0	0.0147989	24	13813	1.07138e-06
ENSG00000060688	SNRNP40	HGNC	chr1	0	0.00824176	0.002002	0.00657895	0	0.00694444	0	0	0.0027933	0.00591716	0	0	0	0	0.00217391	0.00280112	0.00816327	0.00697674	0	0.00244499	0.00588235	0	0.00218818	0	0	0	0	0	0	0	0.0203327	0	0	0.00252851	14	6906	3.66133e-07
ENSG00000060709	RIMBP2	HGNC	chr12	0	0.0274725	0.00900901	0.0197368	0	0.0509259	0.0212766	0.0218579	0.0223464	0.025641	0	0.0070922	0.00790514	0	0.00869565	0.00840336	0.0530612	0.0604651	0.0131579	0.00733496	0.0176471	0	0.00218818	0.0509554	0.0173913	0.0980392	0.0321839	0	0.00215054	0	0.0831793	0	0	0.020246	24	9731	2.08056e-06
ENSG00000060718	COL11A1	HGNC	chr1	0.032967	0.0521978	0.014014	0.0427632	0.0208333	0.12037	0.0425532	0.0765027	0.0251397	0.116371	0	0.0106383	0.00395257	0	0.00869565	0.0644258	0.24898	0.2	0	0.0146699	0.0294118	0.0140845	0.0175055	0.0764331	0.00869565	0.205882	0.103448	0	0.00215054	0	0.264325	0.0526316	0	0.0566558	27	16148	3.50854e-06
ENSG00000060749	QSER1	HGNC	chr11	0.010989	0.0412088	0.018018	0.0197368	0	0.0231481	0.0212766	0.00546448	0.0335196	0.0118343	0.0166667	0.0177305	0.0118577	0	0	0	0.0204082	0.0348837	0	0.00733496	0.0235294	0	0.00218818	0.0127389	0	0.0196078	0.0321839	0.00653595	0.00215054	0	0.0961183	0	0	0.0148221	23	15365	9.64669e-07
ENSG00000060762	MPC1	HGNC	chr6	0	0	0.001001	0	0	0	0	0	0	0.00197239	0	0	0	0	0	0	0	0.00232558	0	0	0	0	0	0	0	0	0	0	0	0	0.00369686	0	0	0.000272601	4	3475	7.84463e-08
ENSG00000060971	ACAA1	HGNC	chr3	0	0.00549451	0	0	0	0.0115741	0	0	0	0	0	0	0.00790514	0	0	0	0	0	0	0	0.00588235	0	0.00218818	0	0	0.00980392	0.0045977	0	0	0	0.0184843	0	0	0.00199788	8	16887	1.18309e-07
ENSG00000060982	BCAT1	HGNC	chr12	0.021978	0.00274725	0.003003	0.00657895	0	0.0185185	0	0	0	0.00986193	0	0.0035461	0	0	0.00217391	0.00560224	0.00408163	0.00465116	0	0	0.00588235	0	0	0.0191083	0	0.00980392	0.0091954	0	0	0	0.0221811	0	0	0.00451254	16	21594	2.08972e-07
ENSG00000061273	HDAC7	HGNC	chr12	0.010989	0.0137363	0.001001	0.0164474	0	0.0162037	0.0212766	0	0.00558659	0.00197239	0	0.0035461	0.00790514	0	0	0.00560224	0.00816327	0.00930233	0.0131579	0.00488998	0.00588235	0	0	0.00636943	0.00434783	0	0.0114943	0	0	0	0.0351201	0.0175439	0	0.00668296	21	21268	3.14226e-07
ENSG00000061337	LZTS1	HGNC	chr8	0.010989	0.010989	0.004004	0.0131579	0	0.0185185	0	0.010929	0.00558659	0.00591716	0	0.0035461	0	0.00862069	0.00434783	0.0112045	0.0122449	0.0162791	0	0.00244499	0.00588235	0	0.00218818	0.0191083	0.00434783	0.0196078	0.0206897	0	0	0	0.0480591	0	0	0.00783826	22	7203	1.08819e-06
ENSG00000061455	PRDM6	HGNC	chr5	0	0	0.002002	0	0.0208333	0.0162037	0	0	0	0	0	0	0.00395257	0	0	0.00280112	0	0	0	0	0	0	0	0.00636943	0	0	0	0	0	0	0.0295749	0	0	0.00247688	7	10736	2.30708e-07
ENSG00000061492	WNT8A	HGNC	chr5	0	0.00824176	0	0.00657895	0	0.00694444	0	0	0	0.00591716	0	0	0	0	0	0.00560224	0.0122449	0.00697674	0	0.00244499	0	0	0	0.00636943	0	0	0.00689655	0	0	0	0.0166359	0	0	0.0025713	11	4573	5.62279e-07
ENSG00000061656	SPAG4	HGNC	chr20	0	0.00824176	0.003003	0.0131579	0.0208333	0.00694444	0	0	0.00837989	0.00394477	0	0	0	0	0	0.00280112	0.00816327	0.0162791	0	0.00244499	0	0.00704225	0	0.0127389	0	0.00980392	0.0091954	0	0	0	0.012939	0	0	0.00442161	16	4973	8.89122e-07
ENSG00000061676	NCKAP1	HGNC	chr2	0.010989	0.0357143	0.011011	0.00986842	0	0.0231481	0.0638298	0.010929	0.00837989	0.00986193	0	0	0.00395257	0	0.00434783	0.00560224	0.0204082	0.0255814	0	0.00977995	0.0235294	0	0.00437637	0.0127389	0	0.0392157	0.0206897	0	0	0	0.0702403	0.0526316	0	0.0144493	22	25646	5.63412e-07
ENSG00000061794	MRPS35	HGNC	chr12	0	0.00274725	0.002002	0	0	0.00462963	0	0	0.00558659	0.00394477	0	0	0	0	0	0.00280112	0.00816327	0.00465116	0	0	0.00588235	0	0.00218818	0	0	0.00980392	0.0045977	0	0	0	0.025878	0.0175439	0	0.00304302	14	4556	6.67916e-07
ENSG00000061918	GUCY1B3	HGNC	chr4	0	0.010989	0.00500501	0.0164474	0	0.0300926	0	0	0.0027933	0.00788955	0	0.0035461	0.00790514	0	0	0.00840336	0.0142857	0.0139535	0	0.00733496	0.00588235	0	0	0.0318471	0.00434783	0	0.0252874	0	0	0	0.0351201	0	0	0.00700395	17	7012	9.98852e-07
ENSG00000061936	SFSWAP	HGNC	chr12	0	0.021978	0.003003	0.0263158	0	0.0324074	0	0	0.0027933	0.0138067	0	0	0.00395257	0	0	0.00280112	0.0204082	0.0302326	0	0	0	0	0.00218818	0.00636943	0.00434783	0.00980392	0.0137931	0	0	0	0.0813309	0	0	0.00834945	16	20089	4.15623e-07
ENSG00000061938	TNK2	HGNC	chr3	0	0.0164835	0.00500501	0.0131579	0.0208333	0.0138889	0	0.010929	0.0027933	0.00986193	0	0	0	0	0	0.00560224	0.0122449	0.0232558	0	0.00244499	0.00588235	0	0.00656455	0.00636943	0.00869565	0.0490196	0.0114943	0	0	0	0.038817	0	0	0.00798011	19	25955	3.07459e-07
ENSG00000061987	MON2	HGNC	chr12	0	0.0274725	0.00500501	0.0197368	0	0.0509259	0.0212766	0.00546448	0.00837989	0.0118343	0.0166667	0.0035461	0.00790514	0	0.00652174	0.0140056	0.0204082	0.0465116	0	0.0122249	0.00588235	0	0.00437637	0.0318471	0.00869565	0.0490196	0.0206897	0	0	0	0.127542	0.0175439	0	0.0164691	24	27129	6.07068e-07
ENSG00000062038	CDH3	HGNC	chr16	0	0.0247253	0.001001	0.00657895	0	0.00925926	0	0.00546448	0.00558659	0.0216963	0	0	0.00395257	0	0.00217391	0.00280112	0.0183673	0.0116279	0	0	0	0	0	0	0.00434783	0	0.0114943	0	0	0	0.0314233	0	0	0.00486364	15	11846	4.10572e-07
ENSG00000062096	ARSF	HGNC	chrX	0	0.00549451	0.002002	0.00986842	0	0.0138889	0.0425532	0.010929	0.0167598	0.00591716	0	0.0070922	0	0	0	0	0.0367347	0.0232558	0	0.00733496	0.0117647	0	0.00437637	0	0	0.0196078	0.00229885	0	0.00215054	0	0.0480591	0	0	0.00818449	18	2737	2.99031e-06
ENSG00000062194	GPBP1	HGNC	chr5	0	0.010989	0.001001	0.0131579	0	0.0138889	0	0.010929	0.00558659	0.00394477	0.0333333	0.0035461	0.0118577	0	0	0	0.00612245	0.00232558	0	0.00244499	0	0	0	0	0	0.00980392	0.0229885	0	0	0	0.0314233	0.0175439	0	0.00608748	17	11319	5.37811e-07
ENSG00000062282	DGAT2	HGNC	chr11	0	0.00549451	0.002002	0.00986842	0	0.00462963	0	0	0.00837989	0.00394477	0	0	0.00395257	0	0	0.00560224	0.00204082	0.00697674	0	0.00244499	0.00588235	0	0.00218818	0.00636943	0.00434783	0.0490196	0.0045977	0	0	0	0.0203327	0	0	0.0044871	18	14231	3.15305e-07
ENSG00000062370	ZNF112	HGNC	chr19	0.010989	0.021978	0.00700701	0.00986842	0	0.0347222	0.0212766	0.00546448	0.00837989	0.0177515	0	0.0035461	0	0	0.00217391	0.00840336	0.0142857	0.0209302	0	0.00488998	0.00588235	0	0.00437637	0.0254777	0	0.0196078	0.0137931	0	0	0	0.077634	0.0175439	0	0.0107873	22	8573	1.25829e-06
ENSG00000062485	CS	HGNC	chr12	0.010989	0.0137363	0.003003	0.00986842	0	0.0115741	0.0425532	0	0	0.00591716	0	0	0.00395257	0	0	0.00560224	0.00408163	0.00465116	0	0	0	0	0.00437637	0.00636943	0	0.00980392	0.00229885	0	0	0	0.0295749	0	0	0.00510158	16	19223	2.65389e-07
ENSG00000062524	LTK	HGNC	chr15	0	0.00824176	0.00500501	0.00328947	0	0.0162037	0	0	0	0.00394477	0	0	0.0118577	0	0.00434783	0.0112045	0.0122449	0.0116279	0	0.00244499	0.00588235	0	0	0	0	0.0196078	0.0137931	0.00653595	0	0	0.0406654	0	0	0.00536052	16	8753	6.12421e-07
ENSG00000062582	MRPS24	HGNC	chr7	0	0.00274725	0	0	0	0.00231481	0	0	0	0.00197239	0	0.0035461	0	0	0	0	0	0.00232558	0	0.00244499	0	0	0	0.00636943	0	0.00980392	0	0	0	0	0.00739372	0	0	0.00117934	9	4186	2.81734e-07
ENSG00000062598	ELMO2	HGNC	chr20	0	0.0137363	0.00500501	0.0131579	0	0.0115741	0	0.00546448	0.00837989	0.00986193	0	0	0	0.00862069	0.00434783	0.0112045	0.00816327	0.00465116	0.0131579	0.00244499	0.00588235	0	0.00218818	0.00636943	0.00434783	0.00980392	0.0137931	0.00653595	0	0	0.0425139	0	0.0125	0.00677892	23	16954	3.99842e-07
ENSG00000062650	WAPAL	HGNC	chr10	0	0.0247253	0.001001	0.0131579	0	0.0231481	0	0	0.00837989	0.0138067	0	0.0106383	0.00790514	0	0.00434783	0.0140056	0.0163265	0.0209302	0	0.00488998	0.0117647	0	0.00437637	0.0509554	0	0.0196078	0.0229885	0	0.00215054	0	0.0831793	0	0	0.0108571	20	16375	6.63031e-07
ENSG00000062716	VMP1	HGNC	chr17	0	0.0137363	0.004004	0.00986842	0	0.0277778	0.0425532	0.00546448	0.0027933	0.00197239	0	0.0035461	0.00395257	0	0.00217391	0	0.0122449	0.0116279	0	0	0.00588235	0	0.00218818	0.00636943	0	0.00980392	0.0045977	0	0.00215054	0	0.0351201	0	0	0.0062978	20	14044	4.48434e-07
ENSG00000062725	APPBP2	HGNC	chr17	0.010989	0.010989	0.004004	0	0	0.0115741	0	0	0.0027933	0.00394477	0	0	0.00395257	0	0	0.00560224	0.0183673	0.0139535	0	0.00244499	0	0	0.00218818	0.00636943	0.00869565	0.0196078	0.0045977	0	0	0	0.0314233	0.0175439	0	0.00542548	18	13300	4.07931e-07
ENSG00000062822	POLD1	HGNC	chr19	0.010989	0.010989	0.002002	0.00657895	0	0.0509259	0	0	0	0.00394477	0	0.0070922	0.0158103	0	0	0.00840336	0.00612245	0.0139535	0	0.00488998	0	0	0.00218818	0.0127389	0.0130435	0.0294118	0.016092	0	0	0	0.0609982	0	0.0125	0.00874769	19	9503	9.20519e-07
ENSG00000063015	SEZ6	HGNC	chr17	0	0.00274725	0.00500501	0.00986842	0	0.0115741	0	0.00546448	0.00558659	0.00591716	0	0.0106383	0	0	0.00434783	0	0.0163265	0.00930233	0	0	0.00588235	0	0.00218818	0.0127389	0	0.0392157	0.00689655	0	0	0	0.0499076	0	0	0.00616991	17	15213	4.05569e-07
ENSG00000063046	EIF4B	HGNC	chr12	0	0.0137363	0.003003	0.0131579	0	0.0115741	0	0	0.0027933	0.00986193	0	0.0035461	0.00395257	0	0.00434783	0	0.0122449	0.00232558	0	0.00488998	0.0117647	0	0.00218818	0.0127389	0.00869565	0.0294118	0.00689655	0	0	0	0.0314233	0.0175439	0	0.00624534	20	10076	6.19824e-07
ENSG00000063127	SLC6A16	HGNC	chr19	0	0.010989	0.003003	0.00657895	0	0.0162037	0.0212766	0.00546448	0.00837989	0.00591716	0	0.0035461	0	0	0	0	0.0122449	0.0139535	0	0	0.00588235	0	0.00437637	0.0382166	0.00434783	0.0294118	0.0183908	0	0.00215054	0	0.0443623	0	0	0.00771805	19	6133	1.25845e-06
ENSG00000063169	GLTSCR1	HGNC	chr19	0	0.0137363	0	0.00986842	0.0208333	0.037037	0.0425532	0.00546448	0	0.00394477	0	0	0.0118577	0	0	0.0112045	0.00816327	0.00930233	0.0263158	0	0.0117647	0	0.00218818	0.0254777	0.0130435	0.0196078	0.00229885	0	0	0	0.0277264	0	0	0.00916328	19	13534	6.77056e-07
ENSG00000063176	SPHK2	HGNC	chr19	0.010989	0.0137363	0.003003	0.0131579	0.0416667	0.0138889	0	0.00546448	0.0027933	0.00591716	0	0.0070922	0.00395257	0	0	0.00280112	0.00612245	0.00232558	0	0.00244499	0.00588235	0	0	0.00636943	0.00434783	0	0.0114943	0.00653595	0.00215054	0	0.0425139	0	0	0.00650454	22	16972	3.83251e-07
ENSG00000063177	RPL18	HGNC	chr19	0	0.00824176	0.001001	0.00328947	0	0	0	0	0	0	0	0	0	0	0	0.00280112	0	0	0	0	0	0	0	0	0	0	0.00689655	0	0	0	0.00739372	0	0	0.000897685	6	12650	7.09633e-08
ENSG00000063180	CA11	HGNC	chr19	0	0.010989	0.00800801	0.0164474	0	0.0115741	0	0	0.00558659	0.00394477	0	0	0	0	0.00217391	0.00840336	0.00408163	0.0209302	0	0	0	0	0	0	0	0.0392157	0.00229885	0	0	0	0.0221811	0	0	0.00472226	13	2677	1.76401e-06
ENSG00000063241	ISOC2	HGNC	chr19	0	0.00824176	0	0	0	0.00231481	0	0.00546448	0.0027933	0	0	0.0035461	0.00790514	0	0	0	0.00408163	0	0	0	0.00588235	0	0	0	0	0	0.00229885	0	0	0	0.012939	0	0	0.00168083	10	7035	2.38924e-07
ENSG00000063244	U2AF2	HGNC	chr19	0	0.021978	0.001001	0.00657895	0	0.0115741	0	0	0.0027933	0.00394477	0	0	0.00790514	0	0	0.00840336	0.00612245	0.00930233	0	0	0	0	0	0.0127389	0.00434783	0.00980392	0.0137931	0	0	0	0.0443623	0	0	0.00498938	15	6725	7.41915e-07
ENSG00000063245	EPN1	HGNC	chr19	0	0.00549451	0.004004	0.00328947	0	0.0138889	0	0.0163934	0.0027933	0.00986193	0	0.0035461	0.00395257	0	0.00217391	0	0.0142857	0.00232558	0	0	0.00588235	0	0.00218818	0.0127389	0	0.0196078	0.00229885	0	0	0	0.0369686	0	0	0.00489982	18	20391	2.40293e-07
ENSG00000063322	MED29	HGNC	chr19	0	0.00824176	0	0.00657895	0	0	0.0212766	0	0	0.00788955	0	0	0	0	0	0	0	0.00232558	0	0.00488998	0.00588235	0	0	0	0	0	0	0	0	0	0.0147874	0	0	0.00217795	8	14752	1.47637e-07
ENSG00000063438	AHRR	HGNC	chr5	0	0.010989	0.003003	0.0164474	0	0.00925926	0.0212766	0.00546448	0.00837989	0.00591716	0	0	0.00395257	0	0.00217391	0	0.0122449	0.0232558	0	0	0.0117647	0	0.00218818	0.00636943	0	0.0294118	0.0114943	0	0.00215054	0	0.0406654	0.0175439	0	0.00739249	20	14170	5.217e-07
ENSG00000063515	GSC2	HGNC	chr22	0	0.00274725	0.001001	0	0	0.00231481	0	0	0	0	0	0	0	0	0	0	0	0.00697674	0	0	0	0	0	0	0	0	0.0045977	0	0	0	0.00739372	0	0	0.000758522	6	1033	7.34291e-07
ENSG00000063587	ZNF275	HGNC	chrX	0	0.00549451	0.004004	0.00657895	0	0.0138889	0	0	0.0027933	0	0	0	0	0	0.00434783	0	0.00816327	0.00697674	0	0.00244499	0	0	0	0	0	0	0.0114943	0	0	0	0.0499076	0	0	0.00351801	11	12831	2.7418e-07
ENSG00000063601	MTMR1	HGNC	chrX	0.021978	0.0192308	0.003003	0.0164474	0	0.0324074	0.0851064	0.00546448	0.0111732	0.00394477	0	0.0035461	0	0.0258621	0.00652174	0.00560224	0.0244898	0.0162791	0	0.00488998	0	0	0	0.0127389	0.00434783	0	0.0183908	0	0.00215054	0	0.0813309	0.0175439	0	0.0128015	22	11768	1.08782e-06
ENSG00000063660	GPC1	HGNC	chr2	0	0.00549451	0	0.0197368	0	0.0115741	0	0	0	0	0	0	0.00395257	0	0.00217391	0.00280112	0.00204082	0.00232558	0	0.00244499	0	0	0	0	0	0.00980392	0.00689655	0	0.00215054	0.00952381	0.0221811	0	0	0.00312425	14	10603	2.94658e-07
ENSG00000063761	ADCK1	HGNC	chr14	0	0.010989	0.001001	0.00986842	0	0.00694444	0.0425532	0.00546448	0.00558659	0.00591716	0	0	0	0	0.00652174	0.00560224	0.0102041	0.0139535	0	0.00244499	0.0117647	0	0	0.00636943	0.00869565	0.0196078	0.0045977	0	0.00215054	0	0.0332717	0	0	0.00646995	20	8607	7.51708e-07
ENSG00000063854	HAGH	HGNC	chr16	0	0.00274725	0	0.00328947	0	0.00231481	0	0	0	0	0	0	0.00790514	0	0	0	0.00612245	0	0	0	0.00588235	0	0.00218818	0	0	0	0.0091954	0	0	0	0.00924214	0	0	0.00148143	9	10263	1.44347e-07
ENSG00000063978	RNF4	HGNC	chr4	0	0.00549451	0	0	0	0.00231481	0	0	0	0.00394477	0	0.0070922	0	0	0	0	0.00204082	0	0	0	0	0	0	0	0	0	0	0	0	0	0.0110906	0	0	0.000969021	6	16939	5.72065e-08
ENSG00000064012	CASP8	HGNC	chr2	0	0.021978	0.01001	0.0460526	0	0.0300926	0	0.0163934	0	0.0848126	0	0.0035461	0	0	0.00217391	0.00280112	0.00816327	0.0255814	0	0.00488998	0.0117647	0	0.00218818	0.00636943	0	0.0196078	0.0183908	0	0	0	0.138632	0.0350877	0	0.0148041	19	14291	1.03591e-06
ENSG00000064042	LIMCH1	HGNC	chr4	0	0.0164835	0.002002	0.0164474	0	0.0231481	0	0.010929	0.00837989	0.00591716	0	0	0	0	0.00434783	0	0.00612245	0.0139535	0	0.00488998	0.00588235	0	0.00437637	0.0254777	0.00434783	0.0588235	0.0206897	0	0	0	0.0924214	0.0350877	0	0.0109008	19	27690	3.93674e-07
ENSG00000064102	ASUN	HGNC	chr12	0.010989	0.0192308	0.004004	0.0131579	0	0.0138889	0.0212766	0	0.00837989	0.00197239	0	0.0106383	0	0	0.00217391	0.00280112	0.0122449	0.00232558	0.0131579	0.00244499	0.0117647	0	0.00218818	0.0127389	0.00434783	0.0196078	0.0114943	0	0	0	0.0443623	0	0	0.00743	22	5757	1.2906e-06
ENSG00000064115	TM7SF3	HGNC	chr12	0	0.0137363	0.004004	0.00657895	0	0.025463	0	0.00546448	0.00837989	0.00788955	0	0	0	0	0	0.00560224	0.00408163	0.0116279	0	0	0.0117647	0.00704225	0.00437637	0	0	0.0196078	0.0045977	0	0	0	0.0480591	0	0	0.00570533	16	9575	5.95857e-07
ENSG00000064195	DLX3	HGNC	chr17	0.010989	0.0164835	0.001001	0.00328947	0	0.00231481	0	0	0.0027933	0.00197239	0	0.0035461	0.00790514	0	0	0	0	0.00465116	0	0	0	0	0.00437637	0	0	0	0.0137931	0	0	0	0.0277264	0.0175439	0	0.00358744	14	3436	1.04408e-06
ENSG00000064199	SPA17	HGNC	chr11	0	0.00549451	0.001001	0.00328947	0	0.00462963	0.0212766	0	0	0.00197239	0	0	0	0	0.00217391	0.00280112	0.00204082	0.00232558	0	0	0.00588235	0	0	0.00636943	0	0	0.00229885	0	0	0	0.0147874	0	0	0.00231343	14	6991	3.30915e-07
ENSG00000064201	TSPAN32	HGNC	chr11	0	0	0.002002	0.00657895	0	0	0	0	0	0	0	0	0	0	0.00217391	0	0.00816327	0	0	0	0	0	0.00218818	0.00636943	0	0.00980392	0	0	0	0	0.0147874	0	0	0.00157779	8	11181	1.41114e-07
ENSG00000064205	WISP2	HGNC	chr20	0.010989	0.00824176	0.002002	0	0	0.00925926	0.0212766	0.00546448	0	0.00394477	0	0	0	0	0.00217391	0.00840336	0.00408163	0	0	0	0.00588235	0	0.00218818	0	0	0	0.00689655	0	0	0	0.0203327	0	0	0.00336778	14	9012	3.73699e-07
ENSG00000064218	DMRT3	HGNC	chr9	0.010989	0.0137363	0.001001	0	0	0.0115741	0	0	0.00558659	0	0	0	0.00395257	0	0.00217391	0.00560224	0.0265306	0.0116279	0	0.00733496	0.0235294	0	0	0.00636943	0.00434783	0.0196078	0.016092	0	0	0	0.0240296	0	0	0.00588137	17	2680	2.19454e-06
ENSG00000064225	ST3GAL6	HGNC	chr3	0	0.010989	0.001001	0.0131579	0	0.0115741	0	0	0.0111732	0.00394477	0	0	0	0	0.00217391	0.00280112	0.00612245	0.00697674	0	0.00244499	0	0	0.00218818	0.0254777	0	0	0.0114943	0	0	0	0.0369686	0	0	0.00449963	15	18520	2.42961e-07
ENSG00000064270	ATP2C2	HGNC	chr16	0.010989	0.010989	0.00700701	0.00986842	0	0.0185185	0.0212766	0	0.00558659	0.0138067	0	0	0.00395257	0	0.00434783	0.0112045	0.00204082	0.00232558	0	0.00244499	0.00588235	0	0.00218818	0.0191083	0.00434783	0.0392157	0.00689655	0	0	0	0.051756	0	0	0.00768949	21	13718	5.6054e-07
ENSG00000064300	NGFR	HGNC	chr17	0.010989	0.00549451	0	0.00328947	0	0.0138889	0.0212766	0	0.0027933	0.00591716	0	0.0035461	0.00395257	0.00862069	0.00217391	0.00560224	0.00612245	0.00697674	0	0.00488998	0	0	0.00218818	0.0127389	0	0.0294118	0.0206897	0	0.00215054	0	0.0110906	0	0	0.00556979	21	5404	1.03068e-06
ENSG00000064309	CDON	HGNC	chr11	0	0.0247253	0.004004	0.0230263	0	0.0625	0	0.00546448	0.0027933	0.0118343	0	0.0035461	0.0118577	0	0.00434783	0.0140056	0.0183673	0.0232558	0	0.00977995	0.00588235	0	0.00218818	0.0318471	0.00869565	0.0392157	0.0275862	0	0	0	0.112754	0	0	0.013566	21	17845	7.60212e-07
ENSG00000064313	TAF2	HGNC	chr8	0	0.0247253	0.00600601	0.0131579	0.0625	0.0277778	0	0.0218579	0.0167598	0.00788955	0	0.0035461	0.00395257	0	0.00217391	0.00560224	0.0244898	0.0302326	0	0.00244499	0.0117647	0	0	0.0254777	0	0.0294118	0.016092	0	0.00215054	0	0.0979667	0	0	0.0132115	21	9438	1.39982e-06
ENSG00000064393	HIPK2	HGNC	chr7	0	0.010989	0.01001	0.00986842	0	0.037037	0	0.010929	0.0139665	0.00394477	0	0.0070922	0.0237154	0	0.00217391	0.0140056	0.0122449	0.0209302	0	0.0146699	0.0176471	0	0.00656455	0.0254777	0	0.0784314	0.0183908	0	0	0	0.0720887	0	0	0.0124296	20	17904	6.94236e-07
ENSG00000064419	TNPO3	HGNC	chr7	0	0.0302198	0.00800801	0.00328947	0	0.0300926	0	0.010929	0.00837989	0.00591716	0	0	0.0118577	0	0.00217391	0.00280112	0.0142857	0.0162791	0	0.0122249	0.00588235	0	0.00218818	0.0191083	0.00869565	0.0196078	0.00689655	0	0	0	0.0609982	0	0	0.00847986	20	6841	1.23956e-06
ENSG00000064490	RFXANK	HGNC	chr19	0	0.00549451	0.00500501	0.00328947	0	0.00231481	0	0	0.0027933	0	0	0	0	0.00862069	0	0	0	0.00465116	0	0.00244499	0	0	0.00218818	0	0	0	0.00229885	0	0	0	0.0147874	0	0	0.00163298	11	7806	2.09196e-07
ENSG00000064545	TMEM161A	HGNC	chr19	0.010989	0.00274725	0.002002	0	0	0.00462963	0	0.00546448	0.0027933	0.00788955	0	0	0	0	0	0.00840336	0	0.00232558	0	0.00244499	0	0	0.00437637	0.00636943	0	0.00980392	0.0045977	0	0	0	0.025878	0	0	0.00305196	15	10663	2.86219e-07
ENSG00000064547	LPAR2	HGNC	chr19	0	0.00824176	0.001001	0.00328947	0	0.0138889	0	0	0	0.00197239	0	0.0035461	0	0	0	0.00280112	0.00204082	0.00930233	0.0131579	0	0.00588235	0	0	0	0	0.00980392	0.00229885	0	0	0	0.0406654	0	0	0.00357249	14	7375	4.84406e-07
ENSG00000064601	CTSA	HGNC	chr20	0	0.00274725	0.003003	0.00657895	0	0.00925926	0	0	0	0.00197239	0	0.0141844	0.00790514	0	0	0	0.00408163	0.00697674	0	0.00244499	0	0	0	0	0	0.0196078	0.00229885	0	0	0	0.0295749	0	0	0.00335258	13	12874	2.60415e-07
ENSG00000064607	SUGP2	HGNC	chr19	0.010989	0.0302198	0.00500501	0.0164474	0	0.0185185	0	0	0	0.00394477	0	0.0035461	0.00790514	0	0	0.00280112	0.0122449	0.0186047	0	0.00488998	0.00588235	0	0.00437637	0	0.00434783	0.0196078	0.0206897	0	0	0	0.0554529	0	0	0.00743858	18	22228	3.34649e-07
ENSG00000064651	SLC12A2	HGNC	chr5	0.010989	0.0192308	0.00500501	0.0230263	0	0.037037	0	0.00546448	0.0111732	0.00394477	0	0.0141844	0.00395257	0	0.0108696	0.0140056	0.0285714	0.0232558	0	0.00488998	0.0117647	0	0	0.044586	0	0.00980392	0.0137931	0	0	0	0.0739372	0	0	0.0111965	20	16321	6.86019e-07
ENSG00000064652	SNX24	HGNC	chr5	0	0	0.002002	0	0	0.00231481	0	0	0.0027933	0.00197239	0	0	0	0	0	0	0.0102041	0.00465116	0	0	0.0117647	0	0.00218818	0.00636943	0	0.0196078	0.00689655	0	0	0	0.0110906	0	0	0.00248046	12	6827	3.6333e-07
ENSG00000064655	EYA2	HGNC	chr20	0.021978	0.0247253	0.004004	0.0131579	0	0.0115741	0	0	0.0027933	0.00394477	0	0.0106383	0	0	0.00217391	0	0.022449	0.0162791	0	0.00488998	0.0117647	0	0.00656455	0.0191083	0	0.107843	0.0091954	0	0	0	0.0369686	0	0	0.0100016	18	4350	2.29921e-06
ENSG00000064666	CNN2	HGNC	chr19	0	0.010989	0	0.00328947	0	0.00925926	0.0212766	0	0.0027933	0.00197239	0	0.0035461	0	0	0.00217391	0.00280112	0	0.00232558	0	0.00244499	0.00588235	0	0	0.00636943	0	0.0196078	0	0	0.00215054	0	0.0147874	0	0	0.00338392	16	8113	4.17098e-07
ENSG00000064687	ABCA7	HGNC	chr19	0.010989	0.0412088	0.00500501	0.0296053	0.0208333	0.0648148	0.0425532	0.00546448	0.00558659	0.0177515	0	0.0141844	0.0158103	0	0.0152174	0.0140056	0.0408163	0.0325581	0	0.00244499	0.0235294	0	0.0153173	0.0191083	0.00869565	0.0588235	0.0321839	0.00653595	0.00215054	0	0.12939	0.0175439	0	0.0209736	27	15455	1.35707e-06
ENSG00000064692	SNCAIP	HGNC	chr5	0.021978	0.0247253	0.00900901	0.0197368	0.0416667	0.0208333	0.0212766	0.00546448	0.00837989	0.00788955	0	0	0.0118577	0	0	0.0112045	0.0183673	0.0139535	0	0.00488998	0.0294118	0	0.00218818	0.0191083	0.00434783	0.147059	0.0275862	0	0	0	0.0813309	0.0175439	0	0.0172669	23	17918	9.63664e-07
ENSG00000064703	DDX20	HGNC	chr1	0	0.0274725	0.003003	0.00986842	0	0.0115741	0	0	0	0.00986193	0	0.0070922	0.0158103	0	0	0.00280112	0.00612245	0.00697674	0	0	0.00588235	0	0	0.00636943	0.00434783	0	0.0091954	0	0	0	0.0536044	0	0	0.00545401	15	10592	5.14917e-07
ENSG00000064726	BTBD1	HGNC	chr15	0	0	0.003003	0.00328947	0	0.00462963	0.0212766	0.00546448	0.0027933	0.00394477	0	0	0	0	0.00217391	0.0140056	0.00204082	0.00232558	0	0.00244499	0	0	0.00218818	0.00636943	0	0	0.00689655	0	0	0	0.0147874	0	0	0.0029586	16	5970	4.95578e-07
ENSG00000064763	FAR2	HGNC	chr12	0.010989	0.0137363	0.001001	0.00328947	0	0.00694444	0	0.00546448	0.00558659	0.00591716	0	0	0.00395257	0	0	0.00280112	0.0265306	0.0186047	0	0.00244499	0	0	0	0.0127389	0.00434783	0	0.0183908	0	0	0	0.0277264	0	0	0.00516564	17	9059	5.70222e-07
ENSG00000064787	BCAS1	HGNC	chr20	0	0.0192308	0.011011	0.00328947	0	0.00925926	0	0.00546448	0.00837989	0.00788955	0	0	0.00395257	0	0	0.00560224	0.0163265	0.0116279	0	0.00488998	0	0	0	0	0	0.0392157	0.0275862	0	0	0	0.0462107	0	0.0125	0.00704352	16	8931	7.8866e-07
ENSG00000064835	POU1F1	HGNC	chr3	0	0	0	0.00657895	0.0208333	0.0115741	0	0	0	0.00394477	0	0	0	0	0.00652174	0.00280112	0.00612245	0.0139535	0	0	0	0	0.00218818	0.0254777	0	0	0.00229885	0	0	0	0.025878	0	0	0.00388402	12	2749	1.41288e-06
ENSG00000064886	CHI3L2	HGNC	chr1	0	0.010989	0.002002	0.00657895	0	0.0162037	0	0	0.00558659	0.00394477	0	0.0035461	0	0	0	0.00280112	0.00408163	0.00697674	0	0.00488998	0	0	0.00218818	0.00636943	0	0.0196078	0.00689655	0	0	0	0.0425139	0	0	0.00439929	16	6835	6.43641e-07
ENSG00000064932	SBNO2	HGNC	chr19	0.010989	0.0164835	0.00700701	0.0164474	0	0.0231481	0.0212766	0.010929	0.00558659	0.00591716	0	0.0035461	0	0	0	0.0112045	0.00612245	0.00697674	0	0	0.0352941	0	0	0.00636943	0.00434783	0.0294118	0.0114943	0	0	0	0.0591497	0.0175439	0	0.00937106	20	12501	7.49625e-07
ENSG00000064933	PMS1	HGNC	chr2	0.010989	0.0137363	0.00800801	0.0164474	0	0.0185185	0	0.010929	0.00837989	0.00986193	0	0	0	0	0.00434783	0.00280112	0.022449	0.0186047	0	0.00244499	0.0117647	0	0	0.0127389	0	0.0196078	0.0114943	0	0.00215054	0	0.0536044	0	0	0.00784479	19	13687	5.73156e-07
ENSG00000064961	HMG20B	HGNC	chr19	0	0.00824176	0.002002	0.00986842	0	0.0115741	0	0	0	0.00197239	0	0	0	0	0	0	0	0.00232558	0	0	0.00588235	0	0	0	0	0.00980392	0	0	0	0	0.0184843	0	0	0.0021259	9	11429	1.8601e-07
ENSG00000064989	CALCRL	HGNC	chr2	0.010989	0.021978	0.004004	0	0	0.0115741	0	0.00546448	0.0027933	0.00591716	0	0	0.00395257	0	0.00217391	0	0.0346939	0.0232558	0	0.00244499	0	0	0.00218818	0.0191083	0.00434783	0.0686275	0.0091954	0	0	0	0.0499076	0	0	0.00856412	18	7744	1.1059e-06
ENSG00000064995	TAF11	HGNC	chr6	0	0.0192308	0	0.00986842	0	0.00462963	0	0	0.0027933	0	0	0	0	0	0	0	0	0.00232558	0.0131579	0.00244499	0	0	0	0	0	0	0.00229885	0	0	0	0.00369686	0	0	0.00183171	9	2808	6.52317e-07
ENSG00000064999	ANKS1A	HGNC	chr6	0	0.0302198	0.003003	0.0197368	0.0416667	0.0277778	0.0212766	0	0.0027933	0.00591716	0	0	0.0118577	0	0.00217391	0.00840336	0.00816327	0.0162791	0	0.00488998	0.0176471	0	0.00218818	0.0127389	0.00434783	0.0392157	0.0206897	0	0.00215054	0	0.0757856	0.0175439	0	0.0120141	23	7304	1.64487e-06
ENSG00000065000	AP3D1	HGNC	chr19	0.010989	0.0192308	0.004004	0.0263158	0	0.0208333	0	0.010929	0.0027933	0.0236686	0	0	0	0	0	0.00560224	0.0122449	0.0325581	0	0	0.00588235	0	0	0.00636943	0.0173913	0	0.0137931	0	0	0	0.0443623	0.0175439	0	0.00831853	17	19591	4.2461e-07
ENSG00000065029	ZNF76	HGNC	chr6	0	0.00549451	0.003003	0.00328947	0	0.00462963	0	0	0.00837989	0.00197239	0	0.0035461	0.00395257	0	0	0.00840336	0.00612245	0.00465116	0.0131579	0	0.0117647	0	0.00437637	0.00636943	0	0.0196078	0.00689655	0	0.00215054	0	0.0295749	0	0	0.00446493	19	13780	3.24015e-07
ENSG00000065054	SLC9A3R2	HGNC	chr16	0.010989	0	0	0.00657895	0	0.00462963	0	0.00546448	0	0.00197239	0	0	0	0	0.00217391	0	0	0.00232558	0	0	0.00588235	0	0	0	0.00434783	0	0.00229885	0.00653595	0	0	0.0203327	0	0	0.00222823	12	7234	3.08022e-07
ENSG00000065057	NTHL1	HGNC	chr16	0	0.00824176	0.002002	0.00328947	0	0.00231481	0	0	0	0.00197239	0	0.0035461	0	0	0	0.00280112	0.0102041	0.00232558	0	0	0	0	0	0	0	0	0.0091954	0	0	0	0.00924214	0	0	0.00167075	11	5360	3.11708e-07
ENSG00000065060	UHRF1BP1	HGNC	chr6	0.010989	0.0384615	0.00500501	0.0460526	0	0.025463	0.0212766	0	0.027933	0.00986193	0	0.0070922	0	0	0.00217391	0.0112045	0.0204082	0.0302326	0	0.00733496	0.0117647	0	0.0109409	0.0191083	0.00869565	0.0196078	0.0206897	0	0	0	0.0942699	0	0	0.0135929	21	10123	1.34277e-06
ENSG00000065135	GNAI3	HGNC	chr1	0	0.0137363	0.002002	0.0197368	0	0.00694444	0	0	0	0	0	0.0035461	0.00395257	0	0.00217391	0	0.00204082	0.00232558	0	0.00488998	0.00588235	0	0	0.00636943	0	0.00980392	0.0114943	0	0	0	0.0166359	0.0175439	0	0.00391146	16	27249	1.43545e-07
ENSG00000065150	IPO5	HGNC	chr13	0.010989	0.0137363	0.002002	0.0197368	0.0416667	0.025463	0	0.0163934	0.0111732	0.00788955	0	0.0106383	0	0	0.00434783	0	0.00408163	0.0186047	0	0	0.00588235	0	0.00656455	0.00636943	0.00869565	0.0392157	0.0206897	0.00653595	0	0.00952381	0.077634	0	0	0.0111465	22	19223	5.79851e-07
ENSG00000065154	OAT	HGNC	chr10	0	0	0.001001	0.00657895	0	0.00231481	0	0.010929	0.00558659	0	0	0	0.00395257	0	0.00217391	0.00560224	0.00204082	0.00465116	0	0.00244499	0.0117647	0	0	0.00636943	0	0.00980392	0.00689655	0	0	0	0.0295749	0	0	0.00338441	16	6601	5.12711e-07
ENSG00000065183	WDR3	HGNC	chr1	0	0.010989	0.003003	0.0296053	0	0.0185185	0	0	0.0027933	0.0118343	0	0	0	0	0.00434783	0	0.0163265	0.0116279	0	0	0.0117647	0	0.00656455	0	0.00869565	0.0392157	0.0091954	0	0	0	0.0757856	0	0	0.00788689	15	11684	6.75016e-07
ENSG00000065243	PKN2	HGNC	chr1	0	0.0247253	0.00700701	0.0164474	0	0.025463	0.0212766	0.010929	0.00558659	0.00788955	0	0.0035461	0	0.00862069	0.00652174	0.00560224	0.0102041	0.0116279	0	0	0	0	0.00875274	0.044586	0.00434783	0.00980392	0.0275862	0	0	0.00952381	0.0720887	0.0175439	0	0.0108994	22	8000	1.36242e-06
ENSG00000065268	WDR18	HGNC	chr19	0.010989	0.00549451	0	0	0	0.00694444	0	0.010929	0	0.00197239	0	0.0035461	0.00395257	0	0	0.00560224	0.00204082	0.00465116	0	0.00244499	0	0	0.00218818	0	0	0.0196078	0.00689655	0	0	0.00952381	0.0147874	0	0	0.00338094	16	6925	4.88222e-07
ENSG00000065308	TRAM2	HGNC	chr6	0	0.00549451	0.004004	0.00328947	0	0.00694444	0	0	0.0027933	0	0	0	0	0	0	0.00280112	0.00612245	0.00697674	0	0.00244499	0	0	0	0.00636943	0	0	0.0045977	0	0	0	0.0277264	0	0	0.00241105	12	6908	3.49023e-07
ENSG00000065320	NTN1	HGNC	chr17	0.010989	0.00274725	0	0.00328947	0	0.0185185	0	0	0.00837989	0.00591716	0	0.0035461	0.00395257	0	0	0.00280112	0.00408163	0.00232558	0	0	0	0	0.00218818	0.00636943	0.00434783	0	0.0137931	0	0	0	0.0314233	0	0	0.00377788	16	6450	5.85718e-07
ENSG00000065325	GLP2R	HGNC	chr17	0.010989	0.00274725	0.004004	0.00657895	0	0.0162037	0	0.010929	0.0027933	0.00986193	0	0	0.00395257	0	0.00217391	0.00840336	0.0265306	0.0302326	0	0.00488998	0.0176471	0	0.00218818	0.0191083	0.00869565	0.0784314	0.0114943	0	0	0	0.051756	0.0175439	0	0.0105198	22	8292	1.26867e-06
ENSG00000065328	MCM10	HGNC	chr10	0	0.021978	0.00500501	0.00986842	0	0.0138889	0	0	0.0027933	0.00394477	0	0.0070922	0.00395257	0	0.00434783	0.0168067	0.0204082	0.027907	0	0.00488998	0.0117647	0	0.00218818	0.0191083	0.00434783	0.0490196	0.016092	0	0	0	0.0462107	0	0	0.00883679	20	9666	9.14214e-07
ENSG00000065357	DGKA	HGNC	chr12	0	0.021978	0.002002	0.00657895	0	0.025463	0.0212766	0.00546448	0.00558659	0.0118343	0	0	0	0	0.00217391	0.00840336	0.00816327	0.00465116	0	0.00733496	0	0	0.00437637	0.00636943	0	0.0196078	0.0091954	0	0.00215054	0	0.0609982	0.0175439	0	0.00761067	20	30652	2.48293e-07
ENSG00000065361	ERBB3	HGNC	chr12	0.010989	0.115385	0.019019	0.0592105	0	0.0439815	0	0.010929	0	0.0335306	0.0166667	0.0035461	0.00790514	0.00862069	0	0.022409	0.0265306	0.0139535	0	0.0146699	0.00588235	0	0.00875274	0.0318471	0.00434783	0.0294118	0.0827586	0	0.00215054	0	0.118299	0.0701754	0	0.0230597	24	23231	9.92628e-07
ENSG00000065371	ROPN1	HGNC	chr3	0	0.00824176	0.002002	0	0	0.00462963	0	0	0	0.00197239	0.0166667	0	0.00395257	0	0	0	0.00408163	0.00232558	0.0131579	0.00244499	0	0	0	0	0	0	0	0	0	0	0.0110906	0	0	0.00213835	11	9203	2.32354e-07
ENSG00000065413	ANKRD44	HGNC	chr2	0.010989	0.0137363	0.002002	0.0164474	0	0.037037	0	0.00546448	0.0027933	0.0197239	0	0.0035461	0.00790514	0	0.00434783	0.00280112	0.0285714	0.0325581	0	0.00977995	0	0	0.00218818	0.0191083	0	0.0196078	0.0137931	0	0	0	0.0794824	0.0175439	0	0.0105887	21	11570	9.15185e-07
ENSG00000065427	KARS	HGNC	chr16	0	0.0192308	0.002002	0.00328947	0	0.0138889	0	0	0.00837989	0.00986193	0	0.0035461	0.00790514	0	0	0	0.0102041	0.0162791	0	0.00244499	0.00588235	0	0.00218818	0	0	0	0.0091954	0	0	0	0.051756	0	0	0.00503195	15	8473	5.9388e-07
ENSG00000065457	ADAT1	HGNC	chr16	0.010989	0.0247253	0.001001	0.00328947	0	0.0138889	0.0212766	0	0.0027933	0.00197239	0	0	0	0	0	0.00840336	0.00204082	0.0162791	0	0.00244499	0.00588235	0.00704225	0	0	0	0.00980392	0.0045977	0	0	0	0.0295749	0	0	0.00503046	17	7551	6.66198e-07
ENSG00000065485	PDIA5	HGNC	chr3	0	0.0192308	0.00800801	0.00657895	0	0.0138889	0	0	0.0027933	0.00788955	0	0	0.00395257	0	0	0.00280112	0.00408163	0.0116279	0.0131579	0.00244499	0	0	0	0	0	0.0294118	0.016092	0	0.00215054	0	0.025878	0	0.0125	0.00552993	17	7128	7.75804e-07
ENSG00000065491	TBC1D22B	HGNC	chr6	0	0.00824176	0.003003	0.00986842	0	0.0138889	0	0	0	0.00197239	0	0	0	0	0.00217391	0.00560224	0.00204082	0.0186047	0	0.00244499	0	0	0	0	0.00434783	0.0392157	0.0091954	0	0.00215054	0	0.0277264	0	0	0.00455991	15	3462	1.31713e-06
ENSG00000065518	NDUFB4	HGNC	chr3	0	0.0137363	0	0	0	0.00462963	0	0	0	0.00197239	0	0	0.00395257	0	0	0	0.00204082	0	0	0	0.00588235	0	0	0	0	0	0.00229885	0	0	0	0.00184843	0	0	0.00110186	8	4210	2.61724e-07
ENSG00000065526	SPEN	HGNC	chr1	0.021978	0.0741758	0.034034	0.108553	0.0208333	0.0671296	0.0425532	0.010929	0.0223464	0.0552268	0	0.0212766	0.027668	0.0258621	0.00217391	0.022409	0.0326531	0.0465116	0	0.0268949	0.0235294	0	0.00875274	0.0573248	0.0173913	0.0784314	0.091954	0.00653595	0	0	0.177449	0	0	0.0340781	26	15371	2.21704e-06
ENSG00000065534	MYLK	HGNC	chr3	0.021978	0.0357143	0.013013	0.0197368	0.0208333	0.0509259	0	0.0163934	0.0139665	0.0177515	0	0.0035461	0.00395257	0.0172414	0	0.0112045	0.0428571	0.0302326	0	0.0146699	0.0411765	0	0.00218818	0.0191083	0.00434783	0.0784314	0.0390805	0	0.00430108	0	0.121996	0	0	0.0195348	24	41050	4.75877e-07
ENSG00000065548	ZC3H15	HGNC	chr2	0.010989	0.00274725	0.00500501	0.00986842	0.0208333	0.00694444	0	0	0	0.00788955	0	0	0	0	0.00217391	0.00280112	0.00204082	0.00930233	0	0	0.00588235	0	0	0.0254777	0.0130435	0.00980392	0.00689655	0	0	0	0.0443623	0	0	0.00563823	17	6238	9.03852e-07
ENSG00000065559	MAP2K4	HGNC	chr17	0	0.00824176	0.023023	0.00328947	0.0208333	0.0439815	0	0	0	0.00394477	0	0	0.0118577	0	0	0	0.0122449	0.00697674	0	0.00488998	0.0176471	0	0.00656455	0.0382166	0.00434783	0.0196078	0.0183908	0	0	0	0.0480591	0.0175439	0	0.00938366	18	14457	6.49074e-07
ENSG00000065600	TMEM206	HGNC	chr1	0.010989	0.021978	0.001001	0	0	0.00925926	0.0212766	0	0.0027933	0.00197239	0	0.0070922	0.00395257	0	0.00217391	0	0.00204082	0.00465116	0	0	0.00588235	0	0	0.00636943	0.00434783	0.00980392	0.0045977	0	0	0	0.0240296	0	0	0.00437003	18	5043	8.66554e-07
ENSG00000065609	SNAP91	HGNC	chr6	0.021978	0.0137363	0.00900901	0.0164474	0	0.0393519	0	0.0218579	0.0027933	0.00986193	0	0.0035461	0	0	0	0.0196078	0.0142857	0.0488372	0	0.00244499	0.00588235	0	0	0.0191083	0.00869565	0.107843	0.016092	0	0	0	0.0961183	0	0	0.0144696	19	16575	8.72978e-07
ENSG00000065613	SLK	HGNC	chr10	0.021978	0.0274725	0.004004	0.0164474	0	0.0347222	0	0.010929	0.0167598	0.00788955	0	0.0035461	0.00790514	0	0.00217391	0.0112045	0.0163265	0.00930233	0	0.00733496	0.00588235	0	0	0.0382166	0.00434783	0.0196078	0.016092	0	0	0	0.0998152	0	0	0.0115745	21	8388	1.37988e-06
ENSG00000065615	CYB5R4	HGNC	chr6	0	0.00274725	0.002002	0.00328947	0	0.0138889	0.0212766	0	0.00558659	0.00197239	0	0.0035461	0	0	0	0	0.0204082	0.0209302	0	0.00244499	0.00588235	0	0.00218818	0.0127389	0.00434783	0.0196078	0.00689655	0	0.00215054	0	0.0536044	0.0175439	0	0.00675919	20	10601	6.37599e-07
ENSG00000065618	COL17A1	HGNC	chr10	0	0.0192308	0.01001	0.0131579	0	0.025463	0.0212766	0.0163934	0.0111732	0.0138067	0	0	0.0118577	0	0.00217391	0.00840336	0.0367347	0.0139535	0	0.0195599	0.0176471	0	0.00218818	0.0127389	0.00434783	0.0588235	0.0275862	0	0	0.0190476	0.110906	0	0	0.0144388	22	8351	1.72899e-06
ENSG00000065621	GSTO2	HGNC	chr10	0	0.00274725	0.002002	0.00328947	0	0.00231481	0	0	0.00558659	0	0	0	0	0	0	0	0.00408163	0.00232558	0	0.00244499	0.0117647	0	0	0.00636943	0	0	0.0114943	0	0.00215054	0	0.012939	0	0	0.00210637	13	12229	1.72244e-07
ENSG00000065665	SEC61A2	HGNC	chr10	0	0.0164835	0.002002	0.00986842	0	0.00231481	0	0	0.0027933	0.00986193	0	0	0	0	0	0	0.00612245	0.00232558	0	0.00244499	0.00588235	0	0	0.00636943	0.00434783	0.0196078	0.0091954	0	0	0	0.025878	0	0	0.00380297	15	9960	3.81824e-07
ENSG00000065675	PRKCQ	HGNC	chr10	0.021978	0.0274725	0.00500501	0.00657895	0	0.0138889	0	0.0163934	0	0.0157791	0	0.0035461	0	0	0.00434783	0.00840336	0.00816327	0.0186047	0	0.00488998	0.00588235	0	0.00656455	0	0.00434783	0.0686275	0.0183908	0	0	0	0.051756	0.0175439	0	0.00994436	20	3622	2.74554e-06
ENSG00000065717	TLE2	HGNC	chr19	0	0.00824176	0.002002	0.0230263	0	0.0138889	0	0.0218579	0.00558659	0.00591716	0	0	0.00395257	0	0.00217391	0.00560224	0.00204082	0.0139535	0	0	0.00588235	0	0	0.0127389	0.00434783	0	0.0091954	0	0	0	0.0591497	0	0	0.00604721	17	10513	5.75212e-07
ENSG00000065802	ASB1	HGNC	chr2	0	0	0.002002	0	0	0.00462963	0	0.00546448	0	0.00788955	0	0	0	0	0.00217391	0	0.00204082	0	0	0	0	0	0.00218818	0.0127389	0	0.00980392	0.0045977	0	0	0	0.0277264	0	0	0.00246229	11	11461	2.14841e-07
ENSG00000065809	FAM107B	HGNC	chr10	0	0.00824176	0.00500501	0.00657895	0	0.00462963	0.0212766	0	0.0027933	0.00394477	0	0.0035461	0	0	0.00217391	0.00280112	0.0102041	0.00697674	0	0	0	0	0	0.0127389	0.00434783	0.0294118	0.0137931	0	0	0	0.0314233	0.0350877	0	0.00621135	18	24536	2.53152e-07
ENSG00000065833	ME1	HGNC	chr6	0	0.00824176	0	0.00328947	0.0208333	0.025463	0.0212766	0.00546448	0.0111732	0.00197239	0	0.0035461	0	0	0.00217391	0.00280112	0.00408163	0.00697674	0	0.00488998	0.00588235	0	0.00437637	0.0127389	0	0.0588235	0.0091954	0.00653595	0	0	0.0831793	0	0	0.00917925	21	3371	2.72301e-06
ENSG00000065882	TBC1D1	HGNC	chr4	0.021978	0.0467033	0.00500501	0.00657895	0	0.0347222	0	0.010929	0.0139665	0.00986193	0	0	0.00395257	0	0	0	0.0102041	0.0116279	0	0.00244499	0.00588235	0.00704225	0	0.0127389	0	0.0686275	0.0229885	0	0.00215054	0	0.051756	0.0175439	0	0.0111122	20	17478	6.35785e-07
ENSG00000065883	CDK13	HGNC	chr7	0.010989	0.0247253	0.00600601	0.0263158	0	0.0324074	0.0212766	0.010929	0.0167598	0.00986193	0.0166667	0.0106383	0.00790514	0	0.00434783	0.0140056	0.0102041	0.0162791	0.0131579	0.00733496	0.00588235	0	0.00875274	0.0191083	0.00434783	0.00980392	0.0390805	0	0	0	0.0979667	0	0	0.0134774	25	18271	7.37636e-07
ENSG00000065911	MTHFD2	HGNC	chr2	0	0.0164835	0.001001	0.00986842	0.0208333	0.00694444	0	0	0	0.00197239	0	0	0.00395257	0	0.00217391	0.00280112	0.00408163	0.00930233	0	0.00488998	0	0	0.00218818	0	0	0.00980392	0.00229885	0	0	0	0.0240296	0	0	0.00371591	16	10688	3.47672e-07
ENSG00000065923	SLC9A7	HGNC	chrX	0.010989	0.010989	0.00500501	0.0263158	0	0.0208333	0.0212766	0	0.0027933	0.00394477	0	0.0035461	0.00790514	0	0.00652174	0.00280112	0.0183673	0.00697674	0	0.00977995	0.00588235	0	0	0.00636943	0	0.0196078	0.0114943	0	0	0	0.0887246	0	0	0.00879162	20	13946	6.30404e-07
ENSG00000065970	FOXJ2	HGNC	chr12	0	0.0137363	0.004004	0.00986842	0	0.00925926	0	0.00546448	0.00558659	0.0138067	0	0	0	0	0	0.00280112	0.00612245	0.0116279	0	0.00733496	0.00588235	0	0	0.0127389	0	0.00980392	0.0045977	0	0	0	0.0351201	0	0	0.00478046	16	7495	6.3782e-07
ENSG00000065978	YBX1	HGNC	chr1	0	0	0.002002	0	0.0208333	0.00925926	0.0212766	0.010929	0.0027933	0.00197239	0	0	0	0	0	0.00280112	0.00408163	0.00232558	0	0.00733496	0	0	0.00437637	0	0	0	0.0045977	0	0	0	0.0314233	0	0	0.00381838	14	2955	1.29218e-06
ENSG00000065989	PDE4A	HGNC	chr19	0.021978	0.0274725	0.003003	0.00986842	0	0.0231481	0.0212766	0.00546448	0.00558659	0.00788955	0	0.0070922	0.00395257	0	0	0.00280112	0.00816327	0.0116279	0.0131579	0.0122249	0.00588235	0	0	0.00636943	0.0130435	0.00980392	0.00689655	0	0.00215054	0	0.0406654	0	0	0.00816724	23	12670	6.44613e-07
ENSG00000066027	PPP2R5A	HGNC	chr1	0	0.00824176	0.002002	0.00657895	0	0.0185185	0.0212766	0	0	0.00591716	0	0	0.00395257	0	0	0	0.00204082	0.0116279	0	0.00244499	0.0117647	0	0.00437637	0.0127389	0	0.00980392	0.0137931	0	0	0	0.0573013	0	0	0.00582968	16	4732	1.23197e-06
ENSG00000066032	CTNNA2	HGNC	chr2	0.010989	0.043956	0.00900901	0.0263158	0.0208333	0.0833333	0.0212766	0.0218579	0.0139665	0.0532544	0	0.0141844	0.00395257	0.00862069	0.00434783	0.0364146	0.126531	0.167442	0	0.00488998	0.0117647	0	0.00437637	0.0318471	0.0217391	0.127451	0.0597701	0.00653595	0	0	0.0850277	0.0350877	0	0.0319629	27	14514	2.20221e-06
ENSG00000066044	ELAVL1	HGNC	chr19	0	0.0192308	0.003003	0.00657895	0.0208333	0.0185185	0.0425532	0.010929	0.0027933	0.00986193	0	0	0.00395257	0	0.00217391	0.00560224	0.00408163	0.00697674	0	0	0.00588235	0	0	0.0127389	0	0.00980392	0.016092	0	0	0	0.0425139	0	0	0.00739758	19	8751	8.45341e-07
ENSG00000066056	TIE1	HGNC	chr1	0.010989	0.0274725	0.003003	0.0427632	0	0.0324074	0.0212766	0.00546448	0.00837989	0.0157791	0	0.0035461	0	0.00862069	0.00434783	0.00560224	0.0387755	0.0325581	0.0131579	0.00244499	0.0176471	0	0.00437637	0.00636943	0.00869565	0.0490196	0.0344828	0	0	0	0.103512	0	0	0.0151725	24	10955	1.38498e-06
ENSG00000066084	DIP2B	HGNC	chr12	0.010989	0.032967	0.011011	0.0296053	0	0.0416667	0	0.00546448	0.0027933	0.0197239	0	0.0106383	0.0118577	0	0.00434783	0.00560224	0.0285714	0.027907	0	0.00488998	0.0117647	0	0.00218818	0.0254777	0.0217391	0.0196078	0.0275862	0	0	0	0.107209	0	0	0.0140487	22	15180	9.25476e-07
ENSG00000066117	SMARCD1	HGNC	chr12	0	0.0164835	0.003003	0.00328947	0	0.0138889	0	0.010929	0.00558659	0.00197239	0	0	0	0	0.00217391	0.00280112	0.00816327	0.00465116	0	0.00244499	0.00588235	0	0	0.0254777	0	0	0.0045977	0	0	0	0.0314233	0	0	0.00432631	16	12082	3.58079e-07
ENSG00000066135	KDM4A	HGNC	chr1	0	0.0247253	0.00500501	0.00657895	0	0.0231481	0	0.0163934	0.0027933	0.00788955	0	0	0.00790514	0	0.00217391	0.00280112	0.0102041	0.0162791	0	0	0.0117647	0	0.00218818	0.0127389	0.00434783	0.0196078	0.016092	0	0	0	0.0813309	0	0	0.00830204	19	6582	1.26132e-06
ENSG00000066136	NFYC	HGNC	chr1	0	0	0.004004	0.00328947	0	0.0162037	0.0212766	0.00546448	0.00558659	0.00591716	0	0.0035461	0.00395257	0	0	0.00560224	0.0122449	0.00465116	0	0.00244499	0	0	0.00218818	0.00636943	0.00434783	0.0196078	0.00229885	0	0	0	0.0221811	0	0	0.00458113	19	16477	2.78032e-07
ENSG00000066185	ZMYND12	HGNC	chr1	0	0.00274725	0.003003	0.00328947	0	0.00925926	0	0	0.0027933	0.00197239	0	0	0	0	0	0.00560224	0.00408163	0.00232558	0	0.00244499	0	0	0	0.0191083	0.00434783	0	0.00689655	0	0	0	0.051756	0	0	0.00362508	14	4108	8.82445e-07
ENSG00000066230	SLC9A3	HGNC	chr5	0.010989	0.0247253	0.003003	0.00328947	0.0208333	0.025463	0	0.010929	0.0027933	0.00986193	0	0.0035461	0.00790514	0	0.00869565	0.00840336	0.0204082	0.0209302	0	0	0.00588235	0.00704225	0.00218818	0	0.00434783	0.0392157	0.016092	0	0	0	0.0480591	0.0175439	0	0.00976204	23	3475	2.80922e-06
ENSG00000066248	NGEF	HGNC	chr2	0	0.010989	0.004004	0.0131579	0.0208333	0.0138889	0	0.00546448	0	0.00394477	0	0.0035461	0.00395257	0	0.00869565	0.00280112	0.0204082	0.00697674	0	0.00488998	0	0	0.00437637	0.0127389	0	0.0686275	0.00689655	0	0	0	0.0720887	0	0	0.00873578	19	6815	1.28185e-06
ENSG00000066279	ASPM	HGNC	chr1	0.032967	0.0631868	0.028028	0.0493421	0	0.0972222	0.0638298	0.0273224	0.0418994	0.0493097	0	0.0070922	0.00395257	0	0.00652174	0.0196078	0.114286	0.1	0	0.0171149	0.0764706	0	0.00656455	0.044586	0.00434783	0.117647	0.0758621	0	0.00430108	0	0.343808	0.0350877	0.025	0.0441017	26	14042	3.1407e-06
ENSG00000066294	CD84	HGNC	chr1	0	0.00274725	0.004004	0.00657895	0	0.0162037	0	0	0.0027933	0.00394477	0	0	0	0	0	0	0.00816327	0.0232558	0	0.00244499	0	0	0	0	0.00869565	0.0294118	0.0045977	0	0.00215054	0	0.025878	0	0	0.00426878	14	18500	2.30745e-07
ENSG00000066322	ELOVL1	HGNC	chr1	0	0.00824176	0	0.00328947	0	0.00694444	0.0212766	0.00546448	0	0.00394477	0	0.0035461	0	0	0	0.00280112	0	0	0	0.00244499	0	0	0.00218818	0	0	0	0.0091954	0	0.00430108	0	0.012939	0	0	0.00262356	13	8354	3.14048e-07
ENSG00000066336	SPI1	HGNC	chr11	0	0.00549451	0.002002	0	0	0.0162037	0	0	0.00837989	0.00591716	0	0	0	0	0	0.00560224	0.00612245	0.0116279	0	0	0.00588235	0	0	0	0	0.0196078	0.0045977	0	0	0	0.00369686	0	0	0.00288287	12	3886	7.4186e-07
ENSG00000066379	ZNRD1	HGNC	chr6	0	0	0	0.00328947	0	0.00231481	0	0	0.0027933	0.00197239	0	0	0	0	0	0.00280112	0	0	0	0.00244499	0	0	0	0	0	0.00980392	0.0045977	0	0	0	0.00554529	0	0	0.00107767	9	5449	1.97773e-07
ENSG00000066382	MPPED2	HGNC	chr11	0	0.010989	0.003003	0.00328947	0	0.0115741	0	0.0163934	0	0.00197239	0	0.0035461	0	0	0.00217391	0.00560224	0.0326531	0.00232558	0	0	0	0	0	0.0191083	0.00434783	0	0.0137931	0	0	0	0.0609982	0	0	0.0058112	15	10996	5.28483e-07
ENSG00000066405	CLDN18	HGNC	chr3	0	0.00274725	0.003003	0.0131579	0	0.0162037	0	0.00546448	0.0027933	0.00197239	0	0.0035461	0.00395257	0	0	0.00280112	0.0102041	0.0139535	0	0.00488998	0	0	0.00218818	0.0127389	0	0	0.0045977	0	0	0	0.0425139	0	0	0.0044463	17	8434	5.27188e-07
ENSG00000066422	ZBTB11	HGNC	chr3	0	0.0192308	0.00500501	0.0131579	0.0625	0.0185185	0	0.010929	0.0139665	0.00986193	0	0	0.0197628	0	0.00652174	0.00560224	0.0102041	0.0255814	0	0.00244499	0.0117647	0	0.00218818	0.0318471	0.00434783	0.00980392	0.0275862	0.00653595	0	0	0.103512	0.0175439	0	0.0132854	23	8684	1.52987e-06
ENSG00000066427	ATXN3	HGNC	chr14	0	0.0137363	0.002002	0.00657895	0	0.00694444	0	0	0.0027933	0.00986193	0	0	0.00395257	0	0	0	0	0.00930233	0	0.00244499	0	0	0.00218818	0	0	0	0.0114943	0	0	0	0.0314233	0	0	0.0031128	12	42085	7.39647e-08
ENSG00000066455	GOLGA5	HGNC	chr14	0.010989	0.0192308	0.004004	0.0164474	0	0.0208333	0	0.010929	0.0027933	0.00394477	0	0	0	0	0.00434783	0	0.0102041	0.0139535	0	0.00488998	0	0	0	0.0191083	0	0	0.016092	0	0	0	0.0628466	0	0	0.00668526	15	4208	1.5887e-06
ENSG00000066468	FGFR2	HGNC	chr10	0.010989	0.0192308	0.00900901	0.00986842	0.0416667	0.0324074	0.0212766	0.00546448	0.00837989	0.00591716	0	0.0035461	0	0	0.00217391	0.00560224	0.0142857	0.0255814	0	0	0	0	0.00656455	0.0318471	0	0.0588235	0.0252874	0	0.00215054	0	0.0794824	0	0.0125	0.0130926	22	23871	5.48471e-07
ENSG00000066557	LRRC40	HGNC	chr1	0	0.00824176	0.001001	0.0131579	0	0.0208333	0	0.00546448	0.00558659	0.00788955	0	0.0035461	0	0	0	0.00840336	0.00816327	0.00930233	0	0.00244499	0.00588235	0	0	0.0127389	0.00434783	0.0196078	0.0045977	0	0	0	0.0702403	0	0	0.00640756	18	2884	2.22176e-06
ENSG00000066583	ISOC1	HGNC	chr5	0	0.00274725	0.001001	0.00328947	0	0.00231481	0	0	0	0.00394477	0	0.0035461	0	0	0	0	0.0102041	0.00232558	0	0.00244499	0	0	0	0.00636943	0	0.00980392	0.00229885	0	0	0	0.0110906	0	0	0.00186003	13	2401	7.74688e-07
ENSG00000066629	EML1	HGNC	chr14	0.010989	0.032967	0.004004	0.00986842	0.0208333	0.0277778	0.0212766	0	0.0027933	0.0118343	0	0	0	0	0.00652174	0.00560224	0.0204082	0.0302326	0	0.00244499	0.0235294	0	0	0.0254777	0.00869565	0.0392157	0.016092	0	0	0	0.0536044	0.0175439	0	0.0118701	21	15902	7.46451e-07
ENSG00000066651	TRMT11	HGNC	chr6	0	0.010989	0.002002	0	0	0.00694444	0	0.00546448	0.00558659	0.00197239	0	0	0	0	0.00217391	0	0.00408163	0	0.0131579	0.00244499	0.00588235	0	0.00437637	0.0127389	0	0.00980392	0.0045977	0	0	0	0.0240296	0.0175439	0	0.00405424	17	6473	6.26331e-07
ENSG00000066654	THUMPD1	HGNC	chr16	0	0.00549451	0	0	0	0.00462963	0	0.00546448	0	0.00197239	0	0	0	0	0.00217391	0.00280112	0.00816327	0.00465116	0	0	0	0	0	0	0	0	0	0	0	0	0.0277264	0	0	0.00191142	9	10637	1.79696e-07
ENSG00000066697	MSANTD3	HGNC	chr9	0	0.00274725	0.003003	0	0	0.00694444	0.0212766	0	0.00558659	0.00197239	0	0	0	0	0	0.00280112	0.0122449	0	0	0.00244499	0.0117647	0	0	0.00636943	0	0.0196078	0.0091954	0	0	0	0.0203327	0	0	0.00382701	14	6173	6.1996e-07
ENSG00000066735	KIF26A	HGNC	chr14	0.021978	0.0192308	0.003003	0.00328947	0	0.0347222	0.0212766	0.0163934	0.00558659	0.00591716	0	0.0070922	0.00395257	0	0.00217391	0.022409	0.0204082	0.0186047	0.0263158	0	0.0117647	0	0.00218818	0	0.00869565	0.0294118	0.016092	0	0	0	0.0591497	0	0	0.0108987	22	7631	1.42821e-06
ENSG00000066739	ATG2B	HGNC	chr14	0.021978	0.0384615	0.00700701	0.0328947	0	0.0532407	0.0212766	0.010929	0.0027933	0.0315582	0	0.0035461	0.0158103	0	0.00434783	0.0280112	0.0346939	0.0325581	0	0.00488998	0.0352941	0	0.00218818	0.0509554	0.0130435	0.0392157	0.0275862	0.0130719	0	0	0.162662	0.0175439	0	0.0213805	25	17861	1.19705e-06
ENSG00000066777	ARFGEF1	HGNC	chr8	0	0.0467033	0.02002	0.0296053	0	0.0532407	0.0212766	0	0.0195531	0.0276134	0.0166667	0.0070922	0.00395257	0	0.00434783	0.0140056	0.0489796	0.0348837	0.0131579	0.00977995	0.0176471	0	0.00656455	0.0828025	0.0217391	0.0294118	0.0505747	0.00653595	0	0	0.205176	0.0350877	0	0.025043	25	15548	1.61069e-06
ENSG00000066813	ACSM2B	HGNC	chr16	0	0.0137363	0.002002	0.0131579	0.0208333	0.0138889	0	0.0163934	0.0111732	0.0236686	0	0	0.00790514	0	0.00434783	0	0.0387755	0.0348837	0	0.00977995	0.0117647	0	0	0.00636943	0.00869565	0.0882353	0.0183908	0.00653595	0	0	0.0739372	0	0	0.0128629	20	16683	7.71017e-07
ENSG00000066827	ZFAT	HGNC	chr8	0.010989	0.0192308	0.00700701	0.0164474	0	0.0462963	0.0212766	0.0218579	0.0139665	0.0236686	0	0.0070922	0.00790514	0	0.00652174	0.00280112	0.0163265	0.0395349	0	0.00244499	0.0117647	0	0.00656455	0.0318471	0.0173913	0.0490196	0.0367816	0	0	0	0.0813309	0.0175439	0	0.0156246	24	19331	8.08264e-07
ENSG00000066855	MTFR1	HGNC	chr8	0	0.00549451	0.001001	0.00986842	0	0.00694444	0	0	0	0.00394477	0	0.0035461	0.00790514	0	0	0.00280112	0	0.00465116	0	0	0.00588235	0	0	0	0.00869565	0	0.0114943	0.00653595	0	0	0.0240296	0	0	0.00311498	14	11338	2.74738e-07
ENSG00000066923	STAG3	HGNC	chr7	0	0.0164835	0.00500501	0.0164474	0	0.0231481	0	0.00546448	0.0167598	0.00986193	0	0.0070922	0	0	0.00434783	0.00560224	0.0265306	0.0209302	0	0.00733496	0.0117647	0	0.00218818	0.044586	0	0.0588235	0.0137931	0	0	0	0.0887246	0.0175439	0	0.0121949	20	17187	7.09543e-07
ENSG00000066926	FECH	HGNC	chr18	0	0.00824176	0	0.00986842	0	0.00231481	0	0	0.00558659	0.00197239	0	0.0035461	0	0	0	0.00280112	0.00816327	0.00697674	0	0	0	0	0	0.00636943	0	0	0.016092	0	0	0	0.025878	0	0	0.00296396	12	9809	3.02167e-07
ENSG00000066933	MYO9A	HGNC	chr15	0	0.0796703	0.00800801	0.0427632	0.0208333	0.0462963	0.0212766	0.00546448	0.0195531	0.0276134	0	0.0035461	0.027668	0	0.00869565	0.0112045	0.0244898	0.0255814	0	0.00977995	0.0588235	0	0.0109409	0.0573248	0.00869565	0.0686275	0.0321839	0	0.00215054	0	0.171904	0.0175439	0	0.0245648	25	39972	6.1455e-07
ENSG00000067048	DDX3Y	HGNC	chrY	0	0	0	0	0	0.00694444	0	0	0	0.00591716	0	0.0035461	0	0	0	0.00840336	0.00204082	0.00465116	0	0	0	0	0.00437637	0	0	0.00980392	0.0045977	0	0	0	0	0	0	0.00152367	9	8404	1.81303e-07
ENSG00000067057	PFKP	HGNC	chr10	0	0.0164835	0.00500501	0.00328947	0	0.0300926	0	0	0.00837989	0.00591716	0	0.0035461	0.00395257	0	0	0.00560224	0.0102041	0.00930233	0	0	0.00588235	0	0.00437637	0.00636943	0.00434783	0.0196078	0.0114943	0	0	0	0.0739372	0	0	0.00690273	18	7403	9.32424e-07
ENSG00000067064	IDI1	HGNC	chr10	0.010989	0	0.003003	0.00328947	0	0.00694444	0	0	0.0027933	0.00197239	0	0	0	0	0.00217391	0.00560224	0	0.00232558	0	0	0.00588235	0	0	0	0	0	0	0	0	0	0.012939	0	0	0.00175499	11	5537	3.16957e-07
ENSG00000067066	SP100	HGNC	chr2	0	0.0302198	0.00700701	0.0427632	0	0.00694444	0	0	0.00837989	0.0138067	0	0.0035461	0	0	0.00652174	0	0.0285714	0.0186047	0.0131579	0.0122249	0.0117647	0	0.00218818	0.0254777	0	0.0196078	0.0275862	0	0	0	0.0887246	0	0	0.0111242	18	19388	5.73765e-07
ENSG00000067082	KLF6	HGNC	chr10	0	0.021978	0.001001	0.00986842	0	0	0	0	0	0.00394477	0	0	0	0	0.00217391	0.00280112	0.00408163	0	0	0	0.00588235	0	0	0.00636943	0	0.0294118	0.00689655	0	0.00215054	0	0.0240296	0	0	0.00365421	13	13653	2.67649e-07
ENSG00000067113	PPAP2A	HGNC	chr5	0	0.00274725	0.003003	0	0.0208333	0.00694444	0	0.00546448	0.0027933	0.00197239	0	0.0035461	0.00395257	0	0.00217391	0.00560224	0.00204082	0.00465116	0	0	0	0	0	0.0127389	0	0	0.0045977	0	0	0	0.0203327	0	0	0.00313316	16	4383	7.14844e-07
ENSG00000067141	NEO1	HGNC	chr15	0	0.0357143	0.00600601	0.00986842	0	0.037037	0	0.0273224	0.00558659	0.00394477	0	0.0070922	0.0118577	0	0.00434783	0.00840336	0.0244898	0.0162791	0.0131579	0.00244499	0.00588235	0	0.00656455	0.0318471	0	0.0686275	0.045977	0	0	0	0.103512	0.0350877	0	0.0154864	22	16559	9.35224e-07
ENSG00000067167	TRAM1	HGNC	chr8	0	0.010989	0.002002	0.00657895	0.0208333	0.0138889	0	0	0.0027933	0.00394477	0	0.0035461	0	0	0.00217391	0	0.00816327	0.00930233	0	0.00244499	0.00588235	0	0.00218818	0.0254777	0	0	0.0114943	0	0	0	0.0240296	0.0175439	0.0125	0.0056296	19	5391	1.04426e-06
ENSG00000067177	PHKA1	HGNC	chrX	0	0.0302198	0.00600601	0.0164474	0.0208333	0.0162037	0	0.00546448	0.0139665	0.00788955	0	0.0070922	0.00790514	0	0.00434783	0.0140056	0.0306122	0.0232558	0.0263158	0.0146699	0	0	0.00218818	0.0254777	0.0130435	0.117647	0.0229885	0.00653595	0.00215054	0	0.12939	0.0175439	0	0.0176424	25	10333	1.70739e-06
ENSG00000067182	TNFRSF1A	HGNC	chr12	0.010989	0.00549451	0.001001	0.00657895	0	0.00925926	0	0	0.00558659	0.00197239	0	0.0106383	0	0	0	0.00280112	0.00204082	0.00930233	0	0	0.00588235	0	0.00218818	0.00636943	0	0	0.0091954	0	0	0	0.0369686	0	0	0.00382631	16	11522	3.32087e-07
ENSG00000067191	CACNB1	HGNC	chr17	0	0.0164835	0.00500501	0.0131579	0	0.0324074	0	0	0.0027933	0.00591716	0	0	0.00790514	0	0	0.00840336	0.0122449	0	0	0.00488998	0.00588235	0	0.00218818	0.0127389	0.00434783	0.00980392	0.0045977	0	0.00430108	0	0.0406654	0	0	0.0058707	18	14412	4.07348e-07
ENSG00000067208	EVI5	HGNC	chr1	0	0.0164835	0.00500501	0.0164474	0	0.025463	0.0212766	0.00546448	0.0027933	0.00591716	0	0.0035461	0.0118577	0	0.00217391	0.00560224	0.0265306	0.0255814	0	0.00733496	0	0	0	0.0127389	0	0.00980392	0.0137931	0	0	0	0.077634	0	0	0.00895295	19	9685	9.24414e-07
ENSG00000067221	STOML1	HGNC	chr15	0	0.00824176	0.003003	0.00328947	0	0.00694444	0	0	0.0027933	0.00394477	0	0.0035461	0.00395257	0	0	0.00840336	0.00408163	0.00232558	0	0.00244499	0	0	0.00218818	0	0	0.00980392	0.0045977	0	0	0	0.0240296	0	0	0.00283607	16	17524	1.61839e-07
ENSG00000067225	PKM	HGNC	chr15	0.010989	0.00824176	0.002002	0.0197368	0	0.0115741	0	0.00546448	0.00558659	0.00591716	0	0	0.00395257	0	0	0	0.00816327	0.0209302	0.0131579	0.00244499	0.00588235	0	0	0.00636943	0	0.0196078	0.016092	0	0	0	0.0277264	0.0350877	0	0.00693717	19	19708	3.51998e-07
ENSG00000067248	DHX29	HGNC	chr5	0	0.0274725	0.00600601	0.0296053	0	0.0347222	0	0	0.00558659	0.00986193	0	0.0035461	0.00395257	0	0.00652174	0.00560224	0.0163265	0.00465116	0	0.00977995	0	0	0.00437637	0.0254777	0.00869565	0.00980392	0.0183908	0	0	0	0.107209	0.0175439	0	0.0107616	20	10691	1.0066e-06
ENSG00000067334	DNTTIP2	HGNC	chr1	0	0.0137363	0.00500501	0.00986842	0	0.0185185	0.0212766	0.00546448	0.00558659	0.00986193	0	0.0070922	0.0118577	0	0	0.00560224	0.0142857	0.00697674	0	0.00244499	0.00588235	0	0	0.0127389	0	0	0.0045977	0	0	0	0.0425139	0.0175439	0	0.00669255	19	11791	5.67598e-07
ENSG00000067365	METTL22	HGNC	chr16	0	0.00549451	0	0	0	0.0115741	0	0.00546448	0.0027933	0.00591716	0	0	0.00790514	0	0	0.00280112	0.0142857	0.00930233	0	0	0	0	0	0	0	0.0294118	0.0091954	0	0	0	0.0184843	0	0	0.00371604	12	12499	2.97307e-07
ENSG00000067369	TP53BP1	HGNC	chr15	0	0.043956	0.015015	0.0361842	0	0.0625	0	0.010929	0.0111732	0.0276134	0	0.0070922	0.0237154	0	0.00217391	0.0112045	0.0244898	0.0139535	0	0.00488998	0.0117647	0.00704225	0.00656455	0.044586	0.00869565	0.0392157	0.0298851	0	0.00430108	0	0.112754	0	0	0.0169606	23	24395	6.95248e-07
ENSG00000067445	TRO	HGNC	chrX	0	0.0164835	0.01001	0.0197368	0.0625	0.0486111	0	0.00546448	0.00837989	0.00788955	0	0.0070922	0	0	0.00869565	0.022409	0.0428571	0.0348837	0	0.00488998	0.0176471	0	0	0.0191083	0.00869565	0.0196078	0.0390805	0	0.00215054	0	0.170055	0.0350877	0	0.0185253	22	18785	9.86177e-07
ENSG00000067533	RRP15	HGNC	chr1	0	0.0137363	0.002002	0.00328947	0	0.00462963	0	0.010929	0.0027933	0.00394477	0	0	0.00395257	0	0	0.00280112	0.00408163	0.00697674	0	0.00244499	0	0	0	0	0	0	0.00229885	0	0	0	0.0221811	0	0	0.00260792	14	8263	3.15615e-07
ENSG00000067560	RHOA	HGNC	chr3	0	0.0521978	0.00800801	0.0164474	0	0.00925926	0.0212766	0.010929	0.0027933	0.0197239	0	0	0	0	0.00217391	0	0.00612245	0.00697674	0	0.00488998	0.0117647	0	0.00437637	0.0127389	0.00434783	0.0294118	0.0436782	0	0	0.00952381	0.0295749	0	0	0.00927923	20	4594	2.01986e-06
ENSG00000067596	DHX8	HGNC	chr17	0	0.032967	0.00500501	0.0197368	0	0.0231481	0	0.0273224	0.00837989	0.0138067	0	0.0070922	0.00790514	0	0.00869565	0.0112045	0.0204082	0.0162791	0	0	0.0117647	0	0.00218818	0.00636943	0.00869565	0.0392157	0.0252874	0	0.00430108	0	0.0554529	0.0175439	0	0.011296	22	14053	8.03817e-07
ENSG00000067606	PRKCZ	HGNC	chr1	0	0.010989	0.002002	0.0131579	0	0.0162037	0	0.010929	0	0.00986193	0	0	0.00395257	0	0	0.00560224	0.00408163	0.0139535	0	0	0.00588235	0	0.00437637	0.00636943	0	0.0196078	0.0045977	0	0	0	0.0295749	0	0	0.00488309	16	14531	3.36046e-07
ENSG00000067646	ZFY	HGNC	chrY	0	0.0137363	0	0	0	0.00925926	0	0	0	0.00197239	0.0166667	0.0035461	0	0	0	0	0.00408163	0.00232558	0	0	0	0	0	0.00636943	0	0.00980392	0.00229885	0	0	0	0	0	0	0.00212303	10	15686	1.35346e-07
ENSG00000067704	IARS2	HGNC	chr1	0	0.0274725	0.00700701	0.0230263	0	0.0231481	0	0	0.00558659	0.00197239	0	0.0035461	0.00790514	0	0.00434783	0.00560224	0.0265306	0.0116279	0	0.00244499	0	0	0.00437637	0.0191083	0.00434783	0.00980392	0.0344828	0	0	0	0.0887246	0	0	0.00942611	19	5233	1.80128e-06
ENSG00000067715	SYT1	HGNC	chr12	0	0.0164835	0.002002	0.00986842	0.0208333	0.0185185	0.0212766	0.0163934	0.0027933	0.0157791	0	0.0035461	0	0	0.00217391	0.00560224	0.00816327	0.0209302	0	0	0.00588235	0	0.00218818	0	0.00434783	0.0882353	0.0137931	0	0	0	0.0332717	0.0175439	0	0.00998868	21	14259	7.00517e-07
ENSG00000067798	NAV3	HGNC	chr12	0.032967	0.0714286	0.018018	0.0855263	0	0.131944	0.0425532	0.0655738	0.0167598	0.086785	0	0.0177305	0.0197628	0	0.0108696	0.0252101	0.226531	0.25814	0	0.0122249	0.0352941	0	0	0.146497	0.026087	0.0784314	0.103448	0.00653595	0.0107527	0	0.243993	0.0526316	0	0.0553241	25	19796	2.79471e-06
ENSG00000067829	IDH3G	HGNC	chrX	0.010989	0.00274725	0.001001	0.00986842	0	0.0162037	0	0.010929	0.0027933	0.00197239	0	0.0035461	0	0	0	0.00560224	0.00612245	0.00930233	0	0	0	0	0	0	0.00434783	0.00980392	0.0091954	0	0	0	0.0591497	0	0	0.00495679	16	7014	7.06699e-07
ENSG00000067836	ROGDI	HGNC	chr16	0	0.00274725	0.001001	0.00657895	0	0.00231481	0	0	0	0	0	0	0	0	0	0.00280112	0.00408163	0	0	0	0	0	0	0.0127389	0	0.00980392	0.00689655	0.00653595	0	0	0.012939	0	0	0.00207391	11	11414	1.81699e-07
ENSG00000067840	PDZD4	HGNC	chrX	0	0.00824176	0.00500501	0.0131579	0	0.0347222	0.0212766	0.010929	0.00558659	0	0	0.0035461	0	0	0.0108696	0.00280112	0.022449	0.0186047	0	0	0.00588235	0	0	0.0127389	0	0.0294118	0.0206897	0	0	0	0.0720887	0	0	0.00903033	17	9703	9.30674e-07
ENSG00000067842	ATP2B3	HGNC	chrX	0.032967	0.0164835	0.011011	0.0493421	0	0.0486111	0	0.010929	0.0167598	0.0335306	0	0	0.00395257	0	0.0108696	0.0112045	0.0510204	0.027907	0	0.00244499	0.0117647	0	0.00437637	0.0382166	0	0.0294118	0.045977	0	0.00215054	0	0.155268	0.0175439	0	0.0191437	22	13131	1.4579e-06
ENSG00000067900	ROCK1	HGNC	chr18	0.010989	0.0192308	0.011011	0.0328947	0.0208333	0.0439815	0	0.0163934	0.0111732	0.0315582	0	0.0177305	0.00395257	0	0.00217391	0.0112045	0.0244898	0.0139535	0.0131579	0	0.0176471	0	0.00875274	0.0828025	0.00434783	0.00980392	0.0413793	0	0	0	0.151571	0	0	0.0182131	23	14788	1.23161e-06
ENSG00000067955	CBFB	HGNC	chr16	0	0.00549451	0.019019	0.00328947	0	0.00231481	0.0212766	0	0	0	0	0	0	0	0	0.00280112	0.00204082	0.0116279	0	0.00244499	0	0	0	0	0	0	0.0114943	0	0	0	0.0147874	0	0	0.002927	11	9743	3.00421e-07
ENSG00000067992	PDK3	HGNC	chrX	0	0.00824176	0.001001	0.00657895	0	0.00462963	0	0	0.0027933	0.00591716	0	0.0035461	0	0	0.00652174	0.00280112	0.00816327	0.0116279	0	0.00488998	0	0	0	0.0191083	0	0	0.0091954	0	0.00215054	0	0.0720887	0.0175439	0	0.00566057	17	3155	1.79416e-06
ENSG00000068001	HYAL2	HGNC	chr3	0	0.00824176	0.003003	0.00328947	0	0.00925926	0	0.00546448	0.0027933	0.00394477	0	0.0035461	0.00790514	0	0	0	0.00612245	0	0	0.00488998	0	0	0.00218818	0.00636943	0	0	0.0137931	0	0	0	0.025878	0	0	0.00323298	15	12307	2.62695e-07
ENSG00000068024	HDAC4	HGNC	chr2	0.010989	0.00824176	0.004004	0.00986842	0	0.0277778	0	0.0163934	0.0027933	0.0157791	0	0.0035461	0.00395257	0	0.00652174	0.0112045	0.0326531	0.0325581	0	0	0.0176471	0	0.00656455	0.00636943	0	0.0294118	0.0206897	0	0	0	0.0757856	0	0	0.0103864	20	24030	4.32226e-07
ENSG00000068028	RASSF1	HGNC	chr3	0	0.00824176	0	0.00328947	0	0.00231481	0	0	0	0	0	0	0	0	0.00217391	0	0.00204082	0	0	0	0	0.00704225	0	0.00636943	0	0.00980392	0	0	0	0.00952381	0.0147874	0	0	0.0019875	10	11645	1.70674e-07
ENSG00000068078	FGFR3	HGNC	chr4	0	0.021978	0.001001	0.00328947	0	0.0300926	0	0	0.0027933	0.00986193	0	0.0035461	0.0118577	0	0.00217391	0.00840336	0.00204082	0.00697674	0.0131579	0.00244499	0.0117647	0	0.00218818	0	0.00869565	0.0392157	0.0114943	0	0	0	0.0351201	0.0175439	0	0.00744365	21	13090	5.68651e-07
ENSG00000068079	IFI35	HGNC	chr17	0	0.00549451	0.002002	0.00657895	0	0.0115741	0	0	0	0.00197239	0	0	0.00395257	0	0	0.00560224	0.00408163	0	0	0.00244499	0	0	0.00218818	0	0	0	0.00689655	0	0	0	0.0166359	0	0	0.00210376	12	4435	4.74353e-07
ENSG00000068097	HEATR6	HGNC	chr17	0.021978	0.021978	0.00500501	0.0131579	0.0208333	0.00694444	0	0.00546448	0.00558659	0.00788955	0	0	0.00395257	0	0.00652174	0.00280112	0.00816327	0.0209302	0	0.00244499	0	0	0.00437637	0.00636943	0	0	0.0183908	0	0.00215054	0	0.0942699	0.0350877	0	0.00952412	21	12019	7.92422e-07
ENSG00000068120	COASY	HGNC	chr17	0	0.0164835	0.003003	0.00657895	0	0.00694444	0	0	0.0027933	0.00197239	0	0.0070922	0.00395257	0	0.00217391	0.00280112	0.00816327	0.00465116	0.0131579	0.00488998	0.00588235	0	0.00218818	0.00636943	0.00434783	0	0.0091954	0	0	0	0.0351201	0	0	0.00447761	20	12932	3.46242e-07
ENSG00000068137	PLEKHH3	HGNC	chr17	0	0.0164835	0.001001	0.0164474	0.0208333	0.0231481	0	0.010929	0.0027933	0.0118343	0	0	0.00790514	0	0	0	0.0122449	0.0116279	0	0	0	0	0.00218818	0	0	0.00980392	0.0137931	0	0	0	0.0406654	0	0	0.00611208	15	12490	4.89358e-07
ENSG00000068305	MEF2A	HGNC	chr15	0	0.0164835	0.003003	0.00657895	0	0.0231481	0.0212766	0	0.0027933	0	0	0	0	0	0.00434783	0.00560224	0.00204082	0.00697674	0	0.00244499	0	0	0.00218818	0.00636943	0	0.0196078	0.00689655	0	0	0	0.0351201	0	0	0.00499631	16	24442	2.04415e-07
ENSG00000068308	OTUD5	HGNC	chrX	0.010989	0.00549451	0.001001	0.0230263	0.0208333	0.025463	0	0.00546448	0.0027933	0.00591716	0	0	0	0	0.00217391	0.00280112	0.00816327	0.00232558	0	0.00244499	0	0	0.00218818	0	0	0.00980392	0.0045977	0	0	0	0.0443623	0	0	0.00544979	18	9929	5.48876e-07
ENSG00000068323	TFE3	HGNC	chrX	0	0.0137363	0.00700701	0.0131579	0	0.0162037	0	0.00546448	0.0027933	0.00986193	0	0	0	0	0	0.00560224	0.00816327	0.0116279	0	0.00244499	0.00588235	0	0	0	0	0.0196078	0.0114943	0	0.00215054	0	0.0609982	0.0175439	0	0.00647697	17	8085	8.01109e-07
ENSG00000068354	TBC1D25	HGNC	chrX	0	0.00549451	0.012012	0.0263158	0	0.0347222	0	0.00546448	0.00558659	0.00788955	0.0166667	0	0	0	0.00652174	0.00560224	0.0122449	0.0255814	0	0.00244499	0.00588235	0	0	0.00636943	0	0.0196078	0.0114943	0	0	0	0.0887246	0.0175439	0	0.00958089	19	6394	1.49842e-06
ENSG00000068366	ACSL4	HGNC	chrX	0	0.00824176	0.00600601	0.0230263	0	0.0185185	0	0.00546448	0.00837989	0.00986193	0	0.0035461	0	0	0.00652174	0	0.00816327	0.00232558	0.0131579	0.00488998	0.0117647	0	0	0.00636943	0.0130435	0.0294118	0.016092	0	0	0	0.101664	0.0526316	0	0.0105782	20	9652	1.09596e-06
ENSG00000068383	INPP5A	HGNC	chr10	0	0.00824176	0.003003	0.00657895	0	0.00925926	0	0	0.0027933	0.00591716	0	0.0035461	0	0	0.00217391	0	0.00204082	0.00930233	0	0	0	0	0.00218818	0	0	0.00980392	0.00689655	0	0	0	0.0240296	0	0.0125	0.00328105	15	5425	6.04803e-07
ENSG00000068394	GPKOW	HGNC	chrX	0	0.00549451	0.00600601	0.0164474	0	0.00694444	0	0	0.0027933	0.00986193	0	0.0035461	0.00790514	0	0.00217391	0	0.00816327	0.0116279	0	0.00488998	0.00588235	0	0.00437637	0.0127389	0	0	0.0045977	0	0	0.00952381	0.0702403	0	0	0.00585495	18	1742	3.36105e-06
ENSG00000068400	GRIPAP1	HGNC	chrX	0.021978	0.00824176	0.01001	0.0361842	0	0.0277778	0.0212766	0.00546448	0.0139665	0.00591716	0	0	0.00395257	0	0.00217391	0.00840336	0.00816327	0.0116279	0	0.00244499	0.00588235	0	0	0.0191083	0.00434783	0.00980392	0.0045977	0	0	0.00952381	0.0998152	0	0	0.0103231	22	11963	8.62917e-07
ENSG00000068438	FTSJ1	HGNC	chrX	0	0	0	0.00328947	0	0.0115741	0	0	0.0027933	0	0	0	0	0	0.00217391	0	0.0122449	0.00697674	0	0	0.0117647	0	0	0	0	0	0.00229885	0	0	0	0.0369686	0	0	0.00272983	9	8658	3.15296e-07
ENSG00000068489	PRR11	HGNC	chr17	0	0.00824176	0.002002	0.00328947	0	0.00925926	0	0	0	0.00197239	0	0	0	0	0	0	0.00612245	0.00930233	0.0131579	0	0.0176471	0	0.00218818	0.00636943	0	0	0.00229885	0	0	0	0.0221811	0	0	0.00315249	13	6481	4.86421e-07
ENSG00000068615	REEP1	HGNC	chr2	0	0.00274725	0.001001	0.00657895	0	0.00231481	0	0	0.00558659	0.00394477	0	0	0	0	0.00217391	0	0.00204082	0.00232558	0	0	0.00588235	0	0.00218818	0.00636943	0	0.00980392	0.0045977	0	0	0	0.0203327	0	0	0.00236024	15	9078	2.59996e-07
ENSG00000068650	ATP11A	HGNC	chr13	0.010989	0.0164835	0.00700701	0.00986842	0	0.0324074	0.0212766	0	0.0111732	0.0157791	0	0.0141844	0.0158103	0	0.00217391	0	0.0142857	0.0209302	0	0.00488998	0.0117647	0	0.00437637	0.00636943	0.00869565	0.00980392	0.0252874	0	0	0	0.0942699	0	0	0.0108432	21	39316	2.75796e-07
ENSG00000068654	POLR1A	HGNC	chr2	0.010989	0.0412088	0.011011	0.0361842	0	0.025463	0	0.00546448	0.0111732	0.0118343	0.0166667	0.0106383	0.0158103	0.00862069	0.00869565	0.00560224	0.0163265	0.0186047	0.0131579	0.0122249	0.0235294	0.00704225	0.00218818	0.0127389	0	0.0196078	0.0206897	0	0.00215054	0	0.0979667	0.0175439	0	0.0146404	27	18303	7.99891e-07
ENSG00000068697	LAPTM4A	HGNC	chr2	0	0.010989	0	0.00328947	0	0.00231481	0	0	0.0027933	0.00197239	0	0.0035461	0	0	0	0	0	0.00232558	0	0.00244499	0	0	0	0	0	0	0.00229885	0	0	0	0.012939	0	0	0.00136102	10	2252	6.04358e-07
ENSG00000068724	TTC7A	HGNC	chr2	0	0.0192308	0	0.00657895	0	0.0115741	0	0	0.0027933	0.00788955	0	0.0035461	0.00395257	0	0.00434783	0.00560224	0.0163265	0.00930233	0	0.00733496	0	0	0.00437637	0.0127389	0.00434783	0.0490196	0.0114943	0	0	0	0.038817	0	0	0.00664464	18	19437	3.41855e-07
ENSG00000068745	IP6K2	HGNC	chr3	0.010989	0.0164835	0	0.00657895	0	0.0162037	0	0	0.00558659	0	0	0	0.00395257	0	0.00217391	0	0.00408163	0	0	0.00244499	0	0	0	0	0	0.0294118	0.0045977	0	0	0	0.0240296	0	0	0.00383436	12	21227	1.80636e-07
ENSG00000068781	STON1-GTF2A1L	HGNC	chr2	0.010989	0.00824176	0	0.00328947	0.0208333	0.0300926	0	0.00546448	0.00558659	0.0177515	0	0	0.00395257	0	0	0.00280112	0.0102041	0.0372093	0	0.00733496	0	0	0	0.0318471	0.00434783	0.0294118	0.0137931	0	0	0	0.0609982	0	0	0.00921663	18	6773	1.36079e-06
ENSG00000068784	SRBD1	HGNC	chr2	0.010989	0.010989	0.00800801	0.0197368	0.0208333	0.0208333	0	0.00546448	0.0139665	0.00394477	0	0.0070922	0.0118577	0	0.00434783	0.00560224	0.0163265	0.0162791	0	0.00244499	0.00588235	0	0	0.0127389	0.00869565	0.0196078	0.016092	0	0	0	0.0720887	0.0350877	0	0.010573	23	7571	1.39651e-06
ENSG00000068796	KIF2A	HGNC	chr5	0	0.00824176	0.00500501	0.00328947	0	0.0138889	0.0212766	0	0.00558659	0.00197239	0	0.0070922	0.00395257	0	0	0.00560224	0.00204082	0.00697674	0	0	0	0	0	0.0127389	0	0	0.0137931	0	0	0	0.0591497	0	0	0.00516991	15	7043	7.34049e-07
ENSG00000068831	RASGRP2	HGNC	chr11	0	0.0137363	0.00500501	0.0197368	0	0.025463	0	0	0.00558659	0.0118343	0	0.0035461	0	0.00862069	0	0	0.0122449	0.00232558	0	0	0.00588235	0	0	0.0254777	0	0.0196078	0.0114943	0	0	0	0.0314233	0	0	0.00612075	15	13605	4.4989e-07
ENSG00000068878	PSME4	HGNC	chr2	0.010989	0.0412088	0.00800801	0.0197368	0	0.0347222	0.0212766	0.00546448	0.0027933	0.0177515	0	0.0035461	0.00790514	0.00862069	0.00434783	0.00840336	0.0244898	0.0302326	0	0.00733496	0.0352941	0.00704225	0.00218818	0.0509554	0.00869565	0.0294118	0.0390805	0.00653595	0	0	0.144177	0	0.0125	0.017961	27	18258	9.83732e-07
ENSG00000068885	IFT80	HGNC	chr3	0	0.00549451	0.00600601	0.00986842	0	0.0208333	0.0212766	0.00546448	0.00558659	0.025641	0	0.0070922	0	0	0	0.00560224	0.00408163	0.0395349	0	0.00244499	0	0	0	0.0254777	0.00434783	0.00980392	0.0091954	0	0	0	0.0591497	0	0	0.00808792	18	17698	4.56996e-07
ENSG00000068903	SIRT2	HGNC	chr19	0	0.00549451	0.002002	0.00328947	0	0.00462963	0	0.00546448	0.00558659	0.00591716	0	0	0	0.00862069	0	0.00280112	0.00408163	0.00697674	0	0.00244499	0	0	0	0.00636943	0	0.00980392	0	0	0	0	0.0277264	0.0175439	0	0.00359857	16	16066	2.23986e-07
ENSG00000068912	ERLEC1	HGNC	chr2	0	0.010989	0.003003	0.00657895	0	0.00925926	0	0.010929	0	0	0	0	0.00790514	0	0.00217391	0	0.00816327	0.00232558	0	0.00733496	0	0	0	0.0127389	0	0.0196078	0.00689655	0	0.00215054	0	0.0203327	0	0	0.00395117	15	3241	1.21912e-06
ENSG00000068971	PPP2R5B	HGNC	chr11	0	0.0164835	0.00500501	0.0164474	0	0.00925926	0.0212766	0.0163934	0.0027933	0.00394477	0	0.0035461	0	0	0.00217391	0.00840336	0.00612245	0.00697674	0	0.00488998	0	0	0	0	0.00434783	0	0.0045977	0	0	0	0.0314233	0	0	0.00497226	17	4431	1.12215e-06
ENSG00000068976	PYGM	HGNC	chr11	0.010989	0.021978	0.00700701	0.0131579	0.0208333	0.00694444	0	0.00546448	0.00837989	0.0138067	0	0.0070922	0.00395257	0	0	0.00840336	0.0183673	0.0186047	0	0	0.0117647	0	0	0.00636943	0.00434783	0.0196078	0.0114943	0	0	0.00952381	0.0628466	0.0175439	0	0.00934786	22	6488	1.44079e-06
ENSG00000068985	PAGE1	HGNC	chrX	0	0.00549451	0.004004	0.00657895	0	0.00231481	0	0	0.0027933	0.00197239	0	0	0	0	0.00217391	0	0.00816327	0.00232558	0	0	0.00588235	0	0	0	0	0	0.00229885	0	0	0	0.0184843	0	0	0.00189352	12	665	2.8474e-06
ENSG00000069011	PITX1	HGNC	chr5	0	0.00549451	0.001001	0.0131579	0	0.00694444	0	0	0	0.00394477	0	0	0.00395257	0	0.00217391	0.00280112	0.00408163	0.00465116	0	0.00488998	0	0	0	0	0	0.0196078	0.0114943	0	0	0	0.0443623	0	0	0.00389568	14	5418	7.19025e-07
ENSG00000069018	TRPC7	HGNC	chr5	0.021978	0.0192308	0.012012	0.0164474	0	0.0393519	0	0.010929	0.0223464	0.00591716	0	0.0070922	0.00790514	0	0.0130435	0.0196078	0.0428571	0.0209302	0	0.00488998	0.0117647	0	0	0.0382166	0.0173913	0.176471	0.0321839	0	0.00215054	0.00952381	0.0998152	0	0	0.0197592	23	5695	3.46958e-06
ENSG00000069020	MAST4	HGNC	chr5	0.021978	0.0302198	0.00800801	0.0394737	0.0208333	0.0694444	0.0638298	0.010929	0.0167598	0.0197239	0	0.0212766	0.0158103	0	0.00869565	0.0252101	0.0163265	0.0418605	0	0.0122249	0.0588235	0	0.00437637	0.0636943	0.00434783	0.0588235	0.0413793	0	0	0.00952381	0.131238	0	0	0.0246913	25	30948	7.9783e-07
ENSG00000069122	ADGRF5	HGNC	chr6	0	0.021978	0.012012	0.0197368	0	0.025463	0.0425532	0	0.0251397	0.0197239	0	0.0070922	0.00395257	0	0.0108696	0.0140056	0.0142857	0.0395349	0	0.00733496	0.0176471	0	0.00875274	0.0318471	0.00869565	0.0882353	0.0137931	0	0	0	0.107209	0.0175439	0	0.0168911	22	8650	1.95273e-06
ENSG00000069188	SDK2	HGNC	chr17	0.010989	0.010989	0.01001	0.0230263	0.0416667	0.0648148	0.0212766	0.0163934	0.0111732	0.00986193	0.0166667	0.0106383	0	0	0.00434783	0.0308123	0.0510204	0.00930233	0	0.00244499	0.0176471	0	0.00218818	0.0191083	0.00434783	0.127451	0.0275862	0.00653595	0	0.0190476	0.120148	0	0	0.0208938	26	18598	1.12344e-06
ENSG00000069206	ADAM7	HGNC	chr8	0	0.010989	0.003003	0.0131579	0	0.0555556	0.0212766	0.0273224	0.0139665	0.0138067	0	0	0.00790514	0	0.0108696	0.0112045	0.0265306	0.027907	0	0.00733496	0.0117647	0	0.00218818	0.0127389	0.00434783	0.127451	0.0206897	0	0	0	0.112754	0	0	0.0164474	21	5960	2.75963e-06
ENSG00000069248	NUP133	HGNC	chr1	0	0.021978	0.00500501	0.00986842	0.0208333	0.0300926	0	0.010929	0.0027933	0.00591716	0	0.0106383	0.00395257	0	0.00434783	0.0252101	0.0285714	0.0232558	0	0.00733496	0	0	0.00656455	0.0254777	0.00434783	0	0.0321839	0	0.00215054	0	0.0720887	0	0	0.0107134	21	7594	1.41077e-06
ENSG00000069275	NUCKS1	HGNC	chr1	0	0	0.002002	0	0	0.00462963	0	0	0	0.00591716	0	0	0	0	0	0	0.0102041	0.00232558	0	0.00244499	0	0	0	0.00636943	0	0.0196078	0.0045977	0	0	0	0.0240296	0	0	0.00248873	10	6724	3.70126e-07
ENSG00000069329	VPS35	HGNC	chr16	0.021978	0.0192308	0.002002	0.00657895	0	0.0162037	0.0212766	0.00546448	0.00558659	0.00591716	0	0.0035461	0	0	0	0	0.0122449	0.0209302	0	0	0	0	0.00437637	0.0127389	0	0.00980392	0.0091954	0	0	0	0.0554529	0	0	0.00704627	17	15110	4.66332e-07
ENSG00000069345	DNAJA2	HGNC	chr16	0.010989	0.00549451	0.002002	0.00657895	0	0.00694444	0.0212766	0	0.0027933	0	0	0	0	0	0.00217391	0.00840336	0.00612245	0.00930233	0	0	0	0	0	0.00636943	0	0	0.0091954	0	0.00215054	0	0.0499076	0.0175439	0	0.00506811	16	7462	6.79189e-07
ENSG00000069399	BCL3	HGNC	chr19	0.010989	0.00274725	0.001001	0.00657895	0.0416667	0.0162037	0.0212766	0	0	0.00591716	0	0	0	0	0	0.00560224	0.00408163	0	0	0	0	0	0.00218818	0.00636943	0	0.00980392	0.00689655	0	0	0	0.0221811	0	0	0.00495465	15	7105	6.97347e-07
ENSG00000069424	KCNAB2	HGNC	chr1	0	0	0.002002	0.00657895	0.0208333	0.00925926	0	0	0.00558659	0	0	0	0	0	0.00217391	0.00560224	0.00612245	0.00930233	0	0	0	0	0	0	0	0.00980392	0.0045977	0	0	0	0.0203327	0	0	0.00309683	12	18060	1.71475e-07
ENSG00000069431	ABCC9	HGNC	chr12	0.032967	0.0412088	0.014014	0.0164474	0.0208333	0.0393519	0.0212766	0.0491803	0.0195531	0.0453649	0	0.0212766	0.00395257	0	0.0108696	0.00280112	0.0489796	0.0651163	0.0394737	0.00488998	0.0176471	0.00704225	0.00218818	0.0573248	0.00434783	0.0980392	0.0804598	0.0130719	0.00430108	0	0.166359	0.0350877	0	0.0298008	29	12515	2.3812e-06
ENSG00000069482	GAL	HGNC	chr11	0	0	0.002002	0.00657895	0	0	0	0	0	0.00197239	0	0	0	0	0.00217391	0.00560224	0	0	0	0	0	0	0	0	0	0	0.00229885	0	0	0	0.00369686	0	0	0.000737127	7	1464	5.03502e-07
ENSG00000069493	CLEC2D	HGNC	chr12	0	0.00274725	0.003003	0	0	0.0138889	0	0	0.0027933	0.00394477	0	0.0035461	0	0	0	0.00280112	0.00408163	0.00930233	0	0	0	0	0	0	0.00434783	0	0.0091954	0	0	0	0.0147874	0	0	0.00225573	12	12924	1.74538e-07
ENSG00000069509	FUNDC1	HGNC	chrX	0	0	0.002002	0.00328947	0	0.00462963	0	0	0.0027933	0.00197239	0	0	0	0	0	0	0.00204082	0.00232558	0	0	0	0	0	0	0.00434783	0	0	0	0	0	0.012939	0	0	0.00110121	9	2265	4.86187e-07
ENSG00000069535	MAOB	HGNC	chrX	0	0.00549451	0.00600601	0.0131579	0.0416667	0.0138889	0.0212766	0.010929	0.00558659	0.00197239	0	0	0.00790514	0	0	0.0140056	0.00612245	0.0232558	0	0.00244499	0	0	0.00437637	0.0191083	0.00434783	0.0294118	0.0045977	0	0	0	0.0794824	0	0.0125	0.00992536	21	3748	2.64817e-06
ENSG00000069667	RORA	HGNC	chr15	0	0.0164835	0.001001	0.00657895	0	0.0138889	0.0212766	0	0.0027933	0.00197239	0	0.0070922	0.0118577	0	0	0.00560224	0.0102041	0.00465116	0	0	0.00588235	0	0.00437637	0.00636943	0	0	0.0137931	0	0	0	0.038817	0	0	0.00523152	17	20700	2.52731e-07
ENSG00000069696	DRD4	HGNC	chr11	0	0.00274725	0.002002	0	0	0.00462963	0	0	0	0.00394477	0	0	0.00395257	0	0	0	0.00204082	0.00232558	0	0	0	0	0.00218818	0	0	0	0.0114943	0	0.00430108	0	0.00739372	0	0	0.00142484	11	1736	8.20763e-07
ENSG00000069702	TGFBR3	HGNC	chr1	0.032967	0.0247253	0.00600601	0.0131579	0.0208333	0.0300926	0.0212766	0.010929	0.00837989	0.00788955	0	0.0035461	0.00395257	0	0	0	0.0367347	0.027907	0	0.0122249	0.00588235	0.00704225	0.00656455	0.0318471	0.00434783	0.0392157	0.0137931	0	0	0	0.0720887	0.0175439	0	0.0139075	24	21044	6.60878e-07
ENSG00000069712	KIAA1107	HGNC	chr1	0.010989	0	0.00700701	0.0131579	0	0.0347222	0.0212766	0.010929	0	0	0	0.0035461	0	0	0	0.00560224	0.00204082	0	0	0	0	0	0	0.0191083	0.00434783	0	0.00229885	0.00653595	0	0	0.10536	0	0	0.00748249	14	4065	1.84071e-06
ENSG00000069764	PLA2G10	HGNC	chr16	0	0	0	0	0	0	0	0	0	0	0	0	0	0	0	0	0.00204082	0	0	0	0	0	0	0	0	0	0.00229885	0	0	0	0.00184843	0	0	0.000187518	3	1329	1.41097e-07
ENSG00000069812	HES2	HGNC	chr1	0	0	0	0	0	0	0	0	0	0	0	0	0	0	0	0	0.00204082	0	0	0	0.00588235	0	0	0	0	0	0	0	0	0	0.00184843	0	0	0.000296109	3	7654	3.86868e-08
ENSG00000069849	ATP1B3	HGNC	chr3	0	0.010989	0.001001	0.00657895	0	0.00694444	0	0	0.00558659	0.00591716	0	0	0	0	0	0.00280112	0.00612245	0.00232558	0	0	0.00588235	0	0	0.00636943	0	0.00980392	0.0045977	0	0	0	0.0240296	0.0175439	0	0.0035301	15	7564	4.66697e-07
ENSG00000069869	NEDD4	HGNC	chr15	0	0.021978	0.00500501	0.0131579	0	0.0509259	0	0.00546448	0.00558659	0.0118343	0	0.0035461	0.00790514	0	0.0108696	0	0.0265306	0.0255814	0	0.0122249	0.00588235	0	0.00218818	0.0382166	0.00434783	0.00980392	0.0344828	0	0	0.00952381	0.125693	0	0	0.013053	21	21753	6.00055e-07
ENSG00000069943	PIGB	HGNC	chr15	0	0.010989	0.002002	0.00328947	0	0.00925926	0	0.00546448	0.0027933	0.00591716	0	0.0070922	0	0	0	0.00280112	0.00204082	0.00232558	0	0	0.00588235	0	0	0.0127389	0	0	0.0045977	0	0	0	0.0591497	0	0	0.00413161	15	9479	4.35869e-07
ENSG00000069956	MAPK6	HGNC	chr15	0	0.0164835	0.00700701	0.00986842	0	0.0162037	0	0.0163934	0.00558659	0.00591716	0	0.0035461	0.00790514	0	0	0.00560224	0.00408163	0.00465116	0	0.00977995	0.00588235	0.00704225	0	0.0127389	0.0130435	0.00980392	0.0045977	0.00653595	0	0	0.0628466	0.0175439	0	0.00766852	22	9301	8.24483e-07
ENSG00000069966	GNB5	HGNC	chr15	0	0.00274725	0.003003	0.0197368	0	0.00462963	0	0.00546448	0	0	0	0.0035461	0.00790514	0	0	0.0112045	0.00612245	0.00232558	0	0.00244499	0	0	0.00218818	0.00636943	0.00434783	0.0294118	0.00229885	0	0	0	0.0147874	0	0	0.00389495	17	19946	1.95275e-07
ENSG00000069974	RAB27A	HGNC	chr15	0	0.00549451	0.001001	0.00328947	0	0.0115741	0	0.00546448	0	0	0	0	0.00395257	0	0	0.00280112	0.00204082	0.00465116	0	0	0.00588235	0	0	0	0	0	0.00689655	0	0.00215054	0.00952381	0.012939	0	0	0.00235338	14	10491	2.24323e-07
ENSG00000069998	CECR5	HGNC	chr22	0	0.0137363	0.001001	0.00657895	0	0	0	0	0	0.00394477	0	0	0	0	0	0	0.00612245	0.0116279	0	0	0.00588235	0.00704225	0	0.00636943	0	0.00980392	0.0045977	0	0	0	0.0166359	0	0	0.00282857	12	10321	2.7406e-07
ENSG00000070010	UFD1L	HGNC	chr22	0	0.00824176	0.001001	0.00986842	0	0.00462963	0	0	0.0027933	0.00197239	0	0	0	0	0	0.00280112	0.00408163	0	0	0	0	0	0.00218818	0.0191083	0	0	0.0091954	0	0	0	0.0295749	0	0	0.00289261	12	11837	2.4437e-07
ENSG00000070018	LRP6	HGNC	chr12	0	0.0412088	0.011011	0.0230263	0.0625	0.037037	0	0.010929	0.0139665	0.0216963	0	0.0035461	0.0158103	0	0.0130435	0.00840336	0.0244898	0.0255814	0	0.00733496	0.0117647	0	0.00656455	0.044586	0	0.0294118	0.0137931	0	0	0	0.120148	0.0175439	0	0.0170726	22	16205	1.05354e-06
ENSG00000070019	GUCY2C	HGNC	chr12	0	0.032967	0.011011	0.0131579	0.0416667	0.0138889	0	0.010929	0.00558659	0.0157791	0	0.0035461	0	0.00862069	0.00217391	0.0112045	0.022449	0.0302326	0.0131579	0.00733496	0.00588235	0	0.00656455	0.00636943	0.00434783	0.107843	0.0275862	0	0	0	0.090573	0	0	0.0149355	23	5388	2.772e-06
ENSG00000070031	SCT	HGNC	chr11	0	0	0	0	0	0.00462963	0	0	0	0	0	0	0	0	0	0.00280112	0	0	0	0	0	0	0	0	0	0	0	0	0	0	0.00184843	0	0	0.000281187	3	366	7.68271e-07
ENSG00000070047	PHRF1	HGNC	chr11	0.021978	0.0302198	0.004004	0.0394737	0	0.0393519	0	0.00546448	0.0027933	0.0236686	0.0166667	0.0035461	0.00395257	0	0.00217391	0.0196078	0.0142857	0.0186047	0.0263158	0.00244499	0.00588235	0.00704225	0	0	0.0173913	0.0196078	0.0229885	0	0	0.00952381	0.0757856	0.0175439	0	0.013646	25	7648	1.78426e-06
ENSG00000070061	IKBKAP	HGNC	chr9	0.010989	0.021978	0.011011	0.0131579	0	0.0208333	0	0.010929	0.00837989	0.00986193	0	0.0070922	0.00395257	0	0	0.00560224	0.022449	0.00697674	0	0.00733496	0.0117647	0	0.00218818	0.00636943	0.00869565	0.0294118	0.0252874	0	0	0	0.0739372	0	0	0.00964248	21	9268	1.04041e-06
ENSG00000070081	NUCB2	HGNC	chr11	0	0	0.003003	0.00328947	0	0.00462963	0	0.00546448	0.0027933	0	0	0.0035461	0	0	0.00217391	0	0.00204082	0.0116279	0	0	0.00588235	0	0	0.00636943	0.00434783	0.0196078	0.00689655	0	0	0	0.0277264	0	0	0.00331512	15	12562	2.63901e-07
ENSG00000070087	PFN2	HGNC	chr3	0	0.00274725	0	0	0	0.00462963	0	0	0	0.00197239	0	0	0	0	0	0	0	0.00232558	0	0.00244499	0	0	0.00437637	0.00636943	0	0	0.00229885	0	0	0	0.0147874	0.0175439	0	0.0018029	10	13944	1.29296e-07
ENSG00000070159	PTPN3	HGNC	chr9	0	0.0137363	0.002002	0.00328947	0	0.025463	0.0212766	0	0.0195531	0.00591716	0	0.0035461	0.00395257	0	0.00434783	0.00560224	0.00816327	0.0186047	0	0.00733496	0	0	0.00656455	0.0254777	0.00434783	0.0490196	0.0229885	0	0	0	0.0757856	0.0175439	0	0.0104399	21	19147	5.4525e-07
ENSG00000070182	SPTB	HGNC	chr14	0.032967	0.0247253	0.00900901	0.0328947	0	0.0439815	0	0.00546448	0.0139665	0.0157791	0.0166667	0.0035461	0	0	0.00217391	0.0112045	0.044898	0.0418605	0	0.0244499	0.0117647	0.00704225	0.00656455	0.0254777	0.0173913	0.176471	0.0436782	0	0	0	0.142329	0	0	0.0228577	23	22170	1.03102e-06
ENSG00000070190	DAPP1	HGNC	chr4	0	0	0.002002	0.00986842	0	0.0115741	0.0212766	0.00546448	0	0	0	0	0.00395257	0	0	0.00280112	0.00204082	0.00930233	0	0	0.0117647	0	0	0.00636943	0	0.0196078	0	0	0	0	0.0314233	0	0	0.00416508	13	7520	5.53867e-07
ENSG00000070193	FGF10	HGNC	chr5	0	0.00824176	0.002002	0	0	0.0185185	0	0.00546448	0.0027933	0.00197239	0	0.0035461	0	0	0	0.00280112	0.022449	0.0186047	0	0.00488998	0	0	0.00218818	0.00636943	0	0	0.0206897	0	0	0	0.0351201	0.0175439	0	0.00524832	16	3324	1.57892e-06
ENSG00000070214	SLC44A1	HGNC	chr9	0.010989	0.00824176	0.004004	0.0197368	0	0.0231481	0	0.00546448	0.00558659	0.00986193	0	0.0035461	0	0	0.00434783	0.00560224	0.0163265	0.00697674	0	0.00244499	0.0117647	0.00704225	0	0.00636943	0.00869565	0.0196078	0.0183908	0	0.00430108	0.00952381	0.051756	0.0175439	0	0.00852341	24	28801	2.95942e-07
ENSG00000070269	TMEM260	HGNC	chr14	0.010989	0.0192308	0.004004	0.00657895	0	0.00925926	0	0.00546448	0.0027933	0.00591716	0	0	0	0	0.00217391	0.00840336	0.00816327	0.00697674	0	0	0	0	0.00437637	0.0191083	0.00434783	0.00980392	0.016092	0	0.00215054	0	0.0462107	0	0	0.00581951	19	17723	3.28359e-07
ENSG00000070366	SMG6	HGNC	chr17	0	0.00549451	0.00800801	0.0328947	0.0208333	0.025463	0	0	0.0027933	0.0157791	0	0.0070922	0.00395257	0	0	0.00560224	0.0142857	0.0209302	0	0.00244499	0.0294118	0	0	0.0191083	0.0173913	0.00980392	0.0275862	0	0	0	0.0961183	0	0	0.0110604	19	20909	5.28979e-07
ENSG00000070367	EXOC5	HGNC	chr14	0	0.0164835	0.003003	0.00328947	0	0.0162037	0	0.00546448	0	0.00986193	0.0166667	0	0	0	0.00217391	0.00560224	0.0142857	0.00697674	0	0.00733496	0.00588235	0	0	0.0191083	0	0.00980392	0.0091954	0	0	0	0.0665434	0	0.0125	0.0069812	18	25848	2.70087e-07
ENSG00000070371	CLTCL1	HGNC	chr22	0.021978	0.032967	0.004004	0.0394737	0.0208333	0.0185185	0	0.010929	0	0.0118343	0	0.0070922	0	0	0.00869565	0.00840336	0.0285714	0.0209302	0	0.0122249	0.0176471	0	0.00656455	0.0318471	0.00434783	0.0294118	0.0229885	0	0	0	0.0961183	0.0350877	0	0.0148627	22	18325	8.1106e-07
ENSG00000070388	FGF22	HGNC	chr19	0	0	0	0.00328947	0	0	0	0	0	0	0	0	0	0	0	0	0	0	0	0	0	0	0	0	0	0	0.00229885	0	0	0	0	0	0	0.000169343	2	3962	4.27418e-08
ENSG00000070404	FSTL3	HGNC	chr19	0	0.0137363	0	0.00657895	0	0	0	0.00546448	0.0027933	0.00197239	0	0	0	0	0	0	0.00204082	0	0	0	0.00588235	0	0.00218818	0	0	0	0.0045977	0	0	0	0.0110906	0	0	0.00170742	10	6960	2.4532e-07
ENSG00000070413	DGCR2	HGNC	chr22	0	0	0.002002	0.00328947	0	0.00694444	0.0212766	0.010929	0.00558659	0.00591716	0	0.0070922	0.00395257	0	0	0	0.00612245	0.00930233	0	0	0	0	0	0.00636943	0.00869565	0.0196078	0.00689655	0	0.00215054	0	0.0295749	0	0	0.00471847	17	12345	3.82217e-07
ENSG00000070423	RNF126	HGNC	chr19	0	0.0137363	0	0.00986842	0	0.0138889	0	0	0.0027933	0	0	0	0	0	0.00217391	0.00280112	0	0	0	0	0.0117647	0	0	0	0	0	0	0	0	0	0.0147874	0	0	0.00217618	8	8070	2.69663e-07
ENSG00000070444	MNT	HGNC	chr17	0	0	0.002002	0.00328947	0	0.0138889	0	0.00546448	0	0.00197239	0	0	0	0	0	0	0.00204082	0.00697674	0	0	0	0	0	0.00636943	0	0.0196078	0.0091954	0	0	0	0.0314233	0.0175439	0	0.00362953	12	11666	3.11121e-07
ENSG00000070476	ZXDC	HGNC	chr3	0	0.0164835	0.003003	0.00986842	0	0.0208333	0.0212766	0.00546448	0.00558659	0.00591716	0	0.0035461	0.00395257	0	0.00434783	0	0.0163265	0.0139535	0	0.00244499	0	0	0	0.0191083	0.00434783	0.0294118	0.016092	0	0.00215054	0	0.051756	0.0175439	0	0.0082853	21	12190	6.7968e-07
ENSG00000070495	JMJD6	HGNC	chr17	0	0.010989	0.002002	0.0131579	0	0.00462963	0	0.00546448	0.0027933	0.00197239	0	0.0106383	0	0	0.00434783	0.00280112	0.0142857	0.00465116	0	0	0	0	0	0.00636943	0	0	0.0045977	0	0	0	0.0184843	0	0	0.00324801	15	13254	2.45059e-07
ENSG00000070501	POLB	HGNC	chr8	0	0	0.003003	0.00657895	0	0.00694444	0	0.00546448	0	0.00197239	0	0	0.00395257	0	0.00217391	0.00560224	0.00816327	0.0116279	0	0.00488998	0	0	0	0.0127389	0	0.00980392	0.00229885	0	0.00215054	0	0.0221811	0	0	0.00331959	16	8495	3.9077e-07
ENSG00000070526	ST6GALNAC1	HGNC	chr17	0	0.0192308	0.00800801	0.00657895	0	0.00694444	0	0.00546448	0.00558659	0.00788955	0	0.0035461	0	0	0.00217391	0.00560224	0.0163265	0.0162791	0	0	0.00588235	0.00704225	0	0.00636943	0	0.0392157	0.00689655	0.00653595	0	0	0.0351201	0	0	0.00638464	19	9523	6.70444e-07
ENSG00000070540	WIPI1	HGNC	chr17	0	0.00824176	0.002002	0	0	0.00231481	0	0.00546448	0.00837989	0.00394477	0	0.0035461	0	0	0.00217391	0	0.00816327	0.00232558	0	0.00244499	0.0176471	0	0.00218818	0.0127389	0	0	0.0045977	0	0	0	0.0499076	0	0	0.00412366	16	8931	4.61725e-07
ENSG00000070601	FRMPD1	HGNC	chr9	0.032967	0.0384615	0.00800801	0.0263158	0	0.0416667	0	0.010929	0.0111732	0.00986193	0	0.0106383	0.00790514	0	0	0.0112045	0.0632653	0.0418605	0	0.00977995	0.0235294	0	0.00656455	0.0764331	0	0.0882353	0.0229885	0	0.00215054	0	0.157116	0.0701754	0	0.0233706	22	5954	3.92519e-06
ENSG00000070610	GBA2	HGNC	chr9	0	0.00549451	0.003003	0.00657895	0	0.0185185	0	0.00546448	0.0027933	0.00591716	0	0	0.00790514	0	0.00217391	0.00280112	0.00612245	0.00232558	0	0.00488998	0.0235294	0	0.00218818	0.00636943	0.00434783	0.00980392	0.00689655	0	0.00430108	0.00952381	0.038817	0	0	0.00544743	22	11626	4.68556e-07
ENSG00000070614	NDST1	HGNC	chr5	0	0.0137363	0.004004	0	0	0.0162037	0.0212766	0.0218579	0.0111732	0.00591716	0	0.0035461	0.00790514	0	0.00434783	0	0.00816327	0.0116279	0	0.00244499	0.00588235	0	0.00218818	0	0	0.00980392	0.0206897	0.00653595	0	0	0.0554529	0	0	0.00705324	19	12844	5.49147e-07
ENSG00000070669	ASNS	HGNC	chr7	0	0	0.004004	0.00328947	0	0.00694444	0	0.0163934	0.00837989	0.00788955	0	0	0	0	0.00652174	0.00840336	0.0102041	0.00697674	0	0.00488998	0.0117647	0	0	0.00636943	0.00434783	0.0392157	0.0091954	0	0	0	0.0573013	0	0	0.006427	17	10413	6.17209e-07
ENSG00000070718	AP3M2	HGNC	chr8	0	0	0.002002	0	0	0.0115741	0	0	0	0.00197239	0	0.0035461	0.00790514	0	0	0	0.00408163	0.00465116	0	0.00244499	0.0176471	0	0	0.0127389	0	0	0.0114943	0	0	0	0.0443623	0	0	0.0037703	12	14200	2.65514e-07
ENSG00000070729	CNGB1	HGNC	chr16	0.010989	0.0274725	0.00600601	0.0230263	0	0.0231481	0	0.00546448	0.0139665	0.0177515	0	0.0035461	0.00790514	0	0.00217391	0.00560224	0.0204082	0.0186047	0.0131579	0.00488998	0.0235294	0	0	0	0.00869565	0.0294118	0.0275862	0	0	0	0.0924214	0.0175439	0	0.0122212	22	10187	1.19969e-06
ENSG00000070731	ST6GALNAC2	HGNC	chr17	0	0.00549451	0.002002	0.00657895	0	0.00694444	0	0	0	0.00197239	0	0.0070922	0	0	0	0.00280112	0.00408163	0.00697674	0	0	0	0	0.00218818	0.0191083	0	0	0.00229885	0	0.00215054	0	0.012939	0	0	0.0025039	14	5944	4.21249e-07
ENSG00000070748	CHAT	HGNC	chr10	0.010989	0.010989	0.003003	0.0164474	0	0.0231481	0	0.0163934	0.00837989	0.00788955	0	0	0	0.00862069	0.00652174	0.0112045	0.0387755	0.0418605	0	0.00488998	0.00588235	0	0.00437637	0.0191083	0.00434783	0.0686275	0.0206897	0	0.00215054	0	0.0536044	0	0	0.0117545	22	6168	1.90573e-06
ENSG00000070756	PABPC1	HGNC	chr8	0.010989	0.0164835	0.002002	0.00986842	0	0.0208333	0.0638298	0.00546448	0	0.00197239	0	0.0070922	0.00395257	0	0	0.00840336	0.00816327	0.0139535	0	0.00488998	0	0	0	0.0127389	0	0.00980392	0.00689655	0	0	0	0.051756	0.0175439	0	0.00838294	19	14200	5.90348e-07
ENSG00000070759	TESK2	HGNC	chr1	0	0.0164835	0.00500501	0.0197368	0	0.0162037	0	0	0.0027933	0.00394477	0	0	0.0118577	0	0.00217391	0	0.00612245	0.00930233	0.0131579	0.00488998	0	0	0	0.0127389	0.00434783	0	0.0137931	0	0	0	0.0480591	0.0350877	0	0.00683933	17	6635	1.0308e-06
ENSG00000070761	CFAP20	HGNC	chr16	0	0	0.002002	0.00328947	0	0.00231481	0	0	0	0	0	0	0	0	0	0	0.00204082	0.00697674	0	0	0	0	0.00218818	0.00636943	0	0.00980392	0.00689655	0	0	0	0.00369686	0	0	0.00138118	10	5457	2.53102e-07
ENSG00000070770	CSNK2A2	HGNC	chr16	0	0	0.002002	0.00328947	0	0.0162037	0	0.00546448	0	0.00986193	0	0	0	0	0	0	0.0102041	0	0	0	0	0	0	0.00636943	0	0	0.0137931	0	0	0	0.0443623	0	0	0.00338032	9	8502	3.97591e-07
ENSG00000070778	PTPN21	HGNC	chr14	0.010989	0.0302198	0.003003	0.0230263	0	0.0416667	0.0212766	0.0273224	0.0027933	0.0177515	0	0.0070922	0.00790514	0	0.00434783	0.0112045	0.00612245	0.00697674	0	0.00733496	0.0176471	0	0.00656455	0.0254777	0.0130435	0.00980392	0.0344828	0	0	0	0.0942699	0	0.0125	0.0134188	24	16199	8.28375e-07
ENSG00000070785	EIF2B3	HGNC	chr1	0	0.00274725	0.003003	0.00986842	0	0.0115741	0	0	0.00558659	0.00197239	0	0	0	0	0	0.00840336	0.00408163	0.00465116	0	0.00244499	0	0	0	0.00636943	0.00869565	0.00980392	0.0206897	0	0	0	0.0277264	0	0	0.00386721	15	5676	6.81327e-07
ENSG00000070808	CAMK2A	HGNC	chr5	0	0.00824176	0.004004	0.00986842	0	0.0162037	0	0.00546448	0.00558659	0.00394477	0	0	0	0	0.00217391	0.00280112	0.00612245	0.0255814	0	0	0	0	0	0.0127389	0.00434783	0	0.0045977	0	0	0	0.0406654	0	0	0.00461644	15	9791	4.71498e-07
ENSG00000070814	TCOF1	HGNC	chr5	0.010989	0.021978	0.004004	0.0526316	0	0.0115741	0	0.00546448	0.0027933	0.0177515	0.0166667	0.0106383	0	0	0.00217391	0.00840336	0.0183673	0.0186047	0	0.00488998	0	0	0	0.0191083	0.00869565	0.0392157	0.00689655	0.0130719	0	0	0.0850277	0	0	0.0114832	21	20361	5.63981e-07
ENSG00000070831	CDC42	HGNC	chr1	0	0.00549451	0	0.00657895	0.0208333	0.00694444	0	0	0	0.00788955	0	0	0.00790514	0	0	0.00280112	0.00408163	0.00232558	0	0	0.00588235	0	0	0	0	0.0196078	0.00689655	0	0	0	0.0166359	0	0	0.00345081	13	5985	5.76577e-07
ENSG00000070882	OSBPL3	HGNC	chr7	0	0.0412088	0.00600601	0.0197368	0	0.0185185	0	0	0.0167598	0.00394477	0	0.0035461	0	0.00862069	0.00434783	0.0140056	0.0163265	0.0139535	0	0.00488998	0	0	0.00656455	0.0127389	0.00869565	0.0490196	0.016092	0	0	0	0.0739372	0.0175439	0	0.0108017	20	12226	8.83503e-07
ENSG00000070886	EPHA8	HGNC	chr1	0	0.0274725	0.002002	0.0131579	0	0.025463	0	0.010929	0.0111732	0.0118343	0	0.0141844	0.00790514	0	0.00652174	0.0112045	0.0326531	0.0325581	0	0.00488998	0.0235294	0	0	0.0191083	0.00869565	0.0686275	0.0344828	0	0	0	0.0757856	0.0350877	0	0.0144626	21	5694	2.53997e-06
ENSG00000070915	SLC12A3	HGNC	chr16	0.021978	0.010989	0.003003	0.00986842	0	0.0185185	0	0	0	0.00788955	0	0.0035461	0.00790514	0	0.00434783	0.00560224	0.0244898	0.0348837	0	0.00244499	0.0176471	0	0	0.00636943	0.00869565	0.0686275	0	0	0	0	0.051756	0	0	0.00935036	18	10264	9.10986e-07
ENSG00000070950	RAD18	HGNC	chr3	0	0.00274725	0.003003	0	0	0.0138889	0	0	0	0.00788955	0	0	0	0	0	0.00280112	0.00408163	0.00465116	0.0131579	0.00488998	0	0	0	0.0127389	0.00434783	0	0.016092	0	0	0	0.0425139	0	0	0.00402433	13	9770	4.11907e-07
ENSG00000070961	ATP2B1	HGNC	chr12	0.010989	0.0302198	0.018018	0.0164474	0.0208333	0.0300926	0	0.0218579	0.00837989	0.0118343	0	0.0035461	0	0	0.00217391	0.00840336	0.00816327	0.0232558	0	0.00488998	0.0294118	0	0.00437637	0.0191083	0.0130435	0.0588235	0.0298851	0.00653595	0	0	0.110906	0	0	0.0148847	23	20863	7.13449e-07
ENSG00000070985	TRPM5	HGNC	chr11	0	0.00274725	0.004004	0.00986842	0.0208333	0.00925926	0.0212766	0.010929	0	0.00788955	0	0	0.00395257	0	0	0.00840336	0.0122449	0.00930233	0.0131579	0	0	0	0.00218818	0.00636943	0.0217391	0.0294118	0.00689655	0.00653595	0.00215054	0.00952381	0.0499076	0	0	0.00813913	22	4694	1.73394e-06
ENSG00000071051	NCK2	HGNC	chr2	0	0.010989	0.002002	0.00986842	0.0208333	0.00694444	0	0.00546448	0.0027933	0.0197239	0	0	0.00395257	0	0	0.00280112	0.0122449	0.00930233	0	0.00244499	0.0117647	0	0	0.0127389	0	0.0196078	0.0206897	0	0	0	0.0480591	0	0	0.00673409	18	6568	1.02529e-06
ENSG00000071054	MAP4K4	HGNC	chr2	0	0.0164835	0.00900901	0.0197368	0	0.0439815	0.0212766	0.010929	0.0111732	0.00986193	0	0.0106383	0.00790514	0	0.00217391	0.0112045	0.00816327	0.0186047	0	0.00488998	0	0	0.00218818	0.0318471	0.00869565	0.0294118	0.0183908	0	0.00215054	0	0.0887246	0	0	0.0117406	22	21662	5.41991e-07
ENSG00000071073	MGAT4A	HGNC	chr2	0	0.0137363	0.00500501	0.00328947	0	0.0115741	0.0212766	0.00546448	0.00558659	0.00591716	0	0.0035461	0	0	0.00217391	0.00560224	0	0.00465116	0	0.00488998	0	0	0.00218818	0	0	0.00980392	0.0045977	0	0.00215054	0	0.038817	0.0350877	0	0.00561691	19	14316	3.92352e-07
ENSG00000071082	RPL31	HGNC	chr2	0	0.0137363	0.001001	0.00328947	0	0.00694444	0	0	0.0027933	0.00394477	0	0.0035461	0	0	0	0	0.00204082	0.00232558	0	0	0	0	0	0	0	0	0	0	0	0	0.012939	0	0	0.00159275	10	8561	1.86047e-07
ENSG00000071127	WDR1	HGNC	chr4	0	0.010989	0.002002	0.0131579	0	0.0162037	0	0	0.0027933	0	0	0.0070922	0.00395257	0	0.00217391	0.00560224	0.0163265	0.00232558	0	0.00244499	0.00588235	0	0	0.00636943	0	0.0196078	0.0045977	0	0	0.00952381	0.0480591	0	0	0.0054274	18	14189	3.82508e-07
ENSG00000071189	SNX13	HGNC	chr7	0	0.00824176	0.00700701	0.00986842	0	0.0486111	0	0.0218579	0.00837989	0.00394477	0	0.0035461	0.00395257	0	0	0.0112045	0.00816327	0.0232558	0	0.00244499	0.0176471	0	0.00437637	0.044586	0.00869565	0.0294118	0.0091954	0	0	0	0.0942699	0	0	0.0111715	20	24622	4.53721e-07
ENSG00000071203	MS4A12	HGNC	chr11	0	0.00549451	0	0.00328947	0	0.00925926	0	0	0.00558659	0.00394477	0	0.0035461	0.00395257	0	0	0.00280112	0.0102041	0.0116279	0	0.00244499	0.00588235	0	0	0	0.00434783	0	0.0045977	0	0.00215054	0	0.0351201	0	0	0.00346212	16	2802	1.23559e-06
ENSG00000071205	ARHGAP10	HGNC	chr4	0.010989	0.00274725	0.003003	0.00328947	0	0.0115741	0	0.00546448	0.00837989	0.00788955	0	0.0035461	0.00395257	0	0.00217391	0.0168067	0.0142857	0.00930233	0	0.00488998	0.00588235	0	0.00437637	0.0254777	0.00434783	0	0.016092	0	0	0	0.0757856	0	0	0.00728048	21	15473	4.70528e-07
ENSG00000071242	RPS6KA2	HGNC	chr6	0	0.0274725	0.00700701	0.00986842	0	0.0324074	0	0.00546448	0.00837989	0.00986193	0	0	0.00395257	0	0.00434783	0.00560224	0.0102041	0.027907	0	0	0.0235294	0	0.00437637	0.0254777	0	0	0.0206897	0	0	0	0.077634	0	0	0.00921765	17	16753	5.50209e-07
ENSG00000071243	ING3	HGNC	chr7	0	0.010989	0.001001	0	0	0.00925926	0	0	0.0111732	0.00591716	0	0	0	0	0.00217391	0.00280112	0.00612245	0.0116279	0	0.00733496	0	0	0	0	0	0.0196078	0.0091954	0	0	0	0.0369686	0	0	0.00406581	13	8349	4.86982e-07
ENSG00000071246	VASH1	HGNC	chr14	0	0.00274725	0.002002	0.00657895	0	0.0138889	0	0	0.0027933	0.00394477	0	0	0	0.00862069	0	0	0.00408163	0.00232558	0	0.00244499	0	0	0	0	0.00434783	0.0196078	0.00689655	0	0	0	0.0184843	0	0	0.00299287	14	9218	3.24676e-07
ENSG00000071282	LMCD1	HGNC	chr3	0	0.00824176	0.002002	0.00657895	0	0.0138889	0	0.00546448	0.0027933	0.00394477	0.0166667	0	0	0	0.00217391	0.00280112	0.00408163	0	0	0.00244499	0	0	0	0.00636943	0	0.0196078	0.0183908	0	0	0	0.0240296	0.0175439	0	0.0047583	17	12739	3.73522e-07
ENSG00000071462	WBSCR22	HGNC	chr7	0	0.010989	0.00600601	0.00328947	0	0.00694444	0	0	0	0	0	0	0	0	0	0.00280112	0.00408163	0.0116279	0	0.00244499	0	0	0.00218818	0.0191083	0	0	0.0045977	0	0	0	0.025878	0	0	0.00302899	12	13885	2.18149e-07
ENSG00000071537	SEL1L	HGNC	chr14	0.010989	0.0137363	0.003003	0.00328947	0	0.0162037	0	0	0.0027933	0.00986193	0	0	0.00790514	0	0.00434783	0.00840336	0.0204082	0.0162791	0	0.00488998	0.00588235	0	0	0.0127389	0	0	0.0091954	0	0	0	0.0573013	0	0	0.00627964	17	11092	5.66141e-07
ENSG00000071539	TRIP13	HGNC	chr5	0.010989	0.0137363	0.002002	0.00328947	0	0.00925926	0	0	0.0111732	0.00197239	0	0	0.00790514	0	0	0.00840336	0.0183673	0.0116279	0	0.00244499	0	0	0	0	0	0	0.0045977	0	0	0	0.0295749	0	0	0.0041013	14	5386	7.61474e-07
ENSG00000071553	ATP6AP1	HGNC	chrX	0	0.00549451	0.004004	0	0	0.0115741	0	0.00546448	0.0027933	0.00394477	0	0.0035461	0.00395257	0	0.00434783	0.00280112	0.0122449	0.00930233	0	0.00733496	0.00588235	0	0	0	0.00869565	0.00980392	0.0137931	0	0.00215054	0	0.051756	0.0350877	0	0.00618104	20	11140	5.54851e-07
ENSG00000071564	TCF3	HGNC	chr19	0	0.010989	0.001001	0.00657895	0	0.0162037	0.0212766	0.00546448	0.0027933	0	0	0	0	0	0	0.00280112	0.00408163	0.00232558	0	0	0.00588235	0	0.00218818	0.0127389	0	0.00980392	0.00229885	0	0	0	0.0203327	0	0	0.00384122	16	20511	1.87276e-07
ENSG00000071575	TRIB2	HGNC	chr2	0	0.0137363	0.003003	0.00986842	0	0.00925926	0	0	0	0.00591716	0	0	0	0	0	0	0.0163265	0.00465116	0	0	0.0117647	0	0	0.0191083	0.00434783	0.0196078	0.00229885	0	0	0	0.051756	0	0	0.00520137	13	5897	8.82037e-07
ENSG00000071626	DAZAP1	HGNC	chr19	0	0.010989	0.001001	0.0131579	0	0.00925926	0.0212766	0	0	0.00394477	0	0	0.00790514	0	0	0.0168067	0.00612245	0.00930233	0	0	0.00588235	0	0	0.00636943	0	0.0196078	0.0114943	0	0	0	0.0147874	0	0	0.00478504	15	16251	2.94446e-07
ENSG00000071655	MBD3	HGNC	chr19	0	0.00824176	0.00500501	0.00986842	0	0.00462963	0	0	0	0.00591716	0	0	0	0	0	0.00280112	0.00204082	0.00232558	0	0.00488998	0.00588235	0	0.00218818	0	0.00434783	0	0.0229885	0	0	0	0.0147874	0	0	0.00290648	14	16118	1.80325e-07
ENSG00000071677	PRLH	HGNC	chr2	0	0	0	0.00328947	0	0.00231481	0	0	0.0027933	0	0	0	0	0	0	0	0.00612245	0.00232558	0	0	0	0	0	0	0	0	0	0	0	0	0.00369686	0	0	0.000622499	6	264	2.35795e-06
ENSG00000071794	HLTF	HGNC	chr3	0.021978	0.010989	0.004004	0.0164474	0	0.0277778	0	0.00546448	0.0111732	0.0118343	0	0	0	0	0.0130435	0	0.0102041	0.00930233	0	0.00244499	0	0	0.00656455	0.044586	0.00434783	0.00980392	0.0114943	0	0	0	0.0979667	0.0350877	0	0.0107428	19	9594	1.11975e-06
ENSG00000071859	FAM50A	HGNC	chrX	0	0.00549451	0.002002	0.00986842	0.0208333	0	0.0212766	0.00546448	0	0.00394477	0	0	0	0	0	0	0.00408163	0.00697674	0	0.00244499	0	0	0	0	0	0	0.0045977	0	0	0	0.0425139	0	0	0.00392421	12	4824	8.13477e-07
ENSG00000071889	FAM3A	HGNC	chrX	0.010989	0.00274725	0	0	0	0.00231481	0	0	0	0.00986193	0	0.0035461	0	0	0	0.00280112	0	0	0	0	0	0	0	0.00636943	0	0	0	0	0	0	0.0147874	0	0	0.0016187	8	18129	8.92879e-08
ENSG00000071894	CPSF1	HGNC	chr8	0.010989	0.0192308	0.011011	0.0427632	0.0208333	0.0393519	0.0638298	0.010929	0.00837989	0.0157791	0	0.0070922	0.00395257	0	0.00217391	0.0168067	0.0122449	0.00930233	0.0131579	0.00244499	0.0176471	0	0	0.00636943	0	0.0196078	0.0367816	0.00653595	0.00215054	0	0.0628466	0	0	0.0140064	25	11739	1.19315e-06
ENSG00000071909	MYO3B	HGNC	chr2	0	0.0164835	0.00700701	0.0230263	0	0.0462963	0	0	0.0195531	0.0197239	0	0.0070922	0	0.00862069	0.00652174	0.0196078	0.0387755	0.0418605	0	0.00977995	0.0235294	0	0	0.044586	0.0217391	0.147059	0.0206897	0	0	0	0.090573	0.0175439	0	0.019093	20	15994	1.19376e-06
ENSG00000071967	CYBRD1	HGNC	chr2	0	0	0.003003	0.00328947	0	0.00925926	0	0	0	0	0	0.0035461	0	0	0.00434783	0	0.00612245	0.00697674	0	0	0.00588235	0	0	0.00636943	0	0.00980392	0.0091954	0	0	0	0.0240296	0	0	0.00278259	12	11129	2.50031e-07
ENSG00000071991	CDH19	HGNC	chr18	0.010989	0.021978	0.00700701	0.0263158	0	0.0347222	0	0.0163934	0.00558659	0.0295858	0	0.0035461	0.00395257	0	0.00217391	0.00840336	0.0326531	0.0511628	0.0131579	0.00488998	0	0	0.00218818	0.0254777	0.00434783	0.0196078	0.0206897	0	0	0	0.171904	0.0175439	0	0.0161902	23	8315	1.94711e-06
ENSG00000071994	PDCD2	HGNC	chr6	0	0	0	0.00657895	0	0.00694444	0	0.00546448	0.00558659	0	0	0.0035461	0	0	0.00217391	0	0.00204082	0.00232558	0	0	0	0	0	0	0	0	0.00229885	0	0	0	0.0221811	0	0	0.00179215	10	16170	1.10832e-07
ENSG00000072041	SLC6A15	HGNC	chr12	0.021978	0.0192308	0.004004	0.0131579	0	0.0347222	0.0425532	0	0.0167598	0.00591716	0	0	0.00395257	0	0.00434783	0.0196078	0.0387755	0.0325581	0	0.00244499	0.0117647	0	0	0.0573248	0	0	0.0344828	0	0	0	0.090573	0.0175439	0	0.0142939	19	16106	8.8749e-07
ENSG00000072042	RDH11	HGNC	chr14	0	0.00549451	0.004004	0	0	0.00462963	0	0	0	0.00197239	0	0	0	0	0	0	0.00612245	0.00465116	0	0	0.00588235	0	0	0	0	0	0.00689655	0	0	0	0.0221811	0	0	0.00187376	9	12446	1.50551e-07
ENSG00000072062	PRKACA	HGNC	chr19	0	0.0192308	0.00500501	0.00328947	0	0.00231481	0.0212766	0.00546448	0.00558659	0.00591716	0	0.0035461	0.00395257	0	0	0.00560224	0.00612245	0.00232558	0	0.00244499	0.00588235	0	0.00437637	0.0127389	0.00434783	0.00980392	0.0045977	0	0	0	0.0203327	0	0	0.00467147	21	11804	3.95753e-07
ENSG00000072071	ADGRL1	HGNC	chr19	0.010989	0.021978	0.00500501	0.0263158	0	0.0324074	0.0212766	0.00546448	0.0027933	0.0157791	0	0	0.00395257	0	0.00217391	0.00840336	0.00408163	0.0139535	0	0.00488998	0.0117647	0	0.00656455	0.0127389	0.00869565	0.0196078	0.0344828	0.00653595	0	0	0.0887246	0	0	0.011169	23	12675	8.81187e-07
ENSG00000072080	SPP2	HGNC	chr2	0	0	0.004004	0.00657895	0	0.00231481	0	0	0.0027933	0.00394477	0	0	0	0	0	0.00280112	0.0102041	0.00930233	0	0	0.00588235	0	0	0.0127389	0.00434783	0.0294118	0.00229885	0	0	0	0.0147874	0	0	0.00337607	14	1995	1.69227e-06
ENSG00000072110	ACTN1	HGNC	chr14	0.010989	0.0137363	0.002002	0.00986842	0	0.0115741	0	0	0.00558659	0.00591716	0	0.0070922	0	0	0	0.00840336	0.0163265	0.00697674	0	0.00244499	0	0	0.00218818	0.0254777	0.00434783	0	0.0206897	0	0	0	0.077634	0	0	0.00700772	17	18383	3.81206e-07
ENSG00000072121	ZFYVE26	HGNC	chr14	0.010989	0.0494505	0.00900901	0.0263158	0.0416667	0.037037	0	0.00546448	0.0195531	0.0177515	0	0.0177305	0.0118577	0	0.0108696	0.0252101	0.0571429	0.0465116	0	0.0244499	0.0294118	0	0.00656455	0.0509554	0.00434783	0.0392157	0.0344828	0.00653595	0	0	0.157116	0.0175439	0	0.022945	25	27750	8.26845e-07
ENSG00000072133	RPS6KA6	HGNC	chrX	0.010989	0.0302198	0.00700701	0.0328947	0	0.0347222	0.0212766	0.0163934	0	0.0138067	0.0166667	0	0	0	0.00652174	0.0168067	0.0204082	0.0232558	0.0131579	0.00244499	0.0176471	0	0.00218818	0.0127389	0	0.0686275	0.0275862	0.00653595	0	0.00952381	0.166359	0.0350877	0.0125	0.0189505	25	9864	1.92117e-06
ENSG00000072134	EPN2	HGNC	chr17	0	0.0137363	0.001001	0.00657895	0	0.00925926	0	0.00546448	0	0.00394477	0	0.0141844	0	0	0.00217391	0.00560224	0.0183673	0.00465116	0	0	0	0	0	0.00636943	0	0.00980392	0.00689655	0	0	0	0.0443623	0	0	0.00461806	15	22256	2.07497e-07
ENSG00000072135	PTPN18	HGNC	chr2	0	0	0.002002	0.0131579	0	0.00462963	0	0.00546448	0.00558659	0.00197239	0	0.0035461	0	0	0.00217391	0	0.00408163	0.00232558	0	0.00733496	0	0	0	0.00636943	0.00434783	0	0.00689655	0	0	0	0.025878	0	0	0.00290203	15	14125	2.05453e-07
ENSG00000072163	LIMS2	HGNC	chr2	0	0.00549451	0.002002	0.00328947	0	0.00925926	0	0	0	0.00394477	0	0	0	0.00862069	0	0.00280112	0.00408163	0.00930233	0	0	0.00588235	0	0.00218818	0.00636943	0	0.00980392	0.0091954	0	0	0	0.0240296	0	0	0.00322014	15	19543	1.64772e-07
ENSG00000072182	ASIC4	HGNC	chr2	0	0.010989	0.003003	0	0	0.0162037	0	0.00546448	0.00837989	0	0.0166667	0.0070922	0.00395257	0	0	0.00840336	0.0265306	0.0162791	0	0.00488998	0.0176471	0	0.00437637	0.0254777	0	0.0196078	0.0045977	0	0	0	0.0536044	0	0	0.00767169	18	8516	9.00856e-07
ENSG00000072195	SPEG	HGNC	chr2	0.021978	0.0357143	0.00800801	0.0394737	0	0.0763889	0	0.0163934	0.0223464	0.0295858	0	0.0070922	0.0197628	0	0.00652174	0.0504202	0.0877551	0.0651163	0	0.00977995	0.0176471	0	0.0109409	0.0382166	0.0130435	0.176471	0.0666667	0	0	0	0.186691	0	0.025	0.0312428	23	40298	7.75295e-07
ENSG00000072201	LNX1	HGNC	chr4	0.021978	0.00549451	0.00600601	0.00657895	0	0.0300926	0.0212766	0.010929	0	0.00394477	0	0	0.00790514	0	0.00217391	0	0.0142857	0.00930233	0	0.00977995	0.00588235	0	0	0.0191083	0	0.0392157	0.0114943	0	0.00215054	0	0.0591497	0	0	0.00868934	19	8826	9.84516e-07
ENSG00000072210	ALDH3A2	HGNC	chr17	0	0.00824176	0.002002	0.00657895	0	0.00925926	0	0.00546448	0.0027933	0.00394477	0	0	0.0118577	0	0	0	0.00612245	0	0	0.00488998	0.00588235	0	0.00218818	0.00636943	0	0	0.00689655	0	0	0	0.0203327	0	0	0.00311588	15	25084	1.24218e-07
ENSG00000072274	TFRC	HGNC	chr3	0	0.021978	0.001001	0.0131579	0	0.0115741	0	0	0.0027933	0.0138067	0	0.0035461	0	0	0.00434783	0.00280112	0.00612245	0.00465116	0	0.00733496	0	0	0.00437637	0	0.00434783	0.0196078	0.0091954	0	0	0	0.0425139	0	0	0.00524715	17	14095	3.7227e-07
ENSG00000072310	SREBF1	HGNC	chr17	0	0.00549451	0.002002	0.0263158	0.0208333	0.0185185	0	0.0163934	0.0027933	0.00591716	0	0	0.00395257	0	0.00652174	0.00840336	0.00612245	0	0	0.00244499	0	0	0.00218818	0	0.00434783	0.0490196	0.0183908	0	0	0	0.0480591	0	0	0.00750663	18	19047	3.94111e-07
ENSG00000072315	TRPC5	HGNC	chrX	0	0.0274725	0.016016	0.0296053	0.0208333	0.037037	0.0212766	0.010929	0.0111732	0.025641	0	0	0	0	0.00652174	0.00280112	0.0632653	0.0651163	0	0.00733496	0.0117647	0	0.00437637	0.0127389	0.00869565	0.0784314	0.045977	0	0	0	0.138632	0.0350877	0	0.0206281	22	5839	3.53281e-06
ENSG00000072364	AFF4	HGNC	chr5	0	0.0357143	0.00500501	0.0230263	0.0208333	0.0324074	0	0.00546448	0	0.0118343	0	0.0035461	0.0118577	0	0.00217391	0.00560224	0.0142857	0.027907	0	0.00733496	0	0.00704225	0	0.0318471	0.00434783	0.0294118	0.0206897	0	0	0	0.0813309	0	0	0.0115655	20	15089	7.66487e-07
ENSG00000072401	UBE2D1	HGNC	chr10	0	0.00549451	0.001001	0.00328947	0	0	0	0	0	0	0	0.0106383	0	0	0	0	0.00612245	0	0	0	0.00588235	0	0	0	0	0	0	0	0	0	0.0147874	0	0	0.00143077	7	7229	1.97921e-07
ENSG00000072415	MPP5	HGNC	chr14	0	0.0164835	0.004004	0.0263158	0.0208333	0.00231481	0	0.010929	0	0.00591716	0	0.0035461	0.00790514	0	0	0	0.00204082	0.00930233	0	0.00244499	0	0	0	0	0	0	0.00229885	0	0	0.00952381	0.0573013	0.0175439	0	0.00602136	16	10416	5.78087e-07
ENSG00000072422	RHOBTB1	HGNC	chr10	0	0.0164835	0.001001	0.00986842	0.0208333	0.0208333	0.0212766	0.010929	0.00837989	0.0177515	0	0.0035461	0.0118577	0	0	0.00840336	0.0163265	0.0209302	0	0	0	0	0.00218818	0.0127389	0.00434783	0.00980392	0.0183908	0	0	0	0.0314233	0.0175439	0	0.00863204	21	6432	1.34205e-06
ENSG00000072501	SMC1A	HGNC	chrX	0.032967	0.0384615	0.011011	0.0263158	0	0.0416667	0	0	0.0223464	0.00788955	0	0.0035461	0.00790514	0.0172414	0.00869565	0.00560224	0.0183673	0.00697674	0	0.0195599	0	0	0.00218818	0.0127389	0	0	0.0229885	0	0.00215054	0	0.155268	0	0.0125	0.014436	21	12280	1.17557e-06
ENSG00000072506	HSD17B10	HGNC	chrX	0	0.00824176	0.003003	0.00657895	0	0.00694444	0	0	0	0.00197239	0	0.0035461	0	0	0	0	0.00204082	0.00232558	0	0	0	0	0	0.00636943	0	0	0	0	0	0	0.0314233	0	0	0.00219533	10	2666	8.23453e-07
ENSG00000072518	MARK2	HGNC	chr11	0	0.00824176	0.003003	0.00986842	0	0.0277778	0	0.0163934	0.0027933	0.00591716	0	0	0.00790514	0	0.00434783	0	0.0142857	0.0186047	0	0.00488998	0.0176471	0.00704225	0.00218818	0.0127389	0.0130435	0	0.0252874	0.00653595	0	0	0.064695	0	0	0.00827898	20	14461	5.72504e-07
ENSG00000072571	HMMR	HGNC	chr5	0.010989	0	0.004004	0.0197368	0	0.0115741	0.0212766	0	0.00558659	0.00394477	0	0.0035461	0	0	0.00217391	0.00840336	0.0102041	0.0116279	0	0.00244499	0.0117647	0	0.00218818	0.0318471	0.00869565	0.0196078	0.0114943	0.00653595	0	0	0.0924214	0.0350877	0	0.0101562	22	6739	1.50708e-06
ENSG00000072609	CHFR	HGNC	chr12	0	0.0274725	0.002002	0.00986842	0	0.0162037	0	0.00546448	0	0.0138067	0.0166667	0.0070922	0.00395257	0	0	0	0.0102041	0.0116279	0	0	0.00588235	0	0	0.0127389	0	0	0.0091954	0	0	0	0.0499076	0	0	0.0061238	15	29630	2.06676e-07
ENSG00000072657	TRHDE	HGNC	chr12	0.010989	0.0384615	0.01001	0.0230263	0.0208333	0.0648148	0.0212766	0.0491803	0.0139665	0.0453649	0	0.0035461	0.0118577	0	0.00652174	0.0112045	0.0734694	0.109302	0	0.00733496	0.0117647	0.0140845	0	0.0509554	0.0217391	0.0882353	0.0597701	0	0.00430108	0	0.114603	0.0877193	0	0.0295252	26	13767	2.14464e-06
ENSG00000072682	P4HA2	HGNC	chr5	0	0.00274725	0.002002	0.00657895	0	0.00925926	0	0	0.00837989	0.00591716	0	0.0035461	0	0	0	0	0.0122449	0.0116279	0.0131579	0	0.00588235	0	0.00437637	0	0	0.0392157	0.0045977	0	0	0	0.0443623	0	0	0.00526957	15	13870	3.79926e-07
ENSG00000072694	FCGR2B	HGNC	chr1	0	0.00824176	0.003003	0	0	0.0138889	0	0.010929	0.0027933	0.00197239	0	0	0	0	0	0	0.0163265	0.0139535	0	0.00244499	0.0117647	0	0	0	0.00434783	0	0.0045977	0	0.00215054	0	0.0295749	0	0	0.00381785	14	10256	3.72255e-07
ENSG00000072736	NFATC3	HGNC	chr16	0	0.0192308	0.00600601	0.0197368	0	0.025463	0	0	0.00558659	0.00986193	0	0.0106383	0.00395257	0	0.00434783	0.00280112	0.0244898	0.0116279	0	0.00244499	0.0117647	0	0.00218818	0	0.00434783	0.0196078	0.0137931	0.00653595	0	0	0.0554529	0.0175439	0	0.00840673	21	25681	3.27352e-07
ENSG00000072756	TRNT1	HGNC	chr3	0	0.00824176	0.003003	0	0	0.00694444	0.0212766	0	0.0027933	0.00197239	0	0	0.00395257	0	0	0.00560224	0.00408163	0.00697674	0	0	0	0	0.00218818	0.0127389	0	0	0.00229885	0	0.00215054	0	0.0536044	0	0	0.00417653	15	8232	5.07353e-07
ENSG00000072778	ACADVL	HGNC	chr17	0	0.00549451	0.001001	0.00657895	0	0.00925926	0	0.00546448	0.0027933	0.0118343	0	0.0035461	0.00395257	0	0	0.00280112	0.00408163	0.00465116	0.0131579	0.00244499	0	0	0.00218818	0	0	0	0.00229885	0	0	0	0.038817	0	0	0.00364743	17	20673	1.76435e-07
ENSG00000072786	STK10	HGNC	chr5	0	0.0164835	0.01001	0.0164474	0	0.0277778	0	0.00546448	0.00837989	0.0138067	0	0.0035461	0	0.00862069	0	0.00840336	0.0163265	0.00697674	0	0.00733496	0.0117647	0	0.00218818	0.0254777	0.00434783	0.0196078	0.0137931	0.00653595	0	0	0.051756	0.0350877	0	0.00970113	22	15195	6.38442e-07
ENSG00000072803	FBXW11	HGNC	chr5	0	0	0.002002	0.0164474	0	0.0208333	0.0212766	0	0.0139665	0.00591716	0	0.0035461	0	0	0	0	0.00408163	0.0116279	0	0.00488998	0.0117647	0	0	0.0191083	0	0.00980392	0.0275862	0	0	0	0.0665434	0.0175439	0	0.00778603	16	12510	6.22384e-07
ENSG00000072818	ACAP1	HGNC	chr17	0	0.0137363	0.004004	0.00986842	0	0.0115741	0	0	0.00837989	0.00197239	0	0.0070922	0.00395257	0	0.00217391	0.00840336	0.00612245	0.00930233	0.0263158	0	0	0	0	0.0191083	0.00434783	0.0392157	0.00689655	0	0.00215054	0	0.0573013	0	0	0.00733084	19	11578	6.3317e-07
ENSG00000072832	CRMP1	HGNC	chr4	0	0.0247253	0.002002	0.00986842	0	0.0300926	0	0.0218579	0.0027933	0.00591716	0	0	0.00395257	0	0	0.0168067	0.0204082	0.0162791	0	0.00733496	0.00588235	0	0.00218818	0.0318471	0.00869565	0.00980392	0.0298851	0.00653595	0	0	0.0443623	0	0	0.00912845	20	10567	8.63863e-07
ENSG00000072840	EVC	HGNC	chr4	0.010989	0.00824176	0.002002	0.00328947	0	0.0416667	0.0425532	0.0382514	0.0027933	0.00591716	0	0	0.0118577	0	0.00434783	0.0112045	0.0204082	0.00930233	0	0.00244499	0	0	0.00218818	0.00636943	0	0.00980392	0.0275862	0	0.00215054	0	0.0702403	0	0	0.0101093	21	8699	1.16213e-06
ENSG00000072849	DERL2	HGNC	chr17	0	0.00549451	0	0	0	0.0115741	0	0	0.0027933	0.00197239	0	0.0035461	0	0	0	0	0	0	0	0	0	0	0	0.0127389	0	0	0	0	0	0	0.012939	0	0	0.00154722	7	10688	1.44762e-07
ENSG00000072858	SIDT1	HGNC	chr3	0	0.0137363	0.00600601	0.00657895	0	0.0162037	0	0.00546448	0.0111732	0.0177515	0	0	0	0	0	0	0.00408163	0.044186	0	0.0146699	0	0	0.00218818	0.00636943	0.00869565	0.0784314	0.0206897	0	0.00215054	0	0.0591497	0	0	0.00962201	17	12734	7.55615e-07
ENSG00000072864	NDE1	HGNC	chr16	0	0.0137363	0.002002	0	0	0.0138889	0	0	0.0027933	0.00197239	0	0.0070922	0	0	0	0	0.0163265	0.00232558	0	0.00488998	0.00588235	0	0.00218818	0	0	0.00980392	0.00689655	0	0	0	0.0166359	0	0	0.00322527	14	7991	4.03613e-07
ENSG00000072952	MRVI1	HGNC	chr11	0	0.010989	0.00500501	0.0230263	0	0.0300926	0	0.00546448	0.00837989	0.00197239	0	0.0035461	0.00790514	0	0.00652174	0.00560224	0.00408163	0.00465116	0	0.00488998	0.0176471	0	0.00656455	0.00636943	0.00434783	0.0686275	0.0091954	0	0	0	0.0702403	0.0175439	0	0.00977768	22	20014	4.88542e-07
ENSG00000072954	TMEM38A	HGNC	chr19	0	0.010989	0.002002	0.00986842	0	0.00462963	0	0	0	0.00197239	0	0	0.00395257	0	0.00217391	0	0.00612245	0.00930233	0	0.00488998	0.00588235	0	0	0.0127389	0	0.00980392	0.0091954	0	0	0	0.025878	0	0	0.00361822	15	3700	9.77897e-07
ENSG00000072958	AP1M1	HGNC	chr19	0	0	0	0.0131579	0	0.0138889	0.0212766	0.010929	0	0.00197239	0.0166667	0	0.00395257	0.00862069	0	0.00560224	0.00408163	0.00697674	0	0.00244499	0	0	0.00437637	0	0.00869565	0.0490196	0.00229885	0	0	0	0.0425139	0	0	0.00655984	17	19958	3.28682e-07
ENSG00000073008	PVR	HGNC	chr19	0.010989	0.010989	0.001001	0.00657895	0.0208333	0.00925926	0	0.00546448	0.00837989	0.00394477	0	0	0	0	0	0.00560224	0.00204082	0.00465116	0	0	0	0	0	0	0.00869565	0.00980392	0.00229885	0	0	0.00952381	0.0221811	0	0	0.00431022	17	7417	5.81127e-07
ENSG00000073050	XRCC1	HGNC	chr19	0	0.0137363	0.004004	0.0131579	0	0.0138889	0	0.010929	0.0027933	0.00394477	0	0	0	0.00862069	0	0	0.00204082	0.00232558	0	0.00733496	0.00588235	0	0	0.00636943	0.00434783	0.00980392	0.0114943	0	0	0	0.0332717	0.0175439	0	0.00519665	18	6381	8.14394e-07
ENSG00000073060	SCARB1	HGNC	chr12	0	0.010989	0.003003	0.0197368	0	0.00694444	0	0	0.0111732	0	0	0	0	0	0	0.00280112	0.00408163	0.00697674	0	0	0.00588235	0.00704225	0	0	0	0.00980392	0.00689655	0	0	0	0.0295749	0	0	0.00378503	13	15706	2.40992e-07
ENSG00000073067	CYP2W1	HGNC	chr7	0	0	0.001001	0	0	0.0115741	0	0.0218579	0	0.00197239	0	0.0035461	0	0	0	0.00560224	0.00204082	0.00465116	0	0	0	0	0	0.0191083	0.00434783	0.0196078	0.00229885	0	0	0	0.0240296	0	0	0.003686	13	5243	7.03033e-07
ENSG00000073111	MCM2	HGNC	chr3	0	0.0164835	0.001001	0.00657895	0	0.00694444	0	0.00546448	0.0027933	0.00591716	0	0.0070922	0.00395257	0	0	0.0168067	0.0142857	0.0186047	0	0.00733496	0.00588235	0	0.00437637	0.0127389	0	0.0196078	0.0229885	0	0.00215054	0	0.0499076	0.0175439	0	0.00752896	21	9574	7.86396e-07
ENSG00000073146	MOV10L1	HGNC	chr22	0.010989	0.0192308	0.00600601	0.0230263	0	0.0208333	0	0.010929	0.00837989	0.00986193	0	0.0106383	0.0118577	0	0.00652174	0.00560224	0.0142857	0.0116279	0	0.00488998	0.0117647	0	0.00437637	0.0636943	0	0.0588235	0.016092	0	0.00215054	0	0.103512	0	0	0.0131846	22	10373	1.27105e-06
ENSG00000073150	PANX2	HGNC	chr22	0	0.00824176	0.002002	0.0164474	0	0.0162037	0	0	0.00837989	0.00788955	0	0	0.00790514	0	0.00217391	0	0	0.00465116	0	0.00244499	0.00588235	0	0	0.0191083	0	0.0196078	0.0275862	0	0.00215054	0	0.0277264	0	0	0.00540609	16	6616	8.17124e-07
ENSG00000073169	SELO	EntrezGene	chr22	0	0.00549451	0.001001	0.00328947	0	0.0138889	0	0	0	0.00197239	0	0	0.00395257	0	0	0.00560224	0.00612245	0	0	0	0.00588235	0	0	0.00636943	0.00434783	0	0.00229885	0	0	0	0.025878	0	0	0.00260909	13	4349	5.99929e-07
ENSG00000073282	TP63	HGNC	chr3	0	0.0521978	0.003003	0.0328947	0	0.025463	0	0.00546448	0.0167598	0.025641	0	0.0070922	0	0	0	0.00280112	0.022449	0.0209302	0	0.00977995	0.0117647	0	0.00656455	0.0382166	0.00434783	0.196078	0.0298851	0.00653595	0	0	0.101664	0	0	0.0187737	20	13463	1.39447e-06
ENSG00000073331	ALPK1	HGNC	chr4	0.010989	0.0192308	0.00800801	0.0197368	0.0208333	0.0347222	0	0	0.0139665	0.0157791	0	0.0035461	0.00395257	0	0.00217391	0.0112045	0.0489796	0.0348837	0	0.00977995	0.0176471	0.00704225	0.00218818	0.0191083	0.00869565	0.0294118	0.0229885	0	0.00430108	0	0.0979667	0.0175439	0	0.0146873	25	22028	6.66754e-07
ENSG00000073350	LLGL2	HGNC	chr17	0	0.0192308	0.002002	0.0131579	0	0.0162037	0.0212766	0	0.0027933	0.0118343	0	0.0035461	0	0	0.00217391	0.00280112	0.0265306	0.00465116	0	0.00244499	0.0176471	0	0.00218818	0.00636943	0.00434783	0.0588235	0.016092	0	0	0	0.0406654	0	0	0.00832666	20	17225	4.83406e-07
ENSG00000073417	PDE8A	HGNC	chr15	0	0.00824176	0.003003	0.00328947	0	0.0185185	0	0	0.00558659	0.00197239	0	0.0035461	0.00395257	0	0.00652174	0.0252101	0.00816327	0.0162791	0	0.00488998	0.0117647	0	0.00218818	0	0	0.0196078	0.016092	0	0	0	0.0406654	0.0175439	0	0.00657686	19	17636	3.72923e-07
ENSG00000073464	CLCN4	HGNC	chrX	0	0.00824176	0.00500501	0.0131579	0.0208333	0.0347222	0	0	0.00837989	0.00591716	0	0.0035461	0	0	0.00217391	0.00560224	0.0285714	0.0255814	0	0.00488998	0.00588235	0	0.00218818	0.0127389	0.00434783	0.0392157	0.016092	0	0	0	0.0739372	0.0175439	0	0.0102596	21	7899	1.29885e-06
ENSG00000073536	NLE1	HGNC	chr17	0	0.00274725	0.002002	0	0	0.0162037	0	0.00546448	0.00558659	0.00197239	0	0.0070922	0	0	0	0.00840336	0.0163265	0.00232558	0	0.00244499	0.00588235	0	0.00218818	0	0	0.0196078	0.0114943	0	0	0	0.038817	0	0	0.00450178	16	9527	4.72529e-07
ENSG00000073578	SDHA	HGNC	chr5	0.010989	0.0164835	0	0.0197368	0	0.0138889	0	0.00546448	0	0.00394477	0.0166667	0	0	0	0	0.00840336	0.0122449	0.0139535	0	0.00488998	0	0	0.00218818	0.0191083	0.00434783	0.0196078	0.016092	0	0	0	0.051756	0.0175439	0	0.00779727	18	17098	4.56034e-07
ENSG00000073584	SMARCE1	HGNC	chr17	0	0.00549451	0.002002	0.0131579	0	0.00925926	0	0	0	0.00197239	0	0.0035461	0.00395257	0	0	0.00560224	0.00612245	0.00232558	0	0	0.0117647	0	0.00218818	0	0	0.00980392	0.0114943	0	0	0	0.0351201	0	0	0.0037517	15	17284	2.17062e-07
ENSG00000073598	FNDC8	HGNC	chr17	0	0.010989	0	0	0	0.00694444	0	0.00546448	0	0.00197239	0	0	0.00395257	0	0	0.00560224	0.0102041	0.00465116	0	0.00244499	0.00588235	0	0	0.0127389	0	0.0392157	0.0045977	0	0	0	0.0240296	0	0	0.00420271	14	1388	3.02789e-06
ENSG00000073605	GSDMB	HGNC	chr17	0	0.00549451	0.00600601	0.00986842	0	0.00694444	0	0	0.00558659	0.00197239	0	0	0	0	0.00217391	0.00280112	0.00204082	0.00697674	0	0.00977995	0.00588235	0	0.00218818	0.00636943	0	0	0.0045977	0	0	0	0.0147874	0	0	0.00283242	16	11915	2.37719e-07
ENSG00000073614	KDM5A	HGNC	chr12	0	0.0549451	0.011011	0.0296053	0	0.0439815	0	0.010929	0.0111732	0.00986193	0	0.0070922	0.00790514	0	0.00217391	0.00280112	0.0265306	0.0372093	0	0.00488998	0.0117647	0	0.00875274	0.0509554	0	0.0784314	0.045977	0.00653595	0.00215054	0	0.12939	0	0	0.018002	22	15341	1.17346e-06
ENSG00000073670	ADAM11	HGNC	chr17	0.010989	0.0302198	0.002002	0.00328947	0	0.0208333	0	0	0.0027933	0.00986193	0	0.0070922	0	0.00862069	0	0.00560224	0.0163265	0.0209302	0	0.00244499	0	0	0.00218818	0.00636943	0.00869565	0.0196078	0.0091954	0	0	0	0.0443623	0	0	0.00701286	19	10447	6.7128e-07
ENSG00000073711	PPP2R3A	HGNC	chr3	0	0.0247253	0.00700701	0.0131579	0	0.0300926	0	0.00546448	0.0111732	0.0177515	0	0	0.00395257	0	0.00434783	0.00560224	0.0163265	0.0209302	0	0.00488998	0.0117647	0	0.00437637	0.044586	0.00434783	0.00980392	0.0206897	0	0	0	0.0683919	0.0175439	0	0.0105129	21	9556	1.10014e-06
ENSG00000073712	FERMT2	HGNC	chr14	0.010989	0.0137363	0.003003	0.00657895	0	0.0185185	0	0	0.0027933	0.00394477	0	0.0070922	0.0118577	0	0.00217391	0.00280112	0.00612245	0.00232558	0	0.00733496	0.00588235	0	0.00218818	0.0127389	0	0.00980392	0.016092	0	0	0	0.038817	0	0	0.00559982	20	19185	2.91885e-07
ENSG00000073734	ABCB11	HGNC	chr2	0.010989	0.010989	0.017017	0.0197368	0.0208333	0.0416667	0.0212766	0.0163934	0.0111732	0.0197239	0	0	0	0.00862069	0	0.00840336	0.0408163	0.0395349	0	0.00977995	0.00588235	0	0	0.0318471	0.0130435	0.0490196	0.016092	0	0.00430108	0	0.0924214	0.0175439	0	0.0159729	23	8173	1.95435e-06
ENSG00000073737	DHRS9	HGNC	chr2	0.021978	0.0164835	0.001001	0	0	0.00231481	0	0	0.0027933	0.00591716	0	0	0.00790514	0	0	0.00840336	0.00612245	0.00697674	0	0	0.00588235	0	0	0	0	0.0196078	0.0137931	0	0	0	0.0295749	0	0	0.00450769	14	6586	6.84435e-07
ENSG00000073754	CD5L	HGNC	chr1	0.032967	0.00549451	0.004004	0.00657895	0	0.0231481	0	0.010929	0.00558659	0.00986193	0	0.0035461	0	0.00862069	0.00217391	0.0196078	0.0306122	0.0372093	0	0.00244499	0.0176471	0	0.0109409	0.0254777	0	0.00980392	0.0229885	0	0	0	0.0369686	0	0	0.00989733	21	2693	3.67521e-06
ENSG00000073756	PTGS2	HGNC	chr1	0.010989	0.010989	0.00900901	0.0131579	0	0.0300926	0.0212766	0.00546448	0.00837989	0.00591716	0	0.0070922	0.00395257	0	0.00434783	0.00840336	0.0122449	0.00465116	0	0.00488998	0.00588235	0	0.00218818	0.0127389	0.00434783	0.0294118	0.0114943	0	0	0	0.0462107	0	0	0.00827671	23	10291	8.04267e-07
ENSG00000073792	IGF2BP2	HGNC	chr3	0	0.010989	0.00700701	0.0131579	0.0208333	0.00694444	0	0	0	0.00197239	0	0	0.00790514	0	0.00434783	0.00280112	0.0163265	0.00930233	0	0	0	0	0.00218818	0.0254777	0.00434783	0	0.016092	0.00653595	0	0	0.0499076	0	0	0.00624655	17	9164	6.8164e-07
ENSG00000073803	MAP3K13	HGNC	chr3	0	0.0357143	0.00700701	0.0197368	0	0.0277778	0	0.00546448	0.00558659	0.0177515	0	0.0035461	0.00395257	0	0.00217391	0.00280112	0.0204082	0.0255814	0	0.00733496	0.0117647	0	0.00218818	0.0254777	0.00434783	0.0392157	0.016092	0	0	0	0.110906	0	0	0.0119645	21	20046	5.96852e-07
ENSG00000073849	ST6GAL1	HGNC	chr3	0.010989	0.0164835	0.003003	0.0131579	0.0208333	0.00462963	0.0638298	0	0.0111732	0.00591716	0	0	0	0	0.00217391	0.00280112	0.00612245	0.00697674	0	0.00488998	0.00588235	0	0	0.00636943	0.00434783	0	0.0045977	0	0	0	0.0295749	0	0	0.00678039	19	18401	3.68479e-07
ENSG00000073861	TBX21	HGNC	chr17	0.010989	0	0.002002	0	0	0.0162037	0	0.00546448	0.00837989	0.00591716	0	0	0.00395257	0	0.00217391	0.00280112	0.022449	0.0139535	0.0131579	0.00733496	0.00588235	0	0	0.0191083	0.00869565	0.0294118	0.0045977	0	0	0	0.0203327	0	0	0.00614569	19	3290	1.86799e-06
ENSG00000073905	VDAC1P1	HGNC	chrX	0.021978	0.00274725	0.004004	0.00328947	0	0.0162037	0.0212766	0.00546448	0.00558659	0.00986193	0	0	0	0	0	0.00280112	0.0244898	0.0116279	0	0.00733496	0.0117647	0	0	0.0191083	0.00434783	0.0294118	0.0183908	0.00653595	0	0	0.077634	0	0	0.00920785	20	848	1.08583e-05
ENSG00000073910	FRY	HGNC	chr13	0	0.0824176	0.01001	0.0394737	0.0208333	0.122685	0.0212766	0.0218579	0.0167598	0.0414201	0	0.0070922	0.0118577	0	0.0152174	0.0140056	0.0428571	0.0860465	0.0263158	0.0122249	0.0352941	0	0.00656455	0.140127	0.0130435	0.137255	0.0827586	0.00653595	0.00215054	0	0.277264	0	0	0.0391923	26	22733	1.72403e-06
ENSG00000073921	PICALM	HGNC	chr11	0	0.0164835	0.004004	0.00986842	0	0.0208333	0	0	0.0027933	0.00591716	0	0	0.00395257	0	0.00434783	0.00560224	0.00612245	0.0116279	0	0.00733496	0	0	0.00218818	0.0191083	0	0.0294118	0.0091954	0	0	0	0.0628466	0	0	0.0067163	17	14490	4.63513e-07
ENSG00000073969	NSF	HGNC	chr17	0	0.0192308	0.001001	0.00986842	0	0.0185185	0	0	0.0027933	0	0	0	0.00395257	0	0.00652174	0.00280112	0.00816327	0.00930233	0	0.00488998	0	0	0	0.0127389	0	0	0.00689655	0	0	0	0.0277264	0.0175439	0	0.00460451	15	6507	7.07623e-07
ENSG00000074047	GLI2	HGNC	chr2	0	0.0302198	0.00500501	0.0131579	0	0.0393519	0.0212766	0	0.0167598	0.0177515	0	0.0106383	0.00395257	0	0.00217391	0.0336134	0.0530612	0.0302326	0	0.00733496	0.00588235	0	0.00656455	0.0127389	0.00434783	0.0980392	0.0413793	0	0	0.00952381	0.0887246	0.0350877	0	0.0177824	23	21423	8.30059e-07
ENSG00000074054	CLASP1	HGNC	chr2	0.010989	0.043956	0.00700701	0.0263158	0	0.037037	0.0212766	0.010929	0.00558659	0.0138067	0	0.0106383	0.0118577	0	0.00434783	0.00560224	0.0142857	0.0162791	0	0.00488998	0.00588235	0	0.00218818	0.0191083	0	0.0196078	0.0206897	0	0	0.00952381	0.125693	0.0175439	0	0.0140922	24	15730	8.95879e-07
ENSG00000074071	MRPS34	HGNC	chr16	0	0.00549451	0.001001	0	0	0	0	0.00546448	0	0	0	0	0	0	0	0	0.00204082	0.00232558	0	0	0.00588235	0	0	0.00636943	0	0.00980392	0	0	0	0	0	0	0	0.00116309	8	2734	4.25418e-07
ENSG00000074181	NOTCH3	HGNC	chr19	0.021978	0.0247253	0.00600601	0.0592105	0	0.0439815	0	0.0601093	0.0195531	0.0197239	0	0.0141844	0.0118577	0	0.00652174	0.0308123	0.0204082	0.0302326	0.0131579	0.0171149	0.0235294	0	0.00218818	0.0509554	0.026087	0.0392157	0.0298851	0.0130719	0.00215054	0	0.149723	0.0175439	0	0.0228463	26	11079	2.06212e-06
ENSG00000074201	CLNS1A	HGNC	chr11	0	0.00549451	0	0.00328947	0.0208333	0.00694444	0	0	0	0	0	0	0	0	0	0	0	0.00232558	0	0	0	0	0.00218818	0.00636943	0	0	0.0045977	0	0	0	0.00739372	0	0	0.0018011	9	7986	2.25532e-07
ENSG00000074211	PPP2R2C	HGNC	chr4	0	0.0137363	0	0.00986842	0	0.0138889	0	0	0.0027933	0	0	0	0.00395257	0	0.00434783	0.00560224	0.0163265	0.0162791	0	0.00244499	0	0	0	0.0254777	0.00434783	0.00980392	0.0321839	0	0	0	0.0351201	0	0	0.00594465	15	12870	4.619e-07
ENSG00000074219	TEAD2	HGNC	chr19	0	0.0192308	0.003003	0.00657895	0	0.00925926	0.0212766	0	0.0027933	0.00197239	0	0	0	0	0	0.00280112	0.00408163	0.0116279	0	0.00733496	0.0117647	0	0	0.00636943	0	0.00980392	0.016092	0	0	0	0.0369686	0.0175439	0	0.00571219	17	5789	9.86732e-07
ENSG00000074266	EED	HGNC	chr11	0	0.0137363	0.004004	0.00986842	0	0.00694444	0	0.00546448	0.00558659	0.00591716	0	0	0.00395257	0	0	0.00280112	0.00612245	0.00465116	0	0.00244499	0.0176471	0	0.00218818	0	0	0.0196078	0.0137931	0	0.00215054	0.00952381	0.0554529	0	0	0.00581385	19	13420	4.33223e-07
ENSG00000074276	CDHR2	HGNC	chr5	0.021978	0.0247253	0.00700701	0.0197368	0.0208333	0.0208333	0	0.010929	0.0111732	0.00788955	0	0.0035461	0.00790514	0	0.00869565	0.0168067	0.0346939	0.0372093	0	0.00488998	0.0176471	0	0.00218818	0.0191083	0.00434783	0.0980392	0.0252874	0	0	0	0.090573	0.0526316	0	0.0172326	24	7233	2.38249e-06
ENSG00000074317	SNCB	HGNC	chr5	0	0.00274725	0.001001	0	0	0	0	0	0	0.00197239	0	0	0	0	0	0.00280112	0.00612245	0.00697674	0	0	0.00588235	0	0	0	0.00434783	0	0.0045977	0	0	0	0.012939	0	0	0.0014966	10	4636	3.22822e-07
ENSG00000074319	TSG101	HGNC	chr11	0	0.00549451	0.003003	0.00328947	0	0.00231481	0	0.00546448	0	0.00394477	0	0	0	0.00862069	0	0.00280112	0.0122449	0.00232558	0	0	0.0117647	0	0.00656455	0	0	0.0196078	0.0091954	0	0	0	0.038817	0.0350877	0	0.0051679	16	7176	7.20164e-07
ENSG00000074356	C17orf85	HGNC	chr17	0	0.00274725	0.003003	0.00986842	0	0.00694444	0	0	0	0.00197239	0	0	0	0.00862069	0	0	0.00408163	0.00232558	0	0	0.0117647	0	0	0	0	0.00980392	0.0137931	0	0	0	0.0702403	0	0	0.00439895	12	20575	2.13801e-07
ENSG00000074370	ATP2A3	HGNC	chr17	0	0.0164835	0.003003	0.0230263	0	0.0231481	0	0.010929	0.0111732	0.00986193	0	0.0070922	0	0	0.00434783	0	0.0122449	0.00465116	0	0.00244499	0.0117647	0	0	0.0191083	0.00869565	0.0588235	0.0091954	0	0	0	0.0628466	0	0	0.00905577	18	14196	6.3791e-07
ENSG00000074410	CA12	HGNC	chr15	0	0.00274725	0.002002	0.00328947	0	0.00925926	0	0	0.0027933	0.00197239	0	0	0.00395257	0	0.00217391	0.00560224	0.00204082	0.00930233	0	0.00488998	0	0	0	0	0.00434783	0	0.00229885	0	0	0	0.025878	0	0	0.00250152	15	11824	2.11563e-07
ENSG00000074416	MGLL	HGNC	chr3	0	0.00274725	0	0.00328947	0	0.00694444	0	0	0.0027933	0	0	0	0	0.00862069	0	0.0168067	0.00204082	0.00697674	0.0131579	0.00244499	0	0	0	0.00636943	0	0.0196078	0.0091954	0	0	0	0.025878	0.0175439	0	0.00437627	15	16490	2.65389e-07
ENSG00000074527	NTN4	HGNC	chr12	0	0.010989	0.002002	0.0230263	0	0.0185185	0	0.00546448	0.0111732	0.00197239	0	0	0	0	0	0.00840336	0.00816327	0.00232558	0	0	0.00588235	0	0	0.0127389	0.00434783	0.0490196	0	0	0	0	0.0443623	0.0175439	0	0.00684645	16	5581	1.22674e-06
ENSG00000074582	BCS1L	HGNC	chr2	0	0	0.002002	0.00657895	0	0.00694444	0.0212766	0	0	0.00394477	0	0	0	0	0.00217391	0	0	0	0	0	0.0235294	0	0.00218818	0	0.00869565	0	0.0091954	0	0	0	0.0221811	0	0	0.00329426	11	9749	3.37907e-07
ENSG00000074590	NUAK1	HGNC	chr12	0	0.0164835	0.00700701	0.00657895	0	0.0393519	0	0.00546448	0.0027933	0.00788955	0	0	0.00395257	0	0.00217391	0.00280112	0.0183673	0.0232558	0	0.00244499	0.00588235	0	0	0.0127389	0.00869565	0.00980392	0.0229885	0	0	0	0.051756	0	0	0.00758878	19	8185	9.27157e-07
ENSG00000074603	DPP8	HGNC	chr15	0	0.0274725	0.00800801	0.0197368	0	0.0277778	0	0	0	0.00197239	0	0	0	0	0.00434783	0.00560224	0.0163265	0.0232558	0	0.00244499	0.00588235	0	0.00437637	0.0127389	0	0	0.016092	0	0.00430108	0	0.0665434	0	0	0.00748118	16	16386	4.56559e-07
ENSG00000074621	SLC24A1	HGNC	chr15	0	0.0164835	0.004004	0.0131579	0	0.0162037	0.0212766	0.00546448	0.00558659	0.00788955	0	0	0.00395257	0	0	0.00280112	0.0102041	0.00697674	0	0	0.00588235	0	0.00437637	0.0127389	0	0.0294118	0.00689655	0	0	0	0.064695	0	0	0.00721217	18	19839	3.63535e-07
ENSG00000074657	ZNF532	HGNC	chr18	0	0.0247253	0.00600601	0.0197368	0	0.025463	0.0212766	0	0.0139665	0.0118343	0	0	0	0	0.00652174	0.00560224	0.0204082	0.0186047	0	0.00244499	0.0235294	0	0	0.0191083	0	0.00980392	0.0183908	0	0	0	0.114603	0	0	0.0109705	17	28072	3.90797e-07
ENSG00000074660	SCARF1	HGNC	chr17	0.010989	0.00824176	0	0.00986842	0	0.0115741	0	0	0.0027933	0.00394477	0	0	0.0118577	0	0	0.00560224	0.0102041	0.0116279	0	0.00488998	0	0	0.00218818	0	0	0.0294118	0.0114943	0	0	0	0.0295749	0	0	0.00497765	15	15495	3.21242e-07
ENSG00000074695	LMAN1	HGNC	chr18	0	0.00824176	0.003003	0.00986842	0	0.00925926	0	0	0.00558659	0	0	0.0106383	0.00395257	0	0	0.00280112	0.00816327	0.00697674	0	0.00244499	0	0	0.00218818	0.0509554	0	0.0196078	0.0114943	0	0	0	0.0443623	0	0	0.00604679	16	8398	7.20027e-07
ENSG00000074696	HACD3	HGNC	chr15	0	0.00824176	0.001001	0.00657895	0	0.0185185	0	0.010929	0	0	0	0	0	0	0.00217391	0.00280112	0.00204082	0	0	0	0.00588235	0	0	0.00636943	0	0	0	0	0	0	0.0221811	0	0	0.00262782	11	12367	2.12486e-07
ENSG00000074706	IPCEF1	HGNC	chr6	0.021978	0.010989	0.003003	0.00657895	0	0.0162037	0	0	0.0027933	0.00197239	0	0	0	0	0.00434783	0.00280112	0.00612245	0.0116279	0	0.00488998	0	0	0	0.00636943	0	0.0294118	0.016092	0	0	0	0.0277264	0	0	0.00523961	16	15405	3.40124e-07
ENSG00000074755	ZZEF1	HGNC	chr17	0.032967	0.0604396	0.011011	0.0296053	0	0.0486111	0	0.0163934	0.0111732	0.0118343	0.0166667	0.0141844	0.00395257	0	0.00652174	0.00840336	0.0326531	0.0209302	0	0.0146699	0.0176471	0.00704225	0.0153173	0.0318471	0.00434783	0.0784314	0.0298851	0.00653595	0.00215054	0	0.179298	0.0175439	0	0.0221231	27	26245	8.42946e-07
ENSG00000074771	NOX3	HGNC	chr6	0.010989	0.010989	0.003003	0.0164474	0	0.0277778	0	0	0.0111732	0.0138067	0.0166667	0.0035461	0	0	0.00434783	0.0168067	0.0306122	0.0186047	0	0	0	0	0.00218818	0.00636943	0	0.0686275	0.0045977	0	0	0	0.0425139	0.0175439	0	0.0098973	19	2042	4.84686e-06
ENSG00000074800	ENO1	HGNC	chr1	0	0.00549451	0	0.0164474	0	0.0185185	0.0212766	0.010929	0	0.00197239	0	0.0035461	0.00395257	0	0.00217391	0	0.0102041	0.00232558	0	0	0.00588235	0	0	0	0	0	0.00689655	0	0	0	0.0314233	0	0	0.00427402	14	6243	6.84611e-07
ENSG00000074803	SLC12A1	HGNC	chr15	0	0.00824176	0.003003	0.00986842	0.0208333	0.0416667	0.0212766	0.0273224	0.0027933	0.0197239	0	0	0	0	0.00217391	0.0168067	0.0653061	0.0511628	0	0.00488998	0	0	0	0.0382166	0	0.0294118	0.0413793	0	0	0.00952381	0.134935	0.0350877	0	0.0176856	20	24078	7.34511e-07
ENSG00000074842	MYDGF	HGNC	chr19	0	0	0.002002	0	0	0.00231481	0	0	0.0027933	0	0	0	0	0	0	0.00280112	0	0.00232558	0	0	0	0	0	0	0	0	0.0045977	0	0	0	0.00924214	0	0	0.000790202	7	2179	3.62644e-07
ENSG00000074855	ANO8	HGNC	chr19	0	0.0192308	0.004004	0.0197368	0	0.0277778	0.0212766	0.00546448	0.00558659	0.00394477	0	0.0035461	0.00395257	0	0.00434783	0.00840336	0.00204082	0.0162791	0	0.00488998	0.0176471	0	0	0	0.00434783	0	0.0137931	0	0.00215054	0	0.0628466	0	0	0.00761414	20	8492	8.96625e-07
ENSG00000074935	TUBE1	HGNC	chr6	0	0.00824176	0.003003	0.0131579	0	0.0138889	0	0.00546448	0.0027933	0.00591716	0	0.0035461	0.00395257	0	0	0	0.00204082	0.0116279	0	0.00244499	0	0	0	0.0127389	0	0.00980392	0.0137931	0	0	0	0.0314233	0	0	0.00435873	16	10936	3.98567e-07
ENSG00000074964	ARHGEF10L	HGNC	chr1	0	0.00824176	0.00500501	0.00328947	0	0.0208333	0	0	0	0.00788955	0	0	0.00395257	0	0.00434783	0.0168067	0.0183673	0.0186047	0	0.00244499	0.0176471	0.00704225	0.00656455	0	0.00869565	0.0490196	0.0229885	0	0.00215054	0	0.0887246	0.0175439	0	0.0100048	20	15604	6.41172e-07
ENSG00000074966	TXK	HGNC	chr4	0	0.0274725	0.003003	0.0164474	0	0.0138889	0	0	0.00558659	0.00591716	0	0	0.00395257	0	0.00217391	0.00840336	0.00408163	0.00930233	0	0.00244499	0.0117647	0	0	0.0127389	0.00434783	0.0392157	0.00689655	0	0	0.00952381	0.0314233	0	0	0.00662379	19	7251	9.135e-07
ENSG00000075035	WSCD2	HGNC	chr12	0.010989	0.010989	0.012012	0.0164474	0	0.0324074	0.0212766	0.010929	0.0027933	0.0138067	0	0	0.00790514	0	0.00217391	0.00560224	0.044898	0.027907	0	0.00488998	0.00588235	0	0	0.0254777	0	0.0294118	0.0367816	0	0	0	0.0480591	0.0175439	0	0.0117631	21	12339	9.53329e-07
ENSG00000075043	KCNQ2	HGNC	chr20	0	0.00824176	0.00800801	0.0263158	0	0.0347222	0	0.0218579	0.0027933	0.00788955	0.0166667	0.0035461	0.00790514	0	0	0.00560224	0.0510204	0.0488372	0.0131579	0.00244499	0.0235294	0	0.00437637	0.00636943	0.00434783	0.0882353	0.016092	0	0	0	0.0536044	0	0	0.013805	22	27690	4.98554e-07
ENSG00000075073	TACR2	HGNC	chr10	0	0.00274725	0.001001	0.00986842	0.0208333	0.0115741	0	0	0	0.0118343	0	0	0	0	0	0.00560224	0.00408163	0.00232558	0	0	0	0	0	0	0	0.00980392	0.0045977	0	0	0	0.0203327	0	0	0.00316976	12	4793	6.61332e-07
ENSG00000075089	ACTR6	HGNC	chr12	0	0.00549451	0.001001	0.00986842	0	0.0115741	0	0.010929	0.0027933	0.00986193	0	0.0070922	0	0	0	0.00280112	0.00408163	0.0116279	0	0.00488998	0	0	0	0.00636943	0.00434783	0	0	0	0	0	0.025878	0	0	0.00359425	15	9754	3.6849e-07
ENSG00000075131	TIPIN	HGNC	chr15	0	0.00549451	0.003003	0	0	0.00231481	0	0	0	0.00197239	0	0	0	0	0	0	0.00204082	0	0	0.00244499	0.00588235	0	0	0.00636943	0	0.00980392	0.00229885	0	0	0.00952381	0.0221811	0	0	0.00222212	12	4619	4.81083e-07
ENSG00000075142	SRI	HGNC	chr7	0	0.00549451	0	0.00328947	0	0.00462963	0	0	0	0	0	0	0	0	0	0	0	0.00232558	0	0	0	0	0.00437637	0	0	0	0.00229885	0	0	0	0.0110906	0	0	0.0010153	7	7292	1.39235e-07
ENSG00000075151	EIF4G3	HGNC	chr1	0	0.0576923	0.00500501	0.0328947	0	0.0208333	0	0	0.0111732	0.0118343	0	0.0177305	0.0118577	0	0.00652174	0.00840336	0.0306122	0.0325581	0.0131579	0.00488998	0.0176471	0	0.0131291	0.0382166	0.00434783	0.00980392	0.0275862	0.0196078	0	0	0.118299	0.0175439	0	0.0161014	23	15745	1.02264e-06
ENSG00000075188	NUP37	HGNC	chr12	0	0.00549451	0	0.00328947	0	0.00694444	0	0	0.0027933	0.00591716	0	0	0	0	0.00217391	0.00560224	0.00612245	0.0162791	0	0.00244499	0.00588235	0	0.00437637	0	0	0	0.00689655	0	0	0	0.0221811	0.0175439	0	0.00345278	15	6170	5.59608e-07
ENSG00000075213	SEMA3A	HGNC	chr7	0	0.0302198	0.00800801	0.0131579	0	0.0324074	0.0212766	0.0273224	0.0027933	0.025641	0.0166667	0.0106383	0.00395257	0	0.00869565	0.0336134	0.0571429	0.0186047	0	0.00488998	0.0117647	0	0.00218818	0.0254777	0.00434783	0.0490196	0.0321839	0	0.00215054	0	0.0720887	0.0175439	0	0.016115	25	10509	1.53345e-06
ENSG00000075218	GTSE1	HGNC	chr22	0	0.0192308	0.00700701	0.00986842	0	0.0115741	0	0.00546448	0.00558659	0.0118343	0	0.0035461	0.00395257	0	0.00434783	0.00280112	0.0102041	0.00697674	0	0.00244499	0.0117647	0.00704225	0	0.0127389	0	0.0490196	0.0114943	0	0	0	0.0332717	0	0.0125	0.00735365	21	5855	1.25596e-06
ENSG00000075223	SEMA3C	HGNC	chr7	0	0.0137363	0.00800801	0.00328947	0	0.0300926	0.0425532	0.00546448	0.0195531	0.0197239	0	0	0	0	0.00217391	0.0168067	0.0367347	0.0232558	0	0.00488998	0.00588235	0	0	0.00636943	0.00434783	0.0490196	0.0206897	0	0	0	0.0536044	0	0	0.0110968	19	8758	1.26705e-06
ENSG00000075234	TTC38	HGNC	chr22	0	0.00274725	0.004004	0.00328947	0	0.00694444	0.0212766	0	0	0.00197239	0	0.0035461	0.00395257	0	0.00434783	0.00560224	0.00408163	0.0139535	0	0.00244499	0.00588235	0	0.00218818	0.00636943	0	0.00980392	0	0	0	0	0.0425139	0	0	0.00439154	18	4598	9.55097e-07
ENSG00000075239	ACAT1	HGNC	chr11	0	0.010989	0.002002	0.00986842	0	0.0115741	0	0	0	0	0	0	0.00395257	0	0	0.00560224	0.00408163	0.00465116	0	0.00733496	0.0117647	0	0.00218818	0	0.00434783	0	0.0045977	0	0	0	0.025878	0	0	0.00329795	14	8694	3.79337e-07
ENSG00000075240	GRAMD4	HGNC	chr22	0	0.00824176	0.00500501	0.0164474	0	0.0162037	0	0.0218579	0.00558659	0.00788955	0	0	0	0	0	0.00280112	0.00612245	0.00465116	0	0.00244499	0	0	0	0.00636943	0.00869565	0.00980392	0.0206897	0	0	0	0.0221811	0	0	0.00499974	16	10861	4.60339e-07
ENSG00000075275	CELSR1	HGNC	chr22	0.010989	0.043956	0.004004	0.0296053	0	0.0509259	0.0212766	0.00546448	0.0167598	0.0374753	0	0.0070922	0.0158103	0	0.0108696	0.0252101	0.0346939	0.0488372	0	0.00488998	0.0176471	0	0	0.0127389	0.0130435	0.0490196	0.0574713	0.00653595	0.00430108	0.00952381	0.175601	0.0175439	0	0.0221602	26	18039	1.22846e-06
ENSG00000075290	WNT8B	HGNC	chr10	0	0.00274725	0.003003	0.00328947	0	0.00925926	0	0.00546448	0.00558659	0.00591716	0	0	0	0	0.00217391	0	0.00612245	0.00232558	0	0	0	0	0	0.00636943	0.00434783	0	0	0	0	0	0.0203327	0.0175439	0	0.00286312	14	2112	1.35564e-06
ENSG00000075292	ZNF638	HGNC	chr2	0.010989	0.043956	0.00600601	0.0263158	0	0.0277778	0	0	0.00837989	0.00986193	0	0.0106383	0.00790514	0	0.00869565	0.0252101	0.0346939	0.0372093	0.0131579	0.0146699	0.0117647	0	0	0.0700637	0.00434783	0.0392157	0.0252874	0	0	0.00952381	0.133087	0.0175439	0	0.0180697	23	27073	6.67444e-07
ENSG00000075303	SLC25A40	HGNC	chr7	0	0.00824176	0.001001	0.00328947	0	0.00462963	0	0	0.0027933	0.00197239	0	0	0.00395257	0	0.00434783	0.00280112	0.00612245	0.0116279	0	0	0	0	0	0.00636943	0	0.00980392	0	0	0	0	0.0203327	0	0	0.00264501	14	7909	3.34431e-07
ENSG00000075336	TIMM21	HGNC	chr18	0	0.00549451	0	0.00328947	0	0.00231481	0	0	0.0027933	0.00591716	0	0	0.00395257	0	0.00217391	0	0.00204082	0.00465116	0	0	0.00588235	0	0	0	0	0	0.00229885	0	0	0	0.0203327	0	0	0.00185278	12	8134	2.27782e-07
ENSG00000075340	ADD2	HGNC	chr2	0	0.0137363	0.00900901	0.00986842	0	0.0231481	0	0.010929	0.0027933	0.00788955	0	0	0.00790514	0	0.00869565	0.00560224	0.022449	0.0186047	0.0131579	0.00488998	0.0176471	0	0.00437637	0.0127389	0.00434783	0.0686275	0.0252874	0	0.00215054	0	0.0665434	0	0	0.0109211	22	19174	5.6958e-07
ENSG00000075388	FGF4	HGNC	chr11	0	0	0.001001	0.00328947	0	0	0	0.00546448	0	0	0	0	0	0	0.00217391	0	0.00204082	0.00465116	0	0.00244499	0	0	0	0	0	0.00980392	0	0	0	0	0.00554529	0	0	0.00110349	9	3790	2.91157e-07
ENSG00000075391	RASAL2	HGNC	chr1	0	0.0274725	0.011011	0.0131579	0	0.0208333	0	0.010929	0.00837989	0.00788955	0	0	0.00790514	0	0.00652174	0.00840336	0.0387755	0.0372093	0	0.00488998	0.0176471	0	0.00437637	0.0191083	0.00869565	0.0490196	0.0252874	0.00653595	0	0	0.103512	0	0	0.0132594	21	17852	7.42741e-07
ENSG00000075399	VPS9D1	HGNC	chr16	0	0.0137363	0.002002	0.00328947	0	0.0115741	0	0.0218579	0.00558659	0	0	0	0	0	0	0.00280112	0.00408163	0.00465116	0	0.00244499	0.0117647	0	0	0.00636943	0	0	0.0091954	0	0	0	0.0351201	0	0	0.004075	14	5273	7.72804e-07
ENSG00000075407	ZNF37A	HGNC	chr10	0	0.0164835	0.001001	0.00657895	0	0.0277778	0	0	0.00837989	0.00591716	0	0	0.00790514	0	0.00434783	0.00280112	0.0183673	0.0186047	0	0	0.0117647	0	0.00218818	0.0382166	0	0.00980392	0.0114943	0	0	0	0.0850277	0.0350877	0	0.00944689	18	20271	4.6603e-07
ENSG00000075413	MARK3	HGNC	chr14	0	0.021978	0.002002	0.00328947	0	0.0185185	0	0.010929	0	0.00394477	0	0.0035461	0.00395257	0	0	0	0.0122449	0.0139535	0.0131579	0	0.0176471	0	0.00437637	0.0318471	0.00869565	0	0.016092	0	0.00215054	0	0.0683919	0	0	0.00777931	18	20763	3.74672e-07
ENSG00000075415	SLC25A3	HGNC	chr12	0	0	0.002002	0.00986842	0	0.025463	0	0	0.00558659	0.00788955	0	0	0.0118577	0	0.00217391	0	0.00612245	0.00697674	0	0	0	0	0	0.00636943	0.00869565	0.0196078	0.00229885	0	0.00215054	0	0.038817	0.0175439	0	0.00525526	16	18133	2.89817e-07
ENSG00000075420	FNDC3B	HGNC	chr3	0.010989	0.0302198	0.00500501	0.0197368	0.0208333	0.0277778	0	0	0.00837989	0.0138067	0	0	0.00790514	0	0.00434783	0.0112045	0.0285714	0.027907	0	0	0.00588235	0	0.00656455	0.0318471	0	0.0294118	0.0229885	0	0	0	0.0720887	0	0	0.0116808	19	19097	6.11658e-07
ENSG00000075426	FOSL2	HGNC	chr2	0	0.00274725	0.002002	0.0131579	0	0.00694444	0	0	0.0027933	0.00788955	0	0	0.00395257	0	0	0.00280112	0.00612245	0.00232558	0	0.00488998	0.0117647	0	0	0.00636943	0	0.00980392	0.0137931	0	0	0	0.025878	0.0175439	0	0.00426603	17	13351	3.19529e-07
ENSG00000075429	CACNG5	HGNC	chr17	0	0.0137363	0.001001	0	0.0208333	0.00925926	0	0.00546448	0.0027933	0.00197239	0	0	0	0	0	0	0.0204082	0.0116279	0	0	0.00588235	0	0	0	0.00869565	0.0196078	0.0114943	0	0	0	0.0203327	0	0	0.00463966	14	1863	2.49043e-06
ENSG00000075461	CACNG4	HGNC	chr17	0	0.021978	0.004004	0	0	0.00925926	0	0	0	0.00986193	0	0.0035461	0	0	0	0.00840336	0.0102041	0.00465116	0	0.00488998	0	0	0.00218818	0.00636943	0	0.00980392	0.00229885	0	0	0	0.0184843	0	0	0.00351341	14	3380	1.03947e-06
ENSG00000075539	FRYL	HGNC	chr4	0	0.0521978	0.011011	0.0361842	0.0208333	0.0763889	0	0.0163934	0.0251397	0.0315582	0.0166667	0.0035461	0.0237154	0.00862069	0.00652174	0.0140056	0.0428571	0.0418605	0.0131579	0.00733496	0.0352941	0	0.00656455	0.0764331	0.0130435	0.0784314	0.0390805	0.00653595	0.00215054	0	0.197782	0	0	0.027373	27	34200	8.0038e-07
ENSG00000075568	TMEM131	HGNC	chr2	0	0.0412088	0.012012	0.0296053	0	0.037037	0	0.010929	0.00558659	0.00986193	0	0.0070922	0.00395257	0	0.00217391	0.0112045	0.0163265	0.044186	0	0.0146699	0.0294118	0	0.00437637	0.0318471	0.00434783	0.0294118	0.016092	0	0	0	0.12939	0.0175439	0	0.015402	22	17178	8.96614e-07
ENSG00000075618	FSCN1	HGNC	chr7	0	0.010989	0.001001	0.0230263	0.0416667	0.0115741	0	0	0.0027933	0.00394477	0	0.0070922	0	0	0	0.0112045	0.00408163	0	0	0.00244499	0.00588235	0	0.00218818	0.00636943	0.00434783	0	0.016092	0	0.00215054	0	0.0203327	0	0	0.00536913	18	6155	8.72321e-07
ENSG00000075624	ACTB	HGNC	chr7	0	0.043956	0.00500501	0.0263158	0	0.0185185	0.12766	0.00546448	0	0.00986193	0	0	0.0197628	0	0.00217391	0	0.0122449	0.00697674	0	0.00244499	0	0	0	0.0191083	0	0	0.016092	0	0.00215054	0	0.0332717	0.0175439	0.0125	0.011547	18	9954	1.16004e-06
ENSG00000075643	MOCOS	HGNC	chr18	0	0.0164835	0.00600601	0.00986842	0.0208333	0.00694444	0	0.00546448	0.00837989	0.00197239	0	0.0035461	0.00395257	0	0.00434783	0.0112045	0.0142857	0.0139535	0.0131579	0.00488998	0	0	0.00218818	0.0254777	0	0.00980392	0.0206897	0	0	0	0.0443623	0.0175439	0	0.0080411	22	6592	1.21983e-06
ENSG00000075651	PLD1	HGNC	chr3	0	0.0274725	0.00700701	0.0197368	0.0208333	0.0324074	0	0	0.0027933	0.025641	0	0.0035461	0.00790514	0	0.00869565	0.00840336	0.0346939	0.0162791	0	0.0146699	0	0	0	0.0318471	0	0.00980392	0.0390805	0	0	0	0.114603	0	0	0.0128915	18	20598	6.25861e-07
ENSG00000075673	ATP12A	HGNC	chr13	0	0.0274725	0.004004	0.00986842	0	0.0185185	0.0212766	0.00546448	0.0195531	0.0138067	0	0.0106383	0.00395257	0	0.00652174	0.0140056	0.0346939	0.0232558	0	0.00733496	0.0411765	0	0	0.0382166	0.00869565	0.0294118	0.0229885	0	0	0.00952381	0.109057	0.0175439	0	0.01506	23	5177	2.90903e-06
ENSG00000075702	WDR62	HGNC	chr19	0.010989	0.0302198	0.00800801	0.0197368	0	0.0231481	0	0.00546448	0.00837989	0.0157791	0	0.0035461	0	0.00862069	0.00217391	0.00840336	0.0163265	0.0162791	0	0.00244499	0.00588235	0	0	0.00636943	0	0	0.0344828	0.00653595	0.00215054	0.00952381	0.0942699	0.0175439	0	0.0107963	23	15308	7.05273e-07
ENSG00000075711	DLG1	HGNC	chr3	0	0.032967	0.01001	0.00986842	0	0.0208333	0	0.00546448	0	0.0138067	0.0166667	0.0035461	0.00395257	0	0	0.0140056	0.0163265	0.0209302	0	0.00733496	0.00588235	0	0.00218818	0	0	0.0196078	0.0229885	0	0	0	0.0720887	0	0	0.00904449	18	23339	3.87527e-07
ENSG00000075785	RAB7A	HGNC	chr3	0	0.00274725	0.001001	0.00986842	0	0.0115741	0	0	0.00558659	0.00788955	0	0.0035461	0	0	0	0.00280112	0	0.00232558	0	0.00244499	0.00588235	0	0	0.0191083	0	0	0.00229885	0	0	0	0.0147874	0	0	0.00278368	14	5330	5.22267e-07
ENSG00000075790	BCAP29	HGNC	chr7	0	0.00824176	0	0.00328947	0	0.00694444	0.0212766	0.00546448	0.0027933	0.00591716	0	0	0	0	0	0	0	0.00465116	0	0.00244499	0	0	0	0.00636943	0	0.00980392	0.0091954	0	0	0	0.0147874	0	0	0.00306605	13	16925	1.81155e-07
ENSG00000075826	SEC31B	HGNC	chr10	0	0.0192308	0.00500501	0	0	0.0162037	0	0	0.00837989	0.0118343	0	0.0035461	0.00790514	0.00862069	0	0.0140056	0.0122449	0.0116279	0	0.00488998	0.0117647	0	0.00437637	0.0127389	0.00869565	0.0392157	0.0206897	0.0130719	0	0	0.0739372	0	0	0.00933285	20	21016	4.44083e-07
ENSG00000075856	SART3	HGNC	chr12	0.010989	0.0137363	0.004004	0.0164474	0	0.0300926	0	0.00546448	0.0027933	0.00788955	0	0.0035461	0	0	0.00434783	0.00560224	0.0102041	0.00697674	0	0	0	0	0.00218818	0.0254777	0.00434783	0.0196078	0.0229885	0	0	0	0.0720887	0	0	0.00814522	19	14343	5.67888e-07
ENSG00000075884	ARHGAP15	HGNC	chr2	0.021978	0.010989	0.00500501	0	0	0.0185185	0	0.010929	0	0.0138067	0	0.0035461	0.00395257	0	0.00217391	0.0112045	0.0346939	0.0255814	0	0.00488998	0.0176471	0	0	0.0191083	0.00434783	0.0196078	0.0183908	0	0	0	0.0554529	0	0	0.00914616	19	10661	8.57908e-07
ENSG00000075886	TUBA3D	HGNC	chr2	0	0.010989	0	0.00328947	0	0.00694444	0.0212766	0.0163934	0	0.00394477	0	0	0.00395257	0	0	0.00560224	0.0265306	0.00930233	0	0	0.00588235	0	0.00218818	0	0.00434783	0.00980392	0.0114943	0	0	0	0.0369686	0	0	0.00542153	16	2017	2.68792e-06
ENSG00000075891	PAX2	HGNC	chr10	0.010989	0.00549451	0	0.00657895	0	0.00694444	0	0	0.0027933	0.00986193	0	0	0	0	0.00217391	0.00840336	0.0265306	0.0116279	0	0.00488998	0.00588235	0	0	0.00636943	0	0.00980392	0.0045977	0	0	0	0.038817	0	0	0.00490177	16	12363	3.96487e-07
ENSG00000075914	EXOSC7	HGNC	chr3	0	0.00274725	0	0	0	0.00694444	0	0	0	0.00394477	0	0	0.00395257	0	0	0.00280112	0.00612245	0.00465116	0	0	0	0	0	0.0127389	0	0.00980392	0	0	0	0	0.0203327	0	0	0.00224361	10	7327	3.06212e-07
ENSG00000075945	KIFAP3	HGNC	chr1	0.010989	0.0384615	0.00700701	0.0197368	0	0.00925926	0	0.00546448	0.0027933	0.0138067	0	0	0	0	0.00217391	0.00840336	0.0285714	0.0395349	0	0.00244499	0.0117647	0	0.00437637	0.0127389	0	0.0196078	0.0137931	0	0	0	0.0794824	0	0	0.0100124	19	6732	1.48729e-06
ENSG00000075975	MKRN2	HGNC	chr3	0	0.00824176	0.001001	0.00328947	0	0.00462963	0.0212766	0.00546448	0.00837989	0.00591716	0	0.0035461	0	0.00862069	0.00434783	0	0.00204082	0.00697674	0	0	0.00588235	0	0	0.00636943	0	0.00980392	0.00229885	0	0	0	0.0351201	0	0	0.0043396	18	4047	1.0723e-06
ENSG00000076003	MCM6	HGNC	chr2	0	0.021978	0.003003	0.00328947	0	0.0231481	0	0	0.00837989	0.00788955	0	0.0035461	0.0158103	0	0.00434783	0.00560224	0.0244898	0.0162791	0	0.0122249	0.0235294	0	0	0.0127389	0	0.0196078	0.016092	0	0	0	0.0573013	0.0175439	0	0.00899399	19	5025	1.78985e-06
ENSG00000076043	REXO2	HGNC	chr11	0	0.00824176	0.002002	0.00328947	0	0.00231481	0	0	0	0	0	0	0	0	0.00217391	0	0.00204082	0	0	0	0.00588235	0	0	0	0	0	0.00229885	0	0	0	0.012939	0	0	0.00124797	9	10497	1.18888e-07
ENSG00000076053	RBM7	HGNC	chr11	0	0.00274725	0	0.00657895	0	0.00462963	0	0	0.00558659	0.00197239	0	0	0	0	0.00217391	0.00280112	0.00204082	0.00232558	0	0.00488998	0.0117647	0	0	0.00636943	0	0.00980392	0.0091954	0	0	0	0.012939	0	0	0.00260057	15	20067	1.29594e-07
ENSG00000076067	RBMS2	HGNC	chr12	0	0.00824176	0	0.00986842	0	0.0138889	0	0.00546448	0	0.00591716	0	0.0035461	0.00395257	0	0.00217391	0	0.00204082	0.00232558	0	0	0	0	0	0.00636943	0	0.00980392	0.0114943	0	0	0	0.0332717	0	0	0.00358664	14	12350	2.90416e-07
ENSG00000076108	BAZ2A	HGNC	chr12	0.021978	0.0412088	0.00700701	0.0230263	0	0.0138889	0	0.0273224	0.0139665	0.0138067	0	0	0.00790514	0	0.00652174	0.0168067	0.0142857	0.0162791	0.0131579	0.00488998	0	0	0.00218818	0.00636943	0.0217391	0.0686275	0.0206897	0.00653595	0	0	0.101664	0	0.0125	0.0146171	23	20801	7.02711e-07
ENSG00000076201	PTPN23	HGNC	chr3	0.021978	0.00549451	0.00900901	0.0131579	0	0.0231481	0	0.0163934	0.0027933	0.00394477	0	0.0035461	0.00395257	0	0.00217391	0.00560224	0.00816327	0.00232558	0	0.00244499	0.0235294	0	0.00437637	0.0127389	0	0.0196078	0.0321839	0.00653595	0	0	0.0794824	0.0175439	0.0125	0.0100796	24	12182	8.27416e-07
ENSG00000076242	MLH1	HGNC	chr3	0	0.0137363	0.00500501	0.0197368	0	0.0138889	0	0	0	0.00986193	0	0	0.00790514	0	0.00217391	0.00280112	0.0142857	0.0186047	0	0.00488998	0.00588235	0	0.00218818	0.0127389	0	0.00980392	0.0091954	0	0	0	0.0536044	0	0	0.00625159	17	9911	6.30773e-07
ENSG00000076248	UNG	HGNC	chr12	0	0.00274725	0.001001	0.00986842	0	0.00462963	0	0.00546448	0	0.00197239	0	0.0035461	0.00395257	0	0	0.00560224	0.00204082	0.00465116	0	0.00244499	0	0	0	0	0	0.00980392	0.00689655	0	0	0	0.0147874	0	0	0.00240633	15	7929	3.03485e-07
ENSG00000076258	FMO4	HGNC	chr1	0	0.0357143	0.00800801	0.00986842	0	0.0162037	0	0.00546448	0.00558659	0.00986193	0	0	0.0118577	0	0.00434783	0	0.0163265	0.00930233	0	0.00733496	0	0	0	0.0509554	0.00434783	0.0392157	0.016092	0	0	0	0.0609982	0	0	0.00943896	17	4216	2.23884e-06
ENSG00000076321	KLHL20	HGNC	chr1	0	0	0.003003	0.0131579	0	0.0277778	0	0.010929	0.00837989	0	0	0	0.00790514	0	0.00434783	0	0.0163265	0.0232558	0	0	0.0117647	0	0.00218818	0.0191083	0	0.0196078	0.00689655	0	0	0	0.051756	0	0	0.00686074	15	6286	1.09143e-06
ENSG00000076344	RGS11	HGNC	chr16	0	0	0	0	0	0.0115741	0	0	0	0.00591716	0	0.0035461	0	0	0.00217391	0	0.00408163	0.00465116	0	0	0	0	0.00437637	0	0	0.0196078	0.0045977	0	0	0	0.012939	0	0	0.00222621	10	11971	1.85967e-07
ENSG00000076351	SLC46A1	HGNC	chr17	0	0.010989	0.004004	0.0164474	0	0.00694444	0	0	0.00558659	0.00591716	0	0	0	0	0	0.0112045	0.00204082	0.00232558	0	0	0	0.00704225	0	0	0	0.00980392	0.00229885	0	0.00215054	0	0.0203327	0	0	0.00324508	14	16189	2.0045e-07
ENSG00000076356	PLXNA2	HGNC	chr1	0.032967	0.0467033	0.011011	0.0296053	0.0208333	0.0393519	0.0212766	0.0382514	0.0223464	0.0276134	0	0	0.0237154	0.0172414	0.00869565	0.0168067	0.0387755	0.0372093	0	0.0146699	0.0294118	0.00704225	0.00218818	0	0.0130435	0.0490196	0.0344828	0	0.00215054	0	0.12939	0	0	0.0216304	25	16858	1.28309e-06
ENSG00000076382	SPAG5	HGNC	chr17	0.010989	0.0164835	0.00800801	0.0197368	0	0.0231481	0.0212766	0.00546448	0.00558659	0.00394477	0	0.0070922	0.0158103	0	0.00217391	0.00840336	0.00816327	0.00930233	0	0.00488998	0.00588235	0	0.00218818	0.0127389	0	0.0294118	0.0091954	0	0	0	0.0887246	0	0	0.00965498	22	12686	7.61074e-07
ENSG00000076513	ANKRD13A	HGNC	chr12	0	0.010989	0.001001	0.00986842	0	0.0208333	0.0212766	0	0.0027933	0.00197239	0	0	0.00395257	0	0.00434783	0.0112045	0.00408163	0.00232558	0	0	0.00588235	0	0.00218818	0.00636943	0.00434783	0	0.0114943	0	0	0	0.0314233	0.0175439	0	0.00526956	19	13829	3.81051e-07
ENSG00000076554	TPD52	HGNC	chr8	0	0.00549451	0.004004	0	0	0.00925926	0.0212766	0	0.00558659	0.00788955	0	0	0	0	0	0.00560224	0.00612245	0.00232558	0	0	0	0	0	0	0	0.00980392	0	0	0	0	0.012939	0.0175439	0	0.00326811	12	26567	1.23014e-07
ENSG00000076555	ACACB	HGNC	chr12	0.021978	0.043956	0.011011	0.0427632	0	0.0439815	0.0212766	0.0273224	0.0195531	0.0236686	0	0.0141844	0.0118577	0	0.0108696	0.0252101	0.055102	0.055814	0	0.0122249	0.0117647	0	0.00437637	0.0254777	0.00434783	0.117647	0.0551724	0	0.00430108	0.00952381	0.149723	0.0175439	0	0.0254743	26	25391	1.00328e-06
ENSG00000076604	TRAF4	HGNC	chr17	0	0.010989	0.00500501	0.00657895	0	0.00925926	0	0.00546448	0	0.00197239	0	0.0035461	0	0	0.00217391	0	0	0.00465116	0	0	0.0117647	0	0	0	0.00434783	0.00980392	0.0114943	0	0.00215054	0	0.0221811	0	0	0.00337523	15	11500	2.93498e-07
ENSG00000076641	PAG1	HGNC	chr8	0	0	0.00500501	0.00986842	0	0.00925926	0	0	0	0.0118343	0	0	0	0	0	0.00840336	0.00612245	0.00465116	0	0.00733496	0.0117647	0	0	0.0127389	0	0	0.0114943	0	0	0	0.038817	0	0.0125	0.0045392	13	12299	3.69071e-07
ENSG00000076650	GPATCH1	HGNC	chr19	0.010989	0.0164835	0.00700701	0.0131579	0	0.0115741	0	0	0.0027933	0.00591716	0	0	0.00790514	0	0.00217391	0.00280112	0.0183673	0.00465116	0	0.00244499	0	0	0.00437637	0.0127389	0.00869565	0	0.0091954	0	0	0	0.0573013	0.0175439	0	0.006549	19	7346	8.91506e-07
ENSG00000076662	ICAM3	HGNC	chr19	0	0.00274725	0.003003	0.0197368	0	0.00925926	0	0	0.0027933	0.00394477	0	0	0	0	0.00217391	0	0.00612245	0.00930233	0	0.00244499	0.00588235	0	0	0	0	0	0.00229885	0	0.00215054	0	0.0277264	0	0	0.00301777	14	10745	2.80853e-07
ENSG00000076685	NT5C2	HGNC	chr10	0	0.010989	0.001001	0.0131579	0	0.025463	0	0	0.00558659	0.00197239	0	0	0	0	0.00217391	0.00280112	0.00408163	0.00930233	0	0.00244499	0	0	0.00218818	0.00636943	0	0	0.0091954	0	0	0	0.0480591	0	0	0.00438745	15	10736	4.08667e-07
ENSG00000076706	MCAM	HGNC	chr11	0	0.0192308	0.00500501	0.0131579	0	0.0162037	0	0	0.00558659	0.00591716	0	0	0.00790514	0	0	0.00280112	0.0183673	0.0116279	0	0.00733496	0.00588235	0	0	0	0	0	0.0114943	0	0	0	0.0406654	0.0175439	0	0.00571889	15	14322	3.99308e-07
ENSG00000076716	GPC4	HGNC	chrX	0.010989	0.010989	0.001001	0.0197368	0	0.025463	0	0	0.00558659	0.00591716	0	0.0035461	0	0	0.00434783	0.00280112	0.0204082	0.00930233	0	0	0.0117647	0	0	0.00636943	0.00434783	0.00980392	0.00689655	0	0	0	0.0794824	0.0175439	0	0.00776657	19	4960	1.56584e-06
ENSG00000076770	MBNL3	HGNC	chrX	0	0.00824176	0.004004	0.00657895	0	0.00462963	0	0	0.0027933	0	0	0	0.00790514	0	0.00217391	0	0.0122449	0.00232558	0	0.00244499	0	0	0.00218818	0.00636943	0	0	0.00689655	0	0	0	0.0480591	0.0175439	0	0.00407271	15	25001	1.62902e-07
ENSG00000076826	CAMSAP3	HGNC	chr19	0.010989	0.0137363	0.00500501	0.0230263	0	0.025463	0	0.00546448	0	0.00591716	0	0.0070922	0	0	0	0.00560224	0.00612245	0.00930233	0	0.00488998	0.00588235	0	0	0.00636943	0.00434783	0.0882353	0.0137931	0.00653595	0.00215054	0	0.0868762	0	0	0.0102061	20	6513	1.56703e-06
ENSG00000076864	RAP1GAP	HGNC	chr1	0.010989	0.00824176	0.002002	0.0131579	0	0.0115741	0	0	0	0.00986193	0	0	0.00395257	0	0.00217391	0.00280112	0.0183673	0.00697674	0	0.00244499	0.00588235	0	0.00437637	0.0191083	0	0.00980392	0.016092	0	0.00215054	0	0.0406654	0	0	0.00577643	19	11746	4.91779e-07
ENSG00000076924	XAB2	HGNC	chr19	0.010989	0.0164835	0.002002	0.0131579	0	0.0185185	0	0.00546448	0.0027933	0.00986193	0	0.0070922	0	0	0.00434783	0.0112045	0.00408163	0.0186047	0	0.00488998	0.00588235	0	0	0.00636943	0.00434783	0.0196078	0.0275862	0	0	0	0.0591497	0	0	0.00764954	20	8119	9.42178e-07
ENSG00000076928	ARHGEF1	HGNC	chr19	0.010989	0.010989	0.00900901	0.00986842	0	0.0208333	0.0425532	0	0	0.0118343	0	0.0070922	0	0	0.00217391	0.00280112	0.00816327	0.0116279	0	0.00977995	0.0117647	0	0.00437637	0.0127389	0	0.0196078	0.0206897	0	0	0	0.051756	0	0	0.00844388	19	17687	4.77406e-07
ENSG00000076944	STXBP2	HGNC	chr19	0	0.00274725	0.00500501	0.0131579	0	0.00925926	0	0.00546448	0.0027933	0.00591716	0	0.0035461	0.00395257	0	0	0	0.00204082	0.0116279	0	0	0	0	0	0	0.00434783	0	0.0045977	0	0	0	0.0240296	0	0	0.00298445	14	13620	2.19123e-07
ENSG00000076984	MAP2K7	HGNC	chr19	0.010989	0.00824176	0	0.00328947	0	0.0300926	0	0	0	0.00591716	0	0.0035461	0.00790514	0	0	0.00280112	0.0122449	0.00697674	0	0	0.0117647	0	0	0.0127389	0.0130435	0.00980392	0.0551724	0	0	0	0.0240296	0	0	0.00662294	16	10545	6.28064e-07
ENSG00000077009	NMRK2	HGNC	chr19	0	0	0.003003	0	0	0.00231481	0	0	0.0027933	0.00591716	0	0	0	0	0.00217391	0	0.00204082	0.00697674	0.0131579	0	0.00588235	0	0	0	0	0.00980392	0.00689655	0	0	0	0.0184843	0	0	0.00240742	12	2820	8.53694e-07
ENSG00000077044	DGKD	HGNC	chr2	0.010989	0.0164835	0.00800801	0.0131579	0	0.0300926	0.0212766	0.00546448	0.00837989	0.00197239	0	0	0.0118577	0.00862069	0	0.00280112	0.0122449	0.027907	0	0.00488998	0	0	0.00437637	0.0127389	0	0.0490196	0.0045977	0	0	0	0.101664	0	0	0.0108043	20	20175	5.35529e-07
ENSG00000077063	CTTNBP2	HGNC	chr7	0	0.0412088	0.00600601	0.0263158	0	0.0462963	0.0425532	0.010929	0.0167598	0.0236686	0.0166667	0	0.0158103	0	0.00652174	0.0364146	0.044898	0.0534884	0	0.0122249	0.0235294	0	0.00875274	0.0382166	0.00869565	0.0392157	0.0275862	0	0.00215054	0	0.0998152	0.0175439	0	0.0201596	24	16193	1.24496e-06
ENSG00000077080	ACTL6B	HGNC	chr7	0	0.0164835	0.003003	0.00657895	0	0.0231481	0	0	0.0027933	0.00591716	0	0	0.00395257	0	0.00217391	0.00280112	0.0163265	0.0139535	0	0.00244499	0	0	0.00218818	0.00636943	0	0.0392157	0.00689655	0	0	0	0.0406654	0	0	0.00590642	17	4609	1.2815e-06
ENSG00000077092	RARB	HGNC	chr3	0	0.010989	0.00900901	0.0197368	0	0.0277778	0	0	0.0027933	0.00591716	0	0.0070922	0	0	0.00217391	0	0.0102041	0.00930233	0	0.00488998	0.00588235	0	0.00218818	0.0191083	0.0173913	0.00980392	0.0183908	0	0	0	0.0369686	0	0	0.00665512	18	5747	1.15802e-06
ENSG00000077097	TOP2B	HGNC	chr3	0	0.010989	0.00700701	0.0164474	0	0.0324074	0	0.010929	0.00558659	0.00591716	0	0	0.00395257	0	0.00434783	0.0168067	0.0122449	0.0186047	0	0.00488998	0.0176471	0	0	0.0382166	0.00869565	0.00980392	0.0229885	0	0	0	0.140481	0.0175439	0	0.0122881	20	9946	1.23548e-06
ENSG00000077147	TM9SF3	HGNC	chr10	0	0.021978	0.00500501	0.00986842	0.0208333	0.0115741	0	0	0.0027933	0.00986193	0	0.0035461	0	0	0	0.00280112	0.00816327	0.00697674	0.0131579	0	0.00588235	0	0	0.00636943	0	0	0.016092	0	0	0	0.0406654	0.0175439	0	0.00615492	17	8975	6.85785e-07
ENSG00000077150	NFKB2	HGNC	chr10	0	0.00824176	0.004004	0.00657895	0	0.0138889	0.0425532	0	0.00558659	0.00788955	0	0	0.0118577	0	0.00217391	0.00280112	0.00204082	0.00930233	0	0	0	0	0	0.0127389	0	0.00980392	0.016092	0	0	0	0.051756	0	0	0.00628211	16	7879	7.97323e-07
ENSG00000077152	UBE2T	HGNC	chr1	0	0.00274725	0.003003	0.00657895	0	0	0	0.00546448	0	0.00197239	0	0	0	0	0	0	0.00612245	0.00232558	0	0.00244499	0	0	0	0	0	0	0.00229885	0	0	0	0.00184843	0	0	0.00105474	10	1721	6.12864e-07
ENSG00000077157	PPP1R12B	HGNC	chr1	0	0.0192308	0.003003	0.0230263	0	0.0208333	0	0	0.0195531	0.00986193	0	0.0035461	0.00790514	0	0	0.00280112	0.0285714	0.0116279	0	0.0122249	0	0	0.00218818	0.0254777	0.00869565	0.0196078	0.0206897	0.00653595	0	0	0.0813309	0	0	0.00990033	19	28549	3.46784e-07
ENSG00000077232	DNAJC10	HGNC	chr2	0	0.0247253	0.004004	0.00986842	0	0.0185185	0.0212766	0	0.0111732	0.0118343	0	0.0106383	0.00395257	0	0	0	0.0163265	0.0116279	0	0	0	0	0.00218818	0.0191083	0.0130435	0.0196078	0.0114943	0	0	0	0.0628466	0.0350877	0	0.00931279	18	30959	3.0081e-07
ENSG00000077235	GTF3C1	HGNC	chr16	0.032967	0.0521978	0.012012	0.0493421	0	0.0486111	0	0.0163934	0.0139665	0.0216963	0	0.0106383	0.00790514	0	0.00652174	0.0140056	0.0571429	0.0465116	0	0.00977995	0.0294118	0.00704225	0.00656455	0.0318471	0.0173913	0.0784314	0.0551724	0	0	0.00952381	0.158965	0.0350877	0	0.0251251	25	19194	1.30901e-06
ENSG00000077238	IL4R	HGNC	chr16	0	0.0164835	0.00900901	0.0131579	0	0.0115741	0.0212766	0.0163934	0.0167598	0.00986193	0	0	0.0158103	0	0.00217391	0.00560224	0.0183673	0.0186047	0.0131579	0.00488998	0.00588235	0.00704225	0.00437637	0	0.00434783	0.00980392	0.0114943	0	0	0	0.0462107	0	0	0.00855395	22	13532	6.32127e-07
ENSG00000077254	USP33	HGNC	chr1	0	0.0247253	0.00700701	0.0197368	0	0.0277778	0.0212766	0.010929	0.00558659	0.0157791	0	0	0.00395257	0	0.00217391	0	0.022449	0.0302326	0	0.00488998	0.0117647	0	0.00218818	0.0382166	0	0.0294118	0.016092	0	0	0	0.0720887	0	0	0.0110993	19	13999	7.92866e-07
ENSG00000077264	PAK3	HGNC	chrX	0.032967	0.0247253	0.00600601	0.0164474	0	0.0208333	0	0.00546448	0.0027933	0.00394477	0	0	0.00395257	0	0.00869565	0.0140056	0.022449	0.0162791	0	0.00977995	0	0	0	0.0254777	0.0130435	0.0294118	0.0137931	0	0	0	0.0924214	0	0	0.0109846	19	13024	8.4341e-07
ENSG00000077274	CAPN6	HGNC	chrX	0.021978	0.0164835	0.00600601	0.0296053	0	0.025463	0	0.010929	0.00837989	0.0177515	0	0.0070922	0	0	0.00217391	0.00840336	0.044898	0.027907	0	0.00977995	0	0	0	0	0.00434783	0.0686275	0.016092	0	0	0.00952381	0.0979667	0.0175439	0	0.0136652	20	3568	3.82994e-06
ENSG00000077279	DCX	HGNC	chrX	0.010989	0.010989	0.001001	0.00986842	0	0.025463	0	0.0218579	0.00837989	0.0216963	0	0	0	0	0.00217391	0.00840336	0.0244898	0.0372093	0	0.00488998	0	0	0	0.0254777	0	0.0980392	0.0114943	0	0.00215054	0	0.077634	0	0	0.0121881	18	38019	3.20579e-07
ENSG00000077312	SNRPA	HGNC	chr19	0	0.0192308	0.001001	0	0	0.00462963	0	0	0	0.00197239	0	0.0035461	0	0	0.00217391	0	0.00408163	0.00697674	0	0	0	0	0	0	0	0.00980392	0.00689655	0	0	0	0.00739372	0.0175439	0	0.00258334	12	6073	4.25381e-07
ENSG00000077327	SPAG6	HGNC	chr10	0	0.00824176	0.00600601	0.0164474	0	0.0231481	0	0.010929	0.00558659	0.00986193	0	0	0.00395257	0	0	0.00560224	0.0265306	0.0139535	0	0.00244499	0.00588235	0	0.00656455	0.0254777	0.00869565	0.0490196	0.00689655	0	0	0	0.0665434	0	0	0.00914499	19	8705	1.05054e-06
ENSG00000077348	EXOSC5	HGNC	chr19	0	0.010989	0.001001	0	0	0.00231481	0.0212766	0	0	0.00394477	0	0.0035461	0	0	0	0.00280112	0.00204082	0.00232558	0	0	0	0	0.00437637	0	0	0	0	0	0	0	0.0110906	0	0	0.00199111	11	2951	6.74725e-07
ENSG00000077380	DYNC1I2	HGNC	chr2	0	0.00824176	0.001001	0.0131579	0	0.0162037	0	0.00546448	0	0.00197239	0	0	0	0	0.00652174	0	0.00408163	0.00232558	0	0.00244499	0.00588235	0	0	0.00636943	0.00434783	0.0294118	0.0137931	0	0	0	0.0720887	0	0.0125	0.00623662	17	13859	4.50005e-07
ENSG00000077420	APBB1IP	HGNC	chr10	0	0.021978	0.00500501	0.0197368	0.0208333	0.0277778	0	0.010929	0.00558659	0.0118343	0	0.0035461	0	0	0.00434783	0	0.0244898	0.0581395	0	0.00244499	0	0	0.00656455	0.0127389	0	0.0882353	0.0137931	0	0	0	0.0443623	0	0	0.0115862	18	4675	2.47832e-06
ENSG00000077454	LRCH4	HGNC	chr7	0.010989	0.00824176	0.003003	0.0197368	0	0.0138889	0	0.00546448	0	0.00986193	0	0.0035461	0.00395257	0	0.00217391	0.00280112	0.00408163	0.0162791	0	0.00488998	0.00588235	0	0.00218818	0	0.00434783	0.0392157	0.00689655	0.00653595	0	0.00952381	0.0295749	0	0	0.00645683	22	14242	4.53366e-07
ENSG00000077458	FAM76B	HGNC	chr11	0	0.00274725	0.002002	0.00328947	0	0.00694444	0	0	0	0.00197239	0	0	0	0	0.00434783	0.00560224	0.00204082	0.00697674	0	0	0	0	0.00218818	0	0	0	0.0114943	0	0.00215054	0	0.0277264	0	0	0.00240856	13	15378	1.56624e-07
ENSG00000077463	SIRT6	HGNC	chr19	0	0.00274725	0.001001	0.00328947	0	0.0138889	0	0.00546448	0	0.00197239	0	0.0035461	0	0.00862069	0.00217391	0.00280112	0.00408163	0.00232558	0	0	0	0	0	0	0	0	0	0	0	0	0.00739372	0	0	0.00179716	13	11104	1.61848e-07
ENSG00000077498	TYR	HGNC	chr11	0	0.0274725	0.00600601	0.0164474	0	0.0208333	0	0.010929	0.0195531	0.0157791	0	0	0	0	0.00434783	0.0112045	0.0469388	0.0395349	0.0131579	0.0122249	0.0117647	0	0	0.0127389	0.00434783	0.00980392	0.0321839	0	0	0	0.0554529	0	0	0.011234	19	4461	2.51826e-06
ENSG00000077514	POLD3	HGNC	chr11	0	0.010989	0	0.00986842	0	0.00694444	0	0	0.0027933	0.00986193	0	0	0	0	0.00434783	0	0	0.00465116	0	0.00244499	0	0	0.00218818	0.00636943	0	0	0.0045977	0	0	0	0.0351201	0	0	0.00303565	12	8874	3.42084e-07
ENSG00000077522	ACTN2	HGNC	chr1	0.032967	0.0192308	0.00900901	0.00657895	0	0.0231481	0	0.0273224	0.0027933	0.0177515	0	0.0035461	0	0	0.00652174	0.0112045	0.0918367	0.0511628	0	0.00977995	0.0117647	0	0.00437637	0.0191083	0	0.0392157	0.0275862	0	0	0	0.0665434	0	0	0.0145893	20	11034	1.32221e-06
ENSG00000077549	CAPZB	HGNC	chr1	0	0.00274725	0.002002	0.00328947	0	0.0185185	0	0	0	0.00788955	0	0	0	0	0.00217391	0	0	0	0	0.00244499	0	0	0	0	0	0	0	0	0	0	0.025878	0.0175439	0	0.00249962	9	6258	3.99428e-07
ENSG00000077585	GPR137B	HGNC	chr1	0	0.00549451	0.00500501	0.00328947	0	0.0115741	0	0.00546448	0	0.00197239	0	0	0	0	0	0.00280112	0.00408163	0.00930233	0	0	0.00588235	0	0.00218818	0	0.00434783	0	0.0091954	0	0	0	0.0332717	0	0	0.00314759	14	4629	6.79972e-07
ENSG00000077616	NAALAD2	HGNC	chr11	0	0.0164835	0.003003	0.00986842	0	0.025463	0	0.0218579	0.0167598	0.0118343	0	0.0106383	0.00790514	0	0.00217391	0.00840336	0.0408163	0.0604651	0	0.00488998	0.0176471	0	0	0.0254777	0.0130435	0.0294118	0.0183908	0	0	0	0.0720887	0.0175439	0	0.0131565	21	13441	9.78836e-07
ENSG00000077684	JADE1	HGNC	chr4	0	0.0137363	0.003003	0.0131579	0	0.037037	0	0.010929	0.0027933	0.0118343	0	0.0035461	0.00395257	0	0.00434783	0.00840336	0.00612245	0.00465116	0.0131579	0.00733496	0.00588235	0.00704225	0	0.0127389	0	0	0.0114943	0	0	0	0.0739372	0	0	0.00773036	20	14986	5.15839e-07
ENSG00000077713	SLC25A43	HGNC	chrX	0	0.00274725	0.003003	0.00986842	0	0.00925926	0	0	0	0.00986193	0	0	0	0	0	0.00280112	0.00408163	0.00697674	0	0.00244499	0	0	0	0.00636943	0	0.00980392	0.0045977	0	0.00215054	0	0.0369686	0	0	0.00336165	14	6428	5.2297e-07
ENSG00000077721	UBE2A	HGNC	chrX	0	0.00549451	0.001001	0	0	0.00694444	0.0851064	0	0.0027933	0	0	0.0035461	0	0	0	0	0.0102041	0.00232558	0	0	0	0	0	0.0191083	0	0	0.0045977	0	0.00215054	0	0.0203327	0	0	0.00495772	12	10924	4.53837e-07
ENSG00000077782	FGFR1	HGNC	chr8	0	0.021978	0.011011	0.00986842	0	0.0185185	0	0.00546448	0.00558659	0.00197239	0	0.0106383	0	0	0.00217391	0.00280112	0.0142857	0.00930233	0.0131579	0.00488998	0	0.00704225	0	0.0127389	0.0130435	0.0196078	0.0344828	0	0	0	0.0554529	0	0	0.00830354	20	43174	1.92327e-07
ENSG00000077800	FKBP6	HGNC	chr7	0	0.010989	0.003003	0.00328947	0	0.0138889	0.0212766	0.00546448	0.0027933	0	0	0.0035461	0	0	0.00434783	0.00280112	0.0163265	0.0139535	0	0	0.0117647	0	0	0.00636943	0.00434783	0.00980392	0.00229885	0	0	0	0.0277264	0	0	0.00496942	18	5264	9.44039e-07
ENSG00000077935	SMC1B	HGNC	chr22	0	0.0247253	0.00600601	0.00657895	0.0208333	0.0439815	0.0425532	0.00546448	0.0139665	0.0138067	0	0.0070922	0.0197628	0	0.00869565	0.00280112	0.0102041	0.0209302	0	0.00488998	0.00588235	0	0.00218818	0.0318471	0	0.0392157	0.0229885	0	0	0	0.123845	0	0	0.0144927	22	4562	3.17683e-06
ENSG00000077942	FBLN1	HGNC	chr22	0	0.0137363	0.001001	0.0197368	0	0.00925926	0	0	0.0027933	0.00788955	0	0.0106383	0.00790514	0	0.00217391	0.0112045	0.0142857	0.00465116	0.0131579	0.00733496	0	0	0.00437637	0.0127389	0	0.00980392	0.0137931	0	0	0	0.0369686	0	0	0.00616511	19	10711	5.75587e-07
ENSG00000077943	ITGA8	HGNC	chr10	0.010989	0.0302198	0.011011	0.0263158	0	0.037037	0	0.0163934	0.0111732	0.0374753	0	0	0.00790514	0	0.00434783	0.00840336	0.0918367	0.055814	0	0.00733496	0.0176471	0	0.00656455	0.0191083	0	0.0980392	0.0252874	0	0.00430108	0	0.0998152	0.0175439	0	0.0195322	22	7954	2.45565e-06
ENSG00000077984	CST7	HGNC	chr20	0	0.00549451	0	0	0	0	0	0	0	0.00197239	0	0	0	0	0.00217391	0	0	0.00465116	0	0.00244499	0.00588235	0	0	0.0127389	0	0	0.00229885	0	0	0	0.00554529	0	0	0.00130916	9	930	1.4077e-06
ENSG00000078018	MAP2	HGNC	chr2	0.010989	0.0357143	0.016016	0.0460526	0	0.0925926	0	0.0382514	0	0.0394477	0	0	0	0	0.00434783	0.0336134	0.0755102	0.0837209	0	0.0391198	0.0117647	0	0.00437637	0.101911	0.0173913	0.0588235	0.0988506	0	0.00215054	0	0.158965	0.0701754	0	0.0315086	21	21863	1.44118e-06
ENSG00000078043	PIAS2	HGNC	chr18	0.010989	0.00274725	0.004004	0.00657895	0	0.0138889	0	0	0.0027933	0.00986193	0.0166667	0.0035461	0.00790514	0	0	0.00560224	0.0102041	0.0139535	0	0	0.0117647	0	0	0.0191083	0	0	0.0183908	0	0	0	0.0443623	0	0	0.00613234	17	23016	2.66438e-07
ENSG00000078053	AMPH	HGNC	chr7	0.010989	0.0164835	0.00600601	0.0131579	0	0.0416667	0	0.00546448	0.00837989	0.0315582	0	0.0106383	0	0	0	0.022409	0.0469388	0.0581395	0	0.00488998	0.0117647	0	0	0.0191083	0	0.0784314	0.0413793	0	0	0	0.0924214	0.0526316	0	0.0173472	19	8084	2.14587e-06
ENSG00000078061	ARAF	HGNC	chrX	0	0.00549451	0.002002	0.0164474	0.0416667	0.0277778	0	0.00546448	0.0027933	0.00197239	0	0.0035461	0	0	0.00434783	0.00840336	0.00816327	0.00697674	0	0	0.00588235	0	0	0.0191083	0	0.0196078	0.0114943	0	0	0	0.064695	0.0175439	0	0.00828447	19	5747	1.44153e-06
ENSG00000078070	MCCC1	HGNC	chr3	0	0.0274725	0.001001	0.0197368	0.0208333	0.00925926	0	0	0.00558659	0.00394477	0	0.0070922	0.00395257	0	0.00217391	0.00560224	0.0122449	0.0232558	0	0.00244499	0.0117647	0	0.00218818	0.0127389	0.00434783	0	0.00689655	0	0	0	0.051756	0	0	0.00709979	20	9981	7.11331e-07
ENSG00000078081	LAMP3	HGNC	chr3	0	0.0137363	0.001001	0	0	0.0115741	0	0.00546448	0.00558659	0.00394477	0	0.0106383	0	0	0.00434783	0.00280112	0.0102041	0.0255814	0.0131579	0.00733496	0	0	0	0.00636943	0.00434783	0.0196078	0.0091954	0	0	0	0.0277264	0	0	0.00553393	18	6603	8.38093e-07
ENSG00000078098	FAP	HGNC	chr2	0.010989	0.021978	0.00600601	0.0197368	0	0.025463	0	0.0218579	0.0111732	0.00986193	0	0	0.00790514	0	0.00217391	0.00840336	0.0204082	0.0511628	0	0.00977995	0.00588235	0	0.00218818	0.0254777	0.00869565	0.0686275	0.00689655	0	0	0	0.0794824	0.0350877	0	0.0139163	22	11677	1.19177e-06
ENSG00000078114	NEBL	HGNC	chr10	0	0.0192308	0.004004	0.00986842	0.0208333	0.0162037	0.0212766	0.0163934	0.0111732	0.0138067	0	0.0035461	0	0	0.0108696	0.0112045	0.0346939	0.0302326	0	0.00733496	0.00588235	0	0.00437637	0.0318471	0.00434783	0.127451	0.0413793	0	0	0	0.116451	0	0	0.0170426	22	19277	8.84091e-07
ENSG00000078124	ACER3	HGNC	chr11	0	0.00824176	0.004004	0	0	0.00694444	0	0	0	0.00394477	0	0	0	0	0	0.00280112	0.00408163	0.00697674	0.0131579	0	0	0	0.00218818	0.00636943	0	0	0.0045977	0.00653595	0	0	0.0147874	0	0	0.00256458	13	18050	1.42082e-07
ENSG00000078140	UBE2K	HGNC	chr4	0	0.00274725	0	0	0	0.00694444	0	0.00546448	0	0	0	0	0.00790514	0	0	0.00280112	0	0.00232558	0	0.00244499	0	0	0	0.0127389	0	0	0.00229885	0	0	0	0.0240296	0	0	0.00211213	10	11169	1.89106e-07
ENSG00000078142	PIK3C3	HGNC	chr18	0.010989	0.021978	0.00600601	0.0164474	0	0.0208333	0	0.010929	0.0027933	0.00986193	0	0.0035461	0	0	0.00217391	0	0.0204082	0.027907	0	0.00733496	0.0117647	0	0	0.0127389	0	0.0196078	0.0206897	0	0	0.00952381	0.077634	0.0526316	0	0.0110848	20	20290	5.46319e-07
ENSG00000078177	N4BP2	HGNC	chr4	0	0.0357143	0.00800801	0.0164474	0.0208333	0.0324074	0	0.00546448	0.0111732	0.00986193	0	0	0.00790514	0	0.00434783	0.0168067	0.0183673	0.0186047	0	0.00488998	0.0294118	0	0.00656455	0.0509554	0.00869565	0.0686275	0.0206897	0	0	0	0.101664	0.0175439	0.0125	0.0159844	23	21334	7.49243e-07
ENSG00000078237	C12orf5	HGNC	chr12	0	0.00824176	0.003003	0.00328947	0	0.00231481	0	0	0	0.00394477	0	0	0.00395257	0	0	0	0.00408163	0.00465116	0	0	0.00588235	0	0.00218818	0	0	0	0.00689655	0	0	0	0.0277264	0	0	0.00230826	12	6913	3.33902e-07
ENSG00000078246	TULP3	HGNC	chr12	0	0.0192308	0.002002	0	0	0.00694444	0	0.00546448	0.0027933	0	0	0	0.00790514	0	0.00217391	0.00840336	0.00612245	0.00930233	0	0.00244499	0.00588235	0	0	0.00636943	0.00434783	0.00980392	0.00229885	0.00653595	0	0	0.0203327	0.0350877	0	0.00495291	19	6659	7.43791e-07
ENSG00000078269	SYNJ2	HGNC	chr6	0	0.0164835	0.00600601	0.0131579	0	0.0231481	0.0212766	0.00546448	0.00558659	0.0216963	0	0.0177305	0.00395257	0	0.00434783	0.00560224	0.022449	0.027907	0	0.00733496	0.0176471	0	0.00218818	0.0127389	0.00869565	0.107843	0.0275862	0.0130719	0	0	0.064695	0	0	0.0138367	23	14281	9.68885e-07
ENSG00000078295	ADCY2	HGNC	chr5	0.021978	0.0604396	0.00900901	0.0296053	0	0.0671296	0.0425532	0.010929	0.0027933	0.0512821	0	0	0.00395257	0.00862069	0.00652174	0.0336134	0.0959184	0.0744186	0	0.0244499	0.00588235	0.00704225	0.00875274	0.044586	0.0130435	0.0294118	0.0528736	0.0130719	0	0	0.123845	0.0526316	0	0.0271017	26	20348	1.33191e-06
ENSG00000078304	PPP2R5C	HGNC	chr14	0	0.0137363	0.004004	0.0131579	0	0.0115741	0	0.010929	0.0027933	0.00591716	0	0	0.00790514	0	0	0.00560224	0.00204082	0.0116279	0	0	0.00588235	0	0.00218818	0.0191083	0.0130435	0.00980392	0.0183908	0	0	0	0.0369686	0	0	0.00589919	18	29708	1.98573e-07
ENSG00000078328	RBFOX1	HGNC	chr16	0	0.010989	0.00500501	0.0197368	0	0.0231481	0	0	0	0.0177515	0	0.0106383	0	0	0.00869565	0.0112045	0.044898	0.0116279	0.0131579	0.00244499	0.0176471	0	0.00656455	0.0254777	0.0173913	0.0686275	0.0275862	0	0	0	0.0683919	0	0	0.0124541	19	17731	7.02389e-07
ENSG00000078369	GNB1	HGNC	chr1	0.021978	0.021978	0.001001	0.00328947	0	0.0115741	0	0.00546448	0.0027933	0	0	0.0070922	0.00395257	0.00862069	0	0.00280112	0.00408163	0.00232558	0	0	0.00588235	0	0.00218818	0.00636943	0	0	0.0045977	0	0	0	0.0240296	0.0175439	0.025	0.00553222	20	10690	5.17514e-07
ENSG00000078399	HOXA9	HGNC	chr7	0.010989	0.00274725	0.002002	0.00328947	0	0.00462963	0	0	0.0027933	0	0.0166667	0.0035461	0.00395257	0	0.00217391	0	0.0102041	0.00232558	0	0.00244499	0.0117647	0	0.00218818	0	0	0.00980392	0.016092	0	0	0	0.0147874	0.0175439	0	0.00424075	19	6115	6.93499e-07
ENSG00000078401	EDN1	HGNC	chr6	0	0.00274725	0.003003	0.00657895	0	0.00694444	0	0	0	0.00197239	0	0	0	0	0	0.0112045	0.00204082	0.00465116	0	0.00244499	0.00588235	0	0	0	0	0.0196078	0.00689655	0	0	0	0.0110906	0	0	0.00257772	13	2033	1.26794e-06
ENSG00000078403	MLLT10	HGNC	chr10	0.010989	0.010989	0.00900901	0.0230263	0	0.025463	0	0.010929	0	0.00986193	0	0.0070922	0.00790514	0	0.00217391	0.00280112	0.0285714	0.0325581	0	0.00977995	0.0176471	0	0.00218818	0.0254777	0	0.0294118	0.0183908	0	0	0	0.0794824	0	0	0.0110226	20	13690	8.0516e-07
ENSG00000078487	ZCWPW1	HGNC	chr7	0	0.0137363	0.01001	0.0197368	0	0.0185185	0	0.0163934	0	0.00197239	0	0	0	0	0.00434783	0.00280112	0.00408163	0.00465116	0	0.00244499	0.0176471	0	0.00437637	0.0191083	0.00434783	0.0196078	0.0091954	0	0	0	0.0369686	0.0175439	0	0.00689362	19	8503	8.10728e-07
ENSG00000078549	ADCYAP1R1	HGNC	chr7	0.010989	0.010989	0.003003	0.00657895	0	0.0115741	0.0425532	0.00546448	0.0027933	0.00986193	0	0	0	0	0.00434783	0.00840336	0.0326531	0.0418605	0	0	0	0	0.00218818	0.0254777	0.00434783	0.0686275	0.0114943	0	0	0	0.0369686	0	0	0.0103084	19	13245	7.78283e-07
ENSG00000078579	FGF20	HGNC	chr8	0	0	0.002002	0.00328947	0	0.0185185	0	0	0	0.00197239	0	0	0	0	0.00217391	0.00560224	0.00408163	0	0	0	0	0	0	0	0	0.00980392	0.00689655	0.00653595	0.00215054	0	0.00184843	0	0	0.00196593	12	2122	9.2645e-07
ENSG00000078589	P2RY10	HGNC	chrX	0	0.00824176	0.00600601	0.00986842	0	0.0115741	0	0.010929	0.00837989	0.0118343	0	0	0.00395257	0	0	0.00560224	0.0469388	0.0395349	0	0.00488998	0	0	0	0.0254777	0.00434783	0.0588235	0.0206897	0	0	0	0.0536044	0.0350877	0	0.0110843	18	4248	2.6093e-06
ENSG00000078596	ITM2A	HGNC	chrX	0.010989	0.00549451	0.004004	0.00657895	0	0.0115741	0	0	0.0027933	0.00986193	0	0.0035461	0	0	0.00217391	0.00560224	0.0183673	0.0232558	0	0	0	0	0.00218818	0.0254777	0	0.0196078	0.00229885	0	0	0	0.0554529	0	0	0.00634141	17	4453	1.42408e-06
ENSG00000078618	NRD1	HGNC	chr1	0	0.0302198	0.00500501	0.0164474	0	0.0277778	0	0.00546448	0.0167598	0.0216963	0	0.0070922	0.0118577	0	0.00652174	0.022409	0.0102041	0.0139535	0	0.00488998	0.0235294	0	0.00218818	0.0127389	0.0173913	0.00980392	0.0344828	0	0	0.00952381	0.103512	0.0175439	0	0.013061	23	13524	9.65764e-07
ENSG00000078668	VDAC3	HGNC	chr8	0	0	0	0.00328947	0	0.00231481	0	0	0	0	0	0.0035461	0.00395257	0	0.00434783	0	0.00408163	0.00465116	0	0	0	0	0	0	0	0.00980392	0.00689655	0	0	0	0.012939	0	0	0.00169161	10	6126	2.76136e-07
ENSG00000078674	PCM1	HGNC	chr8	0.010989	0.00549451	0.00500501	0.0131579	0	0.0509259	0.0212766	0.0163934	0.0027933	0.00788955	0	0.0070922	0.00395257	0	0.00652174	0.00840336	0.0122449	0.00697674	0.0131579	0.0122249	0.0117647	0	0	0.0636943	0	0	0.0298851	0	0	0	0.147874	0	0	0.0138702	21	22583	6.14189e-07
ENSG00000078687	TNRC6C	HGNC	chr17	0.010989	0.0274725	0.011011	0.0328947	0	0.0324074	0.0212766	0.00546448	0.0139665	0.00788955	0	0.0035461	0.0118577	0	0	0.00840336	0.0163265	0.0139535	0	0.00244499	0.0176471	0	0.00218818	0.0191083	0.0130435	0.0686275	0.0275862	0.00653595	0.00215054	0	0.090573	0.0175439	0	0.0146942	25	24670	5.9563e-07
ENSG00000078699	CBFA2T2	HGNC	chr20	0	0.0357143	0.003003	0.0131579	0	0.0185185	0	0	0.0027933	0.0157791	0	0	0.0118577	0	0	0.00280112	0.00408163	0.0162791	0	0.00244499	0.0235294	0	0.00218818	0	0	0.00980392	0.00689655	0	0.00215054	0	0.0332717	0	0	0.00619003	17	21557	2.87147e-07
ENSG00000078725	BRINP1	HGNC	chr9	0.010989	0.0247253	0.00900901	0.00986842	0	0.0347222	0.0425532	0.0327869	0.00558659	0.0394477	0.0166667	0	0	0	0.00869565	0.0140056	0.0367347	0.072093	0	0.00733496	0.0117647	0	0.00437637	0.044586	0.0130435	0.166667	0.045977	0	0	0	0.0850277	0	0	0.0223231	22	4680	4.76988e-06
ENSG00000078747	ITCH	HGNC	chr20	0.010989	0.021978	0.00500501	0.00986842	0	0.00925926	0.0212766	0.00546448	0.0111732	0.0157791	0	0.0070922	0	0	0	0.00560224	0.0204082	0.0186047	0	0.00488998	0.00588235	0	0.00437637	0.00636943	0	0.00980392	0.0114943	0	0.00215054	0	0.0702403	0.0350877	0	0.00947864	22	9120	1.03932e-06
ENSG00000078795	PKD2L2	HGNC	chr5	0	0.00549451	0.002002	0.00986842	0	0.0277778	0.0212766	0.010929	0.00558659	0.00591716	0	0	0.00395257	0	0.00217391	0.0112045	0.0142857	0.00930233	0	0.00244499	0.00588235	0	0	0.0382166	0	0.0294118	0.0137931	0	0	0	0.0702403	0.0175439	0	0.00931224	20	7215	1.29068e-06
ENSG00000078804	TP53INP2	HGNC	chr20	0	0.00274725	0	0.00986842	0	0	0	0	0	0.00197239	0	0	0	0	0	0	0.00612245	0.00232558	0	0	0.00588235	0	0	0.00636943	0	0	0.00229885	0	0	0	0.00554529	0	0	0.00130703	9	4814	2.71506e-07
ENSG00000078808	SDF4	HGNC	chr1	0	0.00824176	0.002002	0	0	0.0115741	0	0	0	0.0138067	0	0.0035461	0.00395257	0	0	0	0.00408163	0.00232558	0	0	0.00588235	0	0	0	0	0.00980392	0	0	0	0	0.0110906	0.0175439	0	0.00284397	12	11383	2.49844e-07
ENSG00000078814	MYH7B	HGNC	chr20	0	0.032967	0.012012	0.0328947	0	0.0439815	0	0.0218579	0.0139665	0.0118343	0	0.0106383	0.00790514	0	0.00217391	0.0112045	0.0142857	0.0348837	0	0.00733496	0.0117647	0	0	0.0254777	0.0217391	0.0784314	0.0229885	0	0	0	0.110906	0	0	0.0160378	20	10071	1.59247e-06
ENSG00000078898	BPIFB2	HGNC	chr20	0	0.00274725	0	0.00657895	0	0.0208333	0	0.00546448	0.00558659	0.0138067	0	0	0.00790514	0	0.00217391	0.00840336	0.0142857	0.0232558	0	0.00733496	0.0176471	0	0	0.0127389	0.00434783	0.0392157	0.00689655	0	0	0	0.0203327	0	0	0.00665318	18	1898	3.50536e-06
ENSG00000078900	TP73	HGNC	chr1	0.010989	0.00549451	0.002002	0.0361842	0	0.0138889	0	0.00546448	0	0	0	0	0	0	0	0.00280112	0.00816327	0.00232558	0	0	0	0	0	0.00636943	0	0.0294118	0.00229885	0	0.00430108	0	0.0536044	0	0	0.0055545	14	18764	2.96019e-07
[truncated: 25,602 more rows]

## Sheet: EnsID_NumOfVariants
Supplementary Data S1. Number of variants (total number of variants of genes)								Primary site			Disease type			TCGA dataset
[truncated: 27,044 more rows]
