# Supplementary material for: Pan-cancer analysis of somatic mutations and transcriptomes reveals common functional gene clusters shared by multiple cancer types
Source: Sci Rep. 2018 Apr 16;8:6041. doi: 10.1038/s41598-018-24379-y (PMC5902616; doi:10.1038/s41598-018-24379-y)
Supplement: Supplementary file 3 — Supplementary Data S2 [file 41598_2018_24379_MOESM3_ESM.xlsx]

## Sheet: Module_Hub_Genes_table_signed
Supplementary Data S2. Selection of module hub genes
※ The module color 'grey' means that those genes are not assigned to any modules.
TCGA Dataset	Total Number of Genes in WGCNA Analysis	Number of Modules	Total Number of Genes in All Module (not grey)	Total Number of Module Hub Genes	Module Color	Number of Genes in Module	Number of Hub Genes in Module	Genes (GENECODE_ID)
TCGA-KICH	50163	57	47586	3870	green	1445	71	ENSG00000141622.12,ENSG00000215455.4,ENSG00000232594.1,ENSG00000237574.1,ENSG00000236531.2,ENSG00000201945.1,ENSG00000264661.2,ENSG00000236917.1,ENSG00000252671.1,ENSG00000274350.1,ENSG00000270782.1,ENSG00000263110.1,ENSG00000244031.3,ENSG00000214903.4,ENSG00000223651.1,ENSG00000248654.1,ENSG00000267775.1,ENSG00000260596.4,ENSG00000231576.1,ENSG00000231651.1,ENSG00000215474.5,ENSG00000280081.2,EN…
TCGA-KICH	50163	57	47586	3870	paleturquoise	575	28	ENSG00000279921.1,ENSG00000279819.1,ENSG00000241921.1,ENSG00000237761.1,ENSG00000239579.3,ENSG00000223619.1,ENSG00000259593.1,ENSG00000227445.1,ENSG00000254714.1,ENSG00000235811.1,ENSG00000251955.1,ENSG00000230324.1,ENSG00000234938.2,ENSG00000224163.4,ENSG00000232227.4,ENSG00000269458.1,ENSG00000223175.1,ENSG00000259983.1,ENSG00000252237.1,ENSG00000259874.1,ENSG00000280345.1,ENSG00000225544.1,ENS…
TCGA-KICH	50163	57	47586	3870	lightcyan	946	47	ENSG00000200217.1,ENSG00000196805.7,ENSG00000270405.1,ENSG00000218109.5,ENSG00000262048.1,ENSG00000229946.2,ENSG00000228823.1,ENSG00000257842.4,ENSG00000254733.1,ENSG00000232184.1,ENSG00000136931.8,ENSG00000211520.2,ENSG00000278885.1,ENSG00000178130.9,ENSG00000232610.1,ENSG00000276399.1,ENSG00000213238.6,ENSG00000252537.1,ENSG00000260564.1,ENSG00000227729.3,ENSG00000227125.1,ENSG00000253032.1,ENS…
TCGA-KICH	50163	57	47586	3870	cyan	988	55	ENSG00000196184.8,ENSG00000257128.1,ENSG00000227874.1,ENSG00000258795.1,ENSG00000253697.1,ENSG00000251488.1,ENSG00000270384.1,ENSG00000255714.1,ENSG00000274549.1,ENSG00000212247.1,ENSG00000254487.2,ENSG00000244537.2,ENSG00000206980.1,ENSG00000272050.1,ENSG00000224539.1,ENSG00000224104.1,ENSG00000267555.1,ENSG00000267182.1,ENSG00000206700.1,ENSG00000264737.1,ENSG00000258028.1,ENSG00000212717.3,ENS…
TCGA-KICH	50163	57	47586	3870	blue	3710	144	ENSG00000184313.18,ENSG00000268751.1,ENSG00000257958.1,ENSG00000278000.1,ENSG00000226122.1,ENSG00000259972.2,ENSG00000213411.2,ENSG00000250319.1,ENSG00000263272.1,ENSG00000130653.14,ENSG00000275709.1,ENSG00000133624.12,ENSG00000201491.1,ENSG00000257750.1,ENSG00000166432.13,ENSG00000266041.1,ENSG00000254872.3,ENSG00000253160.1,ENSG00000184956.14,ENSG00000212434.2,ENSG00000226304.1,ENSG00000277932.…
TCGA-KICH	50163	57	47586	3870	grey60	924	48	ENSG00000231175.1,ENSG00000249174.1,ENSG00000253158.1,ENSG00000271243.1,ENSG00000265639.1,ENSG00000232943.1,ENSG00000250576.1,ENSG00000230249.1,ENSG00000252425.1,ENSG00000241807.3,ENSG00000179997.8,ENSG00000223595.1,ENSG00000222178.1,ENSG00000234940.1,ENSG00000278233.1,ENSG00000261046.1,ENSG00000206769.1,ENSG00000202402.1,ENSG00000262384.1,ENSG00000278975.1,ENSG00000197161.7,ENSG00000250257.1,ENS…
TCGA-KICH	50163	57	47586	3870	darkred	824	62	ENSG00000279625.1,ENSG00000249057.1,ENSG00000239794.3,ENSG00000187900.4,ENSG00000259569.2,ENSG00000251714.1,ENSG00000177693.3,ENSG00000202472.1,ENSG00000200106.1,ENSG00000231039.2,ENSG00000275107.1,ENSG00000234034.1,ENSG00000231153.1,ENSG00000231137.1,ENSG00000232197.1,ENSG00000270114.1,ENSG00000227510.3,ENSG00000151379.3,ENSG00000183909.5,ENSG00000255127.1,ENSG00000207619.1,ENSG00000207056.1,ENS…
TCGA-KICH	50163	57	47586	3870	midnightblue	946	62	ENSG00000224500.1,ENSG00000228277.1,ENSG00000235818.3,ENSG00000248891.2,ENSG00000232505.2,ENSG00000254816.1,ENSG00000201715.1,ENSG00000229971.1,ENSG00000249338.1,ENSG00000227846.1,ENSG00000169807.9,ENSG00000228353.1,ENSG00000251019.1,ENSG00000249116.1,ENSG00000199803.1,ENSG00000214702.6,ENSG00000205496.1,ENSG00000206722.1,ENSG00000188314.3,ENSG00000206923.1,ENSG00000222399.1,ENSG00000199289.1,ENS…
TCGA-KICH	50163	57	47586	3870	purple	1226	66	ENSG00000221808.1,ENSG00000255317.1,ENSG00000268951.1,ENSG00000199591.1,ENSG00000200605.1,ENSG00000200800.1,ENSG00000225680.1,ENSG00000254199.1,ENSG00000264823.2,ENSG00000223714.1,ENSG00000230229.1,ENSG00000226653.2,ENSG00000166118.6,ENSG00000240424.2,ENSG00000235202.1,ENSG00000199592.1,ENSG00000233545.1,ENSG00000260605.1,ENSG00000067842.16,ENSG00000232355.2,ENSG00000219273.1,ENSG00000260995.1,EN…
TCGA-KICH	50163	57	47586	3870	steelblue	589	88	ENSG00000171999.7,ENSG00000228410.4,ENSG00000255096.2,ENSG00000222509.1,ENSG00000235149.1,ENSG00000071677.1,ENSG00000263553.1,ENSG00000208883.1,ENSG00000267593.1,ENSG00000207341.1,ENSG00000232001.1,ENSG00000205936.3,ENSG00000233423.1,ENSG00000271235.1,ENSG00000253186.2,ENSG00000228659.1,ENSG00000238263.1,ENSG00000203972.8,ENSG00000230159.1,ENSG00000232529.1,ENSG00000251248.1,ENSG00000251888.1,ENS…
TCGA-KICH	50163	57	47586	3870	darkgrey	759	78	ENSG00000222095.1,ENSG00000258934.1,ENSG00000231553.1,ENSG00000166408.4,ENSG00000269576.1,ENSG00000241911.1,ENSG00000233546.1,ENSG00000252927.1,ENSG00000135355.3,ENSG00000165762.2,ENSG00000227013.3,ENSG00000250340.1,ENSG00000255315.1,ENSG00000229722.1,ENSG00000200555.1,ENSG00000198798.5,ENSG00000223358.4,ENSG00000233258.1,ENSG00000270287.1,ENSG00000253195.2,ENSG00000201178.1,ENSG00000234186.2,ENS…
TCGA-KICH	50163	57	47586	3870	orangered4	469	66	ENSG00000254932.2,ENSG00000224692.1,ENSG00000258233.1,ENSG00000280317.1,ENSG00000235640.1,ENSG00000236839.1,ENSG00000254467.1,ENSG00000222598.1,ENSG00000248442.2,ENSG00000223136.1,ENSG00000277723.1,ENSG00000240089.2,ENSG00000248820.2,ENSG00000250706.1,ENSG00000255982.1,ENSG00000180424.6,ENSG00000167195.7,ENSG00000244235.2,ENSG00000230088.1,ENSG00000255483.1,ENSG00000212167.1,ENSG00000249219.1,ENS…
TCGA-KICH	50163	57	47586	3870	palevioletred3	282	53	ENSG00000228959.1,ENSG00000266760.1,ENSG00000170923.2,ENSG00000222727.1,ENSG00000199362.1,ENSG00000257853.2,ENSG00000183385.8,ENSG00000219384.1,ENSG00000182712.14,ENSG00000269130.1,ENSG00000250453.1,ENSG00000207131.1,ENSG00000258690.1,ENSG00000251678.1,ENSG00000207177.1,ENSG00000236664.1,ENSG00000271606.1,ENSG00000273085.1,ENSG00000228646.3,ENSG00000222644.1,ENSG00000207369.1,ENSG00000276929.1,EN…
TCGA-KICH	50163	57	47586	3870	lightpink4	235	74	ENSG00000270627.1,ENSG00000201160.1,ENSG00000201644.2,ENSG00000258493.2,ENSG00000275130.1,ENSG00000202380.1,ENSG00000252040.1,ENSG00000267200.1,ENSG00000238224.1,ENSG00000278122.1,ENSG00000223015.1,ENSG00000225473.1,ENSG00000254861.1,ENSG00000228806.1,ENSG00000166787.3,ENSG00000276857.1,ENSG00000131068.3,ENSG00000241997.3,ENSG00000237770.1,ENSG00000256372.1,ENSG00000199837.1,ENSG00000252348.1,ENS…
TCGA-KICH	50163	57	47586	3870	floralwhite	399	95	ENSG00000207641.1,ENSG00000238232.1,ENSG00000237167.1,ENSG00000221788.1,ENSG00000237220.1,ENSG00000204663.8,ENSG00000280059.1,ENSG00000237033.2,ENSG00000265671.1,ENSG00000275002.1,ENSG00000249405.1,ENSG00000237360.2,ENSG00000242330.3,ENSG00000239102.1,ENSG00000228004.1,ENSG00000236009.1,ENSG00000227353.1,ENSG00000269186.1,ENSG00000277418.1,ENSG00000238812.1,ENSG00000221436.1,ENSG00000234385.1,ENS…
TCGA-KICH	50163	57	47586	3870	salmon4	285	78	ENSG00000264764.1,ENSG00000248807.1,ENSG00000207136.1,ENSG00000279417.1,ENSG00000225316.1,ENSG00000253803.1,ENSG00000251373.1,ENSG00000232983.2,ENSG00000239197.1,ENSG00000279116.1,ENSG00000266583.1,ENSG00000257138.1,ENSG00000251122.1,ENSG00000271652.1,ENSG00000267187.1,ENSG00000253970.1,ENSG00000266806.1,ENSG00000266840.1,ENSG00000270793.1,ENSG00000252673.1,ENSG00000279719.1,ENSG00000255411.1,ENS…
TCGA-KICH	50163	57	47586	3870	sienna3	507	51	ENSG00000233939.1,ENSG00000249200.1,ENSG00000223733.1,ENSG00000271491.1,ENSG00000243254.3,ENSG00000270999.1,ENSG00000223118.1,ENSG00000227466.1,ENSG00000215043.2,ENSG00000259443.1,ENSG00000207267.1,ENSG00000231667.2,ENSG00000265775.1,ENSG00000255258.2,ENSG00000222704.1,ENSG00000213655.4,ENSG00000164113.9,ENSG00000258206.1,ENSG00000224825.2,ENSG00000200011.1,ENSG00000258567.1,ENSG00000214407.3,ENS…
TCGA-KICH	50163	57	47586	3870	yellowgreen	491	62	ENSG00000267617.1,ENSG00000276960.1,ENSG00000230768.6,ENSG00000271455.1,ENSG00000260850.1,ENSG00000248432.1,ENSG00000236601.1,ENSG00000228799.4,ENSG00000249970.1,ENSG00000267492.1,ENSG00000199577.1,ENSG00000228190.2,ENSG00000264314.1,ENSG00000270701.1,ENSG00000221468.1,ENSG00000242850.3,ENSG00000256837.1,ENSG00000273536.1,ENSG00000255232.1,ENSG00000250587.2,ENSG00000279274.1,ENSG00000233570.1,ENS…
TCGA-KICH	50163	57	47586	3870	yellow	1704	232	ENSG00000185037.9,ENSG00000257164.4,ENSG00000281473.1,ENSG00000250333.1,ENSG00000184814.5,ENSG00000244471.4,ENSG00000258737.1,ENSG00000269622.1,ENSG00000276094.1,ENSG00000228814.4,ENSG00000223867.1,ENSG00000265061.1,ENSG00000244094.1,ENSG00000249539.1,ENSG00000249318.1,ENSG00000215583.3,ENSG00000249675.1,ENSG00000274660.1,ENSG00000199959.1,ENSG00000236504.2,ENSG00000274966.1,ENSG00000202029.1,ENS…
TCGA-KICH	50163	57	47586	3870	black	1251	80	ENSG00000273704.1,ENSG00000273846.1,ENSG00000261873.1,ENSG00000237358.1,ENSG00000212989.3,ENSG00000120563.7,ENSG00000270321.1,ENSG00000271477.1,ENSG00000207243.1,ENSG00000261497.1,ENSG00000235737.1,ENSG00000257915.1,ENSG00000207274.1,ENSG00000201033.1,ENSG00000257514.4,ENSG00000231766.1,ENSG00000267597.1,ENSG00000233634.1,ENSG00000206900.1,ENSG00000278382.1,ENSG00000249373.2,ENSG00000242066.3,ENS…
TCGA-KICH	50163	57	47586	3870	ivory	407	77	ENSG00000272412.2,ENSG00000231491.2,ENSG00000222386.1,ENSG00000250418.1,ENSG00000221859.2,ENSG00000232514.1,ENSG00000228786.4,ENSG00000201846.1,ENSG00000250993.1,ENSG00000248555.5,ENSG00000260014.1,ENSG00000201291.1,ENSG00000234315.1,ENSG00000279538.1,ENSG00000259966.4,ENSG00000238590.1,ENSG00000240973.1,ENSG00000202471.1,ENSG00000202248.1,ENSG00000266673.1,ENSG00000256686.1,ENSG00000236965.4,ENS…
TCGA-KICH	50163	57	47586	3870	darkslateblue	333	61	ENSG00000237089.2,ENSG00000234898.1,ENSG00000224271.4,ENSG00000206721.1,ENSG00000239438.1,ENSG00000278523.1,ENSG00000250359.1,ENSG00000202187.1,ENSG00000241037.3,ENSG00000239175.1,ENSG00000270191.1,ENSG00000250190.1,ENSG00000229292.1,ENSG00000255190.2,ENSG00000202245.1,ENSG00000252634.1,ENSG00000259180.1,ENSG00000180714.3,ENSG00000224674.1,ENSG00000203690.10,ENSG00000225000.1,ENSG00000242107.2,EN…
TCGA-KICH	50163	57	47586	3870	skyblue	606	32	ENSG00000201742.1,ENSG00000227878.2,ENSG00000250102.4,ENSG00000241317.1,ENSG00000279228.1,ENSG00000256400.1,ENSG00000265253.1,ENSG00000168582.4,ENSG00000273999.1,ENSG00000264105.1,ENSG00000201992.1,ENSG00000224860.1,ENSG00000252214.1,ENSG00000236763.2,ENSG00000230302.2,ENSG00000234189.1,ENSG00000205331.5,ENSG00000205330.3,ENSG00000270275.1,ENSG00000270779.1,ENSG00000207626.1,ENSG00000237042.1,ENS…
TCGA-KICH	50163	57	47586	3870	violet	570	55	ENSG00000266052.1,ENSG00000253857.1,ENSG00000216439.1,ENSG00000266809.1,ENSG00000259464.2,ENSG00000227968.1,ENSG00000225275.4,ENSG00000212538.2,ENSG00000234247.1,ENSG00000223040.1,ENSG00000237087.1,ENSG00000222224.1,ENSG00000221806.1,ENSG00000269237.1,ENSG00000249998.1,ENSG00000257731.2,ENSG00000252746.1,ENSG00000259331.1,ENSG00000229849.1,ENSG00000204003.7,ENSG00000239010.1,ENSG00000263305.1,ENS…
TCGA-KICH	50163	57	47586	3870	bisque4	362	34	ENSG00000201452.1,ENSG00000280268.1,ENSG00000260834.1,ENSG00000222976.1,ENSG00000127780.3,ENSG00000272981.1,ENSG00000248911.2,ENSG00000215096.3,ENSG00000255030.1,ENSG00000238558.1,ENSG00000243305.1,ENSG00000199311.1,ENSG00000277544.1,ENSG00000180016.2,ENSG00000234520.4,ENSG00000251886.1,ENSG00000226570.2,ENSG00000243593.1,ENSG00000268777.1,ENSG00000213698.2,ENSG00000271306.1,ENSG00000240611.1,ENS…
TCGA-KICH	50163	57	47586	3870	saddlebrown	602	98	ENSG00000236634.1,ENSG00000278936.1,ENSG00000223836.1,ENSG00000259208.2,ENSG00000261310.1,ENSG00000251999.1,ENSG00000233482.1,ENSG00000207115.1,ENSG00000214759.3,ENSG00000277344.1,ENSG00000254130.1,ENSG00000207981.1,ENSG00000256480.1,ENSG00000278785.1,ENSG00000228660.1,ENSG00000224947.1,ENSG00000257691.2,ENSG00000280850.1,ENSG00000241539.1,ENSG00000206649.1,ENSG00000267725.1,ENSG00000237675.4,ENS…
TCGA-KICH	50163	57	47586	3870	darkorange2	384	73	ENSG00000216548.2,ENSG00000211837.1,ENSG00000233805.1,ENSG00000230845.1,ENSG00000278701.1,ENSG00000264139.1,ENSG00000236770.1,ENSG00000238765.1,ENSG00000257797.1,ENSG00000167459.15,ENSG00000222532.1,ENSG00000227002.2,ENSG00000206708.1,ENSG00000222031.1,ENSG00000252917.1,ENSG00000222092.1,ENSG00000277500.1,ENSG00000204979.6,ENSG00000275722.3,ENSG00000263729.1,ENSG00000237099.1,ENSG00000229365.3,EN…
TCGA-KICH	50163	57	47586	3870	plum1	473	61	ENSG00000276888.1,ENSG00000244335.3,ENSG00000254819.1,ENSG00000237621.3,ENSG00000226297.1,ENSG00000264358.1,ENSG00000224128.1,ENSG00000223497.1,ENSG00000201913.1,ENSG00000259150.4,ENSG00000251807.1,ENSG00000222407.1,ENSG00000248482.1,ENSG00000265584.1,ENSG00000201839.1,ENSG00000257747.1,ENSG00000257879.1,ENSG00000199523.1,ENSG00000253946.1,ENSG00000225222.2,ENSG00000239007.1,ENSG00000146378.6,ENS…
TCGA-KICH	50163	57	47586	3870	skyblue3	477	41	ENSG00000232808.1,ENSG00000250710.3,ENSG00000222589.1,ENSG00000196156.4,ENSG00000218194.1,ENSG00000202259.1,ENSG00000202046.1,ENSG00000277668.1,ENSG00000244329.1,ENSG00000250446.1,ENSG00000271389.1,ENSG00000251176.1,ENSG00000265964.1,ENSG00000220110.1,ENSG00000237524.6,ENSG00000228530.1,ENSG00000238257.1,ENSG00000270829.1,ENSG00000244621.1,ENSG00000248912.1,ENSG00000266158.2,ENSG00000254437.1,ENS…
TCGA-KICH	50163	57	47586	3870	thistle1	302	49	ENSG00000224605.1,ENSG00000202142.1,ENSG00000227924.2,ENSG00000199540.1,ENSG00000225585.1,ENSG00000261018.1,ENSG00000253258.1,ENSG00000253141.1,ENSG00000223330.1,ENSG00000212122.3,ENSG00000275877.1,ENSG00000252854.1,ENSG00000227498.2,ENSG00000206779.1,ENSG00000243641.3,ENSG00000255169.1,ENSG00000199712.1,ENSG00000240419.1,ENSG00000266153.1,ENSG00000229209.1,ENSG00000256226.1,ENSG00000270718.1,ENS…
TCGA-KICH	50163	57	47586	3870	darkmagenta	534	57	ENSG00000241821.3,ENSG00000225198.1,ENSG00000230706.2,ENSG00000256750.1,ENSG00000274168.1,ENSG00000207785.1,ENSG00000265836.1,ENSG00000225263.1,ENSG00000273836.1,ENSG00000265745.2,ENSG00000256551.1,ENSG00000225297.1,ENSG00000201314.1,ENSG00000236919.3,ENSG00000254344.1,ENSG00000201549.1,ENSG00000252282.1,ENSG00000265544.1,ENSG00000268652.1,ENSG00000248343.1,ENSG00000259626.2,ENSG00000279398.1,ENS…
TCGA-KICH	50163	57	47586	3870	darkgreen	804	63	ENSG00000225923.1,ENSG00000250003.2,ENSG00000255095.1,ENSG00000226401.3,ENSG00000233674.2,ENSG00000240804.1,ENSG00000255294.1,ENSG00000232261.1,ENSG00000268133.1,ENSG00000205857.1,ENSG00000213067.2,ENSG00000260362.1,ENSG00000240959.1,ENSG00000241992.3,ENSG00000207306.1,ENSG00000267664.1,ENSG00000201421.1,ENSG00000236387.1,ENSG00000170782.3,ENSG00000222764.1,ENSG00000205327.3,ENSG00000251732.1,ENS…
TCGA-KICH	50163	57	47586	3870	white	653	81	ENSG00000234415.1,ENSG00000279171.1,ENSG00000240056.2,ENSG00000260202.2,ENSG00000280130.1,ENSG00000250855.1,ENSG00000251619.1,ENSG00000232138.1,ENSG00000198277.6,ENSG00000250711.1,ENSG00000267517.1,ENSG00000270685.1,ENSG00000260570.1,ENSG00000201317.1,ENSG00000253631.1,ENSG00000275001.1,ENSG00000277711.1,ENSG00000253461.1,ENSG00000189326.4,ENSG00000199700.1,ENSG00000249145.1,ENSG00000130385.5,ENS…
TCGA-KICH	50163	57	47586	3870	pink	1237	78	ENSG00000226938.1,ENSG00000275129.1,ENSG00000236679.2,ENSG00000240601.1,ENSG00000242545.1,ENSG00000223732.2,ENSG00000249941.1,ENSG00000221440.1,ENSG00000207196.1,ENSG00000238658.1,ENSG00000211831.2,ENSG00000273844.1,ENSG00000199392.1,ENSG00000268267.1,ENSG00000199360.1,ENSG00000258468.1,ENSG00000237213.2,ENSG00000255246.1,ENSG00000224516.4,ENSG00000224435.2,ENSG00000242598.1,ENSG00000231227.1,ENS…
TCGA-KICH	50163	57	47586	3870	red	1255	92	ENSG00000260674.2,ENSG00000266187.2,ENSG00000231427.4,ENSG00000224223.1,ENSG00000145839.1,ENSG00000255161.1,ENSG00000241180.1,ENSG00000230543.1,ENSG00000219280.1,ENSG00000233905.1,ENSG00000236400.1,ENSG00000275628.1,ENSG00000252591.1,ENSG00000224603.1,ENSG00000254498.1,ENSG00000234172.1,ENSG00000225221.1,ENSG00000236703.1,ENSG00000265031.1,ENSG00000217929.3,ENSG00000229762.1,ENSG00000204702.4,ENS…
TCGA-KICH	50163	57	47586	3870	salmon	1108	55	ENSG00000233942.1,ENSG00000251976.1,ENSG00000265499.1,ENSG00000278859.1,ENSG00000263253.1,ENSG00000182170.3,ENSG00000248281.1,ENSG00000226700.1,ENSG00000270920.1,ENSG00000264164.1,ENSG00000272620.1,ENSG00000226014.1,ENSG00000248998.2,ENSG00000226444.2,ENSG00000228215.2,ENSG00000251914.1,ENSG00000234306.1,ENSG00000280473.1,ENSG00000261987.2,ENSG00000252008.1,ENSG00000271949.1,ENSG00000260125.1,ENS…
TCGA-KICH	50163	57	47586	3870	greenyellow	1199	59	ENSG00000249416.2,ENSG00000162624.13,ENSG00000203852.3,ENSG00000232225.5,ENSG00000248704.1,ENSG00000270936.1,ENSG00000249177.1,ENSG00000254931.2,ENSG00000164509.12,ENSG00000227425.1,ENSG00000241787.1,ENSG00000281406.1,ENSG00000259836.1,ENSG00000235815.1,ENSG00000262322.1,ENSG00000234308.2,ENSG00000122304.9,ENSG00000224042.2,ENSG00000225911.1,ENSG00000259167.2,ENSG00000202240.1,ENSG00000228757.1,E…
TCGA-KICH	50163	57	47586	3870	brown	2196	109	ENSG00000277268.1,ENSG00000252729.1,ENSG00000146477.5,ENSG00000217576.7,ENSG00000226757.2,ENSG00000151136.13,ENSG00000274718.1,ENSG00000207207.1,ENSG00000264404.2,ENSG00000228055.2,ENSG00000249206.2,ENSG00000160808.8,ENSG00000177238.12,ENSG00000238242.1,ENSG00000265003.1,ENSG00000238236.1,ENSG00000227042.1,ENSG00000134160.12,ENSG00000257012.1,ENSG00000236417.2,ENSG00000252129.1,ENSG00000151704.14…
TCGA-KICH	50163	57	47586	3870	darkorange	678	55	ENSG00000205971.2,ENSG00000240404.1,ENSG00000223941.4,ENSG00000199404.1,ENSG00000207714.2,ENSG00000235080.1,ENSG00000274520.1,ENSG00000113327.13,ENSG00000265744.1,ENSG00000220748.2,ENSG00000235467.1,ENSG00000266454.1,ENSG00000256851.1,ENSG00000202497.1,ENSG00000201624.1,ENSG00000276577.1,ENSG00000248261.1,ENSG00000239615.1,ENSG00000280414.1,ENSG00000242118.3,ENSG00000207466.1,ENSG00000238212.2,EN…
TCGA-KICH	50163	57	47586	3870	turquoise	4887	4	ENSG00000168438.13,ENSG00000138081.18,ENSG00000171634.15,ENSG00000115464.13
TCGA-KICH	50163	57	47586	3870	thistle2	326	76	ENSG00000250210.4,ENSG00000159961.1,ENSG00000241149.2,ENSG00000261401.1,ENSG00000234276.1,ENSG00000228160.1,ENSG00000248315.1,ENSG00000235227.1,ENSG00000256810.1,ENSG00000280398.1,ENSG00000223260.1,ENSG00000252562.1,ENSG00000266012.1,ENSG00000206710.1,ENSG00000200526.1,ENSG00000272166.1,ENSG00000280341.1,ENSG00000276706.1,ENSG00000238417.1,ENSG00000261234.1,ENSG00000223918.1,ENSG00000242855.3,ENS…
TCGA-KICH	50163	57	47586	3870	orange	690	62	ENSG00000240533.3,ENSG00000235730.1,ENSG00000224514.2,ENSG00000273610.1,ENSG00000233206.1,ENSG00000201535.2,ENSG00000218632.3,ENSG00000254297.1,ENSG00000237885.1,ENSG00000250955.1,ENSG00000229183.7,ENSG00000204148.3,ENSG00000222320.1,ENSG00000268597.1,ENSG00000270522.1,ENSG00000267378.1,ENSG00000270712.1,ENSG00000258436.1,ENSG00000223087.2,ENSG00000250632.1,ENSG00000235965.2,ENSG00000243154.1,ENS…
TCGA-KICH	50163	57	47586	3870	lightcyan1	440	60	ENSG00000226773.1,ENSG00000264511.1,ENSG00000256285.1,ENSG00000233134.1,ENSG00000212316.1,ENSG00000259403.1,ENSG00000252533.1,ENSG00000236460.1,ENSG00000202440.1,ENSG00000227069.1,ENSG00000200176.1,ENSG00000201308.1,ENSG00000204053.6,ENSG00000234881.1,ENSG00000212389.1,ENSG00000240940.3,ENSG00000211841.1,ENSG00000216811.2,ENSG00000233047.4,ENSG00000238933.1,ENSG00000237622.1,ENSG00000252777.1,ENS…
TCGA-KICH	50163	57	47586	3870	maroon	252	99	ENSG00000200331.1,ENSG00000276332.1,ENSG00000265631.1,ENSG00000202428.1,ENSG00000249647.2,ENSG00000243531.1,ENSG00000230187.1,ENSG00000174677.4,ENSG00000278204.1,ENSG00000237919.4,ENSG00000224783.1,ENSG00000274459.1,ENSG00000235463.1,ENSG00000253487.1,ENSG00000233832.1,ENSG00000200444.1,ENSG00000200448.1,ENSG00000226681.1,ENSG00000207351.1,ENSG00000250351.1,ENSG00000186723.3,ENSG00000204640.1,ENS…
TCGA-KICH	50163	57	47586	3870	darkolivegreen	565	55	ENSG00000223126.1,ENSG00000258154.1,ENSG00000261014.1,ENSG00000270654.1,ENSG00000256347.1,ENSG00000264371.1,ENSG00000279450.1,ENSG00000279142.1,ENSG00000234319.1,ENSG00000234333.2,ENSG00000271175.1,ENSG00000123569.8,ENSG00000213822.6,ENSG00000275828.1,ENSG00000225785.1,ENSG00000263613.1,ENSG00000275231.1,ENSG00000276721.1,ENSG00000253884.1,ENSG00000229011.1,ENSG00000243995.1,ENSG00000240179.1,ENS…
TCGA-KICH	50163	57	47586	3870	darkturquoise	762	61	ENSG00000234766.1,ENSG00000228739.1,ENSG00000270425.1,ENSG00000238941.1,ENSG00000259284.1,ENSG00000200086.1,ENSG00000212930.3,ENSG00000186970.4,ENSG00000223586.4,ENSG00000201634.1,ENSG00000201758.1,ENSG00000252312.1,ENSG00000207716.1,ENSG00000280015.1,ENSG00000238223.1,ENSG00000262648.1,ENSG00000238908.1,ENSG00000236853.1,ENSG00000265980.1,ENSG00000206969.1,ENSG00000267384.3,ENSG00000249253.1,ENS…
TCGA-KICH	50163	57	47586	3870	mediumpurple3	453	82	ENSG00000261440.1,ENSG00000231879.1,ENSG00000275285.1,ENSG00000206730.1,ENSG00000264982.1,ENSG00000271686.1,ENSG00000216031.1,ENSG00000186092.4,ENSG00000266311.5,ENSG00000225943.1,ENSG00000249283.3,ENSG00000219095.1,ENSG00000237480.1,ENSG00000238904.1,ENSG00000234748.1,ENSG00000227408.1,ENSG00000222934.1,ENSG00000263999.2,ENSG00000207825.1,ENSG00000276318.1,ENSG00000233724.1,ENSG00000250667.1,ENS…
TCGA-KICH	50163	57	47586	3870	navajowhite2	260	52	ENSG00000232090.2,ENSG00000279516.1,ENSG00000207976.1,ENSG00000229542.3,ENSG00000206974.1,ENSG00000238482.1,ENSG00000204031.3,ENSG00000226804.4,ENSG00000144010.8,ENSG00000232085.1,ENSG00000235829.1,ENSG00000278973.1,ENSG00000254517.1,ENSG00000211839.1,ENSG00000276892.1,ENSG00000235803.1,ENSG00000215378.3,ENSG00000276050.1,ENSG00000234830.6,ENSG00000249257.1,ENSG00000239710.3,ENSG00000201231.1,ENS…
TCGA-KICH	50163	57	47586	3870	plum2	326	78	ENSG00000258423.1,ENSG00000200252.1,ENSG00000200649.1,ENSG00000234544.2,ENSG00000182974.3,ENSG00000202430.1,ENSG00000240606.3,ENSG00000258822.1,ENSG00000240361.1,ENSG00000239641.1,ENSG00000266477.2,ENSG00000253386.1,ENSG00000229082.1,ENSG00000271932.1,ENSG00000230268.3,ENSG00000249997.1,ENSG00000199468.1,ENSG00000264545.1,ENSG00000223145.1,ENSG00000200685.1,ENSG00000266109.1,ENSG00000275588.1,ENS…
TCGA-KICH	50163	57	47586	3870	lightgreen	922	48	ENSG00000199212.1,ENSG00000227148.1,ENSG00000226726.1,ENSG00000242989.3,ENSG00000234578.1,ENSG00000278034.1,ENSG00000251996.1,ENSG00000237256.1,ENSG00000226930.1,ENSG00000237843.1,ENSG00000243633.3,ENSG00000233252.1,ENSG00000227029.1,ENSG00000221502.1,ENSG00000176299.4,ENSG00000252766.1,ENSG00000258909.1,ENSG00000244474.4,ENSG00000144188.9,ENSG00000248393.1,ENSG00000254123.1,ENSG00000264200.1,ENS…
TCGA-KICH	50163	57	47586	3870	tan	1137	144	ENSG00000243290.1,ENSG00000211958.2,ENSG00000242936.1,ENSG00000259990.2,ENSG00000211663.2,ENSG00000197790.1,ENSG00000274562.1,ENSG00000211648.2,ENSG00000211678.2,ENSG00000083454.20,ENSG00000156738.16,ENSG00000230434.1,ENSG00000277919.1,ENSG00000255830.2,ENSG00000211956.2,ENSG00000254073.1,ENSG00000254646.1,ENSG00000248296.1,ENSG00000254056.1,ENSG00000211962.2,ENSG00000252431.1,ENSG00000204424.9,E…
TCGA-KICH	50163	57	47586	3870	brown4	375	18	ENSG00000155849.14,ENSG00000196628.12,ENSG00000179776.16,ENSG00000198844.9,ENSG00000165757.8,ENSG00000154783.9,ENSG00000261371.4,ENSG00000099250.16,ENSG00000157554.17,ENSG00000092964.15,ENSG00000004399.11,ENSG00000161940.9,ENSG00000176435.6,ENSG00000119865.7,ENSG00000162618.11,ENSG00000133561.14,ENSG00000173269.12,ENSG00000120318.14
TCGA-KICH	50163	57	47586	3870	royalblue	872	62	ENSG00000227785.1,ENSG00000219619.2,ENSG00000223729.1,ENSG00000132703.3,ENSG00000227358.1,ENSG00000203663.3,ENSG00000206052.9,ENSG00000234016.1,ENSG00000279864.1,ENSG00000239994.2,ENSG00000244376.3,ENSG00000227371.1,ENSG00000266649.1,ENSG00000225765.1,ENSG00000210678.1,ENSG00000226233.1,ENSG00000213439.3,ENSG00000251890.1,ENSG00000232511.3,ENSG00000238912.1,ENSG00000251585.1,ENSG00000215498.7,ENS…
TCGA-KICH	50163	57	47586	3870	lightsteelblue1	441	100	ENSG00000279669.1,ENSG00000212550.1,ENSG00000199168.2,ENSG00000241590.1,ENSG00000237700.1,ENSG00000251312.2,ENSG00000227270.1,ENSG00000263520.1,ENSG00000234765.1,ENSG00000239525.1,ENSG00000258616.4,ENSG00000236347.1,ENSG00000202386.1,ENSG00000263433.1,ENSG00000254084.1,ENSG00000212421.1,ENSG00000272558.1,ENSG00000248547.2,ENSG00000250488.1,ENSG00000230720.1,ENSG00000226331.1,ENSG00000278745.1,ENS…
TCGA-KICH	50163	57	47586	3870	lightyellow	916	95	ENSG00000253777.1,ENSG00000252219.2,ENSG00000280002.1,ENSG00000278630.1,ENSG00000224610.1,ENSG00000176239.7,ENSG00000248506.1,ENSG00000256151.1,ENSG00000140379.7,ENSG00000018280.15,ENSG00000151651.14,ENSG00000108688.10,ENSG00000250391.1,ENSG00000207490.1,ENSG00000259094.1,ENSG00000239137.1,ENSG00000189064.8,ENSG00000261020.1,ENSG00000243050.1,ENSG00000065618.15,ENSG00000200216.2,ENSG00000197849.5…
TCGA-KICH	50163	57	47586	3870	magenta	1227	4	ENSG00000213654.8,ENSG00000015285.9,ENSG00000204472.11,ENSG00000180353.9
TCGA-KICH	50163	57	47586	3870	grey	2577	0
TCGA-STAD	57288	122	41575	2390	coral3	61	2	ENSG00000278587.1,ENSG00000254130.1
TCGA-STAD	57288	122	41575	2390	magenta4	75	3	ENSG00000213414.3,ENSG00000253743.1,ENSG00000249357.3
TCGA-STAD	57288	122	41575	2390	darkseagreen4	143	6	ENSG00000230599.2,ENSG00000225904.1,ENSG00000276963.1,ENSG00000130287.12,ENSG00000223602.2,ENSG00000265927.1
TCGA-STAD	57288	122	41575	2390	plum2	182	7	ENSG00000253309.5,ENSG00000232667.8,ENSG00000197084.5,ENSG00000183729.3,ENSG00000218305.3,ENSG00000139304.11,ENSG00000164893.7
TCGA-STAD	57288	122	41575	2390	darkred	467	20	ENSG00000253660.1,ENSG00000256268.1,ENSG00000273760.1,ENSG00000228951.1,ENSG00000177494.5,ENSG00000222610.1,ENSG00000258602.1,ENSG00000242147.1,ENSG00000268941.2,ENSG00000253608.1,ENSG00000155269.10,ENSG00000224307.1,ENSG00000267019.1,ENSG00000232325.3,ENSG00000234861.2,ENSG00000137877.9,ENSG00000264230.6,ENSG00000265752.2,ENSG00000265190.5,ENSG00000231290.4
TCGA-STAD	57288	122	41575	2390	plum	104	4	ENSG00000222359.1,ENSG00000151062.13,ENSG00000205426.9,ENSG00000249166.1
TCGA-STAD	57288	122	41575	2390	saddlebrown	349	15	ENSG00000200702.1,ENSG00000248112.1,ENSG00000134765.8,ENSG00000183674.10,ENSG00000147509.12,ENSG00000093167.16,ENSG00000136943.9,ENSG00000224080.1,ENSG00000243137.6,ENSG00000198261.3,ENSG00000180332.6,ENSG00000163254.4,ENSG00000236651.1,ENSG00000103044.9,ENSG00000269741.4
TCGA-STAD	57288	122	41575	2390	darkorange	401	17	ENSG00000204544.5,ENSG00000197641.10,ENSG00000170423.11,ENSG00000153802.10,ENSG00000136155.15,ENSG00000166535.18,ENSG00000163209.13,ENSG00000154227.12,ENSG00000187054.13,ENSG00000133710.14,ENSG00000189051.5,ENSG00000136694.8,ENSG00000140519.11,ENSG00000172382.8,ENSG00000159527.3,ENSG00000188505.4,ENSG00000137975.7
TCGA-STAD	57288	122	41575	2390	skyblue4	60	2	ENSG00000265544.1,ENSG00000259053.1
TCGA-STAD	57288	122	41575	2390	honeydew1	149	6	ENSG00000256079.1,ENSG00000227830.1,ENSG00000220937.3,ENSG00000230327.1,ENSG00000255988.1,ENSG00000240103.2
TCGA-STAD	57288	122	41575	2390	skyblue3	227	5	ENSG00000236827.1,ENSG00000234304.2,ENSG00000186572.2,ENSG00000255144.1,ENSG00000274484.1
TCGA-STAD	57288	122	41575	2390	cyan	705	0
TCGA-STAD	57288	122	41575	2390	turquoise	3733	69	ENSG00000222791.1,ENSG00000227406.1,ENSG00000260965.1,ENSG00000224129.1,ENSG00000253657.1,ENSG00000267406.1,ENSG00000225212.4,ENSG00000201070.1,ENSG00000231553.1,ENSG00000254182.1,ENSG00000222765.1,ENSG00000234761.1,ENSG00000229682.1,ENSG00000241997.3,ENSG00000256286.1,ENSG00000236973.2,ENSG00000232596.1,ENSG00000220347.1,ENSG00000280878.1,ENSG00000105507.2,ENSG00000238020.1,ENSG00000225657.2,ENS…
TCGA-STAD	57288	122	41575	2390	skyblue	370	13	ENSG00000266454.1,ENSG00000252889.1,ENSG00000237947.1,ENSG00000252016.1,ENSG00000207866.1,ENSG00000200987.1,ENSG00000207742.2,ENSG00000207800.2,ENSG00000224548.1,ENSG00000202471.1,ENSG00000199859.1,ENSG00000263967.1,ENSG00000207214.1
TCGA-STAD	57288	122	41575	2390	firebrick4	92	4	ENSG00000232316.1,ENSG00000227386.1,ENSG00000254830.1,ENSG00000212584.1
TCGA-STAD	57288	122	41575	2390	steelblue	349	7	ENSG00000251744.1,ENSG00000212100.2,ENSG00000276205.1,ENSG00000175143.3,ENSG00000237813.3,ENSG00000250381.1,ENSG00000248205.1
TCGA-STAD	57288	122	41575	2390	paleturquoise	288	11	ENSG00000207957.1,ENSG00000210176.1,ENSG00000276928.1,ENSG00000248736.1,ENSG00000270241.1,ENSG00000263734.1,ENSG00000206606.1,ENSG00000199968.1,ENSG00000254828.1,ENSG00000265829.1,ENSG00000235451.1
TCGA-STAD	57288	122	41575	2390	magenta	1017	44	ENSG00000254026.1,ENSG00000263890.1,ENSG00000228563.1,ENSG00000252990.1,ENSG00000212215.1,ENSG00000254588.1,ENSG00000253198.1,ENSG00000212324.1,ENSG00000275174.1,ENSG00000252964.1,ENSG00000199392.1,ENSG00000265699.1,ENSG00000222740.1,ENSG00000201679.1,ENSG00000266530.1,ENSG00000272344.1,ENSG00000279857.1,ENSG00000199626.1,ENSG00000201042.1,ENSG00000201624.1,ENSG00000201943.1,ENSG00000278752.1,ENS…
TCGA-STAD	57288	122	41575	2390	yellow	2383	103	ENSG00000265041.1,ENSG00000183249.8,ENSG00000225942.1,ENSG00000200800.1,ENSG00000199529.1,ENSG00000202265.1,ENSG00000201394.1,ENSG00000206536.1,ENSG00000250150.1,ENSG00000228207.1,ENSG00000222972.1,ENSG00000228999.1,ENSG00000252292.1,ENSG00000199453.1,ENSG00000274716.1,ENSG00000199858.1,ENSG00000234862.1,ENSG00000249135.1,ENSG00000263594.1,ENSG00000264200.1,ENSG00000253610.1,ENSG00000222321.1,ENS…
TCGA-STAD	57288	122	41575	2390	antiquewhite2	62	2	ENSG00000252989.1,ENSG00000255175.4
TCGA-STAD	57288	122	41575	2390	salmon2	87	2	ENSG00000184811.3,ENSG00000161649.11
TCGA-STAD	57288	122	41575	2390	brown4	184	8	ENSG00000130348.10,ENSG00000140443.12,ENSG00000140598.12,ENSG00000250298.1,ENSG00000112297.13,ENSG00000130803.13,ENSG00000255769.6,ENSG00000268922.1
TCGA-STAD	57288	122	41575	2390	plum4	50	0
TCGA-STAD	57288	122	41575	2390	thistle3	87	3	ENSG00000178568.12,ENSG00000156284.5,ENSG00000135407.9
TCGA-STAD	57288	122	41575	2390	coral2	128	2	ENSG00000235461.1,ENSG00000268751.1
TCGA-STAD	57288	122	41575	2390	salmon1	48	1	ENSG00000165283.14
TCGA-STAD	57288	122	41575	2390	mediumpurple2	103	4	ENSG00000277029.1,ENSG00000235005.1,ENSG00000249436.1,ENSG00000258784.1
TCGA-STAD	57288	122	41575	2390	grey60	558	24	ENSG00000222581.1,ENSG00000256149.1,ENSG00000271459.1,ENSG00000253524.1,ENSG00000196772.3,ENSG00000253160.1,ENSG00000184303.5,ENSG00000254575.1,ENSG00000163060.7,ENSG00000244321.1,ENSG00000236731.1,ENSG00000226157.1,ENSG00000227748.1,ENSG00000248491.4,ENSG00000233712.1,ENSG00000164287.11,ENSG00000197826.10,ENSG00000166069.12,ENSG00000252890.1,ENSG00000258338.1,ENSG00000150750.6,ENSG00000156689.5,…
TCGA-STAD	57288	122	41575	2390	black	1269	0
TCGA-STAD	57288	122	41575	2390	lightsteelblue1	207	4	ENSG00000231940.1,ENSG00000238103.4,ENSG00000265936.1,ENSG00000235776.2
TCGA-STAD	57288	122	41575	2390	brown	3417	1411	ENSG00000181395.6,ENSG00000277274.1,ENSG00000273149.1,ENSG00000205923.3,ENSG00000269926.1,ENSG00000270828.1,ENSG00000229186.4,ENSG00000234467.1,ENSG00000276149.1,ENSG00000229233.1,ENSG00000227545.1,ENSG00000207304.1,ENSG00000243453.1,ENSG00000271998.1,ENSG00000260419.1,ENSG00000278089.1,ENSG00000273262.1,ENSG00000252561.1,ENSG00000266509.1,ENSG00000267576.1,ENSG00000267697.1,ENSG00000272678.1,ENS…
TCGA-STAD	57288	122	41575	2390	tan	821	0
TCGA-STAD	57288	122	41575	2390	pink	1106	1	ENSG00000237793.3
TCGA-STAD	57288	122	41575	2390	red	1559	0
TCGA-STAD	57288	122	41575	2390	mistyrose	30	1	ENSG00000137513.8
TCGA-STAD	57288	122	41575	2390	royalblue	478	20	ENSG00000266016.2,ENSG00000115844.9,ENSG00000089199.8,ENSG00000261678.2,ENSG00000259235.1,ENSG00000233932.4,ENSG00000260057.4,ENSG00000231255.1,ENSG00000235436.9,ENSG00000133636.9,ENSG00000230882.1,ENSG00000105880.4,ENSG00000186472.18,ENSG00000144355.13,ENSG00000162975.4,ENSG00000205649.6,ENSG00000248587.5,ENSG00000005471.14,ENSG00000107807.11,ENSG00000168621.13
TCGA-STAD	57288	122	41575	2390	lightgreen	553	24	ENSG00000230172.1,ENSG00000197177.14,ENSG00000146910.10,ENSG00000260469.2,ENSG00000118495.17,ENSG00000010282.13,ENSG00000249715.8,ENSG00000250519.5,ENSG00000157005.3,ENSG00000256196.1,ENSG00000101180.14,ENSG00000169717.6,ENSG00000076826.8,ENSG00000242265.4,ENSG00000231977.1,ENSG00000256925.2,ENSG00000227432.1,ENSG00000197599.11,ENSG00000279930.1,ENSG00000178394.4,ENSG00000236028.1,ENSG00000274046…
TCGA-STAD	57288	122	41575	2390	ivory	195	8	ENSG00000187550.7,ENSG00000178473.6,ENSG00000280229.1,ENSG00000147262.3,ENSG00000162992.3,ENSG00000095981.9,ENSG00000175426.9,ENSG00000162621.6
TCGA-STAD	57288	122	41575	2390	midnightblue	690	30	ENSG00000278937.1,ENSG00000238192.1,ENSG00000256218.1,ENSG00000229275.1,ENSG00000253699.1,ENSG00000249460.1,ENSG00000236939.2,ENSG00000090932.9,ENSG00000250387.2,ENSG00000139352.3,ENSG00000135346.7,ENSG00000162374.15,ENSG00000153721.16,ENSG00000139767.7,ENSG00000236129.1,ENSG00000183715.12,ENSG00000147613.6,ENSG00000152192.7,ENSG00000164742.13,ENSG00000162399.6,ENSG00000261866.1,ENSG00000105409.1…
TCGA-STAD	57288	122	41575	2390	lightcoral	100	4	ENSG00000229725.1,ENSG00000101323.4,ENSG00000260584.1,ENSG00000260631.1
TCGA-STAD	57288	122	41575	2390	violet	259	11	ENSG00000244681.1,ENSG00000233760.1,ENSG00000224918.1,ENSG00000171566.10,ENSG00000233766.6,ENSG00000136634.5,ENSG00000251002.6,ENSG00000182508.12,ENSG00000007174.16,ENSG00000228162.1,ENSG00000141665.10
TCGA-STAD	57288	122	41575	2390	darkgrey	452	17	ENSG00000163982.5,ENSG00000255442.1,ENSG00000230365.1,ENSG00000261197.1,ENSG00000237539.1,ENSG00000224318.4,ENSG00000225742.4,ENSG00000090539.14,ENSG00000238235.1,ENSG00000146013.9,ENSG00000114115.8,ENSG00000164690.6,ENSG00000168671.8,ENSG00000137285.9,ENSG00000259224.2,ENSG00000275130.1,ENSG00000224273.1
TCGA-STAD	57288	122	41575	2390	lightyellow	483	17	ENSG00000229558.2,ENSG00000210107.1,ENSG00000261978.1,ENSG00000261727.2,ENSG00000267287.1,ENSG00000267355.2,ENSG00000239008.1,ENSG00000236437.1,ENSG00000171102.13,ENSG00000122136.12,ENSG00000237928.4,ENSG00000204248.9,ENSG00000256124.4,ENSG00000235887.2,ENSG00000135222.6,ENSG00000131686.13,ENSG00000228639.5
TCGA-STAD	57288	122	41575	2390	coral1	140	6	ENSG00000200564.1,ENSG00000238232.1,ENSG00000261084.1,ENSG00000229600.1,ENSG00000226947.1,ENSG00000169840.4
TCGA-STAD	57288	122	41575	2390	floralwhite	191	8	ENSG00000223863.1,ENSG00000157152.15,ENSG00000165802.18,ENSG00000226764.2,ENSG00000260573.1,ENSG00000150244.11,ENSG00000253807.4,ENSG00000156076.8
TCGA-STAD	57288	122	41575	2390	indianred4	100	3	ENSG00000277738.1,ENSG00000106123.10,ENSG00000236924.1
TCGA-STAD	57288	122	41575	2390	orangered3	104	4	ENSG00000236658.1,ENSG00000261667.1,ENSG00000186090.9,ENSG00000214097.4
TCGA-STAD	57288	122	41575	2390	orangered1	56	2	ENSG00000253266.1,ENSG00000234338.1
TCGA-STAD	57288	122	41575	2390	maroon	153	6	ENSG00000187848.11,ENSG00000108405.3,ENSG00000249332.1,ENSG00000242456.1,ENSG00000064201.14,ENSG00000227303.1
TCGA-STAD	57288	122	41575	2390	darkslateblue	183	6	ENSG00000198398.2,ENSG00000122787.13,ENSG00000228064.1,ENSG00000222612.1,ENSG00000269526.1,ENSG00000107611.13
TCGA-STAD	57288	122	41575	2390	antiquewhite4	134	0
TCGA-STAD	57288	122	41575	2390	lavenderblush3	149	0
TCGA-STAD	57288	122	41575	2390	darkolivegreen	258	11	ENSG00000204110.6,ENSG00000158887.14,ENSG00000130528.10,ENSG00000198300.11,ENSG00000230931.2,ENSG00000142549.9,ENSG00000101680.12,ENSG00000274588.1,ENSG00000252051.1,ENSG00000266906.1,ENSG00000276251.1
TCGA-STAD	57288	122	41575	2390	orangered4	211	8	ENSG00000249174.1,ENSG00000149452.14,ENSG00000251487.1,ENSG00000213643.3,ENSG00000115138.9,ENSG00000164825.3,ENSG00000264061.1,ENSG00000264722.1
TCGA-STAD	57288	122	41575	2390	sienna3	245	10	ENSG00000204849.6,ENSG00000270837.1,ENSG00000276210.2,ENSG00000125533.5,ENSG00000217646.1,ENSG00000268660.1,ENSG00000268799.2,ENSG00000203909.3,ENSG00000236957.6,ENSG00000189401.2
TCGA-STAD	57288	122	41575	2390	darkgreen	464	20	ENSG00000237251.2,ENSG00000111305.17,ENSG00000266357.4,ENSG00000232594.1,ENSG00000231031.5,ENSG00000214929.3,ENSG00000140955.9,ENSG00000272311.1,ENSG00000230707.1,ENSG00000183336.7,ENSG00000185823.3,ENSG00000181626.11,ENSG00000178021.10,ENSG00000135409.9,ENSG00000169393.7,ENSG00000169059.11,ENSG00000214897.3,ENSG00000185888.5,ENSG00000231254.2,ENSG00000102021.9
TCGA-STAD	57288	122	41575	2390	palevioletred3	157	3	ENSG00000197446.7,ENSG00000234068.5,ENSG00000137948.17
TCGA-STAD	57288	122	41575	2390	blue2	89	0
TCGA-STAD	57288	122	41575	2390	navajowhite2	156	6	ENSG00000203970.3,ENSG00000254574.1,ENSG00000255181.3,ENSG00000267799.1,ENSG00000276807.1,ENSG00000234524.1
TCGA-STAD	57288	122	41575	2390	lightsteelblue	102	3	ENSG00000153498.10,ENSG00000279414.1,ENSG00000267498.1
TCGA-STAD	57288	122	41575	2390	bisque4	184	8	ENSG00000226870.2,ENSG00000261649.4,ENSG00000214081.6,ENSG00000226921.5,ENSG00000244752.2,ENSG00000131864.9,ENSG00000248943.1,ENSG00000147571.4
TCGA-STAD	57288	122	41575	2390	palevioletred2	80	0
TCGA-STAD	57288	122	41575	2390	skyblue1	111	4	ENSG00000248322.1,ENSG00000212612.1,ENSG00000258460.1,ENSG00000269564.1
TCGA-STAD	57288	122	41575	2390	white	386	16	ENSG00000275152.3,ENSG00000066813.13,ENSG00000117601.12,ENSG00000079557.4,ENSG00000171560.13,ENSG00000163631.15,ENSG00000261776.1,ENSG00000112337.9,ENSG00000250436.1,ENSG00000199488.1,ENSG00000145192.11,ENSG00000178772.6,ENSG00000080618.12,ENSG00000081051.6,ENSG00000099937.9,ENSG00000214855.8
TCGA-STAD	57288	122	41575	2390	darkolivegreen2	54	2	ENSG00000169618.6,ENSG00000228719.1
TCGA-STAD	57288	122	41575	2390	darkorange2	185	8	ENSG00000233423.1,ENSG00000248870.1,ENSG00000259828.1,ENSG00000277228.1,ENSG00000249610.1,ENSG00000183434.9,ENSG00000267027.1,ENSG00000256041.1
TCGA-STAD	57288	122	41575	2390	lightpink4	152	6	ENSG00000277739.1,ENSG00000187151.6,ENSG00000263724.1,ENSG00000277488.1,ENSG00000264125.1,ENSG00000227521.2
TCGA-STAD	57288	122	41575	2390	lightcyan1	202	8	ENSG00000176040.12,ENSG00000270073.1,ENSG00000233803.7,ENSG00000236424.6,ENSG00000168757.11,ENSG00000231436.1,ENSG00000258992.4,ENSG00000238074.4
TCGA-STAD	57288	122	41575	2390	darkviolet	89	3	ENSG00000229250.1,ENSG00000228927.8,ENSG00000197092.5
TCGA-STAD	57288	122	41575	2390	indianred3	55	2	ENSG00000223662.1,ENSG00000231388.1
TCGA-STAD	57288	122	41575	2390	lavenderblush1	43	0
TCGA-STAD	57288	122	41575	2390	sienna4	58	2	ENSG00000144644.13,ENSG00000235689.1
TCGA-STAD	57288	122	41575	2390	darkmagenta	256	11	ENSG00000261758.1,ENSG00000230213.1,ENSG00000174957.1,ENSG00000172489.5,ENSG00000181698.3,ENSG00000254658.2,ENSG00000276216.1,ENSG00000273348.1,ENSG00000263893.2,ENSG00000181752.3,ENSG00000181718.5
TCGA-STAD	57288	122	41575	2390	plum3	87	1	ENSG00000168090.8
TCGA-STAD	57288	122	41575	2390	magenta3	45	1	ENSG00000185252.16
TCGA-STAD	57288	122	41575	2390	darkturquoise	463	20	ENSG00000179038.8,ENSG00000187268.10,ENSG00000168676.9,ENSG00000187242.4,ENSG00000248456.1,ENSG00000259473.1,ENSG00000253665.1,ENSG00000173120.13,ENSG00000188937.5,ENSG00000180934.5,ENSG00000228044.2,ENSG00000080511.3,ENSG00000172932.13,ENSG00000275484.1,ENSG00000204518.2,ENSG00000254143.1,ENSG00000237596.5,ENSG00000175482.7,ENSG00000274251.1,ENSG00000253024.1
TCGA-STAD	57288	122	41575	2390	blueviolet	53	0
TCGA-STAD	57288	122	41575	2390	lightslateblue	55	1	ENSG00000105467.7
TCGA-STAD	57288	122	41575	2390	mediumpurple4	61	2	ENSG00000181562.3,ENSG00000249036.1
TCGA-STAD	57288	122	41575	2390	tan4	48	2	ENSG00000131759.16,ENSG00000213416.3
TCGA-STAD	57288	122	41575	2390	yellow4	113	4	ENSG00000204887.4,ENSG00000212900.2,ENSG00000248807.1,ENSG00000180386.7
TCGA-STAD	57288	122	41575	2390	lightpink2	44	0
TCGA-STAD	57288	122	41575	2390	chocolate4	39	1	ENSG00000172900.10
TCGA-STAD	57288	122	41575	2390	honeydew	65	2	ENSG00000213981.7,ENSG00000180999.9
TCGA-STAD	57288	122	41575	2390	darkseagreen3	63	0
TCGA-STAD	57288	122	41575	2390	purple	1003	0
TCGA-STAD	57288	122	41575	2390	green	1683	0
TCGA-STAD	57288	122	41575	2390	orange	404	0
TCGA-STAD	57288	122	41575	2390	deeppink	52	2	ENSG00000177400.6,ENSG00000254724.1
TCGA-STAD	57288	122	41575	2390	coral4	32	1	ENSG00000206072.11
TCGA-STAD	57288	122	41575	2390	green4	42	1	ENSG00000134216.17
TCGA-STAD	57288	122	41575	2390	firebrick3	54	1	ENSG00000111605.15
TCGA-STAD	57288	122	41575	2390	palevioletred1	47	2	ENSG00000271546.1,ENSG00000144283.20
TCGA-STAD	57288	122	41575	2390	darkolivegreen4	90	3	ENSG00000184402.13,ENSG00000260542.1,ENSG00000124209.3
TCGA-STAD	57288	122	41575	2390	thistle4	50	2	ENSG00000101928.11,ENSG00000223904.2
TCGA-STAD	57288	122	41575	2390	blue4	52	2	ENSG00000236289.2,ENSG00000259639.4
TCGA-STAD	57288	122	41575	2390	skyblue2	124	5	ENSG00000171495.15,ENSG00000164363.9,ENSG00000230196.1,ENSG00000260812.1,ENSG00000233491.5
TCGA-STAD	57288	122	41575	2390	antiquewhite1	38	1	ENSG00000237452.2
TCGA-STAD	57288	122	41575	2390	lavenderblush2	67	2	ENSG00000239354.1,ENSG00000228123.4
TCGA-STAD	57288	122	41575	2390	darkseagreen2	41	1	ENSG00000251366.1
TCGA-STAD	57288	122	41575	2390	salmon4	164	7	ENSG00000280075.1,ENSG00000238215.1,ENSG00000201881.1,ENSG00000231471.1,ENSG00000204091.6,ENSG00000225217.1,ENSG00000144015.4
TCGA-STAD	57288	122	41575	2390	coral	62	0
TCGA-STAD	57288	122	41575	2390	lightblue4	55	2	ENSG00000270807.1,ENSG00000215409.4
TCGA-STAD	57288	122	41575	2390	navajowhite1	77	3	ENSG00000249199.1,ENSG00000175097.6,ENSG00000267968.1
TCGA-STAD	57288	122	41575	2390	mediumorchid	128	0
TCGA-STAD	57288	122	41575	2390	yellowgreen	228	9	ENSG00000257173.1,ENSG00000263978.1,ENSG00000175548.7,ENSG00000258278.1,ENSG00000207275.1,ENSG00000168530.14,ENSG00000253016.1,ENSG00000226423.1,ENSG00000261316.1
TCGA-STAD	57288	122	41575	2390	blue	3525	123	ENSG00000137094.13,ENSG00000280143.1,ENSG00000128591.14,ENSG00000095637.19,ENSG00000240771.5,ENSG00000197256.9,ENSG00000149451.16,ENSG00000198932.11,ENSG00000163637.10,ENSG00000128573.21,ENSG00000067840.11,ENSG00000164107.8,ENSG00000149591.15,ENSG00000136842.12,ENSG00000148411.6,ENSG00000140416.18,ENSG00000004776.10,ENSG00000072195.13,ENSG00000065534.17,ENSG00000145936.7,ENSG00000163431.12,ENSG00…
TCGA-STAD	57288	122	41575	2390	navajowhite	46	2	ENSG00000253768.1,ENSG00000163810.10
TCGA-STAD	57288	122	41575	2390	lightpink3	72	3	ENSG00000225803.1,ENSG00000254566.1,ENSG00000226087.1
TCGA-STAD	57288	122	41575	2390	pink4	57	2	ENSG00000273061.1,ENSG00000244227.4
TCGA-STAD	57288	122	41575	2390	salmon	769	33	ENSG00000260186.4,ENSG00000251471.1,ENSG00000263634.1,ENSG00000253490.4,ENSG00000258084.4,ENSG00000253652.1,ENSG00000267761.3,ENSG00000197953.5,ENSG00000128322.6,ENSG00000254887.1,ENSG00000258220.1,ENSG00000253140.1,ENSG00000254704.3,ENSG00000213999.14,ENSG00000164500.6,ENSG00000160349.8,ENSG00000170054.13,ENSG00000233844.1,ENSG00000279601.1,ENSG00000086967.9,ENSG00000250543.1,ENSG00000204640.1,E…
TCGA-STAD	57288	122	41575	2390	thistle	87	1	ENSG00000117228.9
TCGA-STAD	57288	122	41575	2390	yellow3	58	1	ENSG00000111335.11
TCGA-STAD	57288	122	41575	2390	thistle1	172	1	ENSG00000099958.13
TCGA-STAD	57288	122	41575	2390	greenyellow	933	26	ENSG00000198771.9,ENSG00000009790.13,ENSG00000072818.10,ENSG00000104894.10,ENSG00000081237.17,ENSG00000171608.14,ENSG00000078589.11,ENSG00000156738.16,ENSG00000123329.16,ENSG00000168421.11,ENSG00000172349.15,ENSG00000005844.16,ENSG00000107099.14,ENSG00000135426.13,ENSG00000167984.15,ENSG00000122122.9,ENSG00000173200.11,ENSG00000180448.9,ENSG00000162739.12,ENSG00000175463.10,ENSG00000065413.15,ENS…
TCGA-STAD	57288	122	41575	2390	lightcyan	646	7	ENSG00000198821.9,ENSG00000110934.9,ENSG00000100385.12,ENSG00000100351.15,ENSG00000167208.13,ENSG00000116824.4,ENSG00000160185.12
TCGA-STAD	57288	122	41575	2390	mediumpurple1	55	2	ENSG00000169397.3,ENSG00000101425.11
TCGA-STAD	57288	122	41575	2390	mediumpurple3	208	2	ENSG00000123342.14,ENSG00000137558.6
TCGA-STAD	57288	122	41575	2390	thistle2	181	3	ENSG00000164692.16,ENSG00000204262.10,ENSG00000130635.14
TCGA-STAD	57288	122	41575	2390	brown2	90	3	ENSG00000171049.8,ENSG00000186431.17,ENSG00000103569.8
TCGA-STAD	57288	122	41575	2390	plum1	219	5	ENSG00000168995.12,ENSG00000135077.7,ENSG00000187474.4,ENSG00000114013.14,ENSG00000171860.4
TCGA-STAD	57288	122	41575	2390	grey	15713	0
TCGA-SARC	54678	211	50727	2180	slateblue2	54	2	ENSG00000238551.1,ENSG00000216099.2
TCGA-SARC	54678	211	50727	2180	antiquewhite	60	20	ENSG00000269848.1,ENSG00000266502.1,ENSG00000266201.1,ENSG00000259074.1,ENSG00000200079.1,ENSG00000280085.1,ENSG00000207957.1,ENSG00000199924.1,ENSG00000280098.1,ENSG00000279635.1,ENSG00000222303.1,ENSG00000199453.1,ENSG00000243980.3,ENSG00000212626.1,ENSG00000237997.1,ENSG00000235598.1,ENSG00000210839.1,ENSG00000222170.1,ENSG00000255995.1,ENSG00000273863.1
TCGA-SARC	54678	211	50727	2180	tan1	42	1	ENSG00000223287.1
TCGA-SARC	54678	211	50727	2180	thistle	183	8	ENSG00000230198.1,ENSG00000222236.1,ENSG00000105261.6,ENSG00000073756.10,ENSG00000269826.1,ENSG00000201491.1,ENSG00000189326.4,ENSG00000278008.1
TCGA-SARC	54678	211	50727	2180	darksalmon	35	3	ENSG00000200211.1,ENSG00000278233.1,ENSG00000235794.1
TCGA-SARC	54678	211	50727	2180	chocolate2	61	2	ENSG00000265673.1,ENSG00000212414.1
TCGA-SARC	54678	211	50727	2180	tomato4	42	6	ENSG00000224368.1,ENSG00000222231.1,ENSG00000278720.1,ENSG00000272380.1,ENSG00000212230.1,ENSG00000223096.1
TCGA-SARC	54678	211	50727	2180	slateblue3	33	4	ENSG00000274154.1,ENSG00000251722.1,ENSG00000261580.1,ENSG00000255211.1
TCGA-SARC	54678	211	50727	2180	rosybrown4	41	1	ENSG00000269651.1
TCGA-SARC	54678	211	50727	2180	sienna	53	2	ENSG00000201140.1,ENSG00000232058.1
TCGA-SARC	54678	211	50727	2180	tan4	129	11	ENSG00000253025.1,ENSG00000251865.1,ENSG00000250973.1,ENSG00000261811.1,ENSG00000207255.1,ENSG00000199640.1,ENSG00000207862.1,ENSG00000238698.1,ENSG00000248467.1,ENSG00000207931.1,ENSG00000206849.1
TCGA-SARC	54678	211	50727	2180	pink2	84	5	ENSG00000225012.4,ENSG00000236185.1,ENSG00000221411.1,ENSG00000270118.1,ENSG00000234247.1
TCGA-SARC	54678	211	50727	2180	cornsilk2	34	1	ENSG00000249634.1
TCGA-SARC	54678	211	50727	2180	whitesmoke	85	3	ENSG00000261233.2,ENSG00000207785.1,ENSG00000174460.3
TCGA-SARC	54678	211	50727	2180	lightpink3	174	7	ENSG00000109158.9,ENSG00000252692.1,ENSG00000221371.1,ENSG00000274730.1,ENSG00000227068.1,ENSG00000222870.1,ENSG00000223800.1
TCGA-SARC	54678	211	50727	2180	orangered	110	5	ENSG00000249005.3,ENSG00000212229.1,ENSG00000202044.1,ENSG00000251770.1,ENSG00000130561.15
TCGA-SARC	54678	211	50727	2180	pink4	156	7	ENSG00000270930.1,ENSG00000200764.1,ENSG00000175018.11,ENSG00000202254.1,ENSG00000279002.1,ENSG00000256473.1,ENSG00000224630.2
TCGA-SARC	54678	211	50727	2180	lightcoral	208	12	ENSG00000251345.2,ENSG00000228450.2,ENSG00000248958.2,ENSG00000166748.11,ENSG00000233703.1,ENSG00000258776.1,ENSG00000258064.1,ENSG00000224204.1,ENSG00000251647.2,ENSG00000231671.1,ENSG00000266151.1,ENSG00000207511.1
TCGA-SARC	54678	211	50727	2180	skyblue2	236	10	ENSG00000238441.1,ENSG00000261405.2,ENSG00000258052.1,ENSG00000202023.1,ENSG00000275614.1,ENSG00000235190.1,ENSG00000200471.1,ENSG00000221240.1,ENSG00000214643.5,ENSG00000257986.1
TCGA-SARC	54678	211	50727	2180	turquoise	3352	0
TCGA-SARC	54678	211	50727	2180	blueviolet	141	18	ENSG00000238367.1,ENSG00000199395.1,ENSG00000277919.1,ENSG00000280021.1,ENSG00000240151.3,ENSG00000206671.1,ENSG00000248156.2,ENSG00000230820.2,ENSG00000276094.1,ENSG00000251401.2,ENSG00000259029.1,ENSG00000249380.1,ENSG00000261689.1,ENSG00000263788.1,ENSG00000238493.1,ENSG00000252108.1,ENSG00000275776.1,ENSG00000255543.1
TCGA-SARC	54678	211	50727	2180	coral4	114	5	ENSG00000254889.1,ENSG00000230009.1,ENSG00000212248.1,ENSG00000216075.1,ENSG00000207289.1
TCGA-SARC	54678	211	50727	2180	coral	163	7	ENSG00000225516.5,ENSG00000237802.5,ENSG00000234803.6,ENSG00000225560.5,ENSG00000199315.1,ENSG00000230066.4,ENSG00000274196.3
TCGA-SARC	54678	211	50727	2180	cornsilk	60	3	ENSG00000227434.2,ENSG00000243059.3,ENSG00000199920.1
TCGA-SARC	54678	211	50727	2180	lavenderblush	92	4	ENSG00000251147.1,ENSG00000207157.1,ENSG00000249698.1,ENSG00000238443.1
TCGA-SARC	54678	211	50727	2180	deeppink1	101	4	ENSG00000278657.1,ENSG00000224231.1,ENSG00000249998.1,ENSG00000220586.1
TCGA-SARC	54678	211	50727	2180	royalblue2	67	9	ENSG00000222122.1,ENSG00000234888.1,ENSG00000266204.1,ENSG00000222979.1,ENSG00000201324.1,ENSG00000231538.1,ENSG00000238764.1,ENSG00000232475.1,ENSG00000199354.1
TCGA-SARC	54678	211	50727	2180	indianred1	78	3	ENSG00000272679.1,ENSG00000202449.1,ENSG00000200213.1
TCGA-SARC	54678	211	50727	2180	mediumpurple	106	4	ENSG00000276647.1,ENSG00000265251.1,ENSG00000147724.10,ENSG00000237844.1
TCGA-SARC	54678	211	50727	2180	darkgoldenrod3	47	4	ENSG00000202499.1,ENSG00000280263.1,ENSG00000201966.1,ENSG00000271175.1
TCGA-SARC	54678	211	50727	2180	skyblue	396	18	ENSG00000257242.5,ENSG00000238162.1,ENSG00000264660.2,ENSG00000279948.1,ENSG00000275198.1,ENSG00000280881.1,ENSG00000236461.1,ENSG00000222755.1,ENSG00000230607.3,ENSG00000279965.1,ENSG00000275174.1,ENSG00000281196.1,ENSG00000261033.1,ENSG00000273123.1,ENSG00000261695.1,ENSG00000254852.7,ENSG00000233098.7,ENSG00000254609.1
TCGA-SARC	54678	211	50727	2180	antiquewhite2	162	7	ENSG00000263458.1,ENSG00000278685.3,ENSG00000248237.2,ENSG00000206867.1,ENSG00000253826.1,ENSG00000207341.1,ENSG00000249305.1
TCGA-SARC	54678	211	50727	2180	linen	38	1	ENSG00000229425.1
TCGA-SARC	54678	211	50727	2180	plum4	133	10	ENSG00000263763.1,ENSG00000263400.5,ENSG00000261181.1,ENSG00000223383.1,ENSG00000264016.2,ENSG00000240813.2,ENSG00000274837.1,ENSG00000221028.1,ENSG00000199884.1,ENSG00000233751.1
TCGA-SARC	54678	211	50727	2180	royalblue3	94	5	ENSG00000178971.12,ENSG00000207728.1,ENSG00000225221.1,ENSG00000206690.1,ENSG00000199812.1
TCGA-SARC	54678	211	50727	2180	red1	42	3	ENSG00000265794.4,ENSG00000271629.1,ENSG00000235451.1
TCGA-SARC	54678	211	50727	2180	darkolivegreen2	147	6	ENSG00000202350.1,ENSG00000241599.1,ENSG00000251840.1,ENSG00000263735.1,ENSG00000201442.2,ENSG00000201392.1
TCGA-SARC	54678	211	50727	2180	lightcyan	568	1	ENSG00000129810.13
TCGA-SARC	54678	211	50727	2180	palevioletred3	275	0
TCGA-SARC	54678	211	50727	2180	brown1	102	4	ENSG00000207758.1,ENSG00000262171.1,ENSG00000242065.3,ENSG00000248921.1
TCGA-SARC	54678	211	50727	2180	lavender	63	9	ENSG00000251763.1,ENSG00000238705.1,ENSG00000185319.5,ENSG00000229907.3,ENSG00000238761.1,ENSG00000222118.1,ENSG00000220505.2,ENSG00000271677.1,ENSG00000275664.1
TCGA-SARC	54678	211	50727	2180	lightsteelblue1	313	14	ENSG00000226869.5,ENSG00000206716.1,ENSG00000225189.1,ENSG00000234548.4,ENSG00000250231.1,ENSG00000264733.1,ENSG00000242911.1,ENSG00000276759.2,ENSG00000221348.1,ENSG00000252199.1,ENSG00000235014.1,ENSG00000253474.1,ENSG00000250200.1,ENSG00000228438.1
TCGA-SARC	54678	211	50727	2180	brown	2571	4	ENSG00000149596.6,ENSG00000163431.12,ENSG00000133392.15,ENSG00000159176.12
TCGA-SARC	54678	211	50727	2180	saddlebrown	395	0
TCGA-SARC	54678	211	50727	2180	firebrick	77	4	ENSG00000232350.1,ENSG00000251712.2,ENSG00000230245.2,ENSG00000254830.1
TCGA-SARC	54678	211	50727	2180	darkred	445	20	ENSG00000273402.1,ENSG00000232028.1,ENSG00000273064.1,ENSG00000261136.1,ENSG00000279529.1,ENSG00000248775.1,ENSG00000273520.3,ENSG00000252273.1,ENSG00000262384.1,ENSG00000222329.1,ENSG00000224436.1,ENSG00000233126.3,ENSG00000278876.1,ENSG00000274297.1,ENSG00000271427.1,ENSG00000212160.1,ENSG00000271855.1,ENSG00000259377.1,ENSG00000270040.1,ENSG00000184786.5
TCGA-SARC	54678	211	50727	2180	skyblue3	320	14	ENSG00000138472.9,ENSG00000263412.1,ENSG00000272948.2,ENSG00000273289.1,ENSG00000277383.1,ENSG00000276957.1,ENSG00000258035.1,ENSG00000261146.1,ENSG00000252094.1,ENSG00000276058.1,ENSG00000265683.1,ENSG00000272662.1,ENSG00000272953.1,ENSG00000235145.2
TCGA-SARC	54678	211	50727	2180	floralwhite	306	13	ENSG00000143839.13,ENSG00000277739.1,ENSG00000210112.1,ENSG00000201742.1,ENSG00000255483.1,ENSG00000183791.4,ENSG00000230052.1,ENSG00000221393.1,ENSG00000275387.1,ENSG00000206787.1,ENSG00000281602.1,ENSG00000252459.1,ENSG00000212146.1
TCGA-SARC	54678	211	50727	2180	salmon	716	32	ENSG00000164175.13,ENSG00000235523.1,ENSG00000231755.1,ENSG00000215456.5,ENSG00000201766.1,ENSG00000108849.6,ENSG00000265060.1,ENSG00000107165.11,ENSG00000163331.9,ENSG00000264486.1,ENSG00000262222.1,ENSG00000188668.4,ENSG00000279297.1,ENSG00000196893.3,ENSG00000259720.1,ENSG00000268020.3,ENSG00000169393.7,ENSG00000134160.12,ENSG00000268621.4,ENSG00000238669.1,ENSG00000262732.1,ENSG00000077498.8,…
TCGA-SARC	54678	211	50727	2180	tan2	69	5	ENSG00000199780.1,ENSG00000267085.1,ENSG00000161634.10,ENSG00000102891.3,ENSG00000251048.1
TCGA-SARC	54678	211	50727	2180	lightyellow	495	22	ENSG00000166863.10,ENSG00000113196.2,ENSG00000255672.1,ENSG00000116147.15,ENSG00000179902.11,ENSG00000182938.4,ENSG00000225960.1,ENSG00000169876.12,ENSG00000120937.8,ENSG00000172689.1,ENSG00000090402.6,ENSG00000163295.4,ENSG00000091138.11,ENSG00000198183.10,ENSG00000174992.7,ENSG00000186231.15,ENSG00000235160.1,ENSG00000114113.5,ENSG00000110244.6,ENSG00000118194.17,ENSG00000119973.4,ENSG000002542…
TCGA-SARC	54678	211	50727	2180	plum2	284	12	ENSG00000137648.15,ENSG00000162896.5,ENSG00000106541.10,ENSG00000189377.7,ENSG00000173467.7,ENSG00000267795.4,ENSG00000105523.3,ENSG00000125999.9,ENSG00000196188.9,ENSG00000115386.5,ENSG00000198643.5,ENSG00000124664.9
TCGA-SARC	54678	211	50727	2180	indianred4	205	9	ENSG00000240045.1,ENSG00000092054.12,ENSG00000159173.17,ENSG00000120729.8,ENSG00000182676.4,ENSG00000197893.12,ENSG00000170807.11,ENSG00000181418.7,ENSG00000185105.4
TCGA-SARC	54678	211	50727	2180	paleturquoise4	67	3	ENSG00000169800.12,ENSG00000109061.9,ENSG00000086967.9
TCGA-SARC	54678	211	50727	2180	salmon4	279	12	ENSG00000265041.1,ENSG00000147761.7,ENSG00000147613.6,ENSG00000089199.8,ENSG00000260887.2,ENSG00000182974.3,ENSG00000227061.1,ENSG00000118972.1,ENSG00000152093.6,ENSG00000147256.9,ENSG00000267465.5,ENSG00000281113.1
TCGA-SARC	54678	211	50727	2180	orange3	51	2	ENSG00000151655.16,ENSG00000224516.4
TCGA-SARC	54678	211	50727	2180	palevioletred2	175	10	ENSG00000230934.1,ENSG00000199492.1,ENSG00000222941.2,ENSG00000255749.1,ENSG00000121335.11,ENSG00000234812.1,ENSG00000238830.1,ENSG00000212374.1,ENSG00000206947.1,ENSG00000232418.1
TCGA-SARC	54678	211	50727	2180	lightcyan1	313	14	ENSG00000172554.10,ENSG00000237293.1,ENSG00000236665.1,ENSG00000223530.1,ENSG00000226954.1,ENSG00000162572.18,ENSG00000232903.2,ENSG00000266255.1,ENSG00000235403.1,ENSG00000274977.1,ENSG00000225122.1,ENSG00000200495.1,ENSG00000226917.4,ENSG00000274755.1
TCGA-SARC	54678	211	50727	2180	pink	830	37	ENSG00000256708.1,ENSG00000254801.1,ENSG00000169594.11,ENSG00000280398.1,ENSG00000250822.1,ENSG00000255251.1,ENSG00000224617.1,ENSG00000260034.1,ENSG00000220326.2,ENSG00000248597.1,ENSG00000277508.1,ENSG00000279411.1,ENSG00000278887.1,ENSG00000237371.1,ENSG00000242561.1,ENSG00000236615.1,ENSG00000277277.2,ENSG00000279011.1,ENSG00000250946.2,ENSG00000175336.9,ENSG00000184571.12,ENSG00000272445.1,E…
TCGA-SARC	54678	211	50727	2180	honeydew1	247	11	ENSG00000279754.1,ENSG00000102921.6,ENSG00000275429.1,ENSG00000215378.3,ENSG00000251956.1,ENSG00000207026.1,ENSG00000084463.6,ENSG00000180772.6,ENSG00000182070.4,ENSG00000221065.1,ENSG00000274647.1
TCGA-SARC	54678	211	50727	2180	powderblue	98	4	ENSG00000179615.1,ENSG00000201954.1,ENSG00000205329.1,ENSG00000258921.1
TCGA-SARC	54678	211	50727	2180	darkgreen	440	20	ENSG00000264689.1,ENSG00000213355.3,ENSG00000258681.1,ENSG00000228506.1,ENSG00000179363.6,ENSG00000249452.2,ENSG00000220745.2,ENSG00000252607.1,ENSG00000213079.8,ENSG00000146476.9,ENSG00000279920.1,ENSG00000276782.1,ENSG00000199303.1,ENSG00000234956.4,ENSG00000258631.2,ENSG00000264297.2,ENSG00000229922.4,ENSG00000249317.1,ENSG00000266564.1,ENSG00000181588.16
TCGA-SARC	54678	211	50727	2180	orange	415	18	ENSG00000188647.11,ENSG00000224681.1,ENSG00000136052.8,ENSG00000120837.6,ENSG00000198887.8,ENSG00000222592.1,ENSG00000207300.1,ENSG00000013503.8,ENSG00000257545.3,ENSG00000237256.1,ENSG00000207495.1,ENSG00000253275.1,ENSG00000266017.1,ENSG00000252988.1,ENSG00000201542.1,ENSG00000199415.1,ENSG00000232815.1,ENSG00000232487.1
TCGA-SARC	54678	211	50727	2180	tan	719	32	ENSG00000277399.3,ENSG00000252486.1,ENSG00000253568.1,ENSG00000235227.1,ENSG00000229384.2,ENSG00000222950.1,ENSG00000092377.12,ENSG00000249606.1,ENSG00000232843.2,ENSG00000233807.1,ENSG00000228610.1,ENSG00000212560.1,ENSG00000231902.1,ENSG00000174417.2,ENSG00000222496.1,ENSG00000225386.1,ENSG00000188321.12,ENSG00000165164.11,ENSG00000253367.1,ENSG00000270924.1,ENSG00000224151.1,ENSG00000267471.1,…
TCGA-SARC	54678	211	50727	2180	cyan	666	30	ENSG00000163273.3,ENSG00000281881.1,ENSG00000273964.1,ENSG00000255191.1,ENSG00000214319.2,ENSG00000263433.1,ENSG00000112936.17,ENSG00000226930.1,ENSG00000175497.15,ENSG00000266736.1,ENSG00000007062.10,ENSG00000088926.12,ENSG00000166510.12,ENSG00000255819.5,ENSG00000104368.16,ENSG00000157404.14,ENSG00000278381.1,ENSG00000248120.1,ENSG00000265423.1,ENSG00000265646.2,ENSG00000176956.11,ENSG000002662…
TCGA-SARC	54678	211	50727	2180	grey60	518	23	ENSG00000242444.3,ENSG00000222468.1,ENSG00000234197.1,ENSG00000274006.1,ENSG00000138834.11,ENSG00000169789.9,ENSG00000225535.5,ENSG00000229478.1,ENSG00000231949.1,ENSG00000242650.3,ENSG00000278674.1,ENSG00000252816.1,ENSG00000225574.1,ENSG00000175832.11,ENSG00000228528.1,ENSG00000147571.4,ENSG00000277519.1,ENSG00000248199.1,ENSG00000183304.9,ENSG00000280607.1,ENSG00000225174.1,ENSG00000261207.1,E…
TCGA-SARC	54678	211	50727	2180	darkmagenta	368	16	ENSG00000229531.4,ENSG00000236318.1,ENSG00000270544.1,ENSG00000182077.9,ENSG00000221017.1,ENSG00000271171.1,ENSG00000233408.1,ENSG00000207649.2,ENSG00000231478.1,ENSG00000265596.1,ENSG00000222457.1,ENSG00000275827.1,ENSG00000230704.1,ENSG00000202471.1,ENSG00000233843.1,ENSG00000269037.1
TCGA-SARC	54678	211	50727	2180	mediumorchid4	82	3	ENSG00000252288.1,ENSG00000261122.5,ENSG00000250501.2
TCGA-SARC	54678	211	50727	2180	skyblue1	229	10	ENSG00000250522.1,ENSG00000248242.1,ENSG00000243968.2,ENSG00000259048.1,ENSG00000267667.1,ENSG00000251635.1,ENSG00000236612.1,ENSG00000277208.1,ENSG00000244302.1,ENSG00000250922.1
TCGA-SARC	54678	211	50727	2180	coral3	159	7	ENSG00000178473.6,ENSG00000223591.4,ENSG00000163440.9,ENSG00000159182.4,ENSG00000187021.13,ENSG00000236284.1,ENSG00000233454.1
TCGA-SARC	54678	211	50727	2180	darkseagreen	61	10	ENSG00000234288.1,ENSG00000200800.1,ENSG00000252449.1,ENSG00000224524.1,ENSG00000253097.1,ENSG00000277613.1,ENSG00000230973.1,ENSG00000277213.1,ENSG00000261316.1,ENSG00000277608.1
TCGA-SARC	54678	211	50727	2180	magenta3	123	11	ENSG00000259822.2,ENSG00000239986.2,ENSG00000222626.1,ENSG00000265193.1,ENSG00000276562.1,ENSG00000201153.1,ENSG00000206854.1,ENSG00000279780.1,ENSG00000207225.1,ENSG00000202388.1,ENSG00000225508.1
TCGA-SARC	54678	211	50727	2180	plum	226	23	ENSG00000252352.1,ENSG00000250074.1,ENSG00000275231.1,ENSG00000205718.7,ENSG00000236261.1,ENSG00000252718.1,ENSG00000263390.1,ENSG00000252784.1,ENSG00000251137.1,ENSG00000197364.6,ENSG00000200891.1,ENSG00000212270.1,ENSG00000276202.1,ENSG00000252710.1,ENSG00000207990.2,ENSG00000229713.1,ENSG00000201436.1,ENSG00000252597.1,ENSG00000260574.1,ENSG00000199474.1,ENSG00000266180.1,ENSG00000204555.2,ENS…
TCGA-SARC	54678	211	50727	2180	brown2	198	9	ENSG00000236825.2,ENSG00000252063.1,ENSG00000231491.2,ENSG00000268182.4,ENSG00000211532.1,ENSG00000253103.1,ENSG00000224192.2,ENSG00000207799.1,ENSG00000254715.3
TCGA-SARC	54678	211	50727	2180	sienna3	360	16	ENSG00000250448.1,ENSG00000277352.1,ENSG00000207820.1,ENSG00000216060.1,ENSG00000274052.1,ENSG00000259849.1,ENSG00000241721.1,ENSG00000201583.1,ENSG00000237378.2,ENSG00000187772.6,ENSG00000200336.1,ENSG00000130876.10,ENSG00000274458.1,ENSG00000258616.4,ENSG00000257171.2,ENSG00000226694.2
TCGA-SARC	54678	211	50727	2180	darkgrey	431	19	ENSG00000188438.4,ENSG00000215478.7,ENSG00000243709.1,ENSG00000132677.11,ENSG00000166917.8,ENSG00000261747.3,ENSG00000251897.1,ENSG00000231754.1,ENSG00000260897.1,ENSG00000259117.1,ENSG00000126266.3,ENSG00000170890.12,ENSG00000239921.2,ENSG00000123999.4,ENSG00000280989.1,ENSG00000135409.9,ENSG00000278961.1,ENSG00000234387.1,ENSG00000223566.1
TCGA-SARC	54678	211	50727	2180	violet	377	17	ENSG00000281608.1,ENSG00000250411.1,ENSG00000249365.1,ENSG00000223158.1,ENSG00000226673.1,ENSG00000234426.1,ENSG00000246228.5,ENSG00000172342.5,ENSG00000172294.7,ENSG00000188120.13,ENSG00000232419.1,ENSG00000260362.1,ENSG00000220267.1,ENSG00000224194.1,ENSG00000205916.9,ENSG00000280089.1,ENSG00000231764.7
TCGA-SARC	54678	211	50727	2180	lightskyblue4	105	4	ENSG00000107187.14,ENSG00000188101.5,ENSG00000260983.1,ENSG00000153266.11
TCGA-SARC	54678	211	50727	2180	mediumpurple2	223	15	ENSG00000278317.1,ENSG00000203335.4,ENSG00000125492.8,ENSG00000170178.6,ENSG00000223128.1,ENSG00000183337.15,ENSG00000275976.3,ENSG00000196990.7,ENSG00000222624.1,ENSG00000109851.6,ENSG00000268886.1,ENSG00000252765.1,ENSG00000279784.1,ENSG00000253090.2,ENSG00000201658.1
TCGA-SARC	54678	211	50727	2180	darkturquoise	434	0
TCGA-SARC	54678	211	50727	2180	mediumpurple4	159	0
TCGA-SARC	54678	211	50727	2180	antiquewhite1	117	8	ENSG00000167754.11,ENSG00000137440.4,ENSG00000213916.2,ENSG00000221238.1,ENSG00000274100.1,ENSG00000230609.1,ENSG00000260399.1,ENSG00000225582.1
TCGA-SARC	54678	211	50727	2180	darkorange2	304	18	ENSG00000223729.1,ENSG00000271739.1,ENSG00000222240.1,ENSG00000130701.3,ENSG00000184697.6,ENSG00000200161.1,ENSG00000264583.1,ENSG00000197353.3,ENSG00000232263.1,ENSG00000277340.1,ENSG00000165215.6,ENSG00000277516.1,ENSG00000201260.1,ENSG00000268307.1,ENSG00000237175.1,ENSG00000163141.17,ENSG00000201415.1,ENSG00000161905.11
TCGA-SARC	54678	211	50727	2180	blue	2585	118	ENSG00000176231.1,ENSG00000222376.1,ENSG00000279173.1,ENSG00000279842.1,ENSG00000162188.5,ENSG00000206929.1,ENSG00000254537.1,ENSG00000241180.1,ENSG00000213022.5,ENSG00000236907.1,ENSG00000237247.5,ENSG00000101180.14,ENSG00000258567.1,ENSG00000277509.1,ENSG00000232396.2,ENSG00000206721.1,ENSG00000254841.1,ENSG00000203781.4,ENSG00000200552.1,ENSG00000234652.1,ENSG00000259981.1,ENSG00000200619.1,EN…
TCGA-SARC	54678	211	50727	2180	royalblue	471	28	ENSG00000274347.1,ENSG00000207275.1,ENSG00000265682.1,ENSG00000222520.1,ENSG00000278587.1,ENSG00000187701.3,ENSG00000238788.1,ENSG00000274282.1,ENSG00000232069.1,ENSG00000207130.1,ENSG00000185926.1,ENSG00000234442.2,ENSG00000278204.1,ENSG00000241604.3,ENSG00000252807.1,ENSG00000252284.1,ENSG00000200310.1,ENSG00000264069.2,ENSG00000236748.1,ENSG00000201312.1,ENSG00000251987.1,ENSG00000212564.1,ENS…
TCGA-SARC	54678	211	50727	2180	lavenderblush1	121	5	ENSG00000276282.1,ENSG00000074621.12,ENSG00000259593.1,ENSG00000266105.1,ENSG00000117507.4
TCGA-SARC	54678	211	50727	2180	sienna2	112	5	ENSG00000275733.1,ENSG00000231966.1,ENSG00000159455.8,ENSG00000233652.1,ENSG00000231293.1
TCGA-SARC	54678	211	50727	2180	brown3	75	4	ENSG00000231605.4,ENSG00000251924.1,ENSG00000270242.1,ENSG00000006116.3
TCGA-SARC	54678	211	50727	2180	yellow3	158	7	ENSG00000232121.1,ENSG00000173214.5,ENSG00000257995.1,ENSG00000257325.1,ENSG00000266016.2,ENSG00000270778.1,ENSG00000227270.1
TCGA-SARC	54678	211	50727	2180	lavenderblush3	253	11	ENSG00000224879.1,ENSG00000259734.1,ENSG00000254803.1,ENSG00000259247.1,ENSG00000235981.2,ENSG00000264747.1,ENSG00000275906.1,ENSG00000257016.1,ENSG00000277171.1,ENSG00000212149.1,ENSG00000233842.1
TCGA-SARC	54678	211	50727	2180	coral2	243	22	ENSG00000276639.1,ENSG00000267492.1,ENSG00000268223.2,ENSG00000255215.1,ENSG00000254015.1,ENSG00000200393.1,ENSG00000238943.1,ENSG00000252574.2,ENSG00000200738.1,ENSG00000212604.1,ENSG00000186579.2,ENSG00000252633.1,ENSG00000207810.1,ENSG00000255116.2,ENSG00000261196.1,ENSG00000271671.1,ENSG00000255217.1,ENSG00000271036.1,ENSG00000251967.1,ENSG00000200774.1,ENSG00000270965.1,ENSG00000226087.1
TCGA-SARC	54678	211	50727	2180	steelblue	394	18	ENSG00000280438.1,ENSG00000241484.8,ENSG00000215236.3,ENSG00000234810.1,ENSG00000248807.1,ENSG00000252162.1,ENSG00000268209.1,ENSG00000177693.3,ENSG00000257528.1,ENSG00000240542.3,ENSG00000174527.8,ENSG00000236341.1,ENSG00000239886.4,ENSG00000276592.1,ENSG00000251857.1,ENSG00000241241.1,ENSG00000253472.1,ENSG00000198443.6
TCGA-SARC	54678	211	50727	2180	deeppink2	75	4	ENSG00000237616.1,ENSG00000238697.1,ENSG00000275933.1,ENSG00000172297.7
TCGA-SARC	54678	211	50727	2180	yellow4	231	10	ENSG00000224144.1,ENSG00000136488.13,ENSG00000264788.1,ENSG00000226818.1,ENSG00000250920.1,ENSG00000202468.1,ENSG00000258278.1,ENSG00000248588.1,ENSG00000230173.1,ENSG00000255411.1
TCGA-SARC	54678	211	50727	2180	firebrick2	104	4	ENSG00000261365.1,ENSG00000234749.5,ENSG00000255183.1,ENSG00000147689.15
TCGA-SARC	54678	211	50727	2180	green2	62	2	ENSG00000254723.1,ENSG00000222644.1
TCGA-SARC	54678	211	50727	2180	darkslateblue	288	13	ENSG00000226759.6,ENSG00000223581.1,ENSG00000236253.6,ENSG00000248968.1,ENSG00000181333.11,ENSG00000137392.8,ENSG00000169427.5,ENSG00000276975.1,ENSG00000236473.1,ENSG00000255605.1,ENSG00000162377.5,ENSG00000220908.2,ENSG00000108417.3
TCGA-SARC	54678	211	50727	2180	deepskyblue	43	1	ENSG00000258193.1
TCGA-SARC	54678	211	50727	2180	lightgoldenrodyellow	37	2	ENSG00000280364.1,ENSG00000237553.1
TCGA-SARC	54678	211	50727	2180	navajowhite3	86	3	ENSG00000258975.1,ENSG00000265859.1,ENSG00000273788.1
TCGA-SARC	54678	211	50727	2180	mistyrose3	39	2	ENSG00000276039.1,ENSG00000223782.1
TCGA-SARC	54678	211	50727	2180	khaki4	36	1	ENSG00000196248.4
TCGA-SARC	54678	211	50727	2180	burlywood	45	5	ENSG00000216649.3,ENSG00000249686.1,ENSG00000199368.1,ENSG00000250750.1,ENSG00000252508.1
TCGA-SARC	54678	211	50727	2180	thistle1	280	12	ENSG00000276871.1,ENSG00000239590.1,ENSG00000114757.17,ENSG00000264340.1,ENSG00000220514.1,ENSG00000281325.1,ENSG00000197233.7,ENSG00000235334.1,ENSG00000242246.2,ENSG00000240973.1,ENSG00000237235.2,ENSG00000207115.1
TCGA-SARC	54678	211	50727	2180	orangered3	224	10	ENSG00000204915.3,ENSG00000253114.2,ENSG00000251291.1,ENSG00000224640.1,ENSG00000147160.8,ENSG00000260847.1,ENSG00000257522.4,ENSG00000252980.1,ENSG00000270962.1,ENSG00000237534.1
TCGA-SARC	54678	211	50727	2180	coral1	246	11	ENSG00000274028.1,ENSG00000229990.3,ENSG00000199224.1,ENSG00000124882.3,ENSG00000237048.2,ENSG00000260809.1,ENSG00000214216.9,ENSG00000240476.1,ENSG00000231023.5,ENSG00000167419.9,ENSG00000198211.8
TCGA-SARC	54678	211	50727	2180	navajowhite2	271	12	ENSG00000224943.1,ENSG00000237527.1,ENSG00000215037.2,ENSG00000264295.1,ENSG00000227802.1,ENSG00000275670.1,ENSG00000264634.1,ENSG00000255527.1,ENSG00000250405.2,ENSG00000206901.1,ENSG00000206950.1,ENSG00000278184.1
TCGA-SARC	54678	211	50727	2180	paleturquoise	383	0
TCGA-SARC	54678	211	50727	2180	blue4	139	6	ENSG00000223985.1,ENSG00000172457.5,ENSG00000254637.1,ENSG00000182783.4,ENSG00000254940.1,ENSG00000250657.1
TCGA-SARC	54678	211	50727	2180	darkseagreen4	246	11	ENSG00000227249.1,ENSG00000244342.4,ENSG00000237873.1,ENSG00000237427.1,ENSG00000258786.1,ENSG00000249176.1,ENSG00000215286.3,ENSG00000277870.3,ENSG00000200763.1,ENSG00000182824.7,ENSG00000258894.1
TCGA-SARC	54678	211	50727	2180	firebrick4	203	9	ENSG00000223881.1,ENSG00000264334.1,ENSG00000265843.2,ENSG00000230840.1,ENSG00000260094.1,ENSG00000267125.2,ENSG00000249169.1,ENSG00000271395.1,ENSG00000248685.4
TCGA-SARC	54678	211	50727	2180	magenta	818	37	ENSG00000164299.6,ENSG00000144010.8,ENSG00000231442.3,ENSG00000240902.1,ENSG00000214132.4,ENSG00000236446.3,ENSG00000222030.1,ENSG00000201708.1,ENSG00000164113.9,ENSG00000224795.1,ENSG00000257925.1,ENSG00000176979.11,ENSG00000203989.3,ENSG00000189052.6,ENSG00000258073.1,ENSG00000121570.11,ENSG00000152086.8,ENSG00000176988.7,ENSG00000233359.1,ENSG00000252934.1,ENSG00000252104.1,ENSG00000237057.2,E…
TCGA-SARC	54678	211	50727	2180	skyblue4	158	7	ENSG00000266478.1,ENSG00000203601.3,ENSG00000257062.5,ENSG00000233571.1,ENSG00000235778.1,ENSG00000257356.2,ENSG00000255505.1
TCGA-SARC	54678	211	50727	2180	chocolate1	35	2	ENSG00000233378.1,ENSG00000213578.5
TCGA-SARC	54678	211	50727	2180	salmon1	128	5	ENSG00000259906.1,ENSG00000253733.3,ENSG00000262271.1,ENSG00000228819.1,ENSG00000273974.1
TCGA-SARC	54678	211	50727	2180	oldlace	33	1	ENSG00000233340.1
TCGA-SARC	54678	211	50727	2180	slateblue	113	5	ENSG00000225522.2,ENSG00000280251.1,ENSG00000202193.1,ENSG00000189030.9,ENSG00000230324.1
TCGA-SARC	54678	211	50727	2180	sienna1	84	3	ENSG00000268714.3,ENSG00000207580.1,ENSG00000202275.1
TCGA-SARC	54678	211	50727	2180	thistle3	188	8	ENSG00000224955.1,ENSG00000230276.2,ENSG00000250993.1,ENSG00000224815.3,ENSG00000221255.1,ENSG00000232717.1,ENSG00000250715.1,ENSG00000222004.6
TCGA-SARC	54678	211	50727	2180	mistyrose	114	2	ENSG00000165682.13,ENSG00000182631.6
TCGA-SARC	54678	211	50727	2180	moccasin	93	4	ENSG00000231603.1,ENSG00000264979.1,ENSG00000206072.11,ENSG00000233008.4
TCGA-SARC	54678	211	50727	2180	firebrick3	147	6	ENSG00000124812.13,ENSG00000186124.3,ENSG00000265061.1,ENSG00000234813.1,ENSG00000199409.1,ENSG00000225674.1
TCGA-SARC	54678	211	50727	2180	mediumorchid3	50	6	ENSG00000260739.1,ENSG00000238785.1,ENSG00000206858.1,ENSG00000200379.1,ENSG00000223997.1,ENSG00000211928.1
TCGA-SARC	54678	211	50727	2180	orangered4	318	14	ENSG00000253028.1,ENSG00000254798.1,ENSG00000265180.1,ENSG00000251923.1,ENSG00000236786.1,ENSG00000233803.7,ENSG00000236424.6,ENSG00000222921.1,ENSG00000226839.1,ENSG00000274274.1,ENSG00000238074.4,ENSG00000212610.2,ENSG00000255863.2,ENSG00000228927.8
TCGA-SARC	54678	211	50727	2180	bisque4	293	37	ENSG00000199626.1,ENSG00000202293.1,ENSG00000271074.1,ENSG00000228134.1,ENSG00000207979.1,ENSG00000257915.1,ENSG00000230132.1,ENSG00000254848.1,ENSG00000238382.1,ENSG00000200860.1,ENSG00000223417.7,ENSG00000212156.1,ENSG00000259266.1,ENSG00000252429.2,ENSG00000251776.1,ENSG00000252457.1,ENSG00000201288.1,ENSG00000251707.2,ENSG00000250830.1,ENSG00000201009.1,ENSG00000200897.1,ENSG00000271421.1,ENS…
TCGA-SARC	54678	211	50727	2180	darkorange	415	31	ENSG00000199595.1,ENSG00000238302.1,ENSG00000238694.1,ENSG00000212620.1,ENSG00000212377.1,ENSG00000266243.1,ENSG00000226998.1,ENSG00000206536.1,ENSG00000258797.2,ENSG00000270912.1,ENSG00000200822.1,ENSG00000248195.1,ENSG00000270976.1,ENSG00000200283.1,ENSG00000202027.1,ENSG00000200857.1,ENSG00000236131.1,ENSG00000226867.1,ENSG00000221548.1,ENSG00000276428.1,ENSG00000264054.1,ENSG00000207222.1,ENS…
TCGA-SARC	54678	211	50727	2180	mediumpurple1	151	6	ENSG00000201620.1,ENSG00000212290.1,ENSG00000201282.1,ENSG00000225276.1,ENSG00000226238.1,ENSG00000254564.1
TCGA-SARC	54678	211	50727	2180	greenyellow	789	39	ENSG00000207474.1,ENSG00000265368.1,ENSG00000149133.1,ENSG00000222784.1,ENSG00000235312.1,ENSG00000206709.1,ENSG00000252117.1,ENSG00000241257.1,ENSG00000251236.1,ENSG00000207182.1,ENSG00000274572.1,ENSG00000261290.1,ENSG00000250339.2,ENSG00000271606.1,ENSG00000207970.2,ENSG00000222693.1,ENSG00000206714.1,ENSG00000206999.1,ENSG00000227125.1,ENSG00000255196.1,ENSG00000239464.3,ENSG00000230682.1,ENS…
TCGA-SARC	54678	211	50727	2180	red	931	90	ENSG00000231582.2,ENSG00000250494.1,ENSG00000200331.1,ENSG00000207866.1,ENSG00000212608.1,ENSG00000206104.2,ENSG00000202265.1,ENSG00000217878.2,ENSG00000207705.1,ENSG00000250150.1,ENSG00000212249.2,ENSG00000251719.1,ENSG00000252998.1,ENSG00000251312.2,ENSG00000254161.1,ENSG00000211680.2,ENSG00000224620.2,ENSG00000221703.1,ENSG00000239081.1,ENSG00000248134.1,ENSG00000238628.1,ENSG00000271291.1,ENS…
TCGA-SARC	54678	211	50727	2180	mediumpurple3	314	40	ENSG00000237860.1,ENSG00000206782.1,ENSG00000207261.1,ENSG00000280317.1,ENSG00000239438.1,ENSG00000251830.1,ENSG00000238270.1,ENSG00000200267.1,ENSG00000238616.1,ENSG00000221455.2,ENSG00000234143.1,ENSG00000252852.1,ENSG00000254930.1,ENSG00000206801.1,ENSG00000275071.1,ENSG00000224719.1,ENSG00000273589.1,ENSG00000227607.2,ENSG00000253074.1,ENSG00000221031.1,ENSG00000200431.1,ENSG00000202183.1,ENS…
TCGA-SARC	54678	211	50727	2180	midnightblue	570	107	ENSG00000222546.1,ENSG00000202195.1,ENSG00000255814.1,ENSG00000278159.1,ENSG00000230471.1,ENSG00000227679.1,ENSG00000265114.1,ENSG00000252635.1,ENSG00000201604.1,ENSG00000252151.1,ENSG00000249865.1,ENSG00000211590.1,ENSG00000207625.1,ENSG00000265833.1,ENSG00000199809.1,ENSG00000265861.1,ENSG00000265846.1,ENSG00000238452.1,ENSG00000200733.1,ENSG00000222532.1,ENSG00000253000.1,ENSG00000252182.1,ENS…
TCGA-SARC	54678	211	50727	2180	blue2	197	9	ENSG00000243020.1,ENSG00000197706.3,ENSG00000187657.6,ENSG00000248717.1,ENSG00000227585.2,ENSG00000187080.7,ENSG00000196534.4,ENSG00000185372.2,ENSG00000174339.2
TCGA-SARC	54678	211	50727	2180	chocolate3	87	3	ENSG00000278273.1,ENSG00000207818.1,ENSG00000235969.1
TCGA-SARC	54678	211	50727	2180	dodgerblue4	47	2	ENSG00000278528.1,ENSG00000255110.1
TCGA-SARC	54678	211	50727	2180	darkseagreen3	164	7	ENSG00000254891.1,ENSG00000174982.2,ENSG00000232307.1,ENSG00000263821.1,ENSG00000230876.5,ENSG00000237014.1,ENSG00000271190.1
TCGA-SARC	54678	211	50727	2180	mistyrose4	65	3	ENSG00000207578.1,ENSG00000204936.8,ENSG00000252930.1
TCGA-SARC	54678	211	50727	2180	lightblue2	81	4	ENSG00000231489.1,ENSG00000202263.1,ENSG00000201325.1,ENSG00000238191.3
TCGA-SARC	54678	211	50727	2180	lightpink2	122	5	ENSG00000254895.2,ENSG00000250333.1,ENSG00000245832.5,ENSG00000271322.1,ENSG00000253501.1
TCGA-SARC	54678	211	50727	2180	magenta4	174	7	ENSG00000114487.8,ENSG00000274508.1,ENSG00000221059.1,ENSG00000199878.1,ENSG00000263750.1,ENSG00000207061.1,ENSG00000223078.1
TCGA-SARC	54678	211	50727	2180	blanchedalmond	46	6	ENSG00000279132.1,ENSG00000206853.1,ENSG00000219669.1,ENSG00000276869.1,ENSG00000252161.1,ENSG00000251773.1
TCGA-SARC	54678	211	50727	2180	yellow	1182	54	ENSG00000200171.1,ENSG00000127529.7,ENSG00000229500.1,ENSG00000229406.1,ENSG00000260115.1,ENSG00000242252.1,ENSG00000257595.2,ENSG00000235922.1,ENSG00000228373.2,ENSG00000264066.4,ENSG00000224329.2,ENSG00000255415.1,ENSG00000253385.1,ENSG00000277872.1,ENSG00000223004.1,ENSG00000206769.1,ENSG00000240951.1,ENSG00000280059.1,ENSG00000206704.1,ENSG00000207738.1,ENSG00000249993.1,ENSG00000206177.5,ENS…
TCGA-SARC	54678	211	50727	2180	lightblue3	105	4	ENSG00000226444.2,ENSG00000216436.2,ENSG00000250630.1,ENSG00000276706.1
TCGA-SARC	54678	211	50727	2180	blue3	103	4	ENSG00000197487.7,ENSG00000241505.1,ENSG00000200217.1,ENSG00000252833.1
TCGA-SARC	54678	211	50727	2180	tomato2	69	3	ENSG00000100985.7,ENSG00000164038.13,ENSG00000134955.10
TCGA-SARC	54678	211	50727	2180	navajowhite1	174	7	ENSG00000227846.1,ENSG00000255504.1,ENSG00000278399.1,ENSG00000270449.1,ENSG00000166856.2,ENSG00000104760.15,ENSG00000235539.1
TCGA-SARC	54678	211	50727	2180	lavenderblush2	169	7	ENSG00000255801.1,ENSG00000237847.2,ENSG00000222987.1,ENSG00000251798.1,ENSG00000271162.1,ENSG00000276599.1,ENSG00000258855.1
TCGA-SARC	54678	211	50727	2180	darkolivegreen	373	17	ENSG00000276484.1,ENSG00000212611.1,ENSG00000262990.1,ENSG00000249990.1,ENSG00000235718.6,ENSG00000131007.8,ENSG00000271455.1,ENSG00000230302.2,ENSG00000201881.1,ENSG00000233162.1,ENSG00000224521.1,ENSG00000223679.1,ENSG00000225827.1,ENSG00000200741.1,ENSG00000188558.5,ENSG00000225352.1,ENSG00000227547.3
TCGA-SARC	54678	211	50727	2180	lightgreen	512	23	ENSG00000230978.1,ENSG00000267241.2,ENSG00000248482.1,ENSG00000234680.1,ENSG00000227505.1,ENSG00000267134.1,ENSG00000264116.3,ENSG00000249198.1,ENSG00000107593.16,ENSG00000227400.2,ENSG00000264488.1,ENSG00000256684.1,ENSG00000222426.1,ENSG00000252475.1,ENSG00000232557.3,ENSG00000232532.1,ENSG00000226030.1,ENSG00000274238.1,ENSG00000235951.1,ENSG00000227661.1,ENSG00000273882.1,ENSG00000269526.1,EN…
TCGA-SARC	54678	211	50727	2180	orange4	84	3	ENSG00000273806.1,ENSG00000205946.1,ENSG00000223215.1
TCGA-SARC	54678	211	50727	2180	aliceblue	87	9	ENSG00000129845.5,ENSG00000264657.1,ENSG00000276457.1,ENSG00000264462.1,ENSG00000276204.1,ENSG00000181785.1,ENSG00000238135.1,ENSG00000242186.1,ENSG00000241933.1
TCGA-SARC	54678	211	50727	2180	black	853	0
TCGA-SARC	54678	211	50727	2180	yellowgreen	342	15	ENSG00000226625.1,ENSG00000230988.3,ENSG00000279860.1,ENSG00000229855.7,ENSG00000202069.1,ENSG00000200101.1,ENSG00000243627.4,ENSG00000258489.3,ENSG00000251616.1,ENSG00000226246.1,ENSG00000236413.2,ENSG00000230233.1,ENSG00000223229.1,ENSG00000233670.6,ENSG00000225428.1
TCGA-SARC	54678	211	50727	2180	maroon	261	11	ENSG00000185390.2,ENSG00000236485.1,ENSG00000252364.1,ENSG00000236167.1,ENSG00000238707.1,ENSG00000252727.1,ENSG00000237202.1,ENSG00000235615.2,ENSG00000182035.10,ENSG00000232760.1,ENSG00000278923.1
TCGA-SARC	54678	211	50727	2180	deeppink	137	6	ENSG00000105767.2,ENSG00000227392.1,ENSG00000146013.9,ENSG00000071991.7,ENSG00000259417.2,ENSG00000147588.6
TCGA-SARC	54678	211	50727	2180	plum1	319	14	ENSG00000205632.2,ENSG00000175785.11,ENSG00000148735.13,ENSG00000264985.1,ENSG00000244382.1,ENSG00000131095.10,ENSG00000238745.1,ENSG00000268433.1,ENSG00000170075.8,ENSG00000228058.1,ENSG00000204323.5,ENSG00000253834.1,ENSG00000121742.14,ENSG00000163646.9
TCGA-SARC	54678	211	50727	2180	darkolivegreen1	103	5	ENSG00000236981.1,ENSG00000206777.1,ENSG00000264803.1,ENSG00000252167.1,ENSG00000253860.1
TCGA-SARC	54678	211	50727	2180	darkviolet	193	8	ENSG00000232395.1,ENSG00000253403.1,ENSG00000235868.3,ENSG00000206758.1,ENSG00000225738.2,ENSG00000235168.1,ENSG00000145863.9,ENSG00000260575.1
TCGA-SARC	54678	211	50727	2180	lightpink1	92	4	ENSG00000257870.1,ENSG00000255004.1,ENSG00000220204.1,ENSG00000240721.2
TCGA-SARC	54678	211	50727	2180	lightpink4	260	11	ENSG00000172236.15,ENSG00000100448.3,ENSG00000092009.9,ENSG00000257083.4,ENSG00000163751.3,ENSG00000255587.6,ENSG00000213900.2,ENSG00000102145.12,ENSG00000226926.5,ENSG00000225797.2,ENSG00000267453.5
TCGA-SARC	54678	211	50727	2180	pink3	112	5	ENSG00000278945.1,ENSG00000233685.1,ENSG00000255774.1,ENSG00000224296.3,ENSG00000203963.10
TCGA-SARC	54678	211	50727	2180	plum3	191	8	ENSG00000280024.1,ENSG00000275475.1,ENSG00000239454.1,ENSG00000271243.1,ENSG00000252041.1,ENSG00000096264.12,ENSG00000200296.1,ENSG00000112212.10
TCGA-SARC	54678	211	50727	2180	lightslateblue	151	17	ENSG00000263793.1,ENSG00000255497.1,ENSG00000206719.1,ENSG00000216671.6,ENSG00000251744.1,ENSG00000222826.1,ENSG00000229578.2,ENSG00000238933.1,ENSG00000271003.1,ENSG00000253001.1,ENSG00000212589.1,ENSG00000228460.1,ENSG00000248591.1,ENSG00000239716.1,ENSG00000279779.1,ENSG00000199220.1,ENSG00000207628.2
TCGA-SARC	54678	211	50727	2180	thistle4	130	5	ENSG00000252745.1,ENSG00000256955.2,ENSG00000280415.1,ENSG00000250417.1,ENSG00000215846.6
TCGA-SARC	54678	211	50727	2180	honeydew	167	7	ENSG00000216588.7,ENSG00000207641.1,ENSG00000253209.1,ENSG00000207097.1,ENSG00000227302.1,ENSG00000226702.1,ENSG00000234391.1
TCGA-SARC	54678	211	50727	2180	green1	35	1	ENSG00000211930.1
TCGA-SARC	54678	211	50727	2180	magenta2	92	4	ENSG00000251293.1,ENSG00000274568.1,ENSG00000199286.1,ENSG00000234944.1
TCGA-SARC	54678	211	50727	2180	wheat3	53	3	ENSG00000255312.1,ENSG00000172352.5,ENSG00000199350.1
TCGA-SARC	54678	211	50727	2180	indianred	48	3	ENSG00000274263.1,ENSG00000271934.1,ENSG00000260311.1
TCGA-SARC	54678	211	50727	2180	pink1	51	4	ENSG00000272113.2,ENSG00000254014.1,ENSG00000238749.1,ENSG00000270234.1
TCGA-SARC	54678	211	50727	2180	orangered1	152	7	ENSG00000207266.1,ENSG00000211696.2,ENSG00000201165.1,ENSG00000274157.1,ENSG00000266426.1,ENSG00000230788.2,ENSG00000252386.1
TCGA-SARC	54678	211	50727	2180	green3	91	14	ENSG00000249981.1,ENSG00000200645.1,ENSG00000251510.1,ENSG00000177151.3,ENSG00000251951.1,ENSG00000206615.1,ENSG00000253026.1,ENSG00000225136.1,ENSG00000275361.1,ENSG00000201255.1,ENSG00000241566.1,ENSG00000248766.2,ENSG00000221601.1,ENSG00000200545.2
TCGA-SARC	54678	211	50727	2180	thistle2	282	12	ENSG00000253590.1,ENSG00000271130.1,ENSG00000253247.1,ENSG00000271178.1,ENSG00000253545.1,ENSG00000254056.1,ENSG00000270472.2,ENSG00000254176.1,ENSG00000259772.5,ENSG00000253701.2,ENSG00000211947.2,ENSG00000211904.2
TCGA-SARC	54678	211	50727	2180	green	1040	18	ENSG00000010610.8,ENSG00000091106.17,ENSG00000184060.9,ENSG00000204472.11,ENSG00000135077.7,ENSG00000114013.14,ENSG00000167613.14,ENSG00000142347.15,ENSG00000163154.5,ENSG00000011600.10,ENSG00000158869.9,ENSG00000152213.3,ENSG00000066336.10,ENSG00000015285.9,ENSG00000146094.12,ENSG00000100365.13,ENSG00000141968.6,ENSG00000110077.13
TCGA-SARC	54678	211	50727	2180	chocolate4	117	5	ENSG00000228168.1,ENSG00000231475.3,ENSG00000100721.9,ENSG00000183813.6,ENSG00000235304.1
TCGA-SARC	54678	211	50727	2180	purple	791	36	ENSG00000143851.14,ENSG00000089012.13,ENSG00000009790.13,ENSG00000147168.11,ENSG00000159753.12,ENSG00000182866.15,ENSG00000198851.8,ENSG00000139193.3,ENSG00000115085.12,ENSG00000226979.7,ENSG00000117091.8,ENSG00000161405.15,ENSG00000137078.7,ENSG00000198821.9,ENSG00000186810.7,ENSG00000005844.16,ENSG00000116824.4,ENSG00000160185.12,ENSG00000122122.9,ENSG00000124203.5,ENSG00000162739.12,ENSG000002…
TCGA-SARC	54678	211	50727	2180	indianred2	104	6	ENSG00000221525.1,ENSG00000265237.1,ENSG00000256835.1,ENSG00000251200.1,ENSG00000206850.1,ENSG00000273700.1
TCGA-SARC	54678	211	50727	2180	palevioletred1	127	5	ENSG00000212609.1,ENSG00000249368.1,ENSG00000238819.1,ENSG00000252711.1,ENSG00000219297.1
TCGA-SARC	54678	211	50727	2180	yellow2	112	5	ENSG00000278395.1,ENSG00000199585.1,ENSG00000237548.1,ENSG00000271177.1,ENSG00000202368.1
TCGA-SARC	54678	211	50727	2180	palevioletred	94	5	ENSG00000270033.1,ENSG00000249887.1,ENSG00000264930.1,ENSG00000212316.1,ENSG00000276556.1
TCGA-SARC	54678	211	50727	2180	cornflowerblue	86	3	ENSG00000248995.2,ENSG00000248293.1,ENSG00000253493.1
TCGA-SARC	54678	211	50727	2180	ivory	308	14	ENSG00000229436.1,ENSG00000273773.1,ENSG00000006128.10,ENSG00000223019.1,ENSG00000207415.1,ENSG00000226482.1,ENSG00000214415.3,ENSG00000206800.1,ENSG00000260102.1,ENSG00000181092.8,ENSG00000254725.1,ENSG00000147753.8,ENSG00000226846.1,ENSG00000212140.1
TCGA-SARC	54678	211	50727	2180	darkseagreen2	119	5	ENSG00000274662.1,ENSG00000204007.5,ENSG00000212278.1,ENSG00000273849.1,ENSG00000275075.1
TCGA-SARC	54678	211	50727	2180	magenta1	65	2	ENSG00000251176.1,ENSG00000268997.1
TCGA-SARC	54678	211	50727	2180	sienna4	158	7	ENSG00000154133.13,ENSG00000261371.4,ENSG00000179776.16,ENSG00000204301.6,ENSG00000147113.15,ENSG00000066056.12,ENSG00000120279.6
TCGA-SARC	54678	211	50727	2180	wheat1	31	4	ENSG00000202164.1,ENSG00000277942.1,ENSG00000254212.1,ENSG00000248621.2
TCGA-SARC	54678	211	50727	2180	brown4	302	13	ENSG00000182634.7,ENSG00000252260.1,ENSG00000255886.1,ENSG00000255170.2,ENSG00000236379.2,ENSG00000213182.3,ENSG00000204456.4,ENSG00000167110.15,ENSG00000254466.1,ENSG00000225756.1,ENSG00000254971.1,ENSG00000276316.1,ENSG00000234376.4
TCGA-SARC	54678	211	50727	2180	tomato	95	5	ENSG00000199986.1,ENSG00000199200.2,ENSG00000273657.1,ENSG00000222783.1,ENSG00000241328.1
TCGA-SARC	54678	211	50727	2180	green4	121	5	ENSG00000257700.1,ENSG00000204614.7,ENSG00000189182.8,ENSG00000271667.1,ENSG00000257392.1
TCGA-SARC	54678	211	50727	2180	mediumorchid	242	11	ENSG00000237449.1,ENSG00000226196.1,ENSG00000146385.1,ENSG00000258214.1,ENSG00000272981.1,ENSG00000146383.7,ENSG00000276638.1,ENSG00000207121.1,ENSG00000200432.1,ENSG00000277500.1,ENSG00000244278.1
TCGA-SARC	54678	211	50727	2180	navajowhite	125	5	ENSG00000257265.1,ENSG00000234903.1,ENSG00000220311.1,ENSG00000201805.1,ENSG00000171759.7
TCGA-SARC	54678	211	50727	2180	paleturquoise3	40	1	ENSG00000258076.1
TCGA-SARC	54678	211	50727	2180	antiquewhite4	245	11	ENSG00000170423.11,ENSG00000227426.1,ENSG00000173093.11,ENSG00000203970.3,ENSG00000234124.5,ENSG00000258036.1,ENSG00000224709.1,ENSG00000257194.2,ENSG00000089094.15,ENSG00000198678.5,ENSG00000241964.3
TCGA-SARC	54678	211	50727	2180	blue1	76	3	ENSG00000250145.1,ENSG00000274212.1,ENSG00000238750.1
TCGA-SARC	54678	211	50727	2180	lightpink	63	2	ENSG00000263670.1,ENSG00000186452.9
TCGA-SARC	54678	211	50727	2180	salmon2	181	8	ENSG00000255714.1,ENSG00000148604.12,ENSG00000258819.1,ENSG00000205030.1,ENSG00000253330.1,ENSG00000227468.4,ENSG00000268581.1,ENSG00000207972.1
TCGA-SARC	54678	211	50727	2180	darkolivegreen4	203	9	ENSG00000231412.2,ENSG00000221251.1,ENSG00000153086.12,ENSG00000167916.4,ENSG00000278299.3,ENSG00000171446.6,ENSG00000255134.1,ENSG00000205433.4,ENSG00000259044.1
TCGA-SARC	54678	211	50727	2180	tan3	95	4	ENSG00000258044.1,ENSG00000200673.1,ENSG00000259221.4,ENSG00000257329.1
TCGA-SARC	54678	211	50727	2180	lightsteelblue	220	10	ENSG00000204195.3,ENSG00000167759.11,ENSG00000204450.7,ENSG00000176547.8,ENSG00000279486.2,ENSG00000274744.1,ENSG00000232709.1,ENSG00000236839.1,ENSG00000252317.1,ENSG00000129437.8
TCGA-SARC	54678	211	50727	2180	indianred3	149	0
TCGA-SARC	54678	211	50727	2180	white	398	18	ENSG00000196171.3,ENSG00000106328.9,ENSG00000198398.2,ENSG00000226680.2,ENSG00000212455.1,ENSG00000212538.2,ENSG00000272262.1,ENSG00000264545.1,ENSG00000219592.2,ENSG00000201634.1,ENSG00000236957.6,ENSG00000264233.1,ENSG00000249730.1,ENSG00000198965.3,ENSG00000226552.2,ENSG00000270377.1,ENSG00000200444.1,ENSG00000253086.1
TCGA-SARC	54678	211	50727	2180	lightblue1	48	3	ENSG00000252301.1,ENSG00000271315.1,ENSG00000249045.1
TCGA-SARC	54678	211	50727	2180	lightskyblue2	50	2	ENSG00000254407.1,ENSG00000234122.1
TCGA-SARC	54678	211	50727	2180	darkseagreen1	87	3	ENSG00000169807.9,ENSG00000276584.1,ENSG00000240667.1
TCGA-SARC	54678	211	50727	2180	purple2	74	3	ENSG00000200963.1,ENSG00000241102.1,ENSG00000205293.3
TCGA-SARC	54678	211	50727	2180	navajowhite4	55	2	ENSG00000181819.14,ENSG00000206665.1
TCGA-SARC	54678	211	50727	2180	slateblue1	85	8	ENSG00000240827.1,ENSG00000252031.1,ENSG00000249387.1,ENSG00000253303.1,ENSG00000252953.1,ENSG00000207513.1,ENSG00000257959.1,ENSG00000254411.1
TCGA-SARC	54678	211	50727	2180	antiquewhite3	34	6	ENSG00000230605.1,ENSG00000261778.1,ENSG00000207938.1,ENSG00000276158.1,ENSG00000255534.1,ENSG00000258557.1
TCGA-SARC	54678	211	50727	2180	lightblue4	151	9	ENSG00000252776.1,ENSG00000238235.1,ENSG00000201831.1,ENSG00000222733.1,ENSG00000200726.1,ENSG00000199970.1,ENSG00000240355.1,ENSG00000227138.1,ENSG00000227851.1
TCGA-SARC	54678	211	50727	2180	darkgoldenrod4	76	4	ENSG00000271026.1,ENSG00000229571.5,ENSG00000238440.1,ENSG00000265164.1
TCGA-SARC	54678	211	50727	2180	lightskyblue3	81	7	ENSG00000222582.1,ENSG00000225919.1,ENSG00000202478.1,ENSG00000278775.1,ENSG00000275030.1,ENSG00000276894.1,ENSG00000221745.2
TCGA-SARC	54678	211	50727	2180	grey	3951	0
TCGA-UCS	51897	59	50548	3232	brown	2171	104	ENSG00000254412.1,ENSG00000202265.1,ENSG00000212282.1,ENSG00000257476.1,ENSG00000232664.2,ENSG00000258842.1,ENSG00000251805.1,ENSG00000105428.5,ENSG00000235931.2,ENSG00000275808.1,ENSG00000235352.1,ENSG00000257658.1,ENSG00000258994.1,ENSG00000225713.5,ENSG00000178762.4,ENSG00000201945.1,ENSG00000258557.1,ENSG00000203758.4,ENSG00000225856.2,ENSG00000243549.3,ENSG00000230803.1,ENSG00000264240.1,ENS…
TCGA-UCS	51897	59	50548	3232	blue	2331	112	ENSG00000224955.1,ENSG00000239981.1,ENSG00000201742.1,ENSG00000165762.2,ENSG00000181371.3,ENSG00000113356.9,ENSG00000252827.1,ENSG00000253698.1,ENSG00000253561.1,ENSG00000261678.2,ENSG00000253802.1,ENSG00000255413.1,ENSG00000185053.11,ENSG00000270691.1,ENSG00000160951.3,ENSG00000237261.2,ENSG00000237759.1,ENSG00000229289.1,ENSG00000249590.6,ENSG00000255921.1,ENSG00000184564.8,ENSG00000257395.1,EN…
TCGA-UCS	51897	59	50548	3232	orangered4	571	27	ENSG00000220125.1,ENSG00000237620.1,ENSG00000237014.1,ENSG00000206709.1,ENSG00000201178.1,ENSG00000242066.3,ENSG00000270912.1,ENSG00000200969.1,ENSG00000237633.2,ENSG00000276457.1,ENSG00000237524.6,ENSG00000112462.8,ENSG00000248393.1,ENSG00000255393.1,ENSG00000136939.1,ENSG00000265038.1,ENSG00000263647.1,ENSG00000264054.1,ENSG00000265486.2,ENSG00000278193.1,ENSG00000254249.1,ENSG00000206745.1,ENS…
TCGA-UCS	51897	59	50548	3232	red	1571	75	ENSG00000202164.1,ENSG00000255704.1,ENSG00000213022.5,ENSG00000259963.1,ENSG00000207249.1,ENSG00000207016.1,ENSG00000226804.4,ENSG00000143627.16,ENSG00000277613.1,ENSG00000238745.1,ENSG00000176302.11,ENSG00000261648.1,ENSG00000239288.1,ENSG00000220831.4,ENSG00000227064.1,ENSG00000264697.1,ENSG00000252001.1,ENSG00000207139.1,ENSG00000252826.1,ENSG00000007001.11,ENSG00000260694.1,ENSG00000200650.1,…
TCGA-UCS	51897	59	50548	3232	green	1621	78	ENSG00000267617.1,ENSG00000253417.4,ENSG00000279966.1,ENSG00000256338.2,ENSG00000233546.1,ENSG00000244383.1,ENSG00000248627.1,ENSG00000173335.4,ENSG00000175868.12,ENSG00000224715.1,ENSG00000187942.10,ENSG00000230902.1,ENSG00000271174.1,ENSG00000239106.1,ENSG00000200554.1,ENSG00000267391.2,ENSG00000207967.1,ENSG00000253279.4,ENSG00000233894.1,ENSG00000268320.3,ENSG00000234542.1,ENSG00000203643.3,E…
TCGA-UCS	51897	59	50548	3232	magenta	1436	69	ENSG00000253104.1,ENSG00000242936.1,ENSG00000225006.1,ENSG00000213451.2,ENSG00000196862.9,ENSG00000264289.1,ENSG00000215603.4,ENSG00000227013.3,ENSG00000178690.2,ENSG00000233880.1,ENSG00000252091.1,ENSG00000231237.1,ENSG00000231356.1,ENSG00000271162.1,ENSG00000255251.1,ENSG00000225573.4,ENSG00000250908.1,ENSG00000235334.1,ENSG00000174680.8,ENSG00000261047.1,ENSG00000200326.1,ENSG00000201444.1,ENS…
TCGA-UCS	51897	59	50548	3232	purple	1420	9	ENSG00000239344.1,ENSG00000228149.1,ENSG00000226701.1,ENSG00000259612.1,ENSG00000261557.1,ENSG00000234253.1,ENSG00000213399.3,ENSG00000225591.2,ENSG00000213891.3
TCGA-UCS	51897	59	50548	3232	lightcyan	965	72	ENSG00000212297.1,ENSG00000270268.1,ENSG00000249048.2,ENSG00000200883.1,ENSG00000265793.1,ENSG00000253707.1,ENSG00000278945.1,ENSG00000240069.1,ENSG00000238223.1,ENSG00000200040.1,ENSG00000235640.1,ENSG00000253179.1,ENSG00000249490.1,ENSG00000223181.1,ENSG00000276581.2,ENSG00000202534.1,ENSG00000200703.1,ENSG00000258052.1,ENSG00000280330.1,ENSG00000249842.1,ENSG00000253527.1,ENSG00000267609.2,ENS…
TCGA-UCS	51897	59	50548	3232	lightcyan1	528	44	ENSG00000211837.1,ENSG00000254145.1,ENSG00000248440.1,ENSG00000226061.1,ENSG00000256627.1,ENSG00000200867.1,ENSG00000219190.1,ENSG00000236335.1,ENSG00000212598.2,ENSG00000271175.1,ENSG00000226066.1,ENSG00000253670.1,ENSG00000270593.1,ENSG00000225570.1,ENSG00000232165.1,ENSG00000207716.1,ENSG00000263682.1,ENSG00000227180.1,ENSG00000275799.1,ENSG00000212611.1,ENSG00000199017.1,ENSG00000211543.2,ENS…
TCGA-UCS	51897	59	50548	3232	navajowhite2	441	31	ENSG00000263894.1,ENSG00000239568.1,ENSG00000197849.5,ENSG00000238202.1,ENSG00000212246.1,ENSG00000270793.1,ENSG00000252923.1,ENSG00000229283.1,ENSG00000271652.1,ENSG00000212228.1,ENSG00000203661.3,ENSG00000249982.1,ENSG00000256480.1,ENSG00000164508.4,ENSG00000257995.1,ENSG00000249828.2,ENSG00000250704.1,ENSG00000267392.3,ENSG00000266890.1,ENSG00000214681.3,ENSG00000259573.1,ENSG00000239986.2,ENS…
TCGA-UCS	51897	59	50548	3232	darkred	909	46	ENSG00000229909.1,ENSG00000279186.1,ENSG00000257128.1,ENSG00000201070.1,ENSG00000275948.1,ENSG00000271096.1,ENSG00000233712.1,ENSG00000201635.1,ENSG00000261261.2,ENSG00000096006.10,ENSG00000263305.1,ENSG00000270423.1,ENSG00000214684.2,ENSG00000265885.2,ENSG00000217089.1,ENSG00000269576.1,ENSG00000215952.1,ENSG00000225289.1,ENSG00000197161.7,ENSG00000207326.1,ENSG00000222285.1,ENSG00000207441.1,EN…
TCGA-UCS	51897	59	50548	3232	salmon	1065	51	ENSG00000234121.1,ENSG00000214581.4,ENSG00000275115.1,ENSG00000212290.1,ENSG00000236978.1,ENSG00000216009.2,ENSG00000226771.1,ENSG00000277866.1,ENSG00000248320.1,ENSG00000168515.3,ENSG00000176239.7,ENSG00000254063.2,ENSG00000238724.1,ENSG00000280171.1,ENSG00000217896.2,ENSG00000239211.3,ENSG00000275061.1,ENSG00000262235.2,ENSG00000206867.1,ENSG00000198483.11,ENSG00000222644.1,ENSG00000269779.1,EN…
TCGA-UCS	51897	59	50548	3232	lightpink4	398	19	ENSG00000152611.10,ENSG00000124237.5,ENSG00000080572.11,ENSG00000215187.8,ENSG00000258752.1,ENSG00000257057.1,ENSG00000186952.13,ENSG00000153347.8,ENSG00000112981.4,ENSG00000186329.8,ENSG00000158486.12,ENSG00000174776.9,ENSG00000136918.6,ENSG00000246016.2,ENSG00000234478.1,ENSG00000243910.6,ENSG00000188817.6,ENSG00000164972.11,ENSG00000176601.10
TCGA-UCS	51897	59	50548	3232	lightsteelblue1	540	63	ENSG00000236556.1,ENSG00000278785.1,ENSG00000279116.1,ENSG00000159763.3,ENSG00000213215.3,ENSG00000257075.1,ENSG00000230484.2,ENSG00000204293.2,ENSG00000279154.1,ENSG00000224931.3,ENSG00000201467.1,ENSG00000273962.1,ENSG00000250922.1,ENSG00000229565.1,ENSG00000205495.1,ENSG00000211688.1,ENSG00000224038.1,ENSG00000266321.1,ENSG00000270509.1,ENSG00000261356.2,ENSG00000261290.1,ENSG00000264262.1,ENS…
TCGA-UCS	51897	59	50548	3232	darkorange2	506	31	ENSG00000226405.1,ENSG00000227952.2,ENSG00000248281.1,ENSG00000269580.2,ENSG00000261233.2,ENSG00000241891.1,ENSG00000274350.1,ENSG00000230244.1,ENSG00000260662.2,ENSG00000235811.1,ENSG00000253975.1,ENSG00000217718.1,ENSG00000244732.3,ENSG00000263253.1,ENSG00000229301.1,ENSG00000206998.1,ENSG00000253412.1,ENSG00000233145.1,ENSG00000229287.1,ENSG00000223506.2,ENSG00000271088.1,ENSG00000229030.1,ENS…
TCGA-UCS	51897	59	50548	3232	saddlebrown	690	47	ENSG00000231582.2,ENSG00000253271.2,ENSG00000259074.1,ENSG00000211844.1,ENSG00000223921.1,ENSG00000271894.1,ENSG00000277004.1,ENSG00000274316.1,ENSG00000255505.1,ENSG00000248133.1,ENSG00000227371.1,ENSG00000254351.1,ENSG00000251760.1,ENSG00000249373.2,ENSG00000255988.1,ENSG00000177201.1,ENSG00000225304.1,ENSG00000206701.1,ENSG00000273609.1,ENSG00000249219.1,ENSG00000251892.1,ENSG00000272410.4,ENS…
TCGA-UCS	51897	59	50548	3232	plum1	571	63	ENSG00000239041.1,ENSG00000207298.1,ENSG00000249057.1,ENSG00000260879.1,ENSG00000276699.1,ENSG00000260153.1,ENSG00000256346.1,ENSG00000225583.1,ENSG00000278122.1,ENSG00000253198.1,ENSG00000223373.1,ENSG00000251908.1,ENSG00000252993.1,ENSG00000211873.1,ENSG00000252982.1,ENSG00000212161.1,ENSG00000227981.2,ENSG00000172146.1,ENSG00000253939.1,ENSG00000254775.1,ENSG00000238616.1,ENSG00000249230.1,ENS…
TCGA-UCS	51897	59	50548	3232	ivory	526	40	ENSG00000268500.4,ENSG00000259671.1,ENSG00000266065.1,ENSG00000280455.1,ENSG00000234544.2,ENSG00000252068.1,ENSG00000279450.1,ENSG00000207086.1,ENSG00000229744.1,ENSG00000215110.6,ENSG00000212249.2,ENSG00000266305.1,ENSG00000255259.2,ENSG00000258970.1,ENSG00000230543.1,ENSG00000258767.1,ENSG00000278874.1,ENSG00000255244.1,ENSG00000277466.1,ENSG00000265658.4,ENSG00000202242.1,ENSG00000220291.1,ENS…
TCGA-UCS	51897	59	50548	3232	skyblue3	588	25	ENSG00000143119.11,ENSG00000117090.13,ENSG00000160791.13,ENSG00000110077.13,ENSG00000158714.9,ENSG00000163131.9,ENSG00000043462.10,ENSG00000123338.11,ENSG00000167208.13,ENSG00000185862.6,ENSG00000110876.9,ENSG00000122122.9,ENSG00000010671.14,ENSG00000110934.9,ENSG00000142347.15,ENSG00000223865.9,ENSG00000149781.11,ENSG00000165168.7,ENSG00000100368.12,ENSG00000128284.18,ENSG00000110324.8,ENSG00000…
TCGA-UCS	51897	59	50548	3232	orange	753	36	ENSG00000279625.1,ENSG00000234767.1,ENSG00000241874.1,ENSG00000204880.7,ENSG00000256671.5,ENSG00000258751.1,ENSG00000240033.1,ENSG00000259221.4,ENSG00000234881.1,ENSG00000251166.1,ENSG00000235385.1,ENSG00000224071.1,ENSG00000212722.7,ENSG00000207257.1,ENSG00000171201.9,ENSG00000214414.8,ENSG00000240791.1,ENSG00000237269.1,ENSG00000258885.1,ENSG00000257062.5,ENSG00000240775.1,ENSG00000214428.3,ENS…
TCGA-UCS	51897	59	50548	3232	skyblue	698	33	ENSG00000227717.4,ENSG00000220666.2,ENSG00000250418.1,ENSG00000266426.1,ENSG00000230548.1,ENSG00000222979.1,ENSG00000237266.1,ENSG00000215356.4,ENSG00000222031.1,ENSG00000251501.1,ENSG00000229403.1,ENSG00000212378.1,ENSG00000278764.1,ENSG00000267047.1,ENSG00000211879.1,ENSG00000223410.1,ENSG00000248417.1,ENSG00000219627.1,ENSG00000225477.3,ENSG00000251605.1,ENSG00000268480.1,ENSG00000220725.1,ENS…
TCGA-UCS	51897	59	50548	3232	lavenderblush3	338	55	ENSG00000230558.2,ENSG00000236679.2,ENSG00000232707.1,ENSG00000233652.1,ENSG00000234932.2,ENSG00000223942.1,ENSG00000262067.1,ENSG00000237619.1,ENSG00000280724.1,ENSG00000271583.1,ENSG00000276318.1,ENSG00000225960.1,ENSG00000260525.1,ENSG00000170983.3,ENSG00000249038.2,ENSG00000270185.1,ENSG00000263460.1,ENSG00000182974.3,ENSG00000258786.1,ENSG00000277988.1,ENSG00000222842.1,ENSG00000226474.1,ENS…
TCGA-UCS	51897	59	50548	3232	plum2	483	52	ENSG00000227075.1,ENSG00000259912.1,ENSG00000207299.1,ENSG00000258662.1,ENSG00000267407.1,ENSG00000206852.1,ENSG00000254803.1,ENSG00000262869.1,ENSG00000264387.1,ENSG00000275360.1,ENSG00000267188.1,ENSG00000240014.3,ENSG00000237193.1,ENSG00000278587.1,ENSG00000274879.1,ENSG00000201856.1,ENSG00000201807.1,ENSG00000258771.1,ENSG00000226344.1,ENSG00000252716.1,ENSG00000249257.1,ENSG00000280959.1,ENS…
TCGA-UCS	51897	59	50548	3232	darkgrey	794	38	ENSG00000211959.2,ENSG00000250550.3,ENSG00000212550.1,ENSG00000244437.1,ENSG00000206782.1,ENSG00000240578.1,ENSG00000223015.1,ENSG00000258923.2,ENSG00000266776.1,ENSG00000241879.1,ENSG00000229849.1,ENSG00000261181.1,ENSG00000211658.2,ENSG00000212539.2,ENSG00000255560.1,ENSG00000229351.1,ENSG00000211973.2,ENSG00000203784.2,ENSG00000243063.1,ENSG00000213115.2,ENSG00000222616.1,ENSG00000207754.2,ENS…
TCGA-UCS	51897	59	50548	3232	thistle2	477	36	ENSG00000224498.1,ENSG00000252261.1,ENSG00000225705.2,ENSG00000222209.1,ENSG00000233206.1,ENSG00000249698.1,ENSG00000276095.2,ENSG00000237503.2,ENSG00000273836.1,ENSG00000199132.1,ENSG00000224617.1,ENSG00000276428.1,ENSG00000230405.1,ENSG00000228658.1,ENSG00000232249.1,ENSG00000237407.1,ENSG00000224163.4,ENSG00000279992.1,ENSG00000217331.1,ENSG00000254954.1,ENSG00000253491.1,ENSG00000275614.1,ENS…
TCGA-UCS	51897	59	50548	3232	greenyellow	1251	125	ENSG00000228410.4,ENSG00000199566.1,ENSG00000260854.1,ENSG00000255486.1,ENSG00000266645.1,ENSG00000254684.1,ENSG00000223595.1,ENSG00000199598.1,ENSG00000228943.1,ENSG00000227723.1,ENSG00000225027.2,ENSG00000216671.6,ENSG00000259302.1,ENSG00000262633.1,ENSG00000226429.2,ENSG00000280044.1,ENSG00000271373.1,ENSG00000278040.1,ENSG00000276388.1,ENSG00000257224.1,ENSG00000237553.1,ENSG00000252199.1,ENS…
TCGA-UCS	51897	59	50548	3232	paleturquoise	632	38	ENSG00000176231.1,ENSG00000253195.2,ENSG00000267133.1,ENSG00000259740.1,ENSG00000252545.1,ENSG00000235203.2,ENSG00000254150.1,ENSG00000238933.1,ENSG00000206609.1,ENSG00000208013.2,ENSG00000224370.1,ENSG00000252279.1,ENSG00000233627.2,ENSG00000224556.2,ENSG00000266925.1,ENSG00000258795.1,ENSG00000201289.1,ENSG00000274637.1,ENSG00000226477.1,ENSG00000235133.1,ENSG00000179170.11,ENSG00000257622.1,EN…
TCGA-UCS	51897	59	50548	3232	yellowgreen	590	62	ENSG00000239115.1,ENSG00000200963.1,ENSG00000279990.1,ENSG00000227264.3,ENSG00000239137.1,ENSG00000269787.2,ENSG00000241102.1,ENSG00000224688.1,ENSG00000240959.1,ENSG00000238950.1,ENSG00000200949.1,ENSG00000236040.1,ENSG00000252908.1,ENSG00000212379.1,ENSG00000214405.3,ENSG00000261285.4,ENSG00000230879.1,ENSG00000264462.1,ENSG00000266153.1,ENSG00000226353.1,ENSG00000176281.4,ENSG00000280263.1,ENS…
TCGA-UCS	51897	59	50548	3232	darkgreen	885	42	ENSG00000236634.1,ENSG00000206717.1,ENSG00000201282.1,ENSG00000235893.5,ENSG00000252537.1,ENSG00000233415.1,ENSG00000242985.3,ENSG00000223587.1,ENSG00000261249.1,ENSG00000239696.3,ENSG00000182070.4,ENSG00000240089.2,ENSG00000225394.1,ENSG00000222385.1,ENSG00000254534.1,ENSG00000271546.1,ENSG00000231516.3,ENSG00000256643.1,ENSG00000240936.3,ENSG00000263081.1,ENSG00000269469.1,ENSG00000233550.1,ENS…
TCGA-UCS	51897	59	50548	3232	lightyellow	938	69	ENSG00000175206.9,ENSG00000249634.1,ENSG00000253142.1,ENSG00000278936.1,ENSG00000207504.1,ENSG00000226213.1,ENSG00000216439.1,ENSG00000161807.3,ENSG00000212422.2,ENSG00000263581.1,ENSG00000222232.1,ENSG00000230331.1,ENSG00000274481.1,ENSG00000252086.1,ENSG00000227611.1,ENSG00000251407.1,ENSG00000227707.1,ENSG00000249843.1,ENSG00000261039.2,ENSG00000250456.1,ENSG00000168122.4,ENSG00000253354.1,ENS…
TCGA-UCS	51897	59	50548	3232	royalblue	910	43	ENSG00000163380.14,ENSG00000155657.22,ENSG00000143632.13,ENSG00000185739.12,ENSG00000158022.6,ENSG00000108878.4,ENSG00000114854.6,ENSG00000170276.5,ENSG00000170807.11,ENSG00000101605.11,ENSG00000143028.8,ENSG00000224957.4,ENSG00000030304.11,ENSG00000205056.8,ENSG00000102683.7,ENSG00000168427.8,ENSG00000122367.18,ENSG00000172399.5,ENSG00000136717.13,ENSG00000112183.13,ENSG00000226094.1,ENSG0000010…
TCGA-UCS	51897	59	50548	3232	tan	1138	84	ENSG00000212280.1,ENSG00000277869.1,ENSG00000278701.1,ENSG00000227923.1,ENSG00000256339.1,ENSG00000238882.1,ENSG00000212258.1,ENSG00000274121.1,ENSG00000206104.2,ENSG00000202167.1,ENSG00000274006.1,ENSG00000162727.3,ENSG00000212505.1,ENSG00000201153.1,ENSG00000279157.1,ENSG00000248170.1,ENSG00000231068.1,ENSG00000206752.1,ENSG00000240215.4,ENSG00000207290.1,ENSG00000261176.1,ENSG00000255431.1,ENS…
TCGA-UCS	51897	59	50548	3232	lightgreen	947	72	ENSG00000237089.2,ENSG00000215802.3,ENSG00000251763.1,ENSG00000171999.7,ENSG00000265843.2,ENSG00000207019.1,ENSG00000233083.1,ENSG00000203560.3,ENSG00000250955.1,ENSG00000223003.1,ENSG00000260343.1,ENSG00000171942.4,ENSG00000278158.1,ENSG00000206635.1,ENSG00000258680.2,ENSG00000068985.4,ENSG00000252205.1,ENSG00000206604.1,ENSG00000223308.1,ENSG00000226388.1,ENSG00000253244.1,ENSG00000236596.1,ENS…
TCGA-UCS	51897	59	50548	3232	salmon4	460	56	ENSG00000237182.1,ENSG00000206770.1,ENSG00000200652.1,ENSG00000251256.1,ENSG00000251619.1,ENSG00000249808.2,ENSG00000227043.1,ENSG00000198967.3,ENSG00000201999.1,ENSG00000227445.1,ENSG00000265584.1,ENSG00000255401.1,ENSG00000254468.2,ENSG00000253723.1,ENSG00000219384.1,ENSG00000276706.1,ENSG00000201962.1,ENSG00000281760.1,ENSG00000234830.6,ENSG00000254723.1,ENSG00000248867.1,ENSG00000248261.1,ENS…
TCGA-UCS	51897	59	50548	3232	darkmagenta	598	47	ENSG00000172742.4,ENSG00000249333.1,ENSG00000270405.1,ENSG00000221365.1,ENSG00000258860.1,ENSG00000221783.1,ENSG00000168757.11,ENSG00000275373.1,ENSG00000279173.1,ENSG00000251803.1,ENSG00000271397.1,ENSG00000249564.1,ENSG00000227734.1,ENSG00000270435.1,ENSG00000211882.1,ENSG00000167822.1,ENSG00000228645.2,ENSG00000211863.1,ENSG00000230298.1,ENSG00000207444.1,ENSG00000270352.1,ENSG00000277717.1,EN…
TCGA-UCS	51897	59	50548	3232	cyan	1041	60	ENSG00000226034.2,ENSG00000207247.1,ENSG00000278775.1,ENSG00000223174.1,ENSG00000252508.1,ENSG00000248720.1,ENSG00000252233.1,ENSG00000236339.1,ENSG00000258544.1,ENSG00000225310.1,ENSG00000264536.1,ENSG00000206900.1,ENSG00000216099.2,ENSG00000239356.3,ENSG00000199512.1,ENSG00000222626.1,ENSG00000241248.3,ENSG00000251162.1,ENSG00000256803.1,ENSG00000230418.2,ENSG00000234872.2,ENSG00000207779.1,ENS…
TCGA-UCS	51897	59	50548	3232	sienna3	591	49	ENSG00000234442.2,ENSG00000228563.1,ENSG00000237215.3,ENSG00000207300.1,ENSG00000249278.1,ENSG00000222407.1,ENSG00000186970.4,ENSG00000239555.3,ENSG00000249003.1,ENSG00000223358.4,ENSG00000249893.1,ENSG00000226554.1,ENSG00000252762.1,ENSG00000250340.1,ENSG00000223869.1,ENSG00000244318.3,ENSG00000274489.1,ENSG00000260385.1,ENSG00000275273.1,ENSG00000259983.1,ENSG00000207287.1,ENSG00000204705.3,ENS…
TCGA-UCS	51897	59	50548	3232	mediumpurple3	559	37	ENSG00000206617.1,ENSG00000252804.1,ENSG00000260223.1,ENSG00000242855.3,ENSG00000236387.1,ENSG00000252718.1,ENSG00000262990.1,ENSG00000270369.1,ENSG00000275337.1,ENSG00000232975.1,ENSG00000267173.1,ENSG00000278687.1,ENSG00000212154.1,ENSG00000234731.2,ENSG00000227360.1,ENSG00000265210.1,ENSG00000218893.1,ENSG00000207317.1,ENSG00000212434.2,ENSG00000264658.1,ENSG00000241246.3,ENSG00000202324.1,ENS…
TCGA-UCS	51897	59	50548	3232	white	708	55	ENSG00000278459.1,ENSG00000240562.1,ENSG00000202293.1,ENSG00000231557.1,ENSG00000277826.1,ENSG00000234359.3,ENSG00000222436.1,ENSG00000257389.1,ENSG00000236372.1,ENSG00000225337.1,ENSG00000206997.1,ENSG00000252049.1,ENSG00000252783.1,ENSG00000201920.1,ENSG00000199959.1,ENSG00000187223.3,ENSG00000261651.1,ENSG00000207630.1,ENSG00000238457.1,ENSG00000206725.1,ENSG00000207702.1,ENSG00000261293.1,ENS…
TCGA-UCS	51897	59	50548	3232	darkslateblue	489	50	ENSG00000251424.1,ENSG00000258594.1,ENSG00000227599.1,ENSG00000227062.2,ENSG00000254816.1,ENSG00000234388.2,ENSG00000235969.1,ENSG00000222343.1,ENSG00000249446.2,ENSG00000279755.1,ENSG00000206714.1,ENSG00000223794.1,ENSG00000202026.1,ENSG00000278734.1,ENSG00000212269.1,ENSG00000183822.3,ENSG00000279559.1,ENSG00000271048.1,ENSG00000252046.1,ENSG00000243780.1,ENSG00000257356.2,ENSG00000256465.1,ENS…
TCGA-UCS	51897	59	50548	3232	floralwhite	524	35	ENSG00000211915.1,ENSG00000222976.1,ENSG00000231809.4,ENSG00000226296.1,ENSG00000224606.1,ENSG00000280817.1,ENSG00000249305.1,ENSG00000252725.1,ENSG00000278181.1,ENSG00000237847.2,ENSG00000255536.1,ENSG00000172155.9,ENSG00000254555.1,ENSG00000206718.1,ENSG00000211838.1,ENSG00000226820.2,ENSG00000251976.1,ENSG00000248262.1,ENSG00000274157.1,ENSG00000252815.1,ENSG00000226594.1,ENSG00000207695.1,ENS…
TCGA-UCS	51897	59	50548	3232	grey60	961	61	ENSG00000229080.1,ENSG00000258934.1,ENSG00000228291.1,ENSG00000221858.2,ENSG00000221633.2,ENSG00000230083.1,ENSG00000214319.2,ENSG00000238256.1,ENSG00000252769.1,ENSG00000265164.1,ENSG00000251936.1,ENSG00000251747.1,ENSG00000152595.15,ENSG00000257664.1,ENSG00000199767.1,ENSG00000233915.4,ENSG00000207099.1,ENSG00000212466.1,ENSG00000201165.1,ENSG00000241573.1,ENSG00000200902.1,ENSG00000201161.1,EN…
TCGA-UCS	51897	59	50548	3232	honeydew1	322	22	ENSG00000227616.1,ENSG00000173464.13,ENSG00000244235.2,ENSG00000207984.1,ENSG00000253713.1,ENSG00000224735.1,ENSG00000176115.9,ENSG00000200041.1,ENSG00000186440.1,ENSG00000250430.1,ENSG00000201287.1,ENSG00000255039.1,ENSG00000199924.1,ENSG00000237207.2,ENSG00000251339.4,ENSG00000212411.1,ENSG00000199516.1,ENSG00000207266.1,ENSG00000269599.1,ENSG00000199677.1,ENSG00000280329.1,ENSG00000238500.1
TCGA-UCS	51897	59	50548	3232	darkorange	734	49	ENSG00000201602.1,ENSG00000224697.1,ENSG00000202285.1,ENSG00000207261.1,ENSG00000249890.1,ENSG00000212525.1,ENSG00000228730.1,ENSG00000274417.1,ENSG00000273255.1,ENSG00000252063.1,ENSG00000228231.2,ENSG00000201701.1,ENSG00000222997.1,ENSG00000186965.4,ENSG00000221585.1,ENSG00000201364.1,ENSG00000264662.1,ENSG00000248591.1,ENSG00000186967.6,ENSG00000224922.1,ENSG00000201351.1,ENSG00000207577.1,ENS…
TCGA-UCS	51897	59	50548	3232	turquoise	3222	155	ENSG00000200800.1,ENSG00000238066.1,ENSG00000233995.1,ENSG00000251591.2,ENSG00000199130.2,ENSG00000198973.3,ENSG00000259521.1,ENSG00000225451.1,ENSG00000279500.1,ENSG00000224334.1,ENSG00000264796.1,ENSG00000243059.3,ENSG00000270818.1,ENSG00000205174.4,ENSG00000276431.1,ENSG00000224806.2,ENSG00000261666.1,ENSG00000170629.13,ENSG00000226490.1,ENSG00000207758.1,ENSG00000252898.1,ENSG00000275490.1,EN…
TCGA-UCS	51897	59	50548	3232	darkturquoise	799	38	ENSG00000222909.1,ENSG00000221782.1,ENSG00000201596.1,ENSG00000253786.1,ENSG00000250349.3,ENSG00000217408.2,ENSG00000177023.2,ENSG00000215168.2,ENSG00000264623.2,ENSG00000236664.1,ENSG00000253803.1,ENSG00000242794.2,ENSG00000044012.3,ENSG00000201148.1,ENSG00000263788.1,ENSG00000225842.1,ENSG00000235608.1,ENSG00000188334.3,ENSG00000222890.1,ENSG00000230247.2,ENSG00000207182.1,ENSG00000257113.1,ENS…
TCGA-UCS	51897	59	50548	3232	maroon	413	38	ENSG00000201086.1,ENSG00000252902.1,ENSG00000180872.4,ENSG00000275842.1,ENSG00000222386.1,ENSG00000257915.1,ENSG00000261711.5,ENSG00000184624.4,ENSG00000248803.1,ENSG00000253913.1,ENSG00000199368.1,ENSG00000256181.1,ENSG00000237982.1,ENSG00000271379.1,ENSG00000271655.1,ENSG00000234670.1,ENSG00000226962.1,ENSG00000223400.1,ENSG00000172464.2,ENSG00000234922.1,ENSG00000214305.4,ENSG00000231926.1,ENS…
TCGA-UCS	51897	59	50548	3232	bisque4	490	61	ENSG00000265484.1,ENSG00000183249.8,ENSG00000274486.1,ENSG00000252162.1,ENSG00000212538.2,ENSG00000278523.1,ENSG00000253236.1,ENSG00000249111.1,ENSG00000248114.1,ENSG00000228211.2,ENSG00000206598.1,ENSG00000236284.1,ENSG00000231392.1,ENSG00000207651.1,ENSG00000237706.4,ENSG00000227249.1,ENSG00000255233.1,ENSG00000235150.1,ENSG00000242894.3,ENSG00000233710.1,ENSG00000276650.1,ENSG00000257757.1,ENS…
TCGA-UCS	51897	59	50548	3232	thistle1	461	25	ENSG00000226119.1,ENSG00000250993.1,ENSG00000201000.1,ENSG00000230256.1,ENSG00000248467.1,ENSG00000212571.1,ENSG00000205718.7,ENSG00000256343.6,ENSG00000233228.1,ENSG00000240827.1,ENSG00000259731.2,ENSG00000270444.1,ENSG00000199525.1,ENSG00000207548.2,ENSG00000182415.9,ENSG00000258438.3,ENSG00000251317.1,ENSG00000264837.1,ENSG00000232688.1,ENSG00000226655.1,ENSG00000235196.3,ENSG00000241737.2,ENS…
TCGA-UCS	51897	59	50548	3232	brown4	506	36	ENSG00000271578.1,ENSG00000222468.1,ENSG00000227408.1,ENSG00000225316.1,ENSG00000222701.1,ENSG00000252927.1,ENSG00000201394.1,ENSG00000280958.1,ENSG00000224788.1,ENSG00000264874.1,ENSG00000265682.1,ENSG00000232350.1,ENSG00000233454.1,ENSG00000254160.1,ENSG00000270516.1,ENSG00000279793.1,ENSG00000207341.1,ENSG00000219453.1,ENSG00000211921.1,ENSG00000212168.1,ENSG00000271691.1,ENSG00000239003.1,ENS…
TCGA-UCS	51897	59	50548	3232	pink	1461	70	ENSG00000274118.1,ENSG00000279967.1,ENSG00000222983.1,ENSG00000261035.1,ENSG00000207177.1,ENSG00000262628.1,ENSG00000222546.1,ENSG00000267038.1,ENSG00000252510.1,ENSG00000202239.1,ENSG00000258794.3,ENSG00000199157.1,ENSG00000200421.1,ENSG00000199291.1,ENSG00000252480.1,ENSG00000278830.1,ENSG00000092377.12,ENSG00000143107.7,ENSG00000260034.1,ENSG00000266617.1,ENSG00000184925.10,ENSG00000252691.1,E…
TCGA-UCS	51897	59	50548	3232	yellow	1643	111	ENSG00000255091.1,ENSG00000256626.1,ENSG00000212451.1,ENSG00000255116.2,ENSG00000129862.6,ENSG00000251543.1,ENSG00000256577.2,ENSG00000274809.1,ENSG00000212314.2,ENSG00000223223.1,ENSG00000229402.1,ENSG00000276544.1,ENSG00000202041.1,ENSG00000202029.1,ENSG00000253422.1,ENSG00000234768.1,ENSG00000125879.4,ENSG00000229232.4,ENSG00000279454.1,ENSG00000202386.1,ENSG00000255170.2,ENSG00000265712.1,ENS…
TCGA-UCS	51897	59	50548	3232	steelblue	683	37	ENSG00000182156.8,ENSG00000262116.1,ENSG00000242360.3,ENSG00000099834.17,ENSG00000236858.1,ENSG00000239408.1,ENSG00000253994.1,ENSG00000253779.1,ENSG00000274855.1,ENSG00000251958.1,ENSG00000201604.1,ENSG00000168903.8,ENSG00000229005.2,ENSG00000240194.5,ENSG00000252684.1,ENSG00000172150.4,ENSG00000212725.3,ENSG00000200998.1,ENSG00000201638.2,ENSG00000280446.1,ENSG00000176782.2,ENSG00000258516.1,EN…
TCGA-UCS	51897	59	50548	3232	violet	620	49	ENSG00000255190.2,ENSG00000236590.1,ENSG00000234110.1,ENSG00000261153.2,ENSG00000222727.1,ENSG00000239708.3,ENSG00000201847.1,ENSG00000225730.1,ENSG00000261509.5,ENSG00000199862.1,ENSG00000226461.3,ENSG00000252145.1,ENSG00000187483.8,ENSG00000230828.1,ENSG00000204697.3,ENSG00000265614.1,ENSG00000256400.1,ENSG00000221456.1,ENSG00000207420.1,ENSG00000200118.1,ENSG00000223421.1,ENSG00000260450.1,ENS…
TCGA-UCS	51897	59	50548	3232	black	1550	74	ENSG00000172459.3,ENSG00000252188.1,ENSG00000244091.1,ENSG00000171840.10,ENSG00000275411.1,ENSG00000149133.1,ENSG00000199878.1,ENSG00000261426.1,ENSG00000232989.1,ENSG00000223120.1,ENSG00000280920.1,ENSG00000255332.6,ENSG00000229305.1,ENSG00000180708.4,ENSG00000249191.1,ENSG00000210678.1,ENSG00000199701.1,ENSG00000228239.1,ENSG00000251492.1,ENSG00000211833.1,ENSG00000229246.1,ENSG00000253903.2,EN…
TCGA-UCS	51897	59	50548	3232	midnightblue	968	146	ENSG00000201644.2,ENSG00000222835.1,ENSG00000240347.3,ENSG00000248184.1,ENSG00000230111.1,ENSG00000229830.1,ENSG00000237257.1,ENSG00000253735.1,ENSG00000243702.3,ENSG00000229213.1,ENSG00000234829.3,ENSG00000276897.1,ENSG00000236158.1,ENSG00000232234.2,ENSG00000266431.1,ENSG00000228557.1,ENSG00000272025.1,ENSG00000211580.1,ENSG00000207328.1,ENSG00000242771.1,ENSG00000252204.1,ENSG00000200891.1,ENS…
TCGA-UCS	51897	59	50548	3232	darkolivegreen	617	38	ENSG00000270627.1,ENSG00000249995.1,ENSG00000223075.1,ENSG00000199362.1,ENSG00000237659.1,ENSG00000277397.1,ENSG00000212383.1,ENSG00000254255.1,ENSG00000199361.1,ENSG00000264099.1,ENSG00000230826.1,ENSG00000275504.1,ENSG00000146618.3,ENSG00000251437.1,ENSG00000199756.1,ENSG00000254175.1,ENSG00000234163.1,ENSG00000249405.1,ENSG00000169488.5,ENSG00000212448.1,ENSG00000248907.1,ENSG00000206695.1,ENS…
TCGA-UCS	51897	59	50548	3232	palevioletred3	446	42	ENSG00000268243.1,ENSG00000252067.1,ENSG00000251527.1,ENSG00000264108.1,ENSG00000234333.2,ENSG00000278799.1,ENSG00000221806.1,ENSG00000233134.1,ENSG00000253231.1,ENSG00000216663.3,ENSG00000259700.3,ENSG00000274631.1,ENSG00000174914.1,ENSG00000270976.1,ENSG00000271230.1,ENSG00000238912.1,ENSG00000258750.2,ENSG00000277598.1,ENSG00000248978.2,ENSG00000239580.3,ENSG00000207502.1,ENSG00000230468.1,ENS…
TCGA-UCS	51897	59	50548	3232	grey	1349	0
TCGA-BLCA	57288	170	28550	3400	coral4	51	2	ENSG00000275767.1,ENSG00000250562.1
TCGA-BLCA	57288	170	28550	3400	royalblue2	31	1	ENSG00000272113.2
TCGA-BLCA	57288	170	28550	3400	paleturquoise4	30	1	ENSG00000222582.1
TCGA-BLCA	57288	170	28550	3400	coral2	119	5	ENSG00000254517.1,ENSG00000202039.1,ENSG00000216075.1,ENSG00000207154.1,ENSG00000212308.1
TCGA-BLCA	57288	170	28550	3400	mediumpurple3	168	7	ENSG00000264689.1,ENSG00000201285.1,ENSG00000251368.1,ENSG00000199156.1,ENSG00000234001.1,ENSG00000251838.1,ENSG00000276866.1
TCGA-BLCA	57288	170	28550	3400	tan2	31	1	ENSG00000229454.1
TCGA-BLCA	57288	170	28550	3400	deeppink1	44	1	ENSG00000185319.5
TCGA-BLCA	57288	170	28550	3400	midnightblue	419	18	ENSG00000185888.5,ENSG00000133980.4,ENSG00000207577.1,ENSG00000224861.1,ENSG00000261666.1,ENSG00000230412.1,ENSG00000162391.10,ENSG00000253055.1,ENSG00000134830.5,ENSG00000154007.6,ENSG00000166211.7,ENSG00000279965.1,ENSG00000260201.2,ENSG00000227538.1,ENSG00000252936.1,ENSG00000257743.7,ENSG00000277858.1,ENSG00000240438.2
TCGA-BLCA	57288	170	28550	3400	antiquewhite2	73	3	ENSG00000231971.4,ENSG00000171360.3,ENSG00000206963.1
TCGA-BLCA	57288	170	28550	3400	palevioletred	41	1	ENSG00000271934.1
TCGA-BLCA	57288	170	28550	3400	purple2	32	1	ENSG00000255368.1
TCGA-BLCA	57288	170	28550	3400	lavenderblush2	75	3	ENSG00000271413.1,ENSG00000188324.3,ENSG00000249071.2
TCGA-BLCA	57288	170	28550	3400	skyblue4	72	3	ENSG00000237193.1,ENSG00000242165.3,ENSG00000229150.1
TCGA-BLCA	57288	170	28550	3400	antiquewhite4	120	5	ENSG00000227994.1,ENSG00000264257.1,ENSG00000202377.1,ENSG00000278825.1,ENSG00000207068.1
TCGA-BLCA	57288	170	28550	3400	coral3	73	3	ENSG00000260454.1,ENSG00000207114.1,ENSG00000198021.6
TCGA-BLCA	57288	170	28550	3400	floralwhite	153	6	ENSG00000237684.1,ENSG00000244321.1,ENSG00000264301.1,ENSG00000110203.7,ENSG00000274901.1,ENSG00000232359.1
TCGA-BLCA	57288	170	28550	3400	mediumpurple	46	2	ENSG00000205649.6,ENSG00000253956.1
TCGA-BLCA	57288	170	28550	3400	salmon4	139	6	ENSG00000155249.4,ENSG00000234451.1,ENSG00000233103.1,ENSG00000197176.6,ENSG00000201078.1,ENSG00000254656.1
TCGA-BLCA	57288	170	28550	3400	green3	39	1	ENSG00000269786.1
TCGA-BLCA	57288	170	28550	3400	firebrick4	95	4	ENSG00000261811.1,ENSG00000227744.4,ENSG00000274879.1,ENSG00000258976.1
TCGA-BLCA	57288	170	28550	3400	indianred2	45	1	ENSG00000270444.1
TCGA-BLCA	57288	170	28550	3400	honeydew1	123	5	ENSG00000275562.1,ENSG00000150269.1,ENSG00000248237.2,ENSG00000187550.7,ENSG00000228042.2
TCGA-BLCA	57288	170	28550	3400	pink2	36	1	ENSG00000252832.1
TCGA-BLCA	57288	170	28550	3400	black	707	30	ENSG00000174099.9,ENSG00000197380.9,ENSG00000095637.19,ENSG00000072952.17,ENSG00000073712.12,ENSG00000162614.17,ENSG00000150764.12,ENSG00000107796.11,ENSG00000166831.7,ENSG00000154553.12,ENSG00000103710.9,ENSG00000197256.9,ENSG00000198523.5,ENSG00000149591.15,ENSG00000124212.5,ENSG00000135424.14,ENSG00000130176.6,ENSG00000267505.1,ENSG00000065534.17,ENSG00000163431.12,ENSG00000072163.17,ENSG00000…
TCGA-BLCA	57288	170	28550	3400	saddlebrown	248	10	ENSG00000164932.11,ENSG00000163359.14,ENSG00000204262.10,ENSG00000120820.11,ENSG00000113140.9,ENSG00000166147.12,ENSG00000130635.14,ENSG00000154096.12,ENSG00000164692.16,ENSG00000113721.12
TCGA-BLCA	57288	170	28550	3400	white	258	11	ENSG00000204472.11,ENSG00000168995.12,ENSG00000142347.15,ENSG00000011600.10,ENSG00000135077.7,ENSG00000158869.9,ENSG00000066336.10,ENSG00000171860.4,ENSG00000173372.15,ENSG00000110876.9,ENSG00000110077.13
TCGA-BLCA	57288	170	28550	3400	royalblue	294	12	ENSG00000105509.9,ENSG00000246430.5,ENSG00000226197.2,ENSG00000153446.14,ENSG00000276012.1,ENSG00000189320.7,ENSG00000225873.1,ENSG00000161649.11,ENSG00000017427.14,ENSG00000165124.16,ENSG00000126218.10,ENSG00000102802.8
TCGA-BLCA	57288	170	28550	3400	skyblue3	187	8	ENSG00000162618.11,ENSG00000179776.16,ENSG00000161940.9,ENSG00000147113.15,ENSG00000066056.12,ENSG00000169744.11,ENSG00000174059.15,ENSG00000125810.9
TCGA-BLCA	57288	170	28550	3400	tan	484	21	ENSG00000184293.6,ENSG00000185433.7,ENSG00000250850.2,ENSG00000158481.11,ENSG00000254887.1,ENSG00000232080.5,ENSG00000243305.1,ENSG00000143297.17,ENSG00000166736.10,ENSG00000224610.1,ENSG00000117090.13,ENSG00000197549.8,ENSG00000205837.6,ENSG00000125245.11,ENSG00000230489.1,ENSG00000274172.1,ENSG00000253690.1,ENSG00000211680.2,ENSG00000232591.1,ENSG00000272255.1,ENSG00000157734.12
TCGA-BLCA	57288	170	28550	3400	blue3	44	1	ENSG00000275950.1
TCGA-BLCA	57288	170	28550	3400	salmon2	82	3	ENSG00000211598.2,ENSG00000270472.2,ENSG00000233999.3
TCGA-BLCA	57288	170	28550	3400	darkmagenta	212	9	ENSG00000181847.10,ENSG00000211751.6,ENSG00000197471.10,ENSG00000113263.11,ENSG00000198851.8,ENSG00000183918.13,ENSG00000116824.4,ENSG00000005844.16,ENSG00000277734.3
TCGA-BLCA	57288	170	28550	3400	salmon	470	20	ENSG00000122122.9,ENSG00000275418.1,ENSG00000268027.4,ENSG00000104894.10,ENSG00000177455.10,ENSG00000226979.7,ENSG00000012124.13,ENSG00000134516.14,ENSG00000238121.4,ENSG00000261416.1,ENSG00000254030.1,ENSG00000211674.2,ENSG00000168421.11,ENSG00000100721.9,ENSG00000241106.5,ENSG00000232613.5,ENSG00000161929.13,ENSG00000186265.8,ENSG00000137101.11,ENSG00000198106.8
TCGA-BLCA	57288	170	28550	3400	darkolivegreen	217	9	ENSG00000237013.1,ENSG00000207229.1,ENSG00000206891.1,ENSG00000261747.3,ENSG00000278113.1,ENSG00000264545.1,ENSG00000207994.1,ENSG00000201565.1,ENSG00000278410.1
TCGA-BLCA	57288	170	28550	3400	blueviolet	64	2	ENSG00000210678.1,ENSG00000179826.6
TCGA-BLCA	57288	170	28550	3400	lightsteelblue	103	4	ENSG00000102794.8,ENSG00000276758.1,ENSG00000108700.4,ENSG00000108688.10
TCGA-BLCA	57288	170	28550	3400	magenta2	40	1	ENSG00000264760.1
TCGA-BLCA	57288	170	28550	3400	pink4	68	2	ENSG00000223562.1,ENSG00000253461.1
TCGA-BLCA	57288	170	28550	3400	thistle	85	3	ENSG00000233499.1,ENSG00000182070.4,ENSG00000252710.1
TCGA-BLCA	57288	170	28550	3400	royalblue3	41	1	ENSG00000201923.1
TCGA-BLCA	57288	170	28550	3400	firebrick2	44	1	ENSG00000200849.1
TCGA-BLCA	57288	170	28550	3400	darkseagreen1	39	1	ENSG00000265251.1
TCGA-BLCA	57288	170	28550	3400	darkseagreen3	74	3	ENSG00000206858.1,ENSG00000248608.2,ENSG00000206774.1
TCGA-BLCA	57288	170	28550	3400	darkslateblue	148	6	ENSG00000226867.1,ENSG00000263355.1,ENSG00000233887.1,ENSG00000246541.2,ENSG00000243059.3,ENSG00000207282.1
TCGA-BLCA	57288	170	28550	3400	thistle1	142	6	ENSG00000267792.1,ENSG00000227717.4,ENSG00000260451.1,ENSG00000250298.1,ENSG00000258797.2,ENSG00000261130.4
TCGA-BLCA	57288	170	28550	3400	tomato2	31	1	ENSG00000199017.1
TCGA-BLCA	57288	170	28550	3400	lightpink4	125	5	ENSG00000261719.1,ENSG00000262990.1,ENSG00000221583.1,ENSG00000200587.1,ENSG00000251905.1
TCGA-BLCA	57288	170	28550	3400	mediumpurple4	72	3	ENSG00000249764.1,ENSG00000225050.1,ENSG00000240347.3
TCGA-BLCA	57288	170	28550	3400	yellowgreen	188	8	ENSG00000238277.1,ENSG00000254926.1,ENSG00000207316.1,ENSG00000252776.1,ENSG00000230066.4,ENSG00000252830.2,ENSG00000258992.4,ENSG00000238074.4
TCGA-BLCA	57288	170	28550	3400	darkturquoise	271	11	ENSG00000212140.1,ENSG00000270185.1,ENSG00000222835.1,ENSG00000239081.1,ENSG00000270824.1,ENSG00000221148.1,ENSG00000252113.2,ENSG00000222361.1,ENSG00000244632.3,ENSG00000239053.1,ENSG00000238904.1
TCGA-BLCA	57288	170	28550	3400	antiquewhite1	51	2	ENSG00000264477.1,ENSG00000253262.1
TCGA-BLCA	57288	170	28550	3400	lavenderblush3	124	5	ENSG00000213182.3,ENSG00000229544.8,ENSG00000223958.1,ENSG00000229261.1,ENSG00000164112.11
TCGA-BLCA	57288	170	28550	3400	plum4	63	2	ENSG00000238270.1,ENSG00000279635.1
TCGA-BLCA	57288	170	28550	3400	sienna2	48	2	ENSG00000221371.1,ENSG00000280108.1
TCGA-BLCA	57288	170	28550	3400	chocolate4	53	2	ENSG00000252425.1,ENSG00000252930.1
TCGA-BLCA	57288	170	28550	3400	indianred1	35	1	ENSG00000199833.1
TCGA-BLCA	57288	170	28550	3400	darkseagreen4	121	5	ENSG00000268799.2,ENSG00000278497.1,ENSG00000236131.1,ENSG00000249156.1,ENSG00000269466.2
TCGA-BLCA	57288	170	28550	3400	sienna4	70	3	ENSG00000261347.1,ENSG00000271220.1,ENSG00000232747.2
TCGA-BLCA	57288	170	28550	3400	lightblue2	35	1	ENSG00000241613.3
TCGA-BLCA	57288	170	28550	3400	powderblue	43	1	ENSG00000198104.2
TCGA-BLCA	57288	170	28550	3400	lightskyblue3	35	1	ENSG00000238570.1
TCGA-BLCA	57288	170	28550	3400	blue1	32	1	ENSG00000221031.1
TCGA-BLCA	57288	170	28550	3400	palevioletred2	80	3	ENSG00000201379.1,ENSG00000200818.1,ENSG00000166090.8
TCGA-BLCA	57288	170	28550	3400	darkolivegreen2	64	2	ENSG00000212292.1,ENSG00000207461.1
TCGA-BLCA	57288	170	28550	3400	maroon	128	5	ENSG00000238102.1,ENSG00000276179.1,ENSG00000253023.1,ENSG00000274212.1,ENSG00000235598.1
TCGA-BLCA	57288	170	28550	3400	yellow3	70	3	ENSG00000187170.4,ENSG00000253067.1,ENSG00000206877.1
TCGA-BLCA	57288	170	28550	3400	lavenderblush	40	1	ENSG00000206827.1
TCGA-BLCA	57288	170	28550	3400	darkolivegreen1	44	1	ENSG00000265588.1
TCGA-BLCA	57288	170	28550	3400	slateblue1	37	1	ENSG00000202044.1
TCGA-BLCA	57288	170	28550	3400	skyblue2	112	4	ENSG00000233634.1,ENSG00000265005.1,ENSG00000206854.1,ENSG00000225085.1
TCGA-BLCA	57288	170	28550	3400	whitesmoke	37	1	ENSG00000212608.1
TCGA-BLCA	57288	170	28550	3400	blue2	91	3	ENSG00000266327.1,ENSG00000252292.1,ENSG00000237183.1
TCGA-BLCA	57288	170	28550	3400	deeppink2	32	1	ENSG00000200107.1
TCGA-BLCA	57288	170	28550	3400	lightpink1	40	1	ENSG00000219627.1
TCGA-BLCA	57288	170	28550	3400	tan3	43	1	ENSG00000269688.1
TCGA-BLCA	57288	170	28550	3400	orangered3	106	4	ENSG00000202160.1,ENSG00000225275.4,ENSG00000207255.1,ENSG00000231897.1
TCGA-BLCA	57288	170	28550	3400	orangered4	173	7	ENSG00000217330.1,ENSG00000207615.2,ENSG00000118271.8,ENSG00000228055.2,ENSG00000207799.1,ENSG00000215378.3,ENSG00000207629.1
TCGA-BLCA	57288	170	28550	3400	plum	107	4	ENSG00000212269.1,ENSG00000260147.1,ENSG00000271736.1,ENSG00000254038.1
TCGA-BLCA	57288	170	28550	3400	bisque4	148	6	ENSG00000185390.2,ENSG00000264246.1,ENSG00000212428.1,ENSG00000200478.1,ENSG00000200680.1,ENSG00000252368.1
TCGA-BLCA	57288	170	28550	3400	darkviolet	90	4	ENSG00000222544.1,ENSG00000252514.1,ENSG00000202050.1,ENSG00000207486.1
TCGA-BLCA	57288	170	28550	3400	tomato	43	1	ENSG00000207587.1
TCGA-BLCA	57288	170	28550	3400	indianred4	100	4	ENSG00000091583.9,ENSG00000110245.10,ENSG00000118137.8,ENSG00000106927.10
TCGA-BLCA	57288	170	28550	3400	lightcyan1	157	6	ENSG00000207317.1,ENSG00000255514.1,ENSG00000259502.1,ENSG00000271679.1,ENSG00000271253.1,ENSG00000224091.1
TCGA-BLCA	57288	170	28550	3400	plum2	145	6	ENSG00000206609.1,ENSG00000266807.1,ENSG00000237088.1,ENSG00000174137.11,ENSG00000200545.2,ENSG00000125363.13
TCGA-BLCA	57288	170	28550	3400	yellow2	48	2	ENSG00000202082.1,ENSG00000241257.1
TCGA-BLCA	57288	170	28550	3400	yellow4	110	4	ENSG00000207827.1,ENSG00000242417.1,ENSG00000234538.1,ENSG00000239354.1
TCGA-BLCA	57288	170	28550	3400	orangered1	67	2	ENSG00000229478.1,ENSG00000207026.1
TCGA-BLCA	57288	170	28550	3400	brown	1242	54	ENSG00000252649.1,ENSG00000254199.1,ENSG00000252508.1,ENSG00000274385.1,ENSG00000212189.1,ENSG00000230132.1,ENSG00000212246.1,ENSG00000227679.1,ENSG00000243197.6,ENSG00000271712.1,ENSG00000254691.1,ENSG00000249282.1,ENSG00000200969.1,ENSG00000249403.1,ENSG00000252635.1,ENSG00000201309.1,ENSG00000248160.1,ENSG00000236168.1,ENSG00000238933.1,ENSG00000254491.1,ENSG00000228480.1,ENSG00000256069.6,ENS…
TCGA-BLCA	57288	170	28550	3400	blue	1280	26	ENSG00000200170.1,ENSG00000236692.1,ENSG00000244383.1,ENSG00000267934.1,ENSG00000257531.2,ENSG00000200651.1,ENSG00000239483.1,ENSG00000240478.1,ENSG00000264513.1,ENSG00000214773.1,ENSG00000261560.1,ENSG00000207162.1,ENSG00000229276.1,ENSG00000251764.1,ENSG00000224822.1,ENSG00000250815.1,ENSG00000201649.1,ENSG00000223605.1,ENSG00000266541.1,ENSG00000258445.3,ENSG00000273732.1,ENSG00000279850.1,ENS…
TCGA-BLCA	57288	170	28550	3400	skyblue1	107	4	ENSG00000234179.1,ENSG00000235203.2,ENSG00000252872.1,ENSG00000207323.1
TCGA-BLCA	57288	170	28550	3400	darkgoldenrod4	33	1	ENSG00000252415.1
TCGA-BLCA	57288	170	28550	3400	green4	54	2	ENSG00000272724.1,ENSG00000200288.1
TCGA-BLCA	57288	170	28550	3400	lightpink2	55	2	ENSG00000279154.1,ENSG00000180730.4
TCGA-BLCA	57288	170	28550	3400	skyblue	248	10	ENSG00000216649.3,ENSG00000251019.1,ENSG00000252307.1,ENSG00000222352.1,ENSG00000228438.1,ENSG00000253581.1,ENSG00000248490.1,ENSG00000230773.5,ENSG00000243347.1,ENSG00000163833.7
TCGA-BLCA	57288	170	28550	3400	mediumorchid	118	5	ENSG00000201846.1,ENSG00000200106.1,ENSG00000201604.1,ENSG00000223383.1,ENSG00000251908.1
TCGA-BLCA	57288	170	28550	3400	brown1	44	1	ENSG00000200638.1
TCGA-BLCA	57288	170	28550	3400	lightsteelblue1	168	7	ENSG00000202095.1,ENSG00000232419.1,ENSG00000248365.3,ENSG00000254468.2,ENSG00000256120.1,ENSG00000207121.1,ENSG00000158865.11
TCGA-BLCA	57288	170	28550	3400	lightpink3	76	3	ENSG00000234200.1,ENSG00000257219.4,ENSG00000236401.1
TCGA-BLCA	57288	170	28550	3400	lightslateblue	65	2	ENSG00000274350.1,ENSG00000274732.1
TCGA-BLCA	57288	170	28550	3400	aliceblue	38	1	ENSG00000240729.1
TCGA-BLCA	57288	170	28550	3400	paleturquoise	233	10	ENSG00000202174.1,ENSG00000277739.1,ENSG00000199326.1,ENSG00000207957.1,ENSG00000251705.1,ENSG00000252065.1,ENSG00000275877.1,ENSG00000201594.1,ENSG00000201966.1,ENSG00000216191.1
TCGA-BLCA	57288	170	28550	3400	tan4	60	2	ENSG00000241183.1,ENSG00000201291.1
TCGA-BLCA	57288	170	28550	3400	thistle4	61	2	ENSG00000200616.1,ENSG00000206818.1
TCGA-BLCA	57288	170	28550	3400	firebrick3	64	3	ENSG00000258718.1,ENSG00000265007.1,ENSG00000212100.2
TCGA-BLCA	57288	170	28550	3400	red	900	39	ENSG00000252080.1,ENSG00000263631.1,ENSG00000201596.1,ENSG00000265873.1,ENSG00000266740.1,ENSG00000207638.1,ENSG00000252517.1,ENSG00000261047.1,ENSG00000252437.1,ENSG00000238653.1,ENSG00000223004.1,ENSG00000264698.1,ENSG00000266204.1,ENSG00000252457.1,ENSG00000201907.1,ENSG00000207769.1,ENSG00000201810.1,ENSG00000279892.1,ENSG00000266436.1,ENSG00000264658.1,ENSG00000263863.1,ENSG00000264803.1,ENS…
TCGA-BLCA	57288	170	28550	3400	brown4	149	6	ENSG00000261838.4,ENSG00000213607.4,ENSG00000237761.1,ENSG00000233944.1,ENSG00000202449.1,ENSG00000234625.1
TCGA-BLCA	57288	170	28550	3400	ivory	153	6	ENSG00000200796.1,ENSG00000201665.1,ENSG00000212560.1,ENSG00000201476.1,ENSG00000276208.1,ENSG00000222238.1
TCGA-BLCA	57288	170	28550	3400	deeppink	63	2	ENSG00000253265.1,ENSG00000228182.1
TCGA-BLCA	57288	170	28550	3400	coral1	121	5	ENSG00000241741.1,ENSG00000239246.3,ENSG00000213862.4,ENSG00000241429.1,ENSG00000261557.1
TCGA-BLCA	57288	170	28550	3400	greenyellow	530	7	ENSG00000254772.8,ENSG00000169253.3,ENSG00000240418.1,ENSG00000227207.2,ENSG00000214748.2,ENSG00000239223.3,ENSG00000229652.1
TCGA-BLCA	57288	170	28550	3400	salmon1	58	2	ENSG00000199392.1,ENSG00000214684.2
TCGA-BLCA	57288	170	28550	3400	darkorange2	151	7	ENSG00000202350.1,ENSG00000199905.1,ENSG00000274347.1,ENSG00000277516.1,ENSG00000221305.1,ENSG00000206606.1,ENSG00000249638.1
TCGA-BLCA	57288	170	28550	3400	lightblue3	46	2	ENSG00000266489.1,ENSG00000266826.1
TCGA-BLCA	57288	170	28550	3400	moccasin	41	1	ENSG00000252005.2
TCGA-BLCA	57288	170	28550	3400	brown2	94	4	ENSG00000271146.1,ENSG00000255271.1,ENSG00000111536.4,ENSG00000276878.1
TCGA-BLCA	57288	170	28550	3400	mistyrose	49	2	ENSG00000225758.1,ENSG00000200822.1
TCGA-BLCA	57288	170	28550	3400	thistle3	85	3	ENSG00000250032.1,ENSG00000252877.1,ENSG00000212618.1
TCGA-BLCA	57288	170	28550	3400	magenta4	77	3	ENSG00000129988.5,ENSG00000240935.5,ENSG00000250591.3
TCGA-BLCA	57288	170	28550	3400	orange	265	11	ENSG00000273704.1,ENSG00000279045.1,ENSG00000241807.3,ENSG00000226023.5,ENSG00000227364.1,ENSG00000279051.2,ENSG00000228379.1,ENSG00000255767.1,ENSG00000229600.1,ENSG00000233135.1,ENSG00000254920.1
TCGA-BLCA	57288	170	28550	3400	cornflowerblue	38	1	ENSG00000267133.1
TCGA-BLCA	57288	170	28550	3400	darkorange	261	11	ENSG00000142025.14,ENSG00000258564.1,ENSG00000223422.1,ENSG00000278887.1,ENSG00000243978.7,ENSG00000227181.1,ENSG00000237414.2,ENSG00000212561.1,ENSG00000279904.1,ENSG00000199620.1,ENSG00000237662.1
TCGA-BLCA	57288	170	28550	3400	firebrick	33	1	ENSG00000232511.3
TCGA-BLCA	57288	170	28550	3400	sienna1	36	1	ENSG00000239327.1
TCGA-BLCA	57288	170	28550	3400	darkgreen	284	12	ENSG00000161992.5,ENSG00000252653.1,ENSG00000248621.2,ENSG00000276759.2,ENSG00000235713.1,ENSG00000257721.1,ENSG00000260102.1,ENSG00000271036.1,ENSG00000212184.1,ENSG00000137808.12,ENSG00000200411.1,ENSG00000262187.1
TCGA-BLCA	57288	170	28550	3400	darkseagreen2	54	2	ENSG00000224617.1,ENSG00000279920.1
TCGA-BLCA	57288	170	28550	3400	magenta3	55	2	ENSG00000255413.1,ENSG00000250289.1
TCGA-BLCA	57288	170	28550	3400	lightgreen	362	15	ENSG00000182816.7,ENSG00000212899.2,ENSG00000230352.1,ENSG00000135443.7,ENSG00000178522.13,ENSG00000204897.6,ENSG00000213417.3,ENSG00000212901.3,ENSG00000221880.3,ENSG00000244624.3,ENSG00000197683.4,ENSG00000184724.5,ENSG00000212725.3,ENSG00000183640.5,ENSG00000182591.5
TCGA-BLCA	57288	170	28550	3400	darkolivegreen4	94	4	ENSG00000233352.1,ENSG00000222490.1,ENSG00000217811.1,ENSG00000164822.4
TCGA-BLCA	57288	170	28550	3400	grey60	387	16	ENSG00000264010.1,ENSG00000251195.1,ENSG00000263512.1,ENSG00000237412.5,ENSG00000188833.8,ENSG00000234435.2,ENSG00000118972.1,ENSG00000272267.2,ENSG00000228569.1,ENSG00000235965.2,ENSG00000207099.1,ENSG00000135902.8,ENSG00000201442.2,ENSG00000272880.1,ENSG00000233878.1,ENSG00000228162.1
TCGA-BLCA	57288	170	28550	3400	pink	578	25	ENSG00000163793.11,ENSG00000251283.1,ENSG00000170893.3,ENSG00000095627.8,ENSG00000265992.1,ENSG00000232237.3,ENSG00000261650.1,ENSG00000162641.17,ENSG00000274764.3,ENSG00000252574.2,ENSG00000220948.4,ENSG00000248475.4,ENSG00000225477.3,ENSG00000185847.6,ENSG00000236716.1,ENSG00000187959.8,ENSG00000254365.1,ENSG00000163792.6,ENSG00000253094.1,ENSG00000261092.1,ENSG00000078814.14,ENSG00000187766.1,…
TCGA-BLCA	57288	170	28550	3400	lightskyblue4	46	2	ENSG00000251549.2,ENSG00000175065.10
TCGA-BLCA	57288	170	28550	3400	lightyellow	313	13	ENSG00000188730.4,ENSG00000252369.1,ENSG00000185559.12,ENSG00000260072.1,ENSG00000253363.4,ENSG00000230302.2,ENSG00000273788.1,ENSG00000199985.1,ENSG00000274489.1,ENSG00000223037.1,ENSG00000253685.1,ENSG00000181958.3,ENSG00000207746.1
TCGA-BLCA	57288	170	28550	3400	purple	559	24	ENSG00000231175.1,ENSG00000232968.1,ENSG00000278910.2,ENSG00000238108.1,ENSG00000254329.1,ENSG00000244125.1,ENSG00000125571.8,ENSG00000201065.1,ENSG00000107447.6,ENSG00000241505.1,ENSG00000248431.1,ENSG00000168269.8,ENSG00000236741.4,ENSG00000196772.3,ENSG00000249601.2,ENSG00000102010.13,ENSG00000279326.1,ENSG00000162399.6,ENSG00000224045.1,ENSG00000267209.4,ENSG00000234423.1,ENSG00000176009.3,EN…
TCGA-BLCA	57288	170	28550	3400	magenta	564	24	ENSG00000253377.1,ENSG00000230977.1,ENSG00000254033.1,ENSG00000234224.2,ENSG00000225413.2,ENSG00000251511.1,ENSG00000227604.3,ENSG00000253134.1,ENSG00000146197.8,ENSG00000171201.9,ENSG00000078596.9,ENSG00000162873.13,ENSG00000172294.7,ENSG00000258440.1,ENSG00000170891.9,ENSG00000183090.5,ENSG00000274719.1,ENSG00000225768.1,ENSG00000018625.13,ENSG00000264583.1,ENSG00000225649.4,ENSG00000237530.1,E…
TCGA-BLCA	57288	170	28550	3400	cyan	431	18	ENSG00000177023.2,ENSG00000250923.1,ENSG00000139219.16,ENSG00000266691.1,ENSG00000242808.6,ENSG00000264562.1,ENSG00000223024.1,ENSG00000265233.1,ENSG00000264956.1,ENSG00000267051.1,ENSG00000253288.1,ENSG00000165349.10,ENSG00000276399.1,ENSG00000156925.10,ENSG00000263609.1,ENSG00000273119.1,ENSG00000273717.1,ENSG00000265019.1
TCGA-BLCA	57288	170	28550	3400	green	902	39	ENSG00000214102.6,ENSG00000016082.13,ENSG00000176840.10,ENSG00000263878.1,ENSG00000201318.1,ENSG00000206806.1,ENSG00000207637.1,ENSG00000237235.2,ENSG00000220739.2,ENSG00000267687.1,ENSG00000146469.11,ENSG00000152034.9,ENSG00000253444.1,ENSG00000266915.1,ENSG00000236240.1,ENSG00000111262.4,ENSG00000234309.1,ENSG00000275161.1,ENSG00000253783.1,ENSG00000101638.12,ENSG00000263741.1,ENSG00000253189.1…
TCGA-BLCA	57288	170	28550	3400	plum3	90	3	ENSG00000125861.13,ENSG00000176798.1,ENSG00000122859.4
TCGA-BLCA	57288	170	28550	3400	darkgrey	270	11	ENSG00000201330.1,ENSG00000090534.16,ENSG00000224879.1,ENSG00000277217.1,ENSG00000265872.1,ENSG00000252257.1,ENSG00000274852.1,ENSG00000266039.1,ENSG00000278582.1,ENSG00000230805.5,ENSG00000199088.4
TCGA-BLCA	57288	170	28550	3400	yellow	1080	47	ENSG00000234121.1,ENSG00000175097.6,ENSG00000229225.1,ENSG00000215397.3,ENSG00000279034.1,ENSG00000239767.1,ENSG00000128564.6,ENSG00000253230.5,ENSG00000247732.2,ENSG00000201084.1,ENSG00000145708.9,ENSG00000231874.3,ENSG00000228585.1,ENSG00000251711.1,ENSG00000261678.2,ENSG00000236987.2,ENSG00000178171.9,ENSG00000275268.1,ENSG00000259302.1,ENSG00000149926.12,ENSG00000253888.1,ENSG00000257056.2,EN…
TCGA-BLCA	57288	170	28550	3400	mediumpurple1	67	2	ENSG00000278667.1,ENSG00000147434.7
TCGA-BLCA	57288	170	28550	3400	palevioletred3	139	6	ENSG00000269732.1,ENSG00000171561.3,ENSG00000238021.5,ENSG00000186579.2,ENSG00000231078.1,ENSG00000204989.3
TCGA-BLCA	57288	170	28550	3400	navajowhite1	79	3	ENSG00000271898.1,ENSG00000280346.1,ENSG00000265614.1
TCGA-BLCA	57288	170	28550	3400	orangered	47	2	ENSG00000266478.1,ENSG00000237824.2
TCGA-BLCA	57288	170	28550	3400	navajowhite	55	2	ENSG00000266196.1,ENSG00000206721.1
TCGA-BLCA	57288	170	28550	3400	violet	231	10	ENSG00000237449.1,ENSG00000229547.4,ENSG00000258706.1,ENSG00000232394.1,ENSG00000206701.1,ENSG00000146399.1,ENSG00000255018.1,ENSG00000177138.14,ENSG00000235371.1,ENSG00000241777.1
TCGA-BLCA	57288	170	28550	3400	lightblue4	65	2	ENSG00000207183.1,ENSG00000252287.1
TCGA-BLCA	57288	170	28550	3400	sienna3	192	8	ENSG00000227157.1,ENSG00000164434.10,ENSG00000276738.1,ENSG00000256870.2,ENSG00000169075.7,ENSG00000049247.12,ENSG00000225765.1,ENSG00000166884.2
TCGA-BLCA	57288	170	28550	3400	lightcoral	100	4	ENSG00000218476.2,ENSG00000250618.1,ENSG00000252117.1,ENSG00000279876.1
TCGA-BLCA	57288	170	28550	3400	palevioletred1	56	2	ENSG00000199912.1,ENSG00000207763.1
TCGA-BLCA	57288	170	28550	3400	blue4	63	2	ENSG00000265046.1,ENSG00000226739.1
TCGA-BLCA	57288	170	28550	3400	mediumpurple2	103	4	ENSG00000261682.1,ENSG00000173991.5,ENSG00000115850.8,ENSG00000165623.8
TCGA-BLCA	57288	170	28550	3400	navajowhite2	139	6	ENSG00000233689.1,ENSG00000243627.4,ENSG00000249525.1,ENSG00000260970.1,ENSG00000206649.1,ENSG00000228842.3
TCGA-BLCA	57288	170	28550	3400	plum1	183	7	ENSG00000252413.1,ENSG00000254464.1,ENSG00000173464.13,ENSG00000233710.1,ENSG00000234939.1,ENSG00000263206.1,ENSG00000249859.6
TCGA-BLCA	57288	170	28550	3400	turquoise	2608	2393	ENSG00000181395.6,ENSG00000233546.1,ENSG00000273149.1,ENSG00000205923.3,ENSG00000227989.1,ENSG00000251759.1,ENSG00000270826.1,ENSG00000276502.1,ENSG00000269926.1,ENSG00000270828.1,ENSG00000229186.4,ENSG00000234467.1,ENSG00000276149.1,ENSG00000229233.1,ENSG00000200613.1,ENSG00000275469.1,ENSG00000207304.1,ENSG00000275072.1,ENSG00000243453.1,ENSG00000271998.1,ENSG00000260419.1,ENSG00000278089.1,ENS…
7.1,ENSG00000242539.2,ENSG00000226698.1,ENSG00000202526.1,ENSG00000199293.1,ENSG00000213029.3,ENSG00000276723.1,ENSG00000279333.1,ENSG00000230430.4,ENSG00000228471.1,ENSG00000274601.1,ENSG00000278085.3,ENSG00000250558.1,ENSG00000252139.1,ENSG00000224210.1,ENSG00000278581.1,ENSG00000274503.1,ENSG00000264892.1,ENSG00000263602.1,ENSG00000263873.1,ENSG00000277688.1,ENSG00000278852.1,ENSG00000276639.1…
TCGA-BLCA	57288	170	28550	3400	thistle2	144	6	ENSG00000205240.4,ENSG00000253500.4,ENSG00000163581.12,ENSG00000225904.1,ENSG00000270866.1,ENSG00000253884.1
TCGA-BLCA	57288	170	28550	3400	darkred	294	12	ENSG00000254453.1,ENSG00000258115.1,ENSG00000167916.4,ENSG00000249036.1,ENSG00000257603.1,ENSG00000257915.1,ENSG00000183434.9,ENSG00000253000.1,ENSG00000187714.6,ENSG00000006659.11,ENSG00000118777.9,ENSG00000241241.1
TCGA-BLCA	57288	170	28550	3400	lightcyan	416	18	ENSG00000240563.1,ENSG00000213067.2,ENSG00000251873.1,ENSG00000139053.2,ENSG00000213030.5,ENSG00000184697.6,ENSG00000142182.7,ENSG00000271652.1,ENSG00000176281.4,ENSG00000177354.10,ENSG00000254202.1,ENSG00000234787.6,ENSG00000205745.2,ENSG00000227722.1,ENSG00000131914.9,ENSG00000268153.4,ENSG00000251477.1,ENSG00000242950.5
TCGA-BLCA	57288	170	28550	3400	steelblue	245	10	ENSG00000183463.5,ENSG00000249301.1,ENSG00000132855.4,ENSG00000229271.1,ENSG00000110887.6,ENSG00000201074.1,ENSG00000231426.4,ENSG00000186188.9,ENSG00000180209.10,ENSG00000224039.1
TCGA-BLCA	57288	170	28550	3400	indianred3	65	2	ENSG00000225189.1,ENSG00000207192.1
TCGA-BLCA	57288	170	28550	3400	mediumorchid4	36	1	ENSG00000243903.1
TCGA-BLCA	57288	170	28550	3400	slateblue	49	2	ENSG00000251294.1,ENSG00000200570.1
TCGA-BLCA	57288	170	28550	3400	navajowhite3	37	1	ENSG00000240951.1
TCGA-BLCA	57288	170	28550	3400	lavenderblush1	54	2	ENSG00000278854.1,ENSG00000201026.1
TCGA-BLCA	57288	170	28550	3400	orange4	36	1	ENSG00000261637.1
TCGA-BLCA	57288	170	28550	3400	coral	74	3	ENSG00000173699.14,ENSG00000248573.1,ENSG00000249261.1
TCGA-BLCA	57288	170	28550	3400	chocolate3	38	1	ENSG00000201969.1
TCGA-BLCA	57288	170	28550	3400	honeydew	75	3	ENSG00000115263.13,ENSG00000201570.1,ENSG00000254647.5
TCGA-BLCA	57288	170	28550	3400	brown3	32	1	ENSG00000251714.1
TCGA-BLCA	57288	170	28550	3400	pink3	48	2	ENSG00000239739.1,ENSG00000186306.1
TCGA-BLCA	57288	170	28550	3400	grey	28738	0
TCGA-SKCM	52935	103	50424	3210	navajowhite1	177	8	ENSG00000258419.1,ENSG00000230768.6,ENSG00000237009.2,ENSG00000228618.1,ENSG00000279749.1,ENSG00000261820.1,ENSG00000250566.1,ENSG00000254920.1
TCGA-SKCM	52935	103	50424	3210	thistle3	196	9	ENSG00000199409.1,ENSG00000255268.2,ENSG00000254049.1,ENSG00000259247.1,ENSG00000274838.1,ENSG00000221332.2,ENSG00000207164.1,ENSG00000264793.1,ENSG00000239151.1
TCGA-SKCM	52935	103	50424	3210	mediumpurple3	416	23	ENSG00000207967.1,ENSG00000199938.1,ENSG00000223152.1,ENSG00000242790.1,ENSG00000236610.1,ENSG00000275215.1,ENSG00000237700.1,ENSG00000278756.1,ENSG00000260897.1,ENSG00000204505.4,ENSG00000275628.1,ENSG00000274764.3,ENSG00000254925.1,ENSG00000277277.2,ENSG00000240281.2,ENSG00000204450.7,ENSG00000200755.1,ENSG00000182315.7,ENSG00000271701.1,ENSG00000253997.1,ENSG00000234021.1,ENSG00000227138.1,ENS…
TCGA-SKCM	52935	103	50424	3210	lightpink4	305	14	ENSG00000279690.1,ENSG00000207474.1,ENSG00000251865.1,ENSG00000229011.1,ENSG00000239942.2,ENSG00000254892.1,ENSG00000265919.1,ENSG00000200462.1,ENSG00000277191.1,ENSG00000207347.1,ENSG00000258916.2,ENSG00000279702.1,ENSG00000260863.1,ENSG00000248136.1
TCGA-SKCM	52935	103	50424	3210	brown2	217	35	ENSG00000259464.2,ENSG00000212593.1,ENSG00000273744.1,ENSG00000263642.1,ENSG00000201114.1,ENSG00000278838.1,ENSG00000279610.1,ENSG00000229183.7,ENSG00000255169.1,ENSG00000172188.4,ENSG00000258206.1,ENSG00000240470.3,ENSG00000207026.1,ENSG00000218476.2,ENSG00000271900.1,ENSG00000271298.1,ENSG00000253371.1,ENSG00000254597.1,ENSG00000243378.1,ENSG00000228803.1,ENSG00000264833.1,ENSG00000255995.1,ENS…
TCGA-SKCM	52935	103	50424	3210	yellowgreen	430	20	ENSG00000279245.1,ENSG00000222613.1,ENSG00000278803.1,ENSG00000258421.2,ENSG00000258988.1,ENSG00000254417.1,ENSG00000221698.1,ENSG00000242611.1,ENSG00000164935.5,ENSG00000240361.1,ENSG00000207800.2,ENSG00000272619.1,ENSG00000254541.1,ENSG00000128242.11,ENSG00000261249.1,ENSG00000242709.1,ENSG00000251393.3,ENSG00000251418.2,ENSG00000159784.16,ENSG00000201658.1
TCGA-SKCM	52935	103	50424	3210	bisque4	397	21	ENSG00000278878.1,ENSG00000255077.1,ENSG00000240393.1,ENSG00000223867.1,ENSG00000162873.13,ENSG00000180383.3,ENSG00000234877.2,ENSG00000200191.1,ENSG00000237662.1,ENSG00000275337.1,ENSG00000251572.2,ENSG00000274632.1,ENSG00000252693.1,ENSG00000235202.1,ENSG00000252484.1,ENSG00000278724.1,ENSG00000200752.1,ENSG00000270287.1,ENSG00000230208.1,ENSG00000248109.1,ENSG00000270328.1
TCGA-SKCM	52935	103	50424	3210	lightsteelblue	237	11	ENSG00000236828.1,ENSG00000248440.1,ENSG00000212584.1,ENSG00000199459.1,ENSG00000263363.1,ENSG00000222924.1,ENSG00000268221.4,ENSG00000250082.1,ENSG00000272714.1,ENSG00000280191.2,ENSG00000252554.1
TCGA-SKCM	52935	103	50424	3210	mediumpurple2	238	28	ENSG00000274231.1,ENSG00000255025.1,ENSG00000200211.1,ENSG00000228610.1,ENSG00000279604.1,ENSG00000234442.2,ENSG00000265253.1,ENSG00000233285.1,ENSG00000267154.1,ENSG00000250728.1,ENSG00000206918.1,ENSG00000254268.1,ENSG00000271094.1,ENSG00000233197.1,ENSG00000201075.2,ENSG00000237929.1,ENSG00000250358.4,ENSG00000275663.1,ENSG00000207810.1,ENSG00000225508.1,ENSG00000266099.1,ENSG00000201023.1,ENS…
TCGA-SKCM	52935	103	50424	3210	honeydew	158	11	ENSG00000201704.1,ENSG00000278936.1,ENSG00000226750.1,ENSG00000257994.1,ENSG00000248474.1,ENSG00000241505.1,ENSG00000277613.1,ENSG00000212219.1,ENSG00000206827.1,ENSG00000277515.1,ENSG00000260575.1
TCGA-SKCM	52935	103	50424	3210	magenta4	174	16	ENSG00000202164.1,ENSG00000250902.1,ENSG00000253546.1,ENSG00000270961.1,ENSG00000223321.1,ENSG00000224500.1,ENSG00000230035.2,ENSG00000258782.3,ENSG00000198261.3,ENSG00000227166.1,ENSG00000255205.1,ENSG00000252766.1,ENSG00000223603.1,ENSG00000202269.1,ENSG00000199565.1,ENSG00000266617.1
TCGA-SKCM	52935	103	50424	3210	plum	243	17	ENSG00000254534.1,ENSG00000262187.1,ENSG00000260090.1,ENSG00000252398.1,ENSG00000225801.1,ENSG00000212551.2,ENSG00000276581.2,ENSG00000176281.4,ENSG00000274820.1,ENSG00000230120.1,ENSG00000225352.1,ENSG00000238764.1,ENSG00000280683.1,ENSG00000225384.1,ENSG00000264014.1,ENSG00000201241.1,ENSG00000162877.11
TCGA-SKCM	52935	103	50424	3210	thistle2	381	17	ENSG00000275799.1,ENSG00000251697.1,ENSG00000238908.1,ENSG00000242483.3,ENSG00000280223.1,ENSG00000189056.12,ENSG00000264613.2,ENSG00000272679.1,ENSG00000174937.3,ENSG00000236408.1,ENSG00000200296.1,ENSG00000205174.4,ENSG00000239744.3,ENSG00000278735.1,ENSG00000229771.2,ENSG00000252973.1,ENSG00000229281.1
TCGA-SKCM	52935	103	50424	3210	mediumpurple1	93	14	ENSG00000277388.1,ENSG00000262116.1,ENSG00000253458.1,ENSG00000250418.1,ENSG00000199390.1,ENSG00000207071.1,ENSG00000251830.1,ENSG00000228658.1,ENSG00000227557.1,ENSG00000212147.1,ENSG00000201899.1,ENSG00000230636.1,ENSG00000176904.1,ENSG00000231334.1
TCGA-SKCM	52935	103	50424	3210	skyblue	531	31	ENSG00000212454.1,ENSG00000229275.1,ENSG00000231427.4,ENSG00000171189.15,ENSG00000258761.1,ENSG00000165023.5,ENSG00000226008.1,ENSG00000277637.1,ENSG00000199260.1,ENSG00000205030.1,ENSG00000201074.1,ENSG00000258478.1,ENSG00000266364.1,ENSG00000268465.1,ENSG00000185269.10,ENSG00000249135.1,ENSG00000108516.5,ENSG00000231266.1,ENSG00000227707.1,ENSG00000236612.1,ENSG00000276963.1,ENSG00000211860.1,E…
TCGA-SKCM	52935	103	50424	3210	lightslateblue	83	14	ENSG00000267487.1,ENSG00000243254.3,ENSG00000264706.2,ENSG00000212305.1,ENSG00000174677.4,ENSG00000200687.1,ENSG00000207278.1,ENSG00000242326.1,ENSG00000230241.1,ENSG00000239390.3,ENSG00000253042.1,ENSG00000278381.1,ENSG00000253312.1,ENSG00000252490.1
TCGA-SKCM	52935	103	50424	3210	navajowhite2	321	31	ENSG00000267133.1,ENSG00000215601.3,ENSG00000250597.4,ENSG00000273600.1,ENSG00000200108.1,ENSG00000223015.1,ENSG00000199912.1,ENSG00000259586.1,ENSG00000236079.1,ENSG00000206700.1,ENSG00000205496.1,ENSG00000229208.1,ENSG00000278569.1,ENSG00000252185.1,ENSG00000241888.2,ENSG00000265433.1,ENSG00000279986.1,ENSG00000234540.1,ENSG00000267125.2,ENSG00000222281.1,ENSG00000227851.1,ENSG00000279743.1,ENS…
TCGA-SKCM	52935	103	50424	3210	pink4	115	16	ENSG00000249479.1,ENSG00000276507.1,ENSG00000237620.1,ENSG00000181214.7,ENSG00000251823.2,ENSG00000225337.1,ENSG00000200849.1,ENSG00000267047.1,ENSG00000250231.1,ENSG00000220725.1,ENSG00000272020.1,ENSG00000240772.3,ENSG00000254178.1,ENSG00000216058.1,ENSG00000276929.1,ENSG00000217514.1
TCGA-SKCM	52935	103	50424	3210	antiquewhite4	274	73	ENSG00000271243.1,ENSG00000267116.1,ENSG00000250315.2,ENSG00000236832.1,ENSG00000258167.1,ENSG00000207247.1,ENSG00000278945.1,ENSG00000258848.1,ENSG00000222649.1,ENSG00000248921.1,ENSG00000234748.1,ENSG00000275461.1,ENSG00000271677.1,ENSG00000214254.3,ENSG00000237843.1,ENSG00000263861.1,ENSG00000172146.1,ENSG00000244653.1,ENSG00000255919.1,ENSG00000248613.1,ENSG00000279016.1,ENSG00000265526.1,ENS…
TCGA-SKCM	52935	103	50424	3210	coral2	268	12	ENSG00000229080.1,ENSG00000265303.1,ENSG00000258594.1,ENSG00000223506.2,ENSG00000270957.1,ENSG00000199107.2,ENSG00000261621.1,ENSG00000270611.1,ENSG00000234984.1,ENSG00000243346.3,ENSG00000261376.1,ENSG00000252049.1
TCGA-SKCM	52935	103	50424	3210	orangered1	109	14	ENSG00000207453.1,ENSG00000258564.1,ENSG00000184394.1,ENSG00000249890.1,ENSG00000206616.1,ENSG00000249230.1,ENSG00000253179.1,ENSG00000258639.1,ENSG00000252385.1,ENSG00000229082.1,ENSG00000257129.1,ENSG00000231480.1,ENSG00000235959.1,ENSG00000233522.1
TCGA-SKCM	52935	103	50424	3210	skyblue1	246	23	ENSG00000258795.1,ENSG00000223003.1,ENSG00000265775.1,ENSG00000222922.1,ENSG00000251184.1,ENSG00000275360.1,ENSG00000199814.1,ENSG00000221466.2,ENSG00000230271.1,ENSG00000236387.1,ENSG00000225818.1,ENSG00000225816.1,ENSG00000223523.1,ENSG00000230260.1,ENSG00000235998.1,ENSG00000202144.1,ENSG00000278923.1,ENSG00000225911.1,ENSG00000202082.1,ENSG00000255206.1,ENSG00000239182.1,ENSG00000273927.1,ENS…
TCGA-SKCM	52935	103	50424	3210	darkolivegreen4	220	32	ENSG00000271157.1,ENSG00000225341.1,ENSG00000237257.1,ENSG00000261475.2,ENSG00000258184.1,ENSG00000240973.1,ENSG00000251955.1,ENSG00000229424.1,ENSG00000259533.1,ENSG00000108442.2,ENSG00000224519.1,ENSG00000275976.3,ENSG00000233689.1,ENSG00000270634.1,ENSG00000235352.1,ENSG00000237048.2,ENSG00000264200.1,ENSG00000207101.1,ENSG00000201627.1,ENSG00000223622.1,ENSG00000244235.2,ENSG00000242176.1,ENS…
TCGA-SKCM	52935	103	50424	3210	salmon2	191	31	ENSG00000253410.1,ENSG00000254764.1,ENSG00000231015.1,ENSG00000206889.1,ENSG00000279842.1,ENSG00000243296.1,ENSG00000202193.1,ENSG00000227657.1,ENSG00000253713.1,ENSG00000256851.1,ENSG00000278684.1,ENSG00000199920.1,ENSG00000233606.1,ENSG00000233807.1,ENSG00000238731.1,ENSG00000222496.1,ENSG00000230031.9,ENSG00000260201.2,ENSG00000254609.1,ENSG00000259331.1,ENSG00000279132.1,ENSG00000232161.1,ENS…
TCGA-SKCM	52935	103	50424	3210	orangered4	417	72	ENSG00000271498.1,ENSG00000276960.1,ENSG00000236262.1,ENSG00000227152.5,ENSG00000276221.1,ENSG00000251744.1,ENSG00000200686.1,ENSG00000238804.1,ENSG00000249891.2,ENSG00000237072.1,ENSG00000206705.1,ENSG00000275107.1,ENSG00000274006.1,ENSG00000254816.1,ENSG00000242389.6,ENSG00000280636.1,ENSG00000234837.1,ENSG00000258185.2,ENSG00000271322.1,ENSG00000239078.1,ENSG00000279655.1,ENSG00000255386.1,ENS…
TCGA-SKCM	52935	103	50424	3210	salmon4	339	24	ENSG00000231879.1,ENSG00000253025.1,ENSG00000207150.1,ENSG00000201809.1,ENSG00000259819.1,ENSG00000199986.1,ENSG00000270317.1,ENSG00000252480.1,ENSG00000217811.1,ENSG00000225906.1,ENSG00000255411.1,ENSG00000170605.5,ENSG00000265965.1,ENSG00000199812.1,ENSG00000254930.1,ENSG00000244470.2,ENSG00000224719.1,ENSG00000262648.1,ENSG00000206915.1,ENSG00000212561.1,ENSG00000233489.1,ENSG00000264678.1,ENS…
TCGA-SKCM	52935	103	50424	3210	darkturquoise	623	29	ENSG00000208022.1,ENSG00000250637.2,ENSG00000223517.1,ENSG00000252066.1,ENSG00000225046.2,ENSG00000197665.7,ENSG00000260869.1,ENSG00000279869.1,ENSG00000258750.2,ENSG00000278813.1,ENSG00000269885.1,ENSG00000265114.1,ENSG00000253954.3,ENSG00000251877.1,ENSG00000272543.1,ENSG00000207513.1,ENSG00000207389.1,ENSG00000255300.4,ENSG00000202070.1,ENSG00000228669.1,ENSG00000277473.1,ENSG00000250640.2,ENS…
TCGA-SKCM	52935	103	50424	3210	salmon	1063	50	ENSG00000231401.1,ENSG00000240562.1,ENSG00000222209.1,ENSG00000248498.3,ENSG00000215339.3,ENSG00000206795.1,ENSG00000252544.1,ENSG00000100884.8,ENSG00000224702.1,ENSG00000258367.2,ENSG00000212553.1,ENSG00000126266.3,ENSG00000256342.1,ENSG00000253474.1,ENSG00000230324.1,ENSG00000201465.1,ENSG00000272685.1,ENSG00000273818.1,ENSG00000233408.1,ENSG00000274852.1,ENSG00000213373.6,ENSG00000263501.1,ENS…
TCGA-SKCM	52935	103	50424	3210	lightpink3	174	26	ENSG00000253048.1,ENSG00000173464.13,ENSG00000224101.1,ENSG00000277747.1,ENSG00000241227.3,ENSG00000212224.1,ENSG00000262461.4,ENSG00000238431.1,ENSG00000253226.1,ENSG00000180910.7,ENSG00000265038.1,ENSG00000217231.2,ENSG00000199282.1,ENSG00000264791.1,ENSG00000207788.1,ENSG00000226130.1,ENSG00000222427.1,ENSG00000230014.1,ENSG00000252353.1,ENSG00000227465.1,ENSG00000255356.2,ENSG00000243700.3,EN…
TCGA-SKCM	52935	103	50424	3210	plum3	198	22	ENSG00000253777.1,ENSG00000212384.1,ENSG00000233632.1,ENSG00000274381.1,ENSG00000277488.1,ENSG00000260162.2,ENSG00000233134.1,ENSG00000227611.1,ENSG00000204697.3,ENSG00000278181.1,ENSG00000207131.1,ENSG00000235248.2,ENSG00000242158.3,ENSG00000279752.1,ENSG00000272297.2,ENSG00000225477.3,ENSG00000257115.1,ENSG00000201856.1,ENSG00000227305.1,ENSG00000226681.1,ENSG00000200024.1,ENSG00000263857.1
TCGA-SKCM	52935	103	50424	3210	darkseagreen4	284	13	ENSG00000238102.1,ENSG00000226412.1,ENSG00000266594.1,ENSG00000198787.5,ENSG00000249654.1,ENSG00000237207.2,ENSG00000271249.1,ENSG00000200527.1,ENSG00000241229.3,ENSG00000211693.2,ENSG00000081051.6,ENSG00000222308.1,ENSG00000249446.2
TCGA-SKCM	52935	103	50424	3210	firebrick4	221	36	ENSG00000200571.1,ENSG00000266808.1,ENSG00000236634.1,ENSG00000216436.2,ENSG00000199385.1,ENSG00000248507.1,ENSG00000207818.1,ENSG00000221855.1,ENSG00000254051.1,ENSG00000239710.3,ENSG00000252151.1,ENSG00000244545.1,ENSG00000223265.1,ENSG00000252636.1,ENSG00000220505.2,ENSG00000222238.1,ENSG00000226867.1,ENSG00000276353.1,ENSG00000264941.1,ENSG00000278449.1,ENSG00000259154.1,ENSG00000255528.1,ENS…
TCGA-SKCM	52935	103	50424	3210	white	546	37	ENSG00000252778.1,ENSG00000136488.13,ENSG00000277912.1,ENSG00000216075.1,ENSG00000238509.1,ENSG00000240354.1,ENSG00000252964.1,ENSG00000212246.1,ENSG00000186146.1,ENSG00000240760.1,ENSG00000239333.3,ENSG00000200857.1,ENSG00000237460.2,ENSG00000271434.3,ENSG00000234441.1,ENSG00000255481.2,ENSG00000218490.1,ENSG00000251149.1,ENSG00000258507.1,ENSG00000263369.5,ENSG00000183791.4,ENSG00000201436.1,EN…
TCGA-SKCM	52935	103	50424	3210	darkgrey	623	29	ENSG00000228319.1,ENSG00000264216.1,ENSG00000269651.1,ENSG00000228211.2,ENSG00000279797.1,ENSG00000254279.1,ENSG00000201356.1,ENSG00000249580.1,ENSG00000201805.1,ENSG00000251159.1,ENSG00000202491.1,ENSG00000142539.9,ENSG00000253504.1,ENSG00000254206.4,ENSG00000204548.3,ENSG00000238236.1,ENSG00000228050.1,ENSG00000264494.1,ENSG00000232647.1,ENSG00000207136.1,ENSG00000235407.1,ENSG00000272230.1,ENS…
TCGA-SKCM	52935	103	50424	3210	pink	1271	60	ENSG00000251424.1,ENSG00000187758.6,ENSG00000118137.8,ENSG00000157131.10,ENSG00000123561.13,ENSG00000110169.9,ENSG00000113600.9,ENSG00000228278.3,ENSG00000163631.15,ENSG00000257237.1,ENSG00000271959.1,ENSG00000171759.7,ENSG00000100665.10,ENSG00000249301.1,ENSG00000224516.4,ENSG00000110245.10,ENSG00000072080.9,ENSG00000251049.2,ENSG00000171560.13,ENSG00000235518.2,ENSG00000202402.1,ENSG00000228055…
TCGA-SKCM	52935	103	50424	3210	coral	138	16	ENSG00000199540.1,ENSG00000234903.1,ENSG00000228780.2,ENSG00000278889.2,ENSG00000199001.1,ENSG00000238789.1,ENSG00000266611.1,ENSG00000240458.1,ENSG00000223126.1,ENSG00000278830.1,ENSG00000252562.1,ENSG00000250263.1,ENSG00000232990.2,ENSG00000222327.1,ENSG00000265889.1,ENSG00000254700.1
TCGA-SKCM	52935	103	50424	3210	mediumorchid	264	15	ENSG00000226625.1,ENSG00000263793.1,ENSG00000254465.1,ENSG00000228829.1,ENSG00000250765.4,ENSG00000233616.2,ENSG00000224815.3,ENSG00000201025.1,ENSG00000265340.1,ENSG00000252262.1,ENSG00000269848.1,ENSG00000260883.1,ENSG00000227007.1,ENSG00000230081.2,ENSG00000261826.1
TCGA-SKCM	52935	103	50424	3210	paleturquoise	483	45	ENSG00000252959.1,ENSG00000183249.8,ENSG00000212153.1,ENSG00000274121.1,ENSG00000271277.1,ENSG00000238745.1,ENSG00000212598.2,ENSG00000230843.1,ENSG00000237040.4,ENSG00000201361.1,ENSG00000264163.1,ENSG00000224617.1,ENSG00000252823.1,ENSG00000162699.5,ENSG00000181211.1,ENSG00000275508.1,ENSG00000236987.2,ENSG00000244402.3,ENSG00000255546.1,ENSG00000254324.2,ENSG00000232730.1,ENSG00000211590.1,ENS…
TCGA-SKCM	52935	103	50424	3210	blue2	217	10	ENSG00000238139.2,ENSG00000217089.1,ENSG00000280215.1,ENSG00000234422.1,ENSG00000252342.1,ENSG00000270719.1,ENSG00000200875.1,ENSG00000238022.1,ENSG00000259312.1,ENSG00000250730.2
TCGA-SKCM	52935	103	50424	3210	palevioletred3	338	22	ENSG00000260850.1,ENSG00000242989.3,ENSG00000202047.1,ENSG00000212545.1,ENSG00000280349.1,ENSG00000253723.1,ENSG00000200949.1,ENSG00000237299.1,ENSG00000225811.1,ENSG00000200941.1,ENSG00000215560.2,ENSG00000277809.1,ENSG00000201339.1,ENSG00000213607.4,ENSG00000274256.1,ENSG00000201565.1,ENSG00000261627.1,ENSG00000221139.1,ENSG00000249976.2,ENSG00000228553.1,ENSG00000212404.1,ENSG00000236041.1
TCGA-SKCM	52935	103	50424	3210	violet	463	21	ENSG00000255475.1,ENSG00000264982.1,ENSG00000263790.1,ENSG00000274732.1,ENSG00000248803.1,ENSG00000205279.7,ENSG00000223958.1,ENSG00000233909.1,ENSG00000206866.1,ENSG00000276548.1,ENSG00000270699.1,ENSG00000226481.3,ENSG00000200338.1,ENSG00000137558.6,ENSG00000210839.1,ENSG00000227549.1,ENSG00000034971.13,ENSG00000254807.1,ENSG00000244632.3,ENSG00000278884.1,ENSG00000234881.1
TCGA-SKCM	52935	103	50424	3210	green	1492	70	ENSG00000267617.1,ENSG00000231364.1,ENSG00000250193.1,ENSG00000250855.1,ENSG00000248432.1,ENSG00000186924.3,ENSG00000236401.1,ENSG00000252508.1,ENSG00000236839.1,ENSG00000252046.1,ENSG00000230361.1,ENSG00000237572.1,ENSG00000251996.1,ENSG00000239075.1,ENSG00000137261.12,ENSG00000236437.1,ENSG00000252526.1,ENSG00000199797.1,ENSG00000275414.1,ENSG00000188379.6,ENSG00000255110.1,ENSG00000237971.1,EN…
TCGA-SKCM	52935	103	50424	3210	lightsteelblue1	414	36	ENSG00000266158.2,ENSG00000220730.2,ENSG00000254663.1,ENSG00000242573.1,ENSG00000281887.1,ENSG00000251527.1,ENSG00000202248.1,ENSG00000264089.1,ENSG00000206857.1,ENSG00000220139.1,ENSG00000252886.1,ENSG00000226092.4,ENSG00000276605.1,ENSG00000200197.1,ENSG00000238065.1,ENSG00000201006.1,ENSG00000258464.1,ENSG00000272575.4,ENSG00000265861.1,ENSG00000250830.1,ENSG00000226047.1,ENSG00000265425.1,ENS…
TCGA-SKCM	52935	103	50424	3210	darkmagenta	439	34	ENSG00000172459.3,ENSG00000277120.3,ENSG00000271242.1,ENSG00000258972.1,ENSG00000259356.1,ENSG00000213547.3,ENSG00000279346.1,ENSG00000199700.1,ENSG00000229711.1,ENSG00000125903.4,ENSG00000248686.1,ENSG00000258541.1,ENSG00000238882.1,ENSG00000252292.1,ENSG00000232239.2,ENSG00000279916.1,ENSG00000223800.1,ENSG00000249206.2,ENSG00000255972.1,ENSG00000274901.1,ENSG00000201274.1,ENSG00000267726.1,ENS…
TCGA-SKCM	52935	103	50424	3210	darkslateblue	386	23	ENSG00000233156.1,ENSG00000261081.1,ENSG00000234016.1,ENSG00000279046.1,ENSG00000242769.3,ENSG00000230558.2,ENSG00000280346.1,ENSG00000274823.1,ENSG00000261987.2,ENSG00000264289.1,ENSG00000215380.2,ENSG00000258202.1,ENSG00000175658.4,ENSG00000239255.1,ENSG00000265841.1,ENSG00000277260.1,ENSG00000279186.1,ENSG00000200972.1,ENSG00000271623.1,ENSG00000235550.1,ENSG00000222624.1,ENSG00000233816.3,ENS…
TCGA-SKCM	52935	103	50424	3210	darkviolet	203	19	ENSG00000172324.4,ENSG00000255199.2,ENSG00000272664.1,ENSG00000265423.1,ENSG00000264483.1,ENSG00000234204.1,ENSG00000275708.1,ENSG00000212455.1,ENSG00000249297.1,ENSG00000211532.1,ENSG00000260879.1,ENSG00000275067.1,ENSG00000186881.3,ENSG00000280144.1,ENSG00000253038.1,ENSG00000201308.1,ENSG00000222532.1,ENSG00000252850.1,ENSG00000253086.1
TCGA-SKCM	52935	103	50424	3210	coral1	277	20	ENSG00000237182.1,ENSG00000263894.1,ENSG00000276721.1,ENSG00000265315.1,ENSG00000253489.1,ENSG00000251663.1,ENSG00000254914.1,ENSG00000230261.1,ENSG00000263811.1,ENSG00000199410.1,ENSG00000270962.1,ENSG00000239555.3,ENSG00000207330.1,ENSG00000248518.1,ENSG00000200665.1,ENSG00000263110.1,ENSG00000199448.1,ENSG00000274459.1,ENSG00000252296.2,ENSG00000252746.1
TCGA-SKCM	52935	103	50424	3210	maroon	317	24	ENSG00000224408.1,ENSG00000200112.1,ENSG00000262974.1,ENSG00000279775.1,ENSG00000215356.4,ENSG00000264174.1,ENSG00000251937.1,ENSG00000249305.1,ENSG00000241128.1,ENSG00000235932.2,ENSG00000222592.1,ENSG00000219492.4,ENSG00000274716.1,ENSG00000252928.1,ENSG00000264940.3,ENSG00000248951.2,ENSG00000264002.2,ENSG00000211681.2,ENSG00000217120.1,ENSG00000222617.1,ENSG00000224233.1,ENSG00000226611.2,ENS…
TCGA-SKCM	52935	103	50424	3210	honeydew1	292	27	ENSG00000254000.1,ENSG00000251929.1,ENSG00000252425.1,ENSG00000275315.1,ENSG00000207717.1,ENSG00000197185.7,ENSG00000266015.1,ENSG00000207104.1,ENSG00000207027.1,ENSG00000253413.1,ENSG00000201289.1,ENSG00000239381.4,ENSG00000240439.3,ENSG00000229713.1,ENSG00000265486.2,ENSG00000275662.1,ENSG00000222574.1,ENSG00000279784.1,ENSG00000274033.1,ENSG00000202035.1,ENSG00000267789.1,ENSG00000206042.1,ENS…
TCGA-SKCM	52935	103	50424	3210	darkorange	579	42	ENSG00000233464.2,ENSG00000256285.1,ENSG00000266188.1,ENSG00000238202.1,ENSG00000258453.2,ENSG00000204701.1,ENSG00000273836.1,ENSG00000198798.5,ENSG00000265227.1,ENSG00000254020.1,ENSG00000253090.2,ENSG00000251954.1,ENSG00000216649.3,ENSG00000212717.3,ENSG00000254161.1,ENSG00000277213.1,ENSG00000271632.1,ENSG00000204705.3,ENSG00000259117.1,ENSG00000226023.5,ENSG00000276892.1,ENSG00000233888.2,ENS…
TCGA-SKCM	52935	103	50424	3210	plum2	381	17	ENSG00000265376.1,ENSG00000238374.1,ENSG00000228207.1,ENSG00000232361.3,ENSG00000206958.1,ENSG00000206962.1,ENSG00000254642.1,ENSG00000215354.8,ENSG00000274662.1,ENSG00000277499.1,ENSG00000218351.2,ENSG00000255196.1,ENSG00000251638.1,ENSG00000199015.3,ENSG00000250376.1,ENSG00000223208.1,ENSG00000265019.1
TCGA-SKCM	52935	103	50424	3210	brown4	398	62	ENSG00000234121.1,ENSG00000226843.1,ENSG00000264926.1,ENSG00000229568.1,ENSG00000212989.3,ENSG00000251452.2,ENSG00000236870.2,ENSG00000234922.1,ENSG00000270815.1,ENSG00000267392.3,ENSG00000255053.1,ENSG00000270280.1,ENSG00000233259.4,ENSG00000270904.1,ENSG00000230244.1,ENSG00000267338.1,ENSG00000270989.1,ENSG00000216195.3,ENSG00000251722.1,ENSG00000242165.3,ENSG00000201165.1,ENSG00000234941.1,ENS…
TCGA-SKCM	52935	103	50424	3210	lightcoral	227	11	ENSG00000244551.2,ENSG00000271174.1,ENSG00000249966.1,ENSG00000256977.9,ENSG00000254888.2,ENSG00000231477.2,ENSG00000238002.2,ENSG00000251035.1,ENSG00000207387.1,ENSG00000230926.1,ENSG00000260570.1
TCGA-SKCM	52935	103	50424	3210	cyan	1060	50	ENSG00000253041.1,ENSG00000222072.1,ENSG00000244561.1,ENSG00000277618.1,ENSG00000228604.3,ENSG00000253377.1,ENSG00000238232.1,ENSG00000230977.1,ENSG00000253162.1,ENSG00000223181.1,ENSG00000263670.1,ENSG00000207716.1,ENSG00000274855.1,ENSG00000275130.1,ENSG00000274660.1,ENSG00000207633.2,ENSG00000276878.1,ENSG00000250572.1,ENSG00000225656.1,ENSG00000260995.1,ENSG00000270453.1,ENSG00000227864.1,ENS…
TCGA-SKCM	52935	103	50424	3210	darkgreen	636	38	ENSG00000232543.2,ENSG00000226118.1,ENSG00000280024.1,ENSG00000269580.2,ENSG00000262560.1,ENSG00000254007.1,ENSG00000277997.1,ENSG00000223595.1,ENSG00000222520.1,ENSG00000279755.1,ENSG00000264024.1,ENSG00000234560.3,ENSG00000254073.1,ENSG00000230859.1,ENSG00000236042.2,ENSG00000207746.1,ENSG00000216171.1,ENSG00000201969.1,ENSG00000238200.1,ENSG00000273668.1,ENSG00000188408.5,ENSG00000225797.2,ENS…
TCGA-SKCM	52935	103	50424	3210	lavenderblush3	304	1	ENSG00000163681.13
TCGA-SKCM	52935	103	50424	3210	red	1387	0
TCGA-SKCM	52935	103	50424	3210	lightblue4	70	19	ENSG00000219941.1,ENSG00000201317.1,ENSG00000223088.1,ENSG00000267433.1,ENSG00000259273.1,ENSG00000207366.1,ENSG00000212365.1,ENSG00000259694.1,ENSG00000228134.1,ENSG00000255335.1,ENSG00000232910.1,ENSG00000231914.1,ENSG00000263734.1,ENSG00000230029.1,ENSG00000271507.1,ENSG00000199901.1,ENSG00000231590.1,ENSG00000206692.1,ENSG00000212314.2
TCGA-SKCM	52935	103	50424	3210	lightyellow	809	49	ENSG00000233861.1,ENSG00000237802.5,ENSG00000201027.1,ENSG00000268243.1,ENSG00000250627.2,ENSG00000188656.8,ENSG00000237761.1,ENSG00000226079.1,ENSG00000251038.1,ENSG00000277073.1,ENSG00000255344.1,ENSG00000244392.3,ENSG00000207639.1,ENSG00000201744.1,ENSG00000228943.1,ENSG00000258683.1,ENSG00000275268.1,ENSG00000269437.5,ENSG00000249200.1,ENSG00000270017.1,ENSG00000176979.11,ENSG00000253319.1,EN…
TCGA-SKCM	52935	103	50424	3210	darkolivegreen	455	59	ENSG00000268663.1,ENSG00000221858.2,ENSG00000254769.3,ENSG00000250207.1,ENSG00000258173.1,ENSG00000251048.1,ENSG00000223335.1,ENSG00000201687.1,ENSG00000266012.1,ENSG00000227840.1,ENSG00000212325.1,ENSG00000179695.1,ENSG00000228473.1,ENSG00000271583.1,ENSG00000199361.1,ENSG00000274102.1,ENSG00000258804.1,ENSG00000266071.1,ENSG00000186967.6,ENSG00000206758.1,ENSG00000207466.1,ENSG00000252810.1,ENS…
TCGA-SKCM	52935	103	50424	3210	tan	1178	67	ENSG00000273838.1,ENSG00000206820.1,ENSG00000199622.1,ENSG00000238941.1,ENSG00000263514.1,ENSG00000241022.1,ENSG00000252350.1,ENSG00000228944.1,ENSG00000248114.1,ENSG00000238854.1,ENSG00000259698.1,ENSG00000267012.1,ENSG00000248467.1,ENSG00000279163.1,ENSG00000257429.1,ENSG00000264763.1,ENSG00000270749.1,ENSG00000230407.1,ENSG00000232752.1,ENSG00000258842.1,ENSG00000224570.1,ENSG00000212248.1,ENS…
TCGA-SKCM	52935	103	50424	3210	antiquewhite2	137	19	ENSG00000279023.1,ENSG00000225919.1,ENSG00000260406.1,ENSG00000225501.1,ENSG00000269786.1,ENSG00000250538.4,ENSG00000238904.1,ENSG00000252438.1,ENSG00000263993.2,ENSG00000206719.1,ENSG00000200786.1,ENSG00000254983.1,ENSG00000201398.1,ENSG00000248350.1,ENSG00000252877.1,ENSG00000267881.1,ENSG00000266180.1,ENSG00000252642.1,ENSG00000222251.1
TCGA-SKCM	52935	103	50424	3210	firebrick3	64	17	ENSG00000212556.1,ENSG00000252908.1,ENSG00000277766.1,ENSG00000272051.1,ENSG00000253110.1,ENSG00000279535.1,ENSG00000224471.2,ENSG00000279546.1,ENSG00000220240.1,ENSG00000206970.1,ENSG00000253343.1,ENSG00000267371.1,ENSG00000240578.1,ENSG00000235639.1,ENSG00000255376.1,ENSG00000271765.1,ENSG00000266704.1
TCGA-SKCM	52935	103	50424	3210	mediumpurple4	125	38	ENSG00000225545.1,ENSG00000254735.1,ENSG00000258251.1,ENSG00000239767.1,ENSG00000216516.1,ENSG00000259324.1,ENSG00000261261.2,ENSG00000270701.1,ENSG00000207221.1,ENSG00000265503.1,ENSG00000199705.1,ENSG00000252209.1,ENSG00000222869.1,ENSG00000251919.1,ENSG00000207381.1,ENSG00000233840.1,ENSG00000176555.1,ENSG00000276562.1,ENSG00000272015.1,ENSG00000244534.3,ENSG00000240977.3,ENSG00000227556.1,ENS…
TCGA-SKCM	52935	103	50424	3210	lavenderblush2	161	14	ENSG00000200390.1,ENSG00000242811.3,ENSG00000254383.1,ENSG00000270902.1,ENSG00000225316.1,ENSG00000237019.1,ENSG00000199200.2,ENSG00000267685.2,ENSG00000277826.1,ENSG00000221275.1,ENSG00000276869.1,ENSG00000253765.1,ENSG00000281219.1,ENSG00000280752.1
TCGA-SKCM	52935	103	50424	3210	brown	1747	108	ENSG00000256626.1,ENSG00000174145.7,ENSG00000077274.8,ENSG00000142619.4,ENSG00000276644.3,ENSG00000248999.1,ENSG00000236668.2,ENSG00000114812.11,ENSG00000149654.8,ENSG00000230879.1,ENSG00000208012.1,ENSG00000064692.17,ENSG00000165078.10,ENSG00000268717.1,ENSG00000252623.1,ENSG00000269796.1,ENSG00000279717.1,ENSG00000248236.1,ENSG00000232245.1,ENSG00000223125.1,ENSG00000142449.11,ENSG00000207061.1…
TCGA-SKCM	52935	103	50424	3210	ivory	413	19	ENSG00000019186.8,ENSG00000262651.1,ENSG00000166670.8,ENSG00000200745.1,ENSG00000252037.1,ENSG00000226255.1,ENSG00000270390.1,ENSG00000204740.8,ENSG00000270252.1,ENSG00000253874.1,ENSG00000265992.1,ENSG00000232800.1,ENSG00000125879.4,ENSG00000249662.4,ENSG00000258505.1,ENSG00000207283.1,ENSG00000277500.1,ENSG00000184115.15,ENSG00000058085.13
TCGA-SKCM	52935	103	50424	3210	sienna3	435	20	ENSG00000188438.4,ENSG00000197161.7,ENSG00000274219.1,ENSG00000212935.1,ENSG00000279000.1,ENSG00000184811.3,ENSG00000200991.1,ENSG00000244650.2,ENSG00000167676.3,ENSG00000184601.9,ENSG00000227013.3,ENSG00000174697.4,ENSG00000188155.9,ENSG00000263584.1,ENSG00000155093.16,ENSG00000187288.9,ENSG00000197406.7,ENSG00000166819.10,ENSG00000254852.7,ENSG00000264341.1
TCGA-SKCM	52935	103	50424	3210	lightgreen	829	39	ENSG00000228410.4,ENSG00000214548.13,ENSG00000214659.4,ENSG00000260371.1,ENSG00000248482.1,ENSG00000233819.1,ENSG00000182938.4,ENSG00000172350.8,ENSG00000229636.2,ENSG00000213022.5,ENSG00000186831.10,ENSG00000164363.9,ENSG00000068781.19,ENSG00000279693.1,ENSG00000251401.2,ENSG00000183654.8,ENSG00000167046.4,ENSG00000218186.2,ENSG00000108417.3,ENSG00000253628.1,ENSG00000224405.1,ENSG00000177243.3,…
TCGA-SKCM	52935	103	50424	3210	yellow	1675	79	ENSG00000111319.11,ENSG00000180316.10,ENSG00000203722.6,ENSG00000119411.10,ENSG00000180871.6,ENSG00000125998.7,ENSG00000124466.8,ENSG00000137857.16,ENSG00000170426.1,ENSG00000103067.10,ENSG00000159166.12,ENSG00000130545.14,ENSG00000110400.9,ENSG00000161249.19,ENSG00000176092.12,ENSG00000165591.6,ENSG00000188112.7,ENSG00000172818.8,ENSG00000175591.10,ENSG00000146904.7,ENSG00000163472.17,ENSG000001…
TCGA-SKCM	52935	103	50424	3210	midnightblue	1021	48	ENSG00000229923.2,ENSG00000277899.1,ENSG00000257128.1,ENSG00000252149.1,ENSG00000267594.5,ENSG00000266570.1,ENSG00000248720.1,ENSG00000252621.1,ENSG00000229693.2,ENSG00000252563.1,ENSG00000263512.1,ENSG00000225304.1,ENSG00000263553.1,ENSG00000252429.2,ENSG00000251781.1,ENSG00000278752.1,ENSG00000223421.1,ENSG00000227592.1,ENSG00000234481.1,ENSG00000216859.1,ENSG00000222170.1,ENSG00000231492.2,ENS…
TCGA-SKCM	52935	103	50424	3210	orangered3	240	11	ENSG00000207114.1,ENSG00000237365.1,ENSG00000270131.1,ENSG00000184761.7,ENSG00000230854.1,ENSG00000279829.1,ENSG00000137674.3,ENSG00000260364.1,ENSG00000206900.1,ENSG00000224400.4,ENSG00000224075.1
TCGA-SKCM	52935	103	50424	3210	orange	601	29	ENSG00000197549.8,ENSG00000222983.1,ENSG00000224697.1,ENSG00000255368.1,ENSG00000252704.1,ENSG00000237592.2,ENSG00000266166.2,ENSG00000253075.1,ENSG00000242580.1,ENSG00000214405.3,ENSG00000261540.1,ENSG00000251729.1,ENSG00000252650.1,ENSG00000206850.1,ENSG00000251856.1,ENSG00000211864.2,ENSG00000239189.1,ENSG00000201938.1,ENSG00000137869.12,ENSG00000185319.5,ENSG00000258941.3,ENSG00000205452.4,EN…
TCGA-SKCM	52935	103	50424	3210	skyblue3	428	20	ENSG00000280655.1,ENSG00000252742.1,ENSG00000221813.3,ENSG00000177596.1,ENSG00000267310.1,ENSG00000180386.7,ENSG00000275733.1,ENSG00000187191.13,ENSG00000241324.1,ENSG00000200485.1,ENSG00000239408.1,ENSG00000183640.5,ENSG00000249403.1,ENSG00000241956.8,ENSG00000277315.1,ENSG00000279560.1,ENSG00000255380.1,ENSG00000201640.2,ENSG00000256659.1,ENSG00000227108.1
TCGA-SKCM	52935	103	50424	3210	darkred	637	251	ENSG00000249950.1,ENSG00000255416.1,ENSG00000206713.1,ENSG00000206104.2,ENSG00000202074.1,ENSG00000207995.1,ENSG00000199241.1,ENSG00000212184.1,ENSG00000278159.1,ENSG00000222095.1,ENSG00000200139.1,ENSG00000255096.2,ENSG00000252852.1,ENSG00000199455.1,ENSG00000271686.1,ENSG00000271368.1,ENSG00000254891.1,ENSG00000199508.1,ENSG00000231009.1,ENSG00000279034.1,ENSG00000250467.1,ENSG00000234060.1,ENS…
TCGA-SKCM	52935	103	50424	3210	indianred3	68	23	ENSG00000222791.1,ENSG00000222468.1,ENSG00000268951.1,ENSG00000173954.8,ENSG00000207178.1,ENSG00000257381.3,ENSG00000270709.1,ENSG00000206599.1,ENSG00000235871.1,ENSG00000252400.1,ENSG00000271187.1,ENSG00000275060.1,ENSG00000252433.1,ENSG00000227679.1,ENSG00000276467.1,ENSG00000201324.1,ENSG00000265694.1,ENSG00000227649.1,ENSG00000259097.1,ENSG00000207210.1,ENSG00000202270.1,ENSG00000237904.2,ENS…
TCGA-SKCM	52935	103	50424	3210	skyblue4	123	5	ENSG00000260921.1,ENSG00000258545.4,ENSG00000197674.5,ENSG00000274055.1,ENSG00000201070.1
TCGA-SKCM	52935	103	50424	3210	palevioletred2	179	13	ENSG00000234712.1,ENSG00000255309.1,ENSG00000199394.1,ENSG00000253006.1,ENSG00000270200.1,ENSG00000207599.1,ENSG00000206695.1,ENSG00000249166.1,ENSG00000277739.1,ENSG00000242976.3,ENSG00000263612.1,ENSG00000230559.1,ENSG00000278667.1
TCGA-SKCM	52935	103	50424	3210	indianred4	222	10	ENSG00000259150.4,ENSG00000261524.1,ENSG00000115263.13,ENSG00000206858.1,ENSG00000261536.2,ENSG00000211835.1,ENSG00000270695.1,ENSG00000231460.2,ENSG00000243541.3,ENSG00000261348.1
TCGA-SKCM	52935	103	50424	3210	sienna4	115	17	ENSG00000222909.1,ENSG00000204003.7,ENSG00000263897.1,ENSG00000252506.1,ENSG00000258420.1,ENSG00000207365.1,ENSG00000276755.1,ENSG00000241905.1,ENSG00000264262.1,ENSG00000254045.1,ENSG00000279146.1,ENSG00000221633.2,ENSG00000262384.1,ENSG00000277669.1,ENSG00000214015.3,ENSG00000250306.1,ENSG00000264210.1
TCGA-SKCM	52935	103	50424	3210	royalblue	742	35	ENSG00000143851.14,ENSG00000015285.9,ENSG00000102879.14,ENSG00000100055.19,ENSG00000180353.9,ENSG00000198851.8,ENSG00000139193.3,ENSG00000158714.9,ENSG00000123329.16,ENSG00000137078.7,ENSG00000198821.9,ENSG00000186810.7,ENSG00000141968.6,ENSG00000123338.11,ENSG00000167208.13,ENSG00000116824.4,ENSG00000160185.12,ENSG00000110876.9,ENSG00000277734.3,ENSG00000122122.9,ENSG00000110934.9,ENSG0000014234…
TCGA-SKCM	52935	103	50424	3210	skyblue2	258	47	ENSG00000239030.1,ENSG00000255485.1,ENSG00000249265.1,ENSG00000199733.1,ENSG00000249418.2,ENSG00000211832.2,ENSG00000265631.1,ENSG00000279824.1,ENSG00000236981.1,ENSG00000253461.1,ENSG00000270352.1,ENSG00000266226.1,ENSG00000237312.1,ENSG00000248701.1,ENSG00000259229.2,ENSG00000211957.2,ENSG00000211895.4,ENSG00000249259.2,ENSG00000273830.1,ENSG00000253684.1,ENSG00000201604.1,ENSG00000225698.3,ENS…
TCGA-SKCM	52935	103	50424	3210	darkseagreen3	147	6	ENSG00000211837.1,ENSG00000230405.1,ENSG00000201155.1,ENSG00000212189.1,ENSG00000234864.1,ENSG00000251304.3
TCGA-SKCM	52935	103	50424	3210	yellow3	118	13	ENSG00000199601.1,ENSG00000199903.1,ENSG00000255830.2,ENSG00000206769.1,ENSG00000206730.1,ENSG00000270838.1,ENSG00000278319.1,ENSG00000274385.1,ENSG00000234765.1,ENSG00000241696.1,ENSG00000252001.1,ENSG00000234542.1,ENSG00000235965.2
TCGA-SKCM	52935	103	50424	3210	plum1	419	19	ENSG00000248547.2,ENSG00000212520.1,ENSG00000229905.1,ENSG00000201065.1,ENSG00000178586.4,ENSG00000198183.10,ENSG00000182565.8,ENSG00000256709.2,ENSG00000255287.1,ENSG00000243059.3,ENSG00000271358.1,ENSG00000169484.2,ENSG00000255211.1,ENSG00000253260.1,ENSG00000212590.1,ENSG00000254471.1,ENSG00000227021.1,ENSG00000212102.1,ENSG00000249270.1
TCGA-SKCM	52935	103	50424	3210	yellow4	253	15	ENSG00000261809.1,ENSG00000238898.1,ENSG00000222842.1,ENSG00000231420.1,ENSG00000229805.1,ENSG00000251243.1,ENSG00000271606.1,ENSG00000172468.12,ENSG00000228530.1,ENSG00000277746.1,ENSG00000254347.1,ENSG00000202172.1,ENSG00000222285.1,ENSG00000264699.1,ENSG00000201097.1
TCGA-SKCM	52935	103	50424	3210	coral3	134	6	ENSG00000274387.1,ENSG00000264390.1,ENSG00000232817.1,ENSG00000233686.3,ENSG00000278412.1,ENSG00000238446.1
TCGA-SKCM	52935	103	50424	3210	darkorange2	402	18	ENSG00000271578.1,ENSG00000249522.1,ENSG00000237225.1,ENSG00000276951.1,ENSG00000271724.1,ENSG00000260721.1,ENSG00000266774.1,ENSG00000252015.1,ENSG00000248286.1,ENSG00000252509.1,ENSG00000224065.2,ENSG00000269911.1,ENSG00000199786.1,ENSG00000199454.1,ENSG00000251759.1,ENSG00000226108.2,ENSG00000227275.1,ENSG00000254818.1
TCGA-SKCM	52935	103	50424	3210	thistle	196	23	ENSG00000238365.2,ENSG00000219757.1,ENSG00000252288.1,ENSG00000231034.1,ENSG00000242066.3,ENSG00000253975.1,ENSG00000212157.1,ENSG00000235719.3,ENSG00000249764.1,ENSG00000263604.1,ENSG00000237106.2,ENSG00000273734.1,ENSG00000248205.1,ENSG00000255170.2,ENSG00000271629.1,ENSG00000213916.2,ENSG00000276522.1,ENSG00000250488.1,ENSG00000230617.1,ENSG00000239398.3,ENSG00000224267.1,ENSG00000218991.1,ENS…
TCGA-SKCM	52935	103	50424	3210	saddlebrown	529	24	ENSG00000235570.1,ENSG00000179111.7,ENSG00000207016.1,ENSG00000224466.1,ENSG00000223631.1,ENSG00000280121.1,ENSG00000258519.1,ENSG00000259992.1,ENSG00000243824.1,ENSG00000235150.1,ENSG00000251545.2,ENSG00000240895.1,ENSG00000206177.5,ENSG00000168124.2,ENSG00000124232.9,ENSG00000257787.1,ENSG00000213863.2,ENSG00000261963.2,ENSG00000241524.3,ENSG00000231765.1,ENSG00000237414.2,ENSG00000231963.1,ENS…
TCGA-SKCM	52935	103	50424	3210	grey60	919	43	ENSG00000187900.4,ENSG00000199634.1,ENSG00000199487.1,ENSG00000234354.3,ENSG00000257959.1,ENSG00000132911.4,ENSG00000226122.1,ENSG00000252993.1,ENSG00000234033.1,ENSG00000255099.1,ENSG00000250547.1,ENSG00000194717.3,ENSG00000224518.2,ENSG00000229760.1,ENSG00000251193.1,ENSG00000257510.1,ENSG00000275448.1,ENSG00000258239.1,ENSG00000228777.1,ENSG00000254091.2,ENSG00000123307.3,ENSG00000242201.3,ENS…
TCGA-SKCM	52935	103	50424	3210	turquoise	2464	30	ENSG00000233406.5,ENSG00000242445.1,ENSG00000228149.1,ENSG00000238003.1,ENSG00000226701.1,ENSG00000217130.1,ENSG00000188873.4,ENSG00000217094.2,ENSG00000213312.3,ENSG00000229132.2,ENSG00000242169.2,ENSG00000257790.1,ENSG00000231799.2,ENSG00000241741.1,ENSG00000213280.2,ENSG00000224126.2,ENSG00000241877.1,ENSG00000232346.1,ENSG00000213851.3,ENSG00000213862.4,ENSG00000182383.8,ENSG00000231369.1,ENS…
TCGA-SKCM	52935	103	50424	3210	lightcyan1	414	19	ENSG00000263253.1,ENSG00000111305.17,ENSG00000258681.1,ENSG00000265456.1,ENSG00000105467.7,ENSG00000261747.3,ENSG00000240202.3,ENSG00000204710.2,ENSG00000237407.1,ENSG00000248766.2,ENSG00000223611.5,ENSG00000275113.1,ENSG00000135406.12,ENSG00000205116.3,ENSG00000136931.8,ENSG00000166917.8,ENSG00000279189.1,ENSG00000112041.11,ENSG00000279521.1
TCGA-SKCM	52935	103	50424	3210	thistle1	365	17	ENSG00000250210.4,ENSG00000252660.1,ENSG00000242417.1,ENSG00000223672.2,ENSG00000214602.3,ENSG00000222685.1,ENSG00000256101.4,ENSG00000249054.2,ENSG00000198788.8,ENSG00000134193.13,ENSG00000254593.1,ENSG00000215110.6,ENSG00000201296.1,ENSG00000276949.1,ENSG00000164822.4,ENSG00000252955.1,ENSG00000224901.1
TCGA-SKCM	52935	103	50424	3210	steelblue	495	23	ENSG00000272477.1,ENSG00000212450.1,ENSG00000211912.1,ENSG00000257747.1,ENSG00000235203.2,ENSG00000250515.1,ENSG00000228593.1,ENSG00000271546.1,ENSG00000278100.1,ENSG00000213487.3,ENSG00000183822.3,ENSG00000271702.1,ENSG00000280372.1,ENSG00000259016.1,ENSG00000234688.1,ENSG00000207972.1,ENSG00000267471.1,ENSG00000231603.1,ENSG00000215603.4,ENSG00000261020.1,ENSG00000203987.2,ENSG00000224832.1,ENS…
TCGA-SKCM	52935	103	50424	3210	black	1374	64	ENSG00000262235.2,ENSG00000199883.1,ENSG00000261815.1,ENSG00000237358.1,ENSG00000241921.1,ENSG00000226096.1,ENSG00000120235.4,ENSG00000239137.1,ENSG00000238191.3,ENSG00000197790.1,ENSG00000242072.1,ENSG00000249380.1,ENSG00000275201.1,ENSG00000207638.1,ENSG00000232664.2,ENSG00000254564.1,ENSG00000238382.1,ENSG00000206998.1,ENSG00000236313.1,ENSG00000199223.1,ENSG00000101446.7,ENSG00000253023.1,ENS…
TCGA-SKCM	52935	103	50424	3210	lightcyan	947	44	ENSG00000258491.2,ENSG00000147761.7,ENSG00000213760.9,ENSG00000166408.4,ENSG00000248510.2,ENSG00000196634.3,ENSG00000204851.6,ENSG00000223678.1,ENSG00000223726.1,ENSG00000198685.3,ENSG00000248677.1,ENSG00000243197.6,ENSG00000229957.1,ENSG00000199740.1,ENSG00000236505.1,ENSG00000264254.1,ENSG00000215833.3,ENSG00000201999.1,ENSG00000257848.1,ENSG00000274970.1,ENSG00000240959.1,ENSG00000167080.7,ENS…
TCGA-SKCM	52935	103	50424	3210	blue	2004	94	ENSG00000227616.1,ENSG00000279517.1,ENSG00000250333.1,ENSG00000249127.1,ENSG00000235510.1,ENSG00000200294.1,ENSG00000207320.1,ENSG00000215274.5,ENSG00000264698.1,ENSG00000225970.1,ENSG00000217160.2,ENSG00000240159.1,ENSG00000267081.1,ENSG00000223293.1,ENSG00000228790.1,ENSG00000239081.1,ENSG00000216523.1,ENSG00000252931.1,ENSG00000206649.1,ENSG00000212344.1,ENSG00000225424.1,ENSG00000251888.1,ENS…
TCGA-SKCM	52935	103	50424	3210	purple	1210	55	ENSG00000168928.11,ENSG00000263201.1,ENSG00000258360.1,ENSG00000244471.4,ENSG00000258907.2,ENSG00000267794.1,ENSG00000151615.3,ENSG00000257095.1,ENSG00000117971.10,ENSG00000249449.1,ENSG00000168925.9,ENSG00000256609.1,ENSG00000251407.1,ENSG00000225557.1,ENSG00000240707.2,ENSG00000260132.1,ENSG00000274685.1,ENSG00000170801.8,ENSG00000166257.7,ENSG00000112116.9,ENSG00000263206.1,ENSG00000225098.1,E…
TCGA-SKCM	52935	103	50424	3210	greenyellow	1179	55	ENSG00000225012.4,ENSG00000279248.1,ENSG00000214940.7,ENSG00000206974.1,ENSG00000256870.2,ENSG00000188523.7,ENSG00000242349.4,ENSG00000260223.1,ENSG00000277624.1,ENSG00000231980.1,ENSG00000227878.2,ENSG00000248600.1,ENSG00000274954.1,ENSG00000274450.1,ENSG00000253078.1,ENSG00000263964.1,ENSG00000224532.2,ENSG00000207384.1,ENSG00000252757.1,ENSG00000212550.1,ENSG00000187857.3,ENSG00000231567.1,ENS…
TCGA-SKCM	52935	103	50424	3210	floralwhite	412	6	ENSG00000174886.11,ENSG00000267673.5,ENSG00000179271.2,ENSG00000170906.14,ENSG00000267855.4,ENSG00000077463.13
TCGA-SKCM	52935	103	50424	3210	magenta	1237	58	ENSG00000225325.1,ENSG00000233039.1,ENSG00000201984.1,ENSG00000242793.1,ENSG00000253942.1,ENSG00000257531.2,ENSG00000232658.1,ENSG00000226461.3,ENSG00000207086.1,ENSG00000241291.3,ENSG00000261580.1,ENSG00000235737.1,ENSG00000236168.1,ENSG00000222509.1,ENSG00000250667.1,ENSG00000242768.2,ENSG00000266673.1,ENSG00000261593.1,ENSG00000263647.1,ENSG00000202245.1,ENSG00000241248.3,ENSG00000202027.1,ENS…
TCGA-SKCM	52935	103	50424	3210	grey	2511	0
TCGA-LUSC	57288	117	32665	3415	magenta3	33	1	ENSG00000277492.1
TCGA-LUSC	57288	117	32665	3415	green4	30	1	ENSG00000272445.1
TCGA-LUSC	57288	117	32665	3415	lightpink2	32	1	ENSG00000207779.1
TCGA-LUSC	57288	117	32665	3415	skyblue4	69	3	ENSG00000200049.1,ENSG00000203784.2,ENSG00000254564.1
TCGA-LUSC	57288	117	32665	3415	thistle1	189	8	ENSG00000140538.15,ENSG00000222044.1,ENSG00000264345.1,ENSG00000171102.13,ENSG00000241911.1,ENSG00000237125.7,ENSG00000270090.4,ENSG00000224887.1
TCGA-LUSC	57288	117	32665	3415	plum1	222	9	ENSG00000249959.4,ENSG00000177468.6,ENSG00000147434.7,ENSG00000187783.10,ENSG00000263618.4,ENSG00000251924.1,ENSG00000252937.1,ENSG00000211649.3,ENSG00000265786.1
TCGA-LUSC	57288	117	32665	3415	deeppink	44	1	ENSG00000263697.1
TCGA-LUSC	57288	117	32665	3415	skyblue1	150	6	ENSG00000255194.3,ENSG00000252346.1,ENSG00000186223.4,ENSG00000266976.1,ENSG00000261146.1,ENSG00000160224.15
TCGA-LUSC	57288	117	32665	3415	darkgrey	356	15	ENSG00000280551.1,ENSG00000104321.9,ENSG00000200262.1,ENSG00000175093.4,ENSG00000249985.1,ENSG00000268221.4,ENSG00000207108.1,ENSG00000278672.1,ENSG00000254989.1,ENSG00000139350.10,ENSG00000251764.1,ENSG00000199584.1,ENSG00000126337.12,ENSG00000185313.6,ENSG00000253083.1
TCGA-LUSC	57288	117	32665	3415	darkviolet	116	5	ENSG00000199442.1,ENSG00000278681.1,ENSG00000142182.7,ENSG00000125831.8,ENSG00000265781.1
TCGA-LUSC	57288	117	32665	3415	firebrick3	48	2	ENSG00000200733.1,ENSG00000259214.1
TCGA-LUSC	57288	117	32665	3415	orangered3	144	6	ENSG00000259674.1,ENSG00000267407.1,ENSG00000279697.1,ENSG00000244081.1,ENSG00000243633.3,ENSG00000257183.1
TCGA-LUSC	57288	117	32665	3415	skyblue	298	13	ENSG00000163295.4,ENSG00000280837.1,ENSG00000263594.1,ENSG00000263741.1,ENSG00000256029.4,ENSG00000253270.1,ENSG00000120820.11,ENSG00000125084.10,ENSG00000222232.1,ENSG00000280924.1,ENSG00000279841.1,ENSG00000171487.13,ENSG00000253397.1
TCGA-LUSC	57288	117	32665	3415	lightpink4	173	7	ENSG00000110484.6,ENSG00000134376.13,ENSG00000241669.1,ENSG00000253796.1,ENSG00000218274.2,ENSG00000199831.1,ENSG00000218048.2
TCGA-LUSC	57288	117	32665	3415	mediumpurple4	70	3	ENSG00000252828.1,ENSG00000224018.1,ENSG00000227047.1
TCGA-LUSC	57288	117	32665	3415	lavenderblush1	31	1	ENSG00000255461.1
TCGA-LUSC	57288	117	32665	3415	plum4	44	1	ENSG00000212377.1
TCGA-LUSC	57288	117	32665	3415	tan4	39	1	ENSG00000234730.1
TCGA-LUSC	57288	117	32665	3415	navajowhite1	88	3	ENSG00000230920.1,ENSG00000140505.6,ENSG00000140465.12
TCGA-LUSC	57288	117	32665	3415	antiquewhite2	70	1	ENSG00000142405.20
TCGA-LUSC	57288	117	32665	3415	thistle2	190	8	ENSG00000279056.1,ENSG00000230746.1,ENSG00000279051.2,ENSG00000260811.1,ENSG00000253778.1,ENSG00000227784.1,ENSG00000256659.1,ENSG00000224075.1
TCGA-LUSC	57288	117	32665	3415	grey60	444	19	ENSG00000152611.10,ENSG00000179813.5,ENSG00000124237.5,ENSG00000173627.7,ENSG00000153789.11,ENSG00000136918.6,ENSG00000160188.8,ENSG00000166596.13,ENSG00000188817.6,ENSG00000167858.11,ENSG00000203734.10,ENSG00000185681.11,ENSG00000165383.9,ENSG00000179902.11,ENSG00000004838.12,ENSG00000101222.11,ENSG00000112539.13,ENSG00000228723.5,ENSG00000186710.10
TCGA-LUSC	57288	117	32665	3415	thistle4	41	1	ENSG00000221398.1
TCGA-LUSC	57288	117	32665	3415	darkolivegreen2	48	2	ENSG00000224649.1,ENSG00000212479.2
TCGA-LUSC	57288	117	32665	3415	yellow4	152	1	ENSG00000211592.5
TCGA-LUSC	57288	117	32665	3415	green	1230	53	ENSG00000247774.5,ENSG00000125245.11,ENSG00000227039.5,ENSG00000102879.14,ENSG00000238121.4,ENSG00000186265.8,ENSG00000270164.1,ENSG00000007312.11,ENSG00000072818.10,ENSG00000180096.10,ENSG00000104894.10,ENSG00000175463.10,ENSG00000132704.14,ENSG00000156738.16,ENSG00000123329.16,ENSG00000268027.4,ENSG00000177455.10,ENSG00000233355.5,ENSG00000188011.5,ENSG00000101445.8,ENSG00000172349.15,ENSG00000…
TCGA-LUSC	57288	117	32665	3415	red	1083	5	ENSG00000135077.7,ENSG00000155465.17,ENSG00000158869.9,ENSG00000204472.11,ENSG00000043462.10
TCGA-LUSC	57288	117	32665	3415	tan	514	1	ENSG00000113721.12
TCGA-LUSC	57288	117	32665	3415	darkolivegreen	244	8	ENSG00000254903.1,ENSG00000212620.1,ENSG00000241158.4,ENSG00000225473.1,ENSG00000212265.1,ENSG00000266827.1,ENSG00000244000.1,ENSG00000187479.5
TCGA-LUSC	57288	117	32665	3415	darkorange	301	4	ENSG00000149564.10,ENSG00000118526.6,ENSG00000240583.9,ENSG00000069122.17
TCGA-LUSC	57288	117	32665	3415	skyblue2	155	6	ENSG00000267450.1,ENSG00000248195.1,ENSG00000235979.7,ENSG00000267517.1,ENSG00000248462.1,ENSG00000200738.1
TCGA-LUSC	57288	117	32665	3415	mediumpurple1	56	2	ENSG00000228215.2,ENSG00000242963.1
TCGA-LUSC	57288	117	32665	3415	indianred3	48	2	ENSG00000268296.1,ENSG00000220540.1
TCGA-LUSC	57288	117	32665	3415	darkseagreen4	168	7	ENSG00000176922.3,ENSG00000201881.1,ENSG00000216901.1,ENSG00000232002.1,ENSG00000251981.1,ENSG00000260639.1,ENSG00000272558.1
TCGA-LUSC	57288	117	32665	3415	yellow3	68	2	ENSG00000254682.1,ENSG00000254924.2
TCGA-LUSC	57288	117	32665	3415	mediumorchid	159	6	ENSG00000240471.1,ENSG00000244142.1,ENSG00000236978.1,ENSG00000262332.1,ENSG00000226998.1,ENSG00000197866.3
TCGA-LUSC	57288	117	32665	3415	indianred4	127	5	ENSG00000276413.1,ENSG00000249476.1,ENSG00000243370.3,ENSG00000206826.1,ENSG00000199487.1
TCGA-LUSC	57288	117	32665	3415	saddlebrown	285	0
TCGA-LUSC	57288	117	32665	3415	brown2	117	5	ENSG00000269179.1,ENSG00000188656.8,ENSG00000181693.7,ENSG00000232582.1,ENSG00000238074.4
TCGA-LUSC	57288	117	32665	3415	sienna4	61	2	ENSG00000207941.1,ENSG00000201658.1
TCGA-LUSC	57288	117	32665	3415	thistle	114	4	ENSG00000166013.11,ENSG00000182053.11,ENSG00000257863.1,ENSG00000226477.1
TCGA-LUSC	57288	117	32665	3415	thistle3	115	2	ENSG00000251757.1,ENSG00000214819.1
TCGA-LUSC	57288	117	32665	3415	skyblue3	224	5	ENSG00000275161.1,ENSG00000257476.1,ENSG00000249386.1,ENSG00000100292.15,ENSG00000278980.1
TCGA-LUSC	57288	117	32665	3415	turquoise	3232	2469	ENSG00000181395.6,ENSG00000273149.1,ENSG00000205923.3,ENSG00000278159.1,ENSG00000270826.1,ENSG00000269926.1,ENSG00000264981.1,ENSG00000270828.1,ENSG00000255235.1,ENSG00000229186.4,ENSG00000234467.1,ENSG00000181785.1,ENSG00000240041.1,ENSG00000229233.1,ENSG00000227545.1,ENSG00000207304.1,ENSG00000275072.1,ENSG00000243453.1,ENSG00000271998.1,ENSG00000260419.1,ENSG00000278089.1,ENSG00000273262.1,ENS…
31.1,ENSG00000276829.1,ENSG00000221455.2,ENSG00000200635.1,ENSG00000227198.1,ENSG00000277063.1,ENSG00000267232.1,ENSG00000231489.1,ENSG00000243643.1,ENSG00000262413.1,ENSG00000253051.1,ENSG00000280204.1,ENSG00000202257.1,ENSG00000215695.1,ENSG00000151079.7,ENSG00000254591.1,ENSG00000232003.2,ENSG00000261684.1,ENSG00000254010.1,ENSG00000263165.1,ENSG00000200189.1,ENSG00000281453.1,ENSG00000242472.…
TCGA-LUSC	57288	117	32665	3415	orangered1	60	2	ENSG00000233546.1,ENSG00000237048.2
TCGA-LUSC	57288	117	32665	3415	mediumpurple2	142	6	ENSG00000150261.3,ENSG00000231910.1,ENSG00000233047.4,ENSG00000271402.1,ENSG00000218689.2,ENSG00000276866.1
TCGA-LUSC	57288	117	32665	3415	navajowhite	33	1	ENSG00000274484.1
TCGA-LUSC	57288	117	32665	3415	maroon	176	7	ENSG00000126226.20,ENSG00000126231.12,ENSG00000225870.1,ENSG00000226903.1,ENSG00000150403.16,ENSG00000057593.12,ENSG00000215881.3
TCGA-LUSC	57288	117	32665	3415	blue4	45	1	ENSG00000273994.1
TCGA-LUSC	57288	117	32665	3415	honeydew1	169	7	ENSG00000251915.1,ENSG00000261749.2,ENSG00000261711.5,ENSG00000252936.1,ENSG00000276599.1,ENSG00000261470.1,ENSG00000252094.1
TCGA-LUSC	57288	117	32665	3415	lightsteelblue	133	5	ENSG00000252460.1,ENSG00000202164.1,ENSG00000202308.1,ENSG00000250193.1,ENSG00000206782.1
TCGA-LUSC	57288	117	32665	3415	salmon1	35	1	ENSG00000252273.1
TCGA-LUSC	57288	117	32665	3415	lightpink3	85	3	ENSG00000181698.3,ENSG00000273700.1,ENSG00000173110.7
TCGA-LUSC	57288	117	32665	3415	magenta4	87	3	ENSG00000251904.1,ENSG00000200238.1,ENSG00000250039.3
TCGA-LUSC	57288	117	32665	3415	palevioletred2	98	4	ENSG00000258812.1,ENSG00000199080.1,ENSG00000249048.2,ENSG00000207800.2
TCGA-LUSC	57288	117	32665	3415	lightsteelblue1	207	9	ENSG00000186113.1,ENSG00000223381.1,ENSG00000198104.2,ENSG00000243627.4,ENSG00000236999.1,ENSG00000207443.1,ENSG00000229907.3,ENSG00000254769.3,ENSG00000237354.1
TCGA-LUSC	57288	117	32665	3415	brown	1648	0
TCGA-LUSC	57288	117	32665	3415	lightslateblue	56	2	ENSG00000200935.1,ENSG00000222129.1
TCGA-LUSC	57288	117	32665	3415	bisque4	193	8	ENSG00000200796.1,ENSG00000254001.4,ENSG00000200334.1,ENSG00000278044.1,ENSG00000237671.3,ENSG00000034971.13,ENSG00000233663.1,ENSG00000212441.1
TCGA-LUSC	57288	117	32665	3415	mediumpurple3	207	9	ENSG00000207114.1,ENSG00000206891.1,ENSG00000207598.1,ENSG00000202265.1,ENSG00000200622.1,ENSG00000238509.1,ENSG00000238500.1,ENSG00000251759.1,ENSG00000143355.14
TCGA-LUSC	57288	117	32665	3415	lavenderblush3	169	7	ENSG00000199295.1,ENSG00000187242.4,ENSG00000200101.1,ENSG00000202468.1,ENSG00000212249.2,ENSG00000188322.4,ENSG00000207761.2
TCGA-LUSC	57288	117	32665	3415	coral2	159	6	ENSG00000255047.1,ENSG00000187238.5,ENSG00000200142.1,ENSG00000239075.1,ENSG00000176748.5,ENSG00000207115.1
TCGA-LUSC	57288	117	32665	3415	yellowgreen	225	9	ENSG00000237567.1,ENSG00000263561.1,ENSG00000221801.1,ENSG00000201042.1,ENSG00000252667.1,ENSG00000219088.1,ENSG00000252597.1,ENSG00000275689.1,ENSG00000207775.1
TCGA-LUSC	57288	117	32665	3415	plum3	115	5	ENSG00000201990.1,ENSG00000271457.1,ENSG00000206867.1,ENSG00000197503.4,ENSG00000205832.7
TCGA-LUSC	57288	117	32665	3415	coral	77	3	ENSG00000253820.1,ENSG00000218499.1,ENSG00000251923.1
TCGA-LUSC	57288	117	32665	3415	coral1	163	6	ENSG00000229885.1,ENSG00000212133.1,ENSG00000248227.1,ENSG00000280015.1,ENSG00000249865.1,ENSG00000253608.1
TCGA-LUSC	57288	117	32665	3415	darkseagreen3	82	3	ENSG00000252296.2,ENSG00000270234.1,ENSG00000226208.1
TCGA-LUSC	57288	117	32665	3415	ivory	203	8	ENSG00000229976.1,ENSG00000230458.1,ENSG00000252133.1,ENSG00000277673.1,ENSG00000178690.2,ENSG00000249875.1,ENSG00000184507.14,ENSG00000109181.10
TCGA-LUSC	57288	117	32665	3415	plum2	190	8	ENSG00000179943.7,ENSG00000276488.1,ENSG00000237322.1,ENSG00000248257.6,ENSG00000251742.1,ENSG00000225790.1,ENSG00000269189.1,ENSG00000258119.1
TCGA-LUSC	57288	117	32665	3415	palevioletred1	35	1	ENSG00000278752.1
TCGA-LUSC	57288	117	32665	3415	coral3	70	3	ENSG00000252693.1,ENSG00000234712.1,ENSG00000225923.1
TCGA-LUSC	57288	117	32665	3415	darkolivegreen4	124	5	ENSG00000258622.2,ENSG00000207247.1,ENSG00000253023.1,ENSG00000264793.1,ENSG00000252649.1
TCGA-LUSC	57288	117	32665	3415	brown4	196	8	ENSG00000250333.1,ENSG00000232789.1,ENSG00000226296.1,ENSG00000238745.1,ENSG00000224540.1,ENSG00000257016.1,ENSG00000223440.1,ENSG00000249568.1
TCGA-LUSC	57288	117	32665	3415	blueviolet	48	2	ENSG00000267389.1,ENSG00000227139.1
TCGA-LUSC	57288	117	32665	3415	darkslateblue	191	6	ENSG00000147255.16,ENSG00000229015.1,ENSG00000204362.5,ENSG00000220771.2,ENSG00000222281.1,ENSG00000255534.1
TCGA-LUSC	57288	117	32665	3415	darkmagenta	242	9	ENSG00000254794.1,ENSG00000237891.1,ENSG00000252138.1,ENSG00000202354.1,ENSG00000237427.1,ENSG00000223315.1,ENSG00000201021.1,ENSG00000235451.1,ENSG00000147588.6
TCGA-LUSC	57288	117	32665	3415	antiquewhite4	160	6	ENSG00000268243.1,ENSG00000201180.1,ENSG00000273788.1,ENSG00000226411.1,ENSG00000253735.1,ENSG00000239219.2
TCGA-LUSC	57288	117	32665	3415	blue	2360	0
TCGA-LUSC	57288	117	32665	3415	floralwhite	200	8	ENSG00000181927.2,ENSG00000226474.1,ENSG00000269786.1,ENSG00000274293.1,ENSG00000225179.1,ENSG00000234172.1,ENSG00000277746.1,ENSG00000225582.1
TCGA-LUSC	57288	117	32665	3415	honeydew	83	3	ENSG00000228207.1,ENSG00000206677.2,ENSG00000253072.1
TCGA-LUSC	57288	117	32665	3415	lavenderblush2	84	3	ENSG00000234229.6,ENSG00000236610.1,ENSG00000252999.1
TCGA-LUSC	57288	117	32665	3415	cyan	491	21	ENSG00000271201.1,ENSG00000280147.1,ENSG00000265453.1,ENSG00000256915.1,ENSG00000213344.2,ENSG00000250748.5,ENSG00000167139.7,ENSG00000128564.6,ENSG00000178287.16,ENSG00000280580.1,ENSG00000253228.1,ENSG00000231914.1,ENSG00000224715.1,ENSG00000227467.3,ENSG00000207225.1,ENSG00000250657.1,ENSG00000259961.1,ENSG00000235147.1,ENSG00000279497.1,ENSG00000274664.1,ENSG00000229373.7
TCGA-LUSC	57288	117	32665	3415	lightyellow	418	18	ENSG00000185037.9,ENSG00000185177.11,ENSG00000206840.1,ENSG00000227059.5,ENSG00000228160.1,ENSG00000167612.11,ENSG00000231148.1,ENSG00000260850.1,ENSG00000212224.1,ENSG00000225980.3,ENSG00000269826.1,ENSG00000205424.1,ENSG00000206901.1,ENSG00000259061.1,ENSG00000198633.9,ENSG00000253286.4,ENSG00000225044.1,ENSG00000277498.1
TCGA-LUSC	57288	117	32665	3415	palevioletred3	186	8	ENSG00000271661.1,ENSG00000224569.3,ENSG00000223728.3,ENSG00000250634.4,ENSG00000260599.1,ENSG00000212373.1,ENSG00000201162.1,ENSG00000199450.1
TCGA-LUSC	57288	117	32665	3415	lightcoral	130	5	ENSG00000206999.1,ENSG00000201557.1,ENSG00000207762.1,ENSG00000199361.1,ENSG00000216099.2
TCGA-LUSC	57288	117	32665	3415	salmon4	187	8	ENSG00000230605.1,ENSG00000279475.1,ENSG00000198021.6,ENSG00000258064.1,ENSG00000166351.9,ENSG00000234748.1,ENSG00000271559.1,ENSG00000249289.1
TCGA-LUSC	57288	117	32665	3415	lightblue4	50	2	ENSG00000207312.1,ENSG00000265793.1
TCGA-LUSC	57288	117	32665	3415	navajowhite2	179	6	ENSG00000274884.1,ENSG00000274838.1,ENSG00000198982.3,ENSG00000201569.1,ENSG00000199798.1,ENSG00000212199.1
TCGA-LUSC	57288	117	32665	3415	pink4	60	2	ENSG00000238452.1,ENSG00000252833.1
TCGA-LUSC	57288	117	32665	3415	darkorange2	198	8	ENSG00000207825.1,ENSG00000265433.1,ENSG00000244253.1,ENSG00000207738.1,ENSG00000206649.1,ENSG00000207328.1,ENSG00000207993.3,ENSG00000199088.4
TCGA-LUSC	57288	117	32665	3415	lightcyan	453	19	ENSG00000202293.1,ENSG00000162341.14,ENSG00000106236.3,ENSG00000236433.1,ENSG00000063515.2,ENSG00000229847.7,ENSG00000234952.1,ENSG00000222997.1,ENSG00000261566.1,ENSG00000264108.1,ENSG00000232596.1,ENSG00000223076.1,ENSG00000200786.1,ENSG00000255774.1,ENSG00000280051.1,ENSG00000135406.12,ENSG00000238275.2,ENSG00000265539.1,ENSG00000148826.8
TCGA-LUSC	57288	117	32665	3415	violet	252	10	ENSG00000270451.1,ENSG00000199246.1,ENSG00000224729.5,ENSG00000272841.1,ENSG00000200313.1,ENSG00000221440.1,ENSG00000254277.1,ENSG00000212258.1,ENSG00000253888.1,ENSG00000248109.1
TCGA-LUSC	57288	117	32665	3415	steelblue	272	11	ENSG00000224999.1,ENSG00000224060.3,ENSG00000232459.1,ENSG00000173464.13,ENSG00000230352.1,ENSG00000172199.1,ENSG00000140873.14,ENSG00000259284.1,ENSG00000226933.1,ENSG00000242158.3,ENSG00000251953.1
TCGA-LUSC	57288	117	32665	3415	orange	301	13	ENSG00000253138.4,ENSG00000143125.5,ENSG00000251511.1,ENSG00000257756.4,ENSG00000236175.3,ENSG00000258433.1,ENSG00000233156.1,ENSG00000207978.1,ENSG00000206665.1,ENSG00000252625.1,ENSG00000251080.1,ENSG00000237235.2,ENSG00000212140.1
TCGA-LUSC	57288	117	32665	3415	salmon2	109	4	ENSG00000215966.1,ENSG00000238908.1,ENSG00000230226.1,ENSG00000223229.1
TCGA-LUSC	57288	117	32665	3415	paleturquoise	263	11	ENSG00000280655.1,ENSG00000228303.1,ENSG00000222693.1,ENSG00000201860.1,ENSG00000164113.9,ENSG00000182308.6,ENSG00000131808.9,ENSG00000250405.2,ENSG00000248118.1,ENSG00000255018.1,ENSG00000236638.1
TCGA-LUSC	57288	117	32665	3415	orangered4	213	9	ENSG00000198251.7,ENSG00000278825.1,ENSG00000253802.1,ENSG00000243581.1,ENSG00000100373.8,ENSG00000236078.1,ENSG00000276442.1,ENSG00000252337.1,ENSG00000083622.8
TCGA-LUSC	57288	117	32665	3415	sienna3	231	10	ENSG00000215378.3,ENSG00000259144.2,ENSG00000235719.3,ENSG00000275352.1,ENSG00000207625.1,ENSG00000268595.1,ENSG00000224188.1,ENSG00000258977.1,ENSG00000239516.1,ENSG00000232039.2
TCGA-LUSC	57288	117	32665	3415	black	737	32	ENSG00000258336.1,ENSG00000155622.6,ENSG00000203857.8,ENSG00000124467.17,ENSG00000200664.1,ENSG00000252025.1,ENSG00000231924.8,ENSG00000280809.1,ENSG00000207861.1,ENSG00000251090.1,ENSG00000201415.1,ENSG00000207992.1,ENSG00000201270.1,ENSG00000233124.1,ENSG00000183114.7,ENSG00000237195.1,ENSG00000207838.1,ENSG00000215603.4,ENSG00000271394.1,ENSG00000111339.9,ENSG00000243130.6,ENSG00000242221.7,EN…
TCGA-LUSC	57288	117	32665	3415	salmon	511	22	ENSG00000223672.2,ENSG00000241131.1,ENSG00000229389.1,ENSG00000123594.4,ENSG00000235592.1,ENSG00000254251.1,ENSG00000249365.1,ENSG00000212518.1,ENSG00000201356.1,ENSG00000277881.1,ENSG00000201324.1,ENSG00000239922.1,ENSG00000249150.1,ENSG00000276623.1,ENSG00000111704.9,ENSG00000233236.1,ENSG00000250411.1,ENSG00000250712.1,ENSG00000249785.1,ENSG00000270415.1,ENSG00000223047.1,ENSG00000207271.1
TCGA-LUSC	57288	117	32665	3415	midnightblue	456	19	ENSG00000115263.13,ENSG00000238242.1,ENSG00000249038.2,ENSG00000238627.1,ENSG00000225501.1,ENSG00000256256.1,ENSG00000279137.1,ENSG00000229743.2,ENSG00000111305.17,ENSG00000200761.1,ENSG00000236141.1,ENSG00000232597.4,ENSG00000233721.1,ENSG00000170044.7,ENSG00000274100.1,ENSG00000207946.2,ENSG00000234625.1,ENSG00000207549.1,ENSG00000232064.1
TCGA-LUSC	57288	117	32665	3415	greenyellow	578	25	ENSG00000241345.1,ENSG00000271242.1,ENSG00000232895.2,ENSG00000235824.4,ENSG00000260034.1,ENSG00000134207.13,ENSG00000223308.1,ENSG00000104371.4,ENSG00000207407.1,ENSG00000102891.3,ENSG00000204365.4,ENSG00000201329.2,ENSG00000232560.5,ENSG00000277199.1,ENSG00000251844.1,ENSG00000238819.1,ENSG00000248222.4,ENSG00000234165.1,ENSG00000201856.1,ENSG00000078814.14,ENSG00000213981.7,ENSG00000214642.1,E…
TCGA-LUSC	57288	117	32665	3415	blue2	117	5	ENSG00000233238.1,ENSG00000223629.1,ENSG00000272679.1,ENSG00000241186.6,ENSG00000006128.10
TCGA-LUSC	57288	117	32665	3415	lightgreen	420	18	ENSG00000240045.1,ENSG00000199666.2,ENSG00000252983.1,ENSG00000253432.1,ENSG00000170374.5,ENSG00000173908.8,ENSG00000222363.1,ENSG00000238194.1,ENSG00000266287.1,ENSG00000212598.2,ENSG00000201707.1,ENSG00000242790.1,ENSG00000206915.1,ENSG00000263967.1,ENSG00000252320.1,ENSG00000270778.1,ENSG00000255618.1,ENSG00000199801.1
TCGA-LUSC	57288	117	32665	3415	yellow	1638	71	ENSG00000275231.1,ENSG00000268823.2,ENSG00000162595.4,ENSG00000278052.1,ENSG00000276639.1,ENSG00000206889.1,ENSG00000264589.1,ENSG00000166159.9,ENSG00000177511.5,ENSG00000100604.11,ENSG00000272981.1,ENSG00000170893.3,ENSG00000166922.7,ENSG00000136698.7,ENSG00000165370.1,ENSG00000267262.1,ENSG00000253670.1,ENSG00000120903.9,ENSG00000252852.1,ENSG00000271101.1,ENSG00000268038.1,ENSG00000229797.1,EN…
TCGA-LUSC	57288	117	32665	3415	darkred	413	18	ENSG00000266527.1,ENSG00000272882.1,ENSG00000260959.1,ENSG00000271968.2,ENSG00000226323.1,ENSG00000227745.1,ENSG00000277217.1,ENSG00000275315.1,ENSG00000250389.1,ENSG00000199773.1,ENSG00000169164.7,ENSG00000279264.1,ENSG00000236244.1,ENSG00000280373.1,ENSG00000274730.1,ENSG00000251497.2,ENSG00000262000.1,ENSG00000140090.16
TCGA-LUSC	57288	117	32665	3415	magenta	635	27	ENSG00000234944.1,ENSG00000261434.1,ENSG00000230323.4,ENSG00000278388.1,ENSG00000227679.1,ENSG00000260478.1,ENSG00000250467.1,ENSG00000215117.5,ENSG00000236687.1,ENSG00000229616.2,ENSG00000214414.8,ENSG00000260887.2,ENSG00000199698.1,ENSG00000164645.2,ENSG00000255181.3,ENSG00000227434.2,ENSG00000171396.11,ENSG00000129873.6,ENSG00000212900.2,ENSG00000249122.1,ENSG00000229755.1,ENSG00000109132.6,EN…
TCGA-LUSC	57288	117	32665	3415	pink	648	28	ENSG00000238192.1,ENSG00000135355.3,ENSG00000225676.1,ENSG00000229723.1,ENSG00000225765.1,ENSG00000252029.1,ENSG00000164600.5,ENSG00000106331.13,ENSG00000261650.1,ENSG00000259457.1,ENSG00000104760.15,ENSG00000266968.2,ENSG00000258346.1,ENSG00000254437.1,ENSG00000229609.1,ENSG00000162992.3,ENSG00000132874.12,ENSG00000279930.1,ENSG00000146047.5,ENSG00000261564.1,ENSG00000232532.1,ENSG00000256298.1,…
TCGA-LUSC	57288	117	32665	3415	purple	589	25	ENSG00000112818.8,ENSG00000180723.6,ENSG00000239327.1,ENSG00000131914.9,ENSG00000170091.9,ENSG00000197273.3,ENSG00000202050.1,ENSG00000222941.2,ENSG00000163501.6,ENSG00000167332.7,ENSG00000259878.1,ENSG00000223730.1,ENSG00000148584.13,ENSG00000166800.8,ENSG00000261866.1,ENSG00000248747.1,ENSG00000132872.10,ENSG00000233304.4,ENSG00000265588.1,ENSG00000263588.1,ENSG00000139540.10,ENSG00000176893.4,…
TCGA-LUSC	57288	117	32665	3415	firebrick4	126	5	ENSG00000222852.1,ENSG00000233293.1,ENSG00000203335.4,ENSG00000212545.1,ENSG00000251750.1
TCGA-LUSC	57288	117	32665	3415	plum	147	0
TCGA-LUSC	57288	117	32665	3415	lightcyan1	204	8	ENSG00000202095.1,ENSG00000250438.1,ENSG00000235312.1,ENSG00000212229.1,ENSG00000253692.3,ENSG00000266663.1,ENSG00000252046.1,ENSG00000271194.1
TCGA-LUSC	57288	117	32665	3415	white	298	13	ENSG00000187682.1,ENSG00000202491.1,ENSG00000068078.16,ENSG00000244461.1,ENSG00000230840.1,ENSG00000269274.1,ENSG00000222440.1,ENSG00000277608.1,ENSG00000248861.1,ENSG00000207754.2,ENSG00000162727.3,ENSG00000206752.1,ENSG00000233799.1
TCGA-LUSC	57288	117	32665	3415	royalblue	413	18	ENSG00000125492.8,ENSG00000157890.16,ENSG00000202233.2,ENSG00000176294.4,ENSG00000215474.5,ENSG00000230720.1,ENSG00000164434.10,ENSG00000266582.1,ENSG00000263429.3,ENSG00000188517.13,ENSG00000228549.3,ENSG00000267761.3,ENSG00000196433.10,ENSG00000277040.1,ENSG00000228304.1,ENSG00000231651.1,ENSG00000261285.4,ENSG00000162825.15
TCGA-LUSC	57288	117	32665	3415	darkgreen	389	16	ENSG00000260664.2,ENSG00000163875.14,ENSG00000183431.10,ENSG00000266065.1,ENSG00000163877.9,ENSG00000184814.5,ENSG00000280989.1,ENSG00000134690.9,ENSG00000134697.11,ENSG00000205358.3,ENSG00000252448.1,ENSG00000116922.13,ENSG00000204084.11,ENSG00000103355.11,ENSG00000183520.10,ENSG00000163879.10
TCGA-LUSC	57288	117	32665	3415	darkturquoise	381	16	ENSG00000134986.12,ENSG00000182565.8,ENSG00000177186.3,ENSG00000231626.1,ENSG00000254268.1,ENSG00000219592.2,ENSG00000236511.1,ENSG00000279925.1,ENSG00000270033.1,ENSG00000199677.1,ENSG00000199157.1,ENSG00000212382.1,ENSG00000258367.2,ENSG00000206711.1,ENSG00000161634.10,ENSG00000201741.1
TCGA-LUSC	57288	117	32665	3415	grey	24623	0
TCGA-THYM	52458	94	50936	3276	darkolivegreen	351	23	ENSG00000200702.1,ENSG00000206617.1,ENSG00000251200.1,ENSG00000229946.2,ENSG00000268582.1,ENSG00000176787.2,ENSG00000242775.1,ENSG00000263199.1,ENSG00000278412.1,ENSG00000207938.1,ENSG00000253377.1,ENSG00000237563.1,ENSG00000270680.1,ENSG00000222733.1,ENSG00000230607.3,ENSG00000222314.1,ENSG00000220725.1,ENSG00000243920.2,ENSG00000223281.1,ENSG00000206751.1,ENSG00000201885.1,ENSG00000250223.1,ENS…
TCGA-THYM	52458	94	50936	3276	skyblue1	189	13	ENSG00000237847.2,ENSG00000273898.1,ENSG00000182652.1,ENSG00000275130.1,ENSG00000235080.1,ENSG00000215418.2,ENSG00000237407.1,ENSG00000252429.2,ENSG00000252063.1,ENSG00000231570.1,ENSG00000196578.4,ENSG00000253795.1,ENSG00000254953.1
TCGA-THYM	52458	94	50936	3276	thistle1	259	12	ENSG00000260073.2,ENSG00000182415.9,ENSG00000253732.1,ENSG00000224127.1,ENSG00000252020.1,ENSG00000222356.1,ENSG00000260864.1,ENSG00000232348.2,ENSG00000231427.4,ENSG00000221463.2,ENSG00000206996.1,ENSG00000273668.1
TCGA-THYM	52458	94	50936	3276	maroon	234	23	ENSG00000222658.1,ENSG00000271349.1,ENSG00000226566.2,ENSG00000200687.1,ENSG00000264970.1,ENSG00000223847.1,ENSG00000207960.1,ENSG00000232797.1,ENSG00000230465.1,ENSG00000228627.1,ENSG00000251338.1,ENSG00000279445.2,ENSG00000249066.1,ENSG00000236681.1,ENSG00000252594.1,ENSG00000255078.1,ENSG00000199878.1,ENSG00000257493.1,ENSG00000231914.1,ENSG00000230025.1,ENSG00000258338.1,ENSG00000205494.8,ENS…
TCGA-THYM	52458	94	50936	3276	lightcoral	160	9	ENSG00000255259.2,ENSG00000267609.2,ENSG00000212550.1,ENSG00000264583.1,ENSG00000201826.1,ENSG00000265794.4,ENSG00000278139.1,ENSG00000253401.1,ENSG00000277966.1
TCGA-THYM	52458	94	50936	3276	palevioletred3	241	11	ENSG00000228471.1,ENSG00000226364.1,ENSG00000256281.1,ENSG00000249081.1,ENSG00000235469.1,ENSG00000230727.1,ENSG00000263381.1,ENSG00000237676.1,ENSG00000276388.1,ENSG00000275230.1,ENSG00000249423.1
TCGA-THYM	52458	94	50936	3276	plum1	314	3	ENSG00000218476.2,ENSG00000260290.2,ENSG00000197651.4
TCGA-THYM	52458	94	50936	3276	darkmagenta	351	32	ENSG00000261382.1,ENSG00000271243.1,ENSG00000199936.1,ENSG00000168757.11,ENSG00000212189.1,ENSG00000267027.1,ENSG00000228239.1,ENSG00000228735.1,ENSG00000240760.1,ENSG00000237722.1,ENSG00000212171.1,ENSG00000253834.1,ENSG00000231949.1,ENSG00000238022.1,ENSG00000224771.1,ENSG00000212305.1,ENSG00000232170.4,ENSG00000223076.1,ENSG00000261182.1,ENSG00000265675.2,ENSG00000230571.2,ENSG00000233751.1,EN…
TCGA-THYM	52458	94	50936	3276	lightcyan	717	14	ENSG00000242060.1,ENSG00000219451.3,ENSG00000220472.1,ENSG00000224415.1,ENSG00000230207.1,ENSG00000228929.1,ENSG00000188873.4,ENSG00000228205.1,ENSG00000214784.4,ENSG00000213939.4,ENSG00000227008.2,ENSG00000240376.1,ENSG00000231006.1,ENSG00000226525.5
TCGA-THYM	52458	94	50936	3276	lightsteelblue	163	19	ENSG00000232350.1,ENSG00000228567.3,ENSG00000223637.6,ENSG00000263894.1,ENSG00000214929.3,ENSG00000228587.1,ENSG00000253803.1,ENSG00000255919.1,ENSG00000223569.4,ENSG00000199677.1,ENSG00000228095.3,ENSG00000225896.1,ENSG00000223197.1,ENSG00000254249.1,ENSG00000249730.1,ENSG00000200708.1,ENSG00000222499.1,ENSG00000227734.1,ENSG00000259229.2
TCGA-THYM	52458	94	50936	3276	yellowgreen	344	16	ENSG00000250210.4,ENSG00000229311.1,ENSG00000274516.1,ENSG00000257672.2,ENSG00000224518.2,ENSG00000260504.1,ENSG00000155890.3,ENSG00000259998.1,ENSG00000280436.1,ENSG00000184478.6,ENSG00000207257.1,ENSG00000280306.1,ENSG00000225276.1,ENSG00000235278.2,ENSG00000274075.1,ENSG00000223810.2
TCGA-THYM	52458	94	50936	3276	floralwhite	277	13	ENSG00000265251.1,ENSG00000251055.2,ENSG00000237261.2,ENSG00000226078.1,ENSG00000253318.1,ENSG00000279558.1,ENSG00000270927.1,ENSG00000279493.1,ENSG00000200789.1,ENSG00000204662.2,ENSG00000238230.1,ENSG00000239151.1,ENSG00000254818.1
TCGA-THYM	52458	94	50936	3276	paleturquoise	385	18	ENSG00000236340.4,ENSG00000189132.6,ENSG00000267036.2,ENSG00000200334.1,ENSG00000259234.4,ENSG00000225424.1,ENSG00000244650.2,ENSG00000229760.1,ENSG00000254073.1,ENSG00000226222.3,ENSG00000234952.1,ENSG00000225925.1,ENSG00000227048.2,ENSG00000181867.2,ENSG00000253613.2,ENSG00000199901.1,ENSG00000271386.1,ENSG00000238254.3
TCGA-THYM	52458	94	50936	3276	violet	369	19	ENSG00000258671.2,ENSG00000248420.1,ENSG00000196406.4,ENSG00000271686.1,ENSG00000186508.4,ENSG00000271088.1,ENSG00000254212.1,ENSG00000230361.1,ENSG00000261261.2,ENSG00000259862.1,ENSG00000225723.1,ENSG00000274452.1,ENSG00000269957.4,ENSG00000266525.1,ENSG00000226110.2,ENSG00000220076.1,ENSG00000201361.1,ENSG00000201410.1,ENSG00000254586.1
TCGA-THYM	52458	94	50936	3276	royalblue	631	30	ENSG00000206716.1,ENSG00000236951.4,ENSG00000280409.1,ENSG00000248995.2,ENSG00000229177.1,ENSG00000223479.3,ENSG00000265745.2,ENSG00000215805.3,ENSG00000256286.1,ENSG00000208013.2,ENSG00000274279.1,ENSG00000281696.1,ENSG00000237832.1,ENSG00000206843.1,ENSG00000258235.1,ENSG00000270323.1,ENSG00000252651.1,ENSG00000225552.1,ENSG00000239511.2,ENSG00000225514.1,ENSG00000260595.1,ENSG00000270779.1,ENS…
TCGA-THYM	52458	94	50936	3276	purple	1024	48	ENSG00000255109.4,ENSG00000257075.1,ENSG00000228319.1,ENSG00000249174.1,ENSG00000238745.1,ENSG00000279156.1,ENSG00000248921.1,ENSG00000227611.1,ENSG00000227830.1,ENSG00000270455.1,ENSG00000222174.1,ENSG00000222520.1,ENSG00000199158.1,ENSG00000244551.2,ENSG00000221564.1,ENSG00000250456.1,ENSG00000274282.1,ENSG00000232841.1,ENSG00000222592.1,ENSG00000237767.1,ENSG00000249519.1,ENSG00000239189.1,ENS…
TCGA-THYM	52458	94	50936	3276	mediumpurple3	300	30	ENSG00000274903.1,ENSG00000234519.1,ENSG00000220986.1,ENSG00000248311.1,ENSG00000212246.1,ENSG00000234986.1,ENSG00000255271.1,ENSG00000207381.1,ENSG00000259602.1,ENSG00000257757.1,ENSG00000254930.1,ENSG00000255546.1,ENSG00000240438.2,ENSG00000226594.1,ENSG00000207516.1,ENSG00000177186.3,ENSG00000254736.1,ENSG00000271232.1,ENSG00000256750.1,ENSG00000233943.1,ENSG00000252130.1,ENSG00000230636.1,ENS…
TCGA-THYM	52458	94	50936	3276	darkgreen	569	35	ENSG00000222150.1,ENSG00000268797.1,ENSG00000250819.1,ENSG00000227264.3,ENSG00000271491.1,ENSG00000254394.1,ENSG00000251760.1,ENSG00000207010.1,ENSG00000253975.1,ENSG00000274450.1,ENSG00000230375.1,ENSG00000275508.1,ENSG00000233437.1,ENSG00000248148.1,ENSG00000230932.2,ENSG00000180205.3,ENSG00000253413.1,ENSG00000252784.1,ENSG00000231278.1,ENSG00000224783.1,ENSG00000277598.1,ENSG00000200752.1,ENS…
TCGA-THYM	52458	94	50936	3276	turquoise	4807	163	ENSG00000107485.14,ENSG00000068724.14,ENSG00000152465.16,ENSG00000162676.10,ENSG00000100351.15,ENSG00000228956.7,ENSG00000151092.15,ENSG00000139737.20,ENSG00000184661.12,ENSG00000196839.11,ENSG00000007968.6,ENSG00000171848.12,ENSG00000165304.6,ENSG00000168421.11,ENSG00000112339.13,ENSG00000139946.8,ENSG00000160185.12,ENSG00000153574.8,ENSG00000080986.11,ENSG00000081059.18,ENSG00000137812.18,ENSG0…
TCGA-THYM	52458	94	50936	3276	blue	3899	69	ENSG00000110717.9,ENSG00000161914.8,ENSG00000086504.14,ENSG00000123154.10,ENSG00000101473.15,ENSG00000204435.12,ENSG00000137133.9,ENSG00000277791.3,ENSG00000105617.3,ENSG00000240682.8,ENSG00000175279.20,ENSG00000205323.7,ENSG00000108961.12,ENSG00000153391.14,ENSG00000139180.9,ENSG00000140365.14,ENSG00000123144.9,ENSG00000166337.8,ENSG00000213337.7,ENSG00000150779.10,ENSG00000160799.10,ENSG0000014…
TCGA-THYM	52458	94	50936	3276	greenyellow	877	35	ENSG00000144214.8,ENSG00000272144.1,ENSG00000261386.2,ENSG00000273576.1,ENSG00000227740.1,ENSG00000237181.1,ENSG00000267366.1,ENSG00000264538.5,ENSG00000273153.1,ENSG00000276030.1,ENSG00000276250.1,ENSG00000250318.1,ENSG00000272301.1,ENSG00000276136.1,ENSG00000136807.10,ENSG00000174788.8,ENSG00000257815.4,ENSG00000271870.1,ENSG00000273000.4,ENSG00000204165.5,ENSG00000275580.1,ENSG00000276148.1,EN…
TCGA-THYM	52458	94	50936	3276	blue2	147	16	ENSG00000278052.1,ENSG00000252534.1,ENSG00000252930.1,ENSG00000268839.1,ENSG00000201892.1,ENSG00000231399.1,ENSG00000242065.3,ENSG00000273717.1,ENSG00000249818.1,ENSG00000229443.1,ENSG00000248912.1,ENSG00000240478.1,ENSG00000255431.1,ENSG00000212855.5,ENSG00000230609.1,ENSG00000256480.1
TCGA-THYM	52458	94	50936	3276	navajowhite1	104	23	ENSG00000253233.1,ENSG00000226804.4,ENSG00000280265.1,ENSG00000279163.1,ENSG00000241828.2,ENSG00000240827.1,ENSG00000229011.1,ENSG00000252882.1,ENSG00000252960.1,ENSG00000255855.1,ENSG00000278189.1,ENSG00000242836.1,ENSG00000201822.1,ENSG00000229030.1,ENSG00000166884.2,ENSG00000237994.1,ENSG00000227305.1,ENSG00000255207.1,ENSG00000196085.5,ENSG00000223709.5,ENSG00000226992.1,ENSG00000224762.1,ENS…
TCGA-THYM	52458	94	50936	3276	lightsteelblue1	299	14	ENSG00000255116.2,ENSG00000222874.1,ENSG00000239119.1,ENSG00000219941.1,ENSG00000210839.1,ENSG00000227737.2,ENSG00000233782.1,ENSG00000278694.1,ENSG00000226595.1,ENSG00000223229.1,ENSG00000270648.1,ENSG00000202103.1,ENSG00000238051.1,ENSG00000223327.1
TCGA-THYM	52458	94	50936	3276	honeydew1	230	13	ENSG00000233587.1,ENSG00000269678.1,ENSG00000278446.1,ENSG00000221498.1,ENSG00000232834.1,ENSG00000266720.2,ENSG00000212147.1,ENSG00000207644.1,ENSG00000275360.1,ENSG00000252338.1,ENSG00000212490.1,ENSG00000239547.3,ENSG00000236648.1
TCGA-THYM	52458	94	50936	3276	orangered3	185	11	ENSG00000232771.2,ENSG00000241018.1,ENSG00000261651.1,ENSG00000274378.1,ENSG00000269580.2,ENSG00000230245.2,ENSG00000242768.2,ENSG00000249990.1,ENSG00000202039.1,ENSG00000270778.1,ENSG00000220204.1
TCGA-THYM	52458	94	50936	3276	honeydew	87	20	ENSG00000251843.1,ENSG00000213233.5,ENSG00000231166.2,ENSG00000251955.1,ENSG00000249405.1,ENSG00000234932.2,ENSG00000258507.1,ENSG00000199200.2,ENSG00000225477.3,ENSG00000269826.1,ENSG00000266771.1,ENSG00000267384.3,ENSG00000199410.1,ENSG00000229398.1,ENSG00000280329.1,ENSG00000275497.1,ENSG00000236413.2,ENSG00000199892.2,ENSG00000238750.1,ENSG00000281113.1
TCGA-THYM	52458	94	50936	3276	skyblue	427	20	ENSG00000181273.2,ENSG00000253109.1,ENSG00000227847.1,ENSG00000252238.1,ENSG00000238926.1,ENSG00000236987.2,ENSG00000052850.5,ENSG00000242915.1,ENSG00000257787.1,ENSG00000196341.2,ENSG00000253680.1,ENSG00000219368.3,ENSG00000223136.1,ENSG00000214825.2,ENSG00000253365.1,ENSG00000250385.1,ENSG00000229175.1,ENSG00000212938.3,ENSG00000249521.1,ENSG00000223469.1
TCGA-THYM	52458	94	50936	3276	darkslateblue	268	12	ENSG00000274583.1,ENSG00000221548.1,ENSG00000214042.1,ENSG00000254825.1,ENSG00000244402.3,ENSG00000272262.1,ENSG00000234541.2,ENSG00000261667.1,ENSG00000199584.1,ENSG00000259651.2,ENSG00000244632.3,ENSG00000234918.1
TCGA-THYM	52458	94	50936	3276	lightgreen	671	31	ENSG00000202339.1,ENSG00000207862.1,ENSG00000271475.1,ENSG00000256338.2,ENSG00000276332.1,ENSG00000251051.1,ENSG00000241449.4,ENSG00000265483.1,ENSG00000249514.1,ENSG00000223120.1,ENSG00000276915.1,ENSG00000274867.1,ENSG00000100276.9,ENSG00000251923.1,ENSG00000273978.1,ENSG00000207328.1,ENSG00000267465.5,ENSG00000257691.2,ENSG00000221411.1,ENSG00000224686.1,ENSG00000252526.1,ENSG00000222852.1,ENS…
TCGA-THYM	52458	94	50936	3276	navajowhite2	240	15	ENSG00000280261.1,ENSG00000234590.1,ENSG00000258154.1,ENSG00000233945.1,ENSG00000206963.1,ENSG00000241888.2,ENSG00000268991.2,ENSG00000271074.1,ENSG00000183674.10,ENSG00000179142.2,ENSG00000256637.5,ENSG00000260332.1,ENSG00000240871.4,ENSG00000235431.1,ENSG00000241524.3
TCGA-THYM	52458	94	50936	3276	green	2279	125	ENSG00000222546.1,ENSG00000265946.1,ENSG00000253236.1,ENSG00000249380.1,ENSG00000249539.1,ENSG00000237220.1,ENSG00000252279.1,ENSG00000228613.1,ENSG00000251312.2,ENSG00000104368.16,ENSG00000270411.1,ENSG00000224795.1,ENSG00000200411.1,ENSG00000259044.1,ENSG00000144810.14,ENSG00000223995.2,ENSG00000253510.1,ENSG00000249956.3,ENSG00000142549.9,ENSG00000255825.1,ENSG00000225106.1,ENSG00000237581.1,E…
TCGA-THYM	52458	94	50936	3276	magenta	1613	112	ENSG00000258703.1,ENSG00000267038.1,ENSG00000167767.12,ENSG00000231252.1,ENSG00000251840.1,ENSG00000222386.1,ENSG00000230240.1,ENSG00000243439.3,ENSG00000268235.5,ENSG00000228167.1,ENSG00000073737.15,ENSG00000238291.1,ENSG00000231009.1,ENSG00000264706.2,ENSG00000207965.1,ENSG00000221052.2,ENSG00000103888.14,ENSG00000255398.2,ENSG00000233712.1,ENSG00000274395.1,ENSG00000230529.1,ENSG00000259342.1,…
TCGA-THYM	52458	94	50936	3276	red	2142	102	ENSG00000163081.2,ENSG00000228836.7,ENSG00000214691.7,ENSG00000250704.1,ENSG00000167656.4,ENSG00000249373.2,ENSG00000279189.1,ENSG00000224141.4,ENSG00000252998.1,ENSG00000259237.1,ENSG00000255411.1,ENSG00000204398.5,ENSG00000224966.4,ENSG00000206718.1,ENSG00000279965.1,ENSG00000270830.1,ENSG00000213892.9,ENSG00000169347.15,ENSG00000008196.11,ENSG00000227152.5,ENSG00000278824.1,ENSG00000232803.1,E…
TCGA-THYM	52458	94	50936	3276	salmon	830	39	ENSG00000172238.4,ENSG00000251093.1,ENSG00000238066.1,ENSG00000201001.1,ENSG00000004848.6,ENSG00000265631.1,ENSG00000224765.1,ENSG00000275948.1,ENSG00000226785.1,ENSG00000240973.1,ENSG00000251264.1,ENSG00000133048.11,ENSG00000207267.1,ENSG00000227128.4,ENSG00000242671.1,ENSG00000249960.2,ENSG00000279284.1,ENSG00000250781.1,ENSG00000145996.10,ENSG00000238685.1,ENSG00000250430.1,ENSG00000277133.1,E…
TCGA-THYM	52458	94	50936	3276	lightyellow	670	31	ENSG00000233461.4,ENSG00000174607.9,ENSG00000270708.1,ENSG00000104856.12,ENSG00000279286.2,ENSG00000115009.10,ENSG00000062282.13,ENSG00000168961.15,ENSG00000165702.11,ENSG00000253839.1,ENSG00000253976.1,ENSG00000125508.3,ENSG00000280055.1,ENSG00000090376.7,ENSG00000131242.14,ENSG00000178372.7,ENSG00000189433.5,ENSG00000186283.12,ENSG00000145901.13,ENSG00000065923.8,ENSG00000111537.4,ENSG000001377…
TCGA-THYM	52458	94	50936	3276	tan	857	50	ENSG00000260674.2,ENSG00000266786.1,ENSG00000254140.1,ENSG00000188783.5,ENSG00000251974.1,ENSG00000260375.1,ENSG00000241151.1,ENSG00000267761.3,ENSG00000200471.1,ENSG00000235947.1,ENSG00000212266.1,ENSG00000262061.4,ENSG00000281664.1,ENSG00000166104.13,ENSG00000238283.3,ENSG00000236907.1,ENSG00000207321.1,ENSG00000144407.8,ENSG00000231032.1,ENSG00000131668.12,ENSG00000227864.1,ENSG00000238730.1,E…
TCGA-THYM	52458	94	50936	3276	sienna3	351	54	ENSG00000176742.1,ENSG00000250074.1,ENSG00000280958.1,ENSG00000270745.1,ENSG00000223321.1,ENSG00000201796.1,ENSG00000237956.1,ENSG00000207365.1,ENSG00000236401.1,ENSG00000253107.1,ENSG00000236944.1,ENSG00000234931.1,ENSG00000259012.2,ENSG00000176540.3,ENSG00000212571.1,ENSG00000226488.1,ENSG00000250973.1,ENSG00000236158.1,ENSG00000222997.1,ENSG00000271465.1,ENSG00000258463.1,ENSG00000235519.1,ENS…
TCGA-THYM	52458	94	50936	3276	palevioletred2	116	38	ENSG00000251767.1,ENSG00000257129.1,ENSG00000237684.1,ENSG00000261815.1,ENSG00000275352.1,ENSG00000206616.1,ENSG00000228161.1,ENSG00000241613.3,ENSG00000207278.1,ENSG00000207994.1,ENSG00000250674.1,ENSG00000253670.1,ENSG00000277500.1,ENSG00000237662.1,ENSG00000204148.3,ENSG00000224042.2,ENSG00000248701.1,ENSG00000241550.3,ENSG00000253592.1,ENSG00000199109.3,ENSG00000234939.1,ENSG00000225878.1,ENS…
TCGA-THYM	52458	94	50936	3276	darkorange	460	88	ENSG00000226700.1,ENSG00000242552.1,ENSG00000260662.2,ENSG00000256197.1,ENSG00000205636.3,ENSG00000202029.1,ENSG00000276605.1,ENSG00000236032.2,ENSG00000200613.1,ENSG00000212434.2,ENSG00000238073.1,ENSG00000260963.1,ENSG00000201663.1,ENSG00000251572.2,ENSG00000238529.1,ENSG00000207434.1,ENSG00000232982.1,ENSG00000264879.2,ENSG00000199798.1,ENSG00000267687.1,ENSG00000264482.1,ENSG00000233840.1,ENS…
TCGA-THYM	52458	94	50936	3276	ivory	283	48	ENSG00000222412.1,ENSG00000234052.1,ENSG00000233516.1,ENSG00000273610.1,ENSG00000206705.1,ENSG00000269095.1,ENSG00000271174.1,ENSG00000226671.1,ENSG00000252138.1,ENSG00000225310.1,ENSG00000248651.1,ENSG00000186513.2,ENSG00000265976.1,ENSG00000261636.1,ENSG00000254460.1,ENSG00000204663.8,ENSG00000184741.5,ENSG00000211680.2,ENSG00000250769.2,ENSG00000214071.4,ENSG00000221586.1,ENSG00000201330.1,ENS…
TCGA-THYM	52458	94	50936	3276	steelblue	399	31	ENSG00000279967.1,ENSG00000267683.1,ENSG00000198674.3,ENSG00000249419.1,ENSG00000234158.1,ENSG00000244537.2,ENSG00000250573.1,ENSG00000241573.1,ENSG00000264623.2,ENSG00000236596.1,ENSG00000213489.3,ENSG00000213500.3,ENSG00000248430.1,ENSG00000255304.1,ENSG00000199791.1,ENSG00000271900.1,ENSG00000254175.1,ENSG00000252156.1,ENSG00000181617.5,ENSG00000222579.1,ENSG00000251090.1,ENSG00000266327.1,ENS…
TCGA-THYM	52458	94	50936	3276	darkorange2	275	33	ENSG00000234910.2,ENSG00000261400.1,ENSG00000274927.1,ENSG00000261084.1,ENSG00000249025.1,ENSG00000267012.1,ENSG00000235943.1,ENSG00000271219.1,ENSG00000249553.1,ENSG00000276650.1,ENSG00000258639.1,ENSG00000224852.1,ENSG00000235572.1,ENSG00000201968.1,ENSG00000206827.1,ENSG00000235069.2,ENSG00000222974.1,ENSG00000249744.1,ENSG00000225167.1,ENSG00000215957.1,ENSG00000248425.1,ENSG00000237207.2,ENS…
TCGA-THYM	52458	94	50936	3276	darkturquoise	531	48	ENSG00000242461.1,ENSG00000188120.13,ENSG00000253271.2,ENSG00000248440.1,ENSG00000197706.3,ENSG00000254886.1,ENSG00000255196.1,ENSG00000231781.1,ENSG00000248877.2,ENSG00000278333.1,ENSG00000279882.1,ENSG00000259836.1,ENSG00000169800.12,ENSG00000228593.1,ENSG00000253078.1,ENSG00000256306.1,ENSG00000261362.1,ENSG00000233285.1,ENSG00000239822.3,ENSG00000229232.4,ENSG00000227411.1,ENSG00000277243.1,E…
TCGA-THYM	52458	94	50936	3276	saddlebrown	422	38	ENSG00000237182.1,ENSG00000234426.1,ENSG00000213708.6,ENSG00000259117.1,ENSG00000278343.1,ENSG00000276487.1,ENSG00000199392.1,ENSG00000226956.1,ENSG00000249262.2,ENSG00000253370.2,ENSG00000204816.5,ENSG00000207060.1,ENSG00000274535.1,ENSG00000239078.1,ENSG00000226534.1,ENSG00000222806.1,ENSG00000220949.2,ENSG00000279916.1,ENSG00000258866.1,ENSG00000160870.11,ENSG00000249101.1,ENSG00000223782.1,EN…
TCGA-THYM	52458	94	50936	3276	white	432	79	ENSG00000223064.1,ENSG00000224408.1,ENSG00000261035.1,ENSG00000196778.2,ENSG00000254734.1,ENSG00000250263.1,ENSG00000201315.1,ENSG00000207505.1,ENSG00000207628.2,ENSG00000250467.1,ENSG00000260371.1,ENSG00000266133.1,ENSG00000214518.3,ENSG00000278237.1,ENSG00000205830.1,ENSG00000211915.1,ENSG00000237790.1,ENSG00000217268.1,ENSG00000264089.1,ENSG00000226802.1,ENSG00000111049.3,ENSG00000274879.1,ENS…
TCGA-THYM	52458	94	50936	3276	plum2	264	12	ENSG00000251670.1,ENSG00000255190.2,ENSG00000206972.1,ENSG00000235198.1,ENSG00000234527.1,ENSG00000234247.1,ENSG00000223740.1,ENSG00000261028.1,ENSG00000225970.1,ENSG00000197591.3,ENSG00000186288.5,ENSG00000207076.1
TCGA-THYM	52458	94	50936	3276	darkolivegreen4	155	13	ENSG00000274115.1,ENSG00000249792.1,ENSG00000267310.1,ENSG00000264926.1,ENSG00000271433.1,ENSG00000249482.1,ENSG00000235640.1,ENSG00000234381.1,ENSG00000261820.1,ENSG00000228392.1,ENSG00000240108.1,ENSG00000171396.11,ENSG00000236195.1
TCGA-THYM	52458	94	50936	3276	mediumpurple2	172	37	ENSG00000278911.1,ENSG00000238302.1,ENSG00000241149.2,ENSG00000225316.1,ENSG00000232096.1,ENSG00000206752.1,ENSG00000264984.1,ENSG00000199361.1,ENSG00000232511.3,ENSG00000254086.1,ENSG00000228042.2,ENSG00000266489.1,ENSG00000238277.1,ENSG00000229643.1,ENSG00000232382.1,ENSG00000234060.1,ENSG00000207598.1,ENSG00000224599.1,ENSG00000274901.1,ENSG00000226662.2,ENSG00000237175.1,ENSG00000259892.1,ENS…
TCGA-THYM	52458	94	50936	3276	orange	492	23	ENSG00000278459.1,ENSG00000073754.5,ENSG00000251529.1,ENSG00000225299.1,ENSG00000229774.1,ENSG00000204671.1,ENSG00000228353.1,ENSG00000206701.1,ENSG00000236102.2,ENSG00000236959.1,ENSG00000232159.3,ENSG00000255801.1,ENSG00000218776.4,ENSG00000260594.1,ENSG00000204003.7,ENSG00000185821.3,ENSG00000251947.1,ENSG00000228325.5,ENSG00000278477.1,ENSG00000204801.7,ENSG00000220212.1,ENSG00000261277.2,ENS…
TCGA-THYM	52458	94	50936	3276	skyblue3	318	25	ENSG00000227616.1,ENSG00000207472.1,ENSG00000253162.1,ENSG00000276581.2,ENSG00000254007.1,ENSG00000199143.1,ENSG00000236123.1,ENSG00000278524.1,ENSG00000015592.15,ENSG00000277509.1,ENSG00000232235.1,ENSG00000266690.1,ENSG00000221614.1,ENSG00000255466.1,ENSG00000272299.1,ENSG00000251473.2,ENSG00000255376.1,ENSG00000259572.4,ENSG00000263372.1,ENSG00000280301.1,ENSG00000279218.1,ENSG00000261914.2,EN…
TCGA-THYM	52458	94	50936	3276	darkseagreen4	227	13	ENSG00000205176.3,ENSG00000253010.1,ENSG00000261638.1,ENSG00000254878.1,ENSG00000201992.1,ENSG00000250529.1,ENSG00000277208.1,ENSG00000256699.1,ENSG00000239390.3,ENSG00000236382.1,ENSG00000254292.1,ENSG00000226041.1,ENSG00000229027.3
TCGA-THYM	52458	94	50936	3276	cyan	781	34	ENSG00000279171.1,ENSG00000207497.1,ENSG00000252261.1,ENSG00000238941.1,ENSG00000228708.1,ENSG00000257915.1,ENSG00000271143.1,ENSG00000229226.3,ENSG00000251999.1,ENSG00000274383.1,ENSG00000265465.1,ENSG00000249351.2,ENSG00000252718.1,ENSG00000272460.1,ENSG00000179914.4,ENSG00000223107.1,ENSG00000263788.1,ENSG00000200468.1,ENSG00000054179.10,ENSG00000271344.1,ENSG00000240439.3,ENSG00000207100.1,EN…
TCGA-THYM	52458	94	50936	3276	midnightblue	771	6	ENSG00000183773.14,ENSG00000226853.2,ENSG00000132612.15,ENSG00000267302.4,ENSG00000259783.4,ENSG00000232936.4
TCGA-THYM	52458	94	50936	3276	lightcyan1	297	26	ENSG00000222468.1,ENSG00000251975.1,ENSG00000207408.1,ENSG00000251919.1,ENSG00000205944.10,ENSG00000214903.4,ENSG00000236690.2,ENSG00000239429.1,ENSG00000265258.1,ENSG00000265333.1,ENSG00000256642.1,ENSG00000199867.1,ENSG00000252073.1,ENSG00000227043.1,ENSG00000212721.3,ENSG00000234227.1,ENSG00000235638.1,ENSG00000240796.1,ENSG00000270275.1,ENSG00000258885.1,ENSG00000242856.3,ENSG00000277367.1,EN…
TCGA-THYM	52458	94	50936	3276	darkred	577	27	ENSG00000229909.1,ENSG00000222649.1,ENSG00000279046.1,ENSG00000236839.1,ENSG00000232790.2,ENSG00000254021.1,ENSG00000276835.1,ENSG00000223889.1,ENSG00000256763.1,ENSG00000222399.1,ENSG00000275826.1,ENSG00000220913.1,ENSG00000258991.1,ENSG00000248895.1,ENSG00000251317.1,ENSG00000250921.1,ENSG00000134376.13,ENSG00000234878.1,ENSG00000266761.1,ENSG00000274664.1,ENSG00000257820.1,ENSG00000231723.1,EN…
TCGA-THYM	52458	94	50936	3276	darkgrey	510	67	ENSG00000274231.1,ENSG00000249877.1,ENSG00000259041.1,ENSG00000256085.1,ENSG00000236679.2,ENSG00000250627.2,ENSG00000236978.1,ENSG00000230502.1,ENSG00000266243.1,ENSG00000234359.3,ENSG00000276638.1,ENSG00000239216.1,ENSG00000249564.1,ENSG00000106038.11,ENSG00000255988.1,ENSG00000265682.1,ENSG00000170615.13,ENSG00000258415.2,ENSG00000254785.1,ENSG00000244024.1,ENSG00000234442.2,ENSG00000248761.1,E…
TCGA-THYM	52458	94	50936	3276	brown4	273	47	ENSG00000252219.2,ENSG00000238884.1,ENSG00000231491.2,ENSG00000241921.1,ENSG00000278113.1,ENSG00000256044.1,ENSG00000214970.7,ENSG00000251048.1,ENSG00000215943.1,ENSG00000238440.1,ENSG00000206710.1,ENSG00000201182.1,ENSG00000223096.1,ENSG00000212625.1,ENSG00000177201.1,ENSG00000199001.1,ENSG00000216098.1,ENSG00000213120.3,ENSG00000254496.1,ENSG00000237267.1,ENSG00000254026.1,ENSG00000270818.1,ENS…
TCGA-THYM	52458	94	50936	3276	black	1887	6	ENSG00000145675.13,ENSG00000129151.7,ENSG00000160712.11,ENSG00000226237.1,ENSG00000144908.12,ENSG00000133135.12
TCGA-THYM	52458	94	50936	3276	pink	1872	89	ENSG00000260972.1,ENSG00000253790.1,ENSG00000171999.7,ENSG00000123561.13,ENSG00000279164.1,ENSG00000231403.1,ENSG00000230828.1,ENSG00000263355.1,ENSG00000252151.1,ENSG00000243059.3,ENSG00000158445.7,ENSG00000225843.1,ENSG00000100167.18,ENSG00000281379.1,ENSG00000200444.1,ENSG00000257586.1,ENSG00000179846.8,ENSG00000249614.1,ENSG00000199168.2,ENSG00000171942.4,ENSG00000227584.1,ENSG00000250249.2,E…
TCGA-THYM	52458	94	50936	3276	thistle3	133	16	ENSG00000279625.1,ENSG00000237408.1,ENSG00000225478.2,ENSG00000258091.1,ENSG00000234404.2,ENSG00000249099.1,ENSG00000234239.1,ENSG00000239102.1,ENSG00000260811.1,ENSG00000274357.1,ENSG00000223395.2,ENSG00000241879.1,ENSG00000231706.2,ENSG00000207456.1,ENSG00000243633.3,ENSG00000226094.1
TCGA-THYM	52458	94	50936	3276	bisque4	268	35	ENSG00000181927.2,ENSG00000271457.1,ENSG00000256626.1,ENSG00000269576.1,ENSG00000251266.1,ENSG00000279450.1,ENSG00000200664.1,ENSG00000251937.1,ENSG00000263635.1,ENSG00000216099.2,ENSG00000199368.1,ENSG00000207095.1,ENSG00000232420.2,ENSG00000235886.1,ENSG00000274055.1,ENSG00000181767.2,ENSG00000222220.1,ENSG00000228827.1,ENSG00000224335.2,ENSG00000279478.1,ENSG00000250857.3,ENSG00000265057.1,ENS…
TCGA-THYM	52458	94	50936	3276	brown2	149	33	ENSG00000200106.1,ENSG00000232515.1,ENSG00000253259.1,ENSG00000276095.2,ENSG00000230244.1,ENSG00000265564.1,ENSG00000276892.1,ENSG00000254279.1,ENSG00000237700.1,ENSG00000226764.2,ENSG00000258220.1,ENSG00000254015.1,ENSG00000235887.2,ENSG00000255534.1,ENSG00000226663.2,ENSG00000233620.4,ENSG00000258977.1,ENSG00000199771.1,ENSG00000187238.5,ENSG00000264486.1,ENSG00000222736.1,ENSG00000255218.1,ENS…
TCGA-THYM	52458	94	50936	3276	coral1	213	13	ENSG00000223258.1,ENSG00000238282.1,ENSG00000229483.2,ENSG00000257021.1,ENSG00000258668.1,ENSG00000248762.2,ENSG00000212265.1,ENSG00000224062.4,ENSG00000221043.2,ENSG00000227067.3,ENSG00000250393.1,ENSG00000280108.1,ENSG00000279919.1
TCGA-THYM	52458	94	50936	3276	skyblue4	57	21	ENSG00000221461.2,ENSG00000249582.1,ENSG00000265892.2,ENSG00000260939.1,ENSG00000197991.11,ENSG00000256825.4,ENSG00000278887.1,ENSG00000249247.1,ENSG00000207432.1,ENSG00000220139.1,ENSG00000267047.1,ENSG00000277624.1,ENSG00000280636.1,ENSG00000241037.3,ENSG00000238316.1,ENSG00000189393.5,ENSG00000271245.1,ENSG00000181950.3,ENSG00000229213.1,ENSG00000279408.2,ENSG00000236909.1
TCGA-THYM	52458	94	50936	3276	coral	79	21	ENSG00000265484.1,ENSG00000186599.7,ENSG00000226118.1,ENSG00000271492.1,ENSG00000217718.1,ENSG00000274930.1,ENSG00000262526.2,ENSG00000269692.1,ENSG00000230484.2,ENSG00000227248.1,ENSG00000274970.1,ENSG00000206923.1,ENSG00000270524.1,ENSG00000265340.1,ENSG00000227562.1,ENSG00000228730.1,ENSG00000263857.1,ENSG00000237354.1,ENSG00000254795.1,ENSG00000227274.1,ENSG00000218839.4
TCGA-THYM	52458	94	50936	3276	firebrick4	156	11	ENSG00000224038.1,ENSG00000265544.1,ENSG00000255268.2,ENSG00000211690.1,ENSG00000225713.5,ENSG00000271985.1,ENSG00000250556.1,ENSG00000280144.1,ENSG00000241696.1,ENSG00000277191.1,ENSG00000232179.1
TCGA-THYM	52458	94	50936	3276	lavenderblush2	95	18	ENSG00000263716.1,ENSG00000253165.1,ENSG00000226341.1,ENSG00000254358.1,ENSG00000243856.3,ENSG00000217179.1,ENSG00000219666.2,ENSG00000199203.1,ENSG00000231211.2,ENSG00000185775.9,ENSG00000227047.1,ENSG00000227358.1,ENSG00000249607.1,ENSG00000250715.1,ENSG00000200377.1,ENSG00000236733.1,ENSG00000269154.1,ENSG00000208006.1
TCGA-THYM	52458	94	50936	3276	thistle	121	30	ENSG00000264982.1,ENSG00000201984.1,ENSG00000262628.1,ENSG00000188439.3,ENSG00000242456.1,ENSG00000278222.1,ENSG00000264874.1,ENSG00000211582.1,ENSG00000201966.1,ENSG00000197038.6,ENSG00000257947.1,ENSG00000249038.2,ENSG00000224653.1,ENSG00000260688.1,ENSG00000212473.1,ENSG00000207656.1,ENSG00000234764.2,ENSG00000212518.1,ENSG00000217809.1,ENSG00000199894.1,ENSG00000251410.1,ENSG00000255998.1,ENS…
TCGA-THYM	52458	94	50936	3276	salmon2	118	19	ENSG00000233039.1,ENSG00000273976.1,ENSG00000198573.6,ENSG00000222986.1,ENSG00000230496.1,ENSG00000182974.3,ENSG00000276208.1,ENSG00000279864.1,ENSG00000235203.2,ENSG00000228122.1,ENSG00000266855.1,ENSG00000200522.1,ENSG00000276204.1,ENSG00000251643.1,ENSG00000237085.2,ENSG00000225253.1,ENSG00000274809.1,ENSG00000275906.1,ENSG00000226750.1
TCGA-THYM	52458	94	50936	3276	plum3	142	15	ENSG00000233252.1,ENSG00000227249.1,ENSG00000225583.1,ENSG00000242709.1,ENSG00000255391.1,ENSG00000244561.1,ENSG00000234474.2,ENSG00000227109.1,ENSG00000229013.1,ENSG00000274212.1,ENSG00000237514.3,ENSG00000199713.1,ENSG00000236036.1,ENSG00000240069.1,ENSG00000254564.1
TCGA-THYM	52458	94	50936	3276	orangered4	311	66	ENSG00000266647.1,ENSG00000230112.1,ENSG00000255714.1,ENSG00000187900.4,ENSG00000259074.1,ENSG00000223024.1,ENSG00000263725.1,ENSG00000249433.1,ENSG00000279231.1,ENSG00000179615.1,ENSG00000251906.2,ENSG00000255096.2,ENSG00000199454.1,ENSG00000254392.1,ENSG00000206807.1,ENSG00000254940.1,ENSG00000252826.1,ENSG00000275419.1,ENSG00000254794.1,ENSG00000237312.1,ENSG00000252105.1,ENSG00000254309.1,ENS…
TCGA-THYM	52458	94	50936	3276	magenta4	103	26	ENSG00000240562.1,ENSG00000199914.1,ENSG00000231152.1,ENSG00000201912.1,ENSG00000250150.1,ENSG00000249301.1,ENSG00000269877.1,ENSG00000277710.1,ENSG00000251177.2,ENSG00000253027.1,ENSG00000206758.1,ENSG00000220505.2,ENSG00000242547.3,ENSG00000257356.2,ENSG00000228825.1,ENSG00000206767.1,ENSG00000225811.1,ENSG00000223273.1,ENSG00000169484.2,ENSG00000259906.1,ENSG00000243655.2,ENSG00000212289.1,ENS…
TCGA-THYM	52458	94	50936	3276	darkviolet	145	20	ENSG00000252506.1,ENSG00000238092.1,ENSG00000271546.1,ENSG00000280959.1,ENSG00000201815.1,ENSG00000237023.1,ENSG00000279921.1,ENSG00000224065.2,ENSG00000267585.1,ENSG00000263510.1,ENSG00000278256.1,ENSG00000227989.1,ENSG00000169208.1,ENSG00000214976.2,ENSG00000088782.4,ENSG00000257389.1,ENSG00000231984.1,ENSG00000249139.1,ENSG00000280393.1,ENSG00000258894.1
TCGA-THYM	52458	94	50936	3276	plum	187	27	ENSG00000273964.1,ENSG00000279795.1,ENSG00000254199.1,ENSG00000225727.2,ENSG00000225327.3,ENSG00000231140.3,ENSG00000229594.1,ENSG00000251857.1,ENSG00000263450.1,ENSG00000248104.1,ENSG00000256630.1,ENSG00000251702.1,ENSG00000271629.1,ENSG00000264494.1,ENSG00000265846.1,ENSG00000270618.1,ENSG00000275689.1,ENSG00000212520.1,ENSG00000207266.1,ENSG00000207002.1,ENSG00000219387.2,ENSG00000207194.1,ENS…
TCGA-THYM	52458	94	50936	3276	lavenderblush3	232	41	ENSG00000241221.2,ENSG00000254412.1,ENSG00000249634.1,ENSG00000221710.1,ENSG00000180872.4,ENSG00000135355.3,ENSG00000248184.1,ENSG00000234579.1,ENSG00000206536.1,ENSG00000202254.1,ENSG00000229322.1,ENSG00000278158.1,ENSG00000199986.1,ENSG00000259443.1,ENSG00000230440.1,ENSG00000200431.1,ENSG00000276266.1,ENSG00000277743.1,ENSG00000277576.1,ENSG00000235598.1,ENSG00000199831.1,ENSG00000204887.4,ENS…
TCGA-THYM	52458	94	50936	3276	brown	3172	42	ENSG00000139613.10,ENSG00000151461.18,ENSG00000198265.10,ENSG00000123066.6,ENSG00000129083.11,ENSG00000188994.11,ENSG00000161021.10,ENSG00000124789.10,ENSG00000157106.15,ENSG00000138071.12,ENSG00000217165.1,ENSG00000103479.13,ENSG00000153339.12,ENSG00000108055.9,ENSG00000110321.14,ENSG00000138802.10,ENSG00000008869.10,ENSG00000119541.8,ENSG00000118412.11,ENSG00000143702.14,ENSG00000067900.6,ENSG0…
TCGA-THYM	52458	94	50936	3276	yellow4	191	22	ENSG00000206907.1,ENSG00000260202.2,ENSG00000232707.1,ENSG00000233082.1,ENSG00000257614.1,ENSG00000254832.1,ENSG00000223746.1,ENSG00000251805.1,ENSG00000264699.1,ENSG00000221332.2,ENSG00000252726.1,ENSG00000207518.1,ENSG00000170967.4,ENSG00000171936.1,ENSG00000265691.1,ENSG00000273377.1,ENSG00000253801.2,ENSG00000253530.1,ENSG00000216444.1,ENSG00000251452.2,ENSG00000275129.1,ENSG00000253261.1
TCGA-THYM	52458	94	50936	3276	mediumpurple4	63	14	ENSG00000201933.1,ENSG00000254424.1,ENSG00000230275.2,ENSG00000278465.1,ENSG00000214020.3,ENSG00000226213.1,ENSG00000207924.2,ENSG00000207768.2,ENSG00000199921.1,ENSG00000229509.1,ENSG00000261689.1,ENSG00000249160.3,ENSG00000206818.1,ENSG00000259427.2
TCGA-THYM	52458	94	50936	3276	coral3	73	19	ENSG00000249666.1,ENSG00000260687.1,ENSG00000260406.1,ENSG00000265934.1,ENSG00000257687.1,ENSG00000248929.1,ENSG00000235959.1,ENSG00000239471.3,ENSG00000242326.1,ENSG00000240639.3,ENSG00000201523.1,ENSG00000242599.6,ENSG00000252091.1,ENSG00000251412.1,ENSG00000263734.1,ENSG00000255001.1,ENSG00000263762.1,ENSG00000274306.1,ENSG00000278803.1
TCGA-THYM	52458	94	50936	3276	lightpink3	103	18	ENSG00000223344.1,ENSG00000150261.3,ENSG00000251336.1,ENSG00000227528.4,ENSG00000237743.3,ENSG00000248322.1,ENSG00000255335.1,ENSG00000257853.2,ENSG00000212446.1,ENSG00000228553.1,ENSG00000237202.1,ENSG00000263520.1,ENSG00000234481.1,ENSG00000251253.1,ENSG00000250350.1,ENSG00000244404.3,ENSG00000234749.5,ENSG00000270430.1
TCGA-THYM	52458	94	50936	3276	salmon4	252	89	ENSG00000225942.1,ENSG00000231630.1,ENSG00000263252.1,ENSG00000197665.7,ENSG00000248506.1,ENSG00000229711.1,ENSG00000255427.1,ENSG00000222544.1,ENSG00000271299.1,ENSG00000232087.1,ENSG00000233663.1,ENSG00000274379.1,ENSG00000201805.1,ENSG00000199514.1,ENSG00000255486.1,ENSG00000234116.1,ENSG00000227434.2,ENSG00000222870.1,ENSG00000241344.1,ENSG00000251965.1,ENSG00000200287.1,ENSG00000263479.2,ENS…
TCGA-THYM	52458	94	50936	3276	antiquewhite2	78	30	ENSG00000234034.1,ENSG00000261648.1,ENSG00000207749.3,ENSG00000249613.1,ENSG00000248209.1,ENSG00000241669.1,ENSG00000258786.1,ENSG00000242339.1,ENSG00000227282.1,ENSG00000244615.1,ENSG00000236343.1,ENSG00000266691.1,ENSG00000222451.1,ENSG00000221697.1,ENSG00000252833.1,ENSG00000224603.1,ENSG00000207987.1,ENSG00000178762.4,ENSG00000227707.1,ENSG00000220181.1,ENSG00000265453.1,ENSG00000252037.1,ENS…
TCGA-THYM	52458	94	50936	3276	darkseagreen3	84	36	ENSG00000229707.1,ENSG00000231582.2,ENSG00000202174.1,ENSG00000251816.1,ENSG00000206853.1,ENSG00000203989.3,ENSG00000259284.1,ENSG00000227306.1,ENSG00000231153.1,ENSG00000231766.1,ENSG00000222740.1,ENSG00000255679.1,ENSG00000198987.1,ENSG00000217089.1,ENSG00000252428.1,ENSG00000249206.2,ENSG00000271035.1,ENSG00000248137.1,ENSG00000207769.1,ENSG00000202023.1,ENSG00000252816.1,ENSG00000251213.1,ENS…
TCGA-THYM	52458	94	50936	3276	lightpink4	232	50	ENSG00000232409.1,ENSG00000227743.1,ENSG00000206906.1,ENSG00000257634.1,ENSG00000238108.1,ENSG00000237266.1,ENSG00000280142.1,ENSG00000238232.1,ENSG00000255102.1,ENSG00000237566.1,ENSG00000251668.1,ENSG00000248442.2,ENSG00000252979.1,ENSG00000279435.1,ENSG00000277466.1,ENSG00000229565.1,ENSG00000271368.1,ENSG00000236919.3,ENSG00000187657.6,ENSG00000232068.1,ENSG00000233563.1,ENSG00000207861.1,ENS…
TCGA-THYM	52458	94	50936	3276	indianred4	157	40	ENSG00000201910.1,ENSG00000270333.1,ENSG00000230821.1,ENSG00000226096.1,ENSG00000222609.1,ENSG00000260631.1,ENSG00000228134.1,ENSG00000278866.1,ENSG00000255385.1,ENSG00000277227.1,ENSG00000249490.1,ENSG00000268908.1,ENSG00000234169.1,ENSG00000248736.1,ENSG00000206909.1,ENSG00000251549.2,ENSG00000223421.1,ENSG00000237033.2,ENSG00000234894.1,ENSG00000278860.1,ENSG00000226431.1,ENSG00000273746.1,ENS…
TCGA-THYM	52458	94	50936	3276	skyblue2	193	71	ENSG00000207121.1,ENSG00000223013.1,ENSG00000200175.1,ENSG00000239981.1,ENSG00000198967.3,ENSG00000201119.1,ENSG00000199241.1,ENSG00000266645.1,ENSG00000271932.1,ENSG00000207763.1,ENSG00000276639.1,ENSG00000232459.1,ENSG00000260605.1,ENSG00000229309.2,ENSG00000252086.1,ENSG00000206900.1,ENSG00000232281.2,ENSG00000232825.1,ENSG00000232851.3,ENSG00000254857.1,ENSG00000207155.1,ENSG00000248931.1,ENS…
TCGA-THYM	52458	94	50936	3276	mediumorchid	197	50	ENSG00000252959.1,ENSG00000207963.1,ENSG00000273692.1,ENSG00000252249.1,ENSG00000264431.1,ENSG00000207651.1,ENSG00000265019.1,ENSG00000250376.1,ENSG00000266317.2,ENSG00000278184.1,ENSG00000212411.1,ENSG00000252810.1,ENSG00000237141.1,ENSG00000267722.1,ENSG00000277535.1,ENSG00000226474.1,ENSG00000207799.1,ENSG00000233541.4,ENSG00000272897.4,ENSG00000239169.1,ENSG00000225819.1,ENSG00000251276.1,ENS…
TCGA-THYM	52458	94	50936	3276	antiquewhite4	206	27	ENSG00000229957.1,ENSG00000264823.2,ENSG00000236601.1,ENSG00000270962.1,ENSG00000229907.3,ENSG00000262880.1,ENSG00000266463.1,ENSG00000261184.1,ENSG00000206727.1,ENSG00000250339.2,ENSG00000199197.1,ENSG00000236252.2,ENSG00000249748.1,ENSG00000255371.1,ENSG00000207935.2,ENSG00000226579.1,ENSG00000230173.1,ENSG00000202169.1,ENSG00000238813.1,ENSG00000199272.1,ENSG00000266665.1,ENSG00000256259.1,ENS…
TCGA-THYM	52458	94	50936	3276	coral2	200	35	ENSG00000255485.1,ENSG00000180909.2,ENSG00000251766.1,ENSG00000277120.3,ENSG00000207290.1,ENSG00000254001.4,ENSG00000250190.1,ENSG00000263305.1,ENSG00000261234.1,ENSG00000249531.2,ENSG00000248946.2,ENSG00000207229.1,ENSG00000226504.1,ENSG00000258566.2,ENSG00000234391.1,ENSG00000199634.1,ENSG00000224942.1,ENSG00000255083.1,ENSG00000266583.1,ENSG00000230261.1,ENSG00000254954.1,ENSG00000201954.1,ENS…
TCGA-THYM	52458	94	50936	3276	thistle2	262	39	ENSG00000250844.2,ENSG00000250333.1,ENSG00000250418.1,ENSG00000268326.1,ENSG00000207978.1,ENSG00000251543.1,ENSG00000201708.1,ENSG00000261129.1,ENSG00000200860.1,ENSG00000177143.4,ENSG00000222327.1,ENSG00000252423.1,ENSG00000176299.4,ENSG00000237982.1,ENSG00000276577.1,ENSG00000208012.1,ENSG00000253040.1,ENSG00000227592.1,ENSG00000148671.12,ENSG00000252554.1,ENSG00000280044.1,ENSG00000218490.1,EN…
TCGA-THYM	52458	94	50936	3276	grey60	693	51	ENSG00000266052.1,ENSG00000254819.1,ENSG00000184574.8,ENSG00000186678.7,ENSG00000206958.1,ENSG00000222629.1,ENSG00000257220.1,ENSG00000236077.2,ENSG00000077232.15,ENSG00000242423.2,ENSG00000199551.1,ENSG00000256837.1,ENSG00000252945.1,ENSG00000222500.1,ENSG00000224370.1,ENSG00000233807.1,ENSG00000204456.4,ENSG00000105697.6,ENSG00000260970.1,ENSG00000261666.1,ENSG00000250740.1,ENSG00000124920.12,E…
TCGA-THYM	52458	94	50936	3276	yellow	2896	80	ENSG00000135338.12,ENSG00000168140.4,ENSG00000138758.10,ENSG00000140937.12,ENSG00000115504.13,ENSG00000179277.9,ENSG00000150938.8,ENSG00000070778.11,ENSG00000279631.1,ENSG00000060718.17,ENSG00000198663.15,ENSG00000111077.16,ENSG00000260032.1,ENSG00000183580.9,ENSG00000122786.18,ENSG00000067798.12,ENSG00000169604.18,ENSG00000213625.7,ENSG00000132824.12,ENSG00000018408.13,ENSG00000123096.10,ENSG000…
TCGA-THYM	52458	94	50936	3276	grey	1522	0
TCGA-TGCT	53625	135	50734	2198	chocolate4	49	6	ENSG00000199780.1,ENSG00000255214.1,ENSG00000231810.1,ENSG00000238669.1,ENSG00000278273.1,ENSG00000239279.3
TCGA-TGCT	53625	135	50734	2198	orangered3	136	9	ENSG00000199809.1,ENSG00000252163.1,ENSG00000279535.1,ENSG00000276685.1,ENSG00000225957.1,ENSG00000206047.2,ENSG00000175143.3,ENSG00000252275.1,ENSG00000264833.1
TCGA-TGCT	53625	135	50734	2198	salmon2	118	10	ENSG00000200521.1,ENSG00000251919.1,ENSG00000238627.1,ENSG00000231722.1,ENSG00000271338.1,ENSG00000206909.1,ENSG00000227445.1,ENSG00000271932.1,ENSG00000276891.1,ENSG00000206787.1
TCGA-TGCT	53625	135	50734	2198	thistle2	170	20	ENSG00000277465.1,ENSG00000276917.1,ENSG00000231590.1,ENSG00000199964.1,ENSG00000250418.1,ENSG00000239249.3,ENSG00000206852.1,ENSG00000202377.1,ENSG00000275563.1,ENSG00000222122.1,ENSG00000250389.1,ENSG00000273836.1,ENSG00000239185.1,ENSG00000240014.3,ENSG00000271175.1,ENSG00000277942.1,ENSG00000148482.10,ENSG00000226344.1,ENSG00000236666.1,ENSG00000186191.7
TCGA-TGCT	53625	135	50734	2198	thistle	118	11	ENSG00000277670.1,ENSG00000232805.1,ENSG00000232924.1,ENSG00000198974.2,ENSG00000258036.1,ENSG00000248891.2,ENSG00000248753.1,ENSG00000275167.1,ENSG00000227283.1,ENSG00000251856.1,ENSG00000277592.1
TCGA-TGCT	53625	135	50734	2198	lightcyan	645	30	ENSG00000265843.2,ENSG00000254728.1,ENSG00000169059.11,ENSG00000197185.7,ENSG00000200703.1,ENSG00000265303.1,ENSG00000224351.2,ENSG00000260151.1,ENSG00000201368.2,ENSG00000198681.6,ENSG00000277516.1,ENSG00000200708.1,ENSG00000280671.1,ENSG00000232261.1,ENSG00000105988.6,ENSG00000221410.1,ENSG00000232522.1,ENSG00000177984.6,ENSG00000121388.5,ENSG00000201919.1,ENSG00000267978.4,ENSG00000244568.3,EN…
TCGA-TGCT	53625	135	50734	2198	bisque4	182	13	ENSG00000271934.1,ENSG00000236080.2,ENSG00000202285.1,ENSG00000250339.2,ENSG00000207033.1,ENSG00000198104.2,ENSG00000269035.1,ENSG00000278134.1,ENSG00000277826.1,ENSG00000201394.1,ENSG00000275387.1,ENSG00000176748.5,ENSG00000266211.1
TCGA-TGCT	53625	135	50734	2198	pink4	84	18	ENSG00000276385.1,ENSG00000173976.14,ENSG00000200941.1,ENSG00000200872.1,ENSG00000261809.1,ENSG00000241648.1,ENSG00000254613.1,ENSG00000252795.1,ENSG00000228518.1,ENSG00000266515.1,ENSG00000252621.1,ENSG00000244669.1,ENSG00000251908.1,ENSG00000232413.1,ENSG00000254801.1,ENSG00000240960.1,ENSG00000251837.1,ENSG00000263734.1
TCGA-TGCT	53625	135	50734	2198	grey60	581	40	ENSG00000255528.1,ENSG00000252991.1,ENSG00000229976.1,ENSG00000250446.1,ENSG00000254695.1,ENSG00000280139.1,ENSG00000252178.1,ENSG00000261047.1,ENSG00000231358.2,ENSG00000223948.1,ENSG00000186562.7,ENSG00000271230.1,ENSG00000256306.1,ENSG00000273919.1,ENSG00000233213.1,ENSG00000224417.2,ENSG00000230530.1,ENSG00000261424.1,ENSG00000143768.10,ENSG00000270242.1,ENSG00000255039.1,ENSG00000249487.5,EN…
TCGA-TGCT	53625	135	50734	2198	darkmagenta	268	12	ENSG00000176659.7,ENSG00000253125.1,ENSG00000241592.1,ENSG00000265069.1,ENSG00000189002.10,ENSG00000228888.1,ENSG00000168830.7,ENSG00000261634.3,ENSG00000272502.1,ENSG00000227289.1,ENSG00000080823.20,ENSG00000139515.5
TCGA-TGCT	53625	135	50734	2198	darkgreen	457	28	ENSG00000222658.1,ENSG00000254674.1,ENSG00000239438.1,ENSG00000226619.1,ENSG00000235640.1,ENSG00000278838.1,ENSG00000255988.1,ENSG00000201966.1,ENSG00000248209.1,ENSG00000234442.2,ENSG00000239023.1,ENSG00000255304.1,ENSG00000237873.1,ENSG00000200645.1,ENSG00000221031.1,ENSG00000213607.4,ENSG00000212305.1,ENSG00000201412.1,ENSG00000265486.2,ENSG00000263973.1,ENSG00000264657.1,ENSG00000235099.1,ENS…
TCGA-TGCT	53625	135	50734	2198	pink	1517	12	ENSG00000259974.2,ENSG00000144476.5,ENSG00000057593.12,ENSG00000125845.6,ENSG00000116771.5,ENSG00000125798.13,ENSG00000168237.16,ENSG00000196782.11,ENSG00000126016.12,ENSG00000204444.9,ENSG00000174804.3,ENSG00000143321.17
TCGA-TGCT	53625	135	50734	2198	darkorange2	193	15	ENSG00000274006.1,ENSG00000256686.1,ENSG00000199409.1,ENSG00000238215.1,ENSG00000202023.1,ENSG00000255725.2,ENSG00000201638.2,ENSG00000233805.1,ENSG00000202449.1,ENSG00000254927.1,ENSG00000244246.1,ENSG00000235190.1,ENSG00000251527.1,ENSG00000222950.1,ENSG00000238750.1
TCGA-TGCT	53625	135	50734	2198	coral2	147	18	ENSG00000271900.1,ENSG00000267400.1,ENSG00000242417.1,ENSG00000259273.1,ENSG00000207428.1,ENSG00000229713.1,ENSG00000276118.1,ENSG00000230820.2,ENSG00000207365.1,ENSG00000230298.1,ENSG00000251489.2,ENSG00000243059.3,ENSG00000253831.1,ENSG00000234934.1,ENSG00000277315.1,ENSG00000199913.1,ENSG00000229543.1,ENSG00000270927.1
TCGA-TGCT	53625	135	50734	2198	lightblue4	75	13	ENSG00000229079.1,ENSG00000200106.1,ENSG00000198083.8,ENSG00000212722.7,ENSG00000128610.10,ENSG00000236870.2,ENSG00000258639.1,ENSG00000227120.1,ENSG00000278526.1,ENSG00000254113.1,ENSG00000206800.1,ENSG00000229711.1,ENSG00000251842.1
TCGA-TGCT	53625	135	50734	2198	skyblue3	241	11	ENSG00000132855.4,ENSG00000252870.1,ENSG00000259890.1,ENSG00000232068.1,ENSG00000266583.1,ENSG00000240359.1,ENSG00000207201.1,ENSG00000215110.6,ENSG00000215603.4,ENSG00000187689.8,ENSG00000250277.2
TCGA-TGCT	53625	135	50734	2198	cyan	735	34	ENSG00000255368.1,ENSG00000207178.1,ENSG00000228835.1,ENSG00000242607.1,ENSG00000197705.8,ENSG00000236544.1,ENSG00000238808.1,ENSG00000266736.1,ENSG00000249082.2,ENSG00000234941.1,ENSG00000153820.11,ENSG00000235965.2,ENSG00000259435.2,ENSG00000224719.1,ENSG00000265599.1,ENSG00000252960.1,ENSG00000252325.1,ENSG00000232087.1,ENSG00000264525.1,ENSG00000272622.1,ENSG00000278412.1,ENSG00000235147.1,EN…
TCGA-TGCT	53625	135	50734	2198	purple	1380	64	ENSG00000178602.6,ENSG00000179813.5,ENSG00000257935.2,ENSG00000215397.3,ENSG00000163623.8,ENSG00000159409.13,ENSG00000102003.9,ENSG00000230062.5,ENSG00000261478.1,ENSG00000231064.4,ENSG00000233670.6,ENSG00000171786.5,ENSG00000231827.2,ENSG00000203985.9,ENSG00000162188.5,ENSG00000215217.5,ENSG00000228723.5,ENSG00000188817.6,ENSG00000112539.13,ENSG00000170091.9,ENSG00000171532.4,ENSG00000152611.10,…
TCGA-TGCT	53625	135	50734	2198	lightsteelblue	132	13	ENSG00000222579.1,ENSG00000248722.1,ENSG00000255923.1,ENSG00000275108.1,ENSG00000227152.5,ENSG00000253257.1,ENSG00000254312.1,ENSG00000275315.1,ENSG00000225341.1,ENSG00000201550.1,ENSG00000201707.1,ENSG00000200220.1,ENSG00000254150.1
TCGA-TGCT	53625	135	50734	2198	saddlebrown	292	13	ENSG00000266665.1,ENSG00000251248.1,ENSG00000257381.3,ENSG00000273643.1,ENSG00000108342.11,ENSG00000233819.1,ENSG00000189357.7,ENSG00000266255.1,ENSG00000231183.3,ENSG00000100739.9,ENSG00000241344.1,ENSG00000261129.1,ENSG00000242280.1
TCGA-TGCT	53625	135	50734	2198	lightcyan1	201	9	ENSG00000202438.1,ENSG00000205426.9,ENSG00000254464.1,ENSG00000263741.1,ENSG00000201999.1,ENSG00000266839.3,ENSG00000176925.6,ENSG00000264981.1,ENSG00000169906.5
TCGA-TGCT	53625	135	50734	2198	sienna3	259	35	ENSG00000266052.1,ENSG00000280024.1,ENSG00000260864.1,ENSG00000108878.4,ENSG00000223001.1,ENSG00000212545.1,ENSG00000168530.14,ENSG00000180209.10,ENSG00000091704.8,ENSG00000239474.5,ENSG00000248931.1,ENSG00000206729.1,ENSG00000201984.1,ENSG00000221348.1,ENSG00000201594.1,ENSG00000240045.1,ENSG00000252982.1,ENSG00000254437.1,ENSG00000266328.2,ENSG00000274868.1,ENSG00000250630.1,ENSG00000264658.1,E…
TCGA-TGCT	53625	135	50734	2198	paleturquoise	279	25	ENSG00000249387.1,ENSG00000227023.1,ENSG00000199487.1,ENSG00000237885.1,ENSG00000252169.1,ENSG00000279842.1,ENSG00000279919.1,ENSG00000234119.1,ENSG00000265595.1,ENSG00000197616.10,ENSG00000220139.1,ENSG00000266150.1,ENSG00000265378.1,ENSG00000279892.1,ENSG00000227342.1,ENSG00000199473.1,ENSG00000275842.1,ENSG00000252812.1,ENSG00000212521.1,ENSG00000270965.1,ENSG00000273806.1,ENSG00000213417.3,EN…
TCGA-TGCT	53625	135	50734	2198	lightyellow	467	24	ENSG00000213215.3,ENSG00000238066.1,ENSG00000237319.1,ENSG00000222231.1,ENSG00000206615.1,ENSG00000254051.1,ENSG00000124568.9,ENSG00000259168.1,ENSG00000254796.1,ENSG00000186599.7,ENSG00000225466.1,ENSG00000239967.1,ENSG00000205936.3,ENSG00000180432.5,ENSG00000183747.10,ENSG00000273377.1,ENSG00000276137.1,ENSG00000271701.1,ENSG00000225189.1,ENSG00000235201.1,ENSG00000254515.1,ENSG00000160862.11,E…
TCGA-TGCT	53625	135	50734	2198	plum1	224	12	ENSG00000276637.1,ENSG00000232419.1,ENSG00000240680.1,ENSG00000142623.9,ENSG00000180386.7,ENSG00000196383.5,ENSG00000153446.14,ENSG00000262518.1,ENSG00000168484.11,ENSG00000267492.1,ENSG00000265690.6,ENSG00000168878.15
TCGA-TGCT	53625	135	50734	2198	black	1703	79	ENSG00000149596.6,ENSG00000140506.15,ENSG00000280551.1,ENSG00000168497.4,ENSG00000108823.14,ENSG00000263065.1,ENSG00000105974.10,ENSG00000162614.17,ENSG00000163297.15,ENSG00000173641.16,ENSG00000130940.13,ENSG00000125998.7,ENSG00000183023.17,ENSG00000152642.9,ENSG00000156804.6,ENSG00000091436.15,ENSG00000159251.6,ENSG00000119147.8,ENSG00000119938.8,ENSG00000137727.11,ENSG00000233705.5,ENSG0000008…
TCGA-TGCT	53625	135	50734	2198	blue	3887	18	ENSG00000196141.11,ENSG00000166025.16,ENSG00000141696.11,ENSG00000141756.17,ENSG00000162909.16,ENSG00000119280.15,ENSG00000172638.11,ENSG00000213625.7,ENSG00000111077.16,ENSG00000165801.8,ENSG00000114315.3,ENSG00000110237.3,ENSG00000234456.6,ENSG00000226137.5,ENSG00000162733.15,ENSG00000134686.15,ENSG00000188895.10,ENSG00000169515.5
TCGA-TGCT	53625	135	50734	2198	darkorange	373	26	ENSG00000224605.1,ENSG00000166569.7,ENSG00000237684.1,ENSG00000262920.4,ENSG00000160181.7,ENSG00000096006.10,ENSG00000160111.11,ENSG00000267687.1,ENSG00000259586.1,ENSG00000207488.1,ENSG00000252852.1,ENSG00000252810.1,ENSG00000101074.3,ENSG00000207401.1,ENSG00000251427.1,ENSG00000251137.1,ENSG00000218194.1,ENSG00000225286.1,ENSG00000252898.1,ENSG00000228898.1,ENSG00000188770.8,ENSG00000239182.1,E…
TCGA-TGCT	53625	135	50734	2198	antiquewhite4	147	6	ENSG00000162896.5,ENSG00000178828.6,ENSG00000137634.8,ENSG00000197888.2,ENSG00000164816.7,ENSG00000138109.9
TCGA-TGCT	53625	135	50734	2198	greenyellow	1333	62	ENSG00000275025.1,ENSG00000233041.7,ENSG00000112818.8,ENSG00000143036.15,ENSG00000151715.6,ENSG00000171747.7,ENSG00000267795.4,ENSG00000118094.10,ENSG00000125775.13,ENSG00000164749.10,ENSG00000171433.10,ENSG00000198944.5,ENSG00000236699.7,ENSG00000127324.7,ENSG00000099812.7,ENSG00000189143.9,ENSG00000166866.11,ENSG00000184574.8,ENSG00000070019.4,ENSG00000134716.8,ENSG00000167741.9,ENSG00000173597…
TCGA-TGCT	53625	135	50734	2198	magenta3	52	13	ENSG00000207480.1,ENSG00000270243.1,ENSG00000271322.1,ENSG00000253098.1,ENSG00000270868.1,ENSG00000255481.2,ENSG00000252273.1,ENSG00000276562.1,ENSG00000239115.1,ENSG00000249486.1,ENSG00000274186.1,ENSG00000253090.2,ENSG00000277770.1
TCGA-TGCT	53625	135	50734	2198	floralwhite	196	12	ENSG00000255078.1,ENSG00000254591.1,ENSG00000249513.2,ENSG00000249284.1,ENSG00000212358.1,ENSG00000242638.3,ENSG00000276138.1,ENSG00000250298.1,ENSG00000253038.1,ENSG00000222418.1,ENSG00000233412.3,ENSG00000201628.1
TCGA-TGCT	53625	135	50734	2198	lightslateblue	76	19	ENSG00000213536.2,ENSG00000186572.2,ENSG00000227434.2,ENSG00000221148.1,ENSG00000264744.1,ENSG00000207261.1,ENSG00000249418.2,ENSG00000223782.1,ENSG00000230681.1,ENSG00000280098.1,ENSG00000217631.1,ENSG00000242614.3,ENSG00000238054.1,ENSG00000237997.1,ENSG00000273088.1,ENSG00000258076.1,ENSG00000207061.1,ENSG00000259573.1,ENSG00000231954.1
TCGA-TGCT	53625	135	50734	2198	palevioletred1	59	5	ENSG00000217085.2,ENSG00000207746.1,ENSG00000236679.2,ENSG00000212156.1,ENSG00000249698.1
TCGA-TGCT	53625	135	50734	2198	orangered4	216	21	ENSG00000207691.1,ENSG00000242482.3,ENSG00000230476.1,ENSG00000221287.1,ENSG00000258834.4,ENSG00000216444.1,ENSG00000273788.1,ENSG00000200982.1,ENSG00000197161.7,ENSG00000240215.4,ENSG00000277888.1,ENSG00000199385.1,ENSG00000271568.1,ENSG00000249564.1,ENSG00000212590.1,ENSG00000251976.1,ENSG00000265564.1,ENSG00000252521.1,ENSG00000239547.3,ENSG00000267725.1,ENSG00000271194.1
TCGA-TGCT	53625	135	50734	2198	steelblue	290	13	ENSG00000253492.1,ENSG00000278317.1,ENSG00000251214.1,ENSG00000261035.1,ENSG00000264092.2,ENSG00000231356.1,ENSG00000256037.1,ENSG00000224314.1,ENSG00000274820.1,ENSG00000278485.1,ENSG00000216629.1,ENSG00000257750.1,ENSG00000253654.2
TCGA-TGCT	53625	135	50734	2198	indianred4	129	6	ENSG00000228890.1,ENSG00000254132.1,ENSG00000198674.3,ENSG00000236637.2,ENSG00000217874.2,ENSG00000223897.1
TCGA-TGCT	53625	135	50734	2198	thistle1	170	7	ENSG00000156738.16,ENSG00000136573.11,ENSG00000177455.10,ENSG00000132185.15,ENSG00000007312.11,ENSG00000035720.6,ENSG00000174123.9
TCGA-TGCT	53625	135	50734	2198	skyblue	297	13	ENSG00000279171.1,ENSG00000268483.1,ENSG00000210154.1,ENSG00000258842.1,ENSG00000206769.1,ENSG00000268238.1,ENSG00000226700.1,ENSG00000236626.1,ENSG00000202410.1,ENSG00000112462.8,ENSG00000226307.1,ENSG00000206107.2,ENSG00000202306.1
TCGA-TGCT	53625	135	50734	2198	darkred	459	21	ENSG00000184270.4,ENSG00000206915.1,ENSG00000248172.1,ENSG00000172487.3,ENSG00000105388.13,ENSG00000255088.1,ENSG00000258336.1,ENSG00000163736.3,ENSG00000213911.2,ENSG00000243366.3,ENSG00000207814.1,ENSG00000271621.1,ENSG00000221176.1,ENSG00000265841.1,ENSG00000255713.1,ENSG00000275538.1,ENSG00000244652.1,ENSG00000203492.3,ENSG00000207692.2,ENSG00000274978.1,ENSG00000258883.1
TCGA-TGCT	53625	135	50734	2198	royalblue	459	21	ENSG00000196171.3,ENSG00000221843.3,ENSG00000242365.1,ENSG00000229905.1,ENSG00000242423.2,ENSG00000260207.1,ENSG00000256101.4,ENSG00000264689.1,ENSG00000264880.1,ENSG00000257844.1,ENSG00000206703.1,ENSG00000236791.2,ENSG00000222439.1,ENSG00000227873.1,ENSG00000222457.1,ENSG00000255350.1,ENSG00000260090.1,ENSG00000279367.1,ENSG00000213032.3,ENSG00000230173.1,ENSG00000259981.1
TCGA-TGCT	53625	135	50734	2198	magenta	1510	70	ENSG00000231879.1,ENSG00000212040.2,ENSG00000199626.1,ENSG00000201633.1,ENSG00000249771.1,ENSG00000227784.1,ENSG00000273367.1,ENSG00000276898.1,ENSG00000270388.1,ENSG00000253042.1,ENSG00000207075.1,ENSG00000234359.3,ENSG00000252462.1,ENSG00000276638.1,ENSG00000239958.3,ENSG00000257730.1,ENSG00000238901.1,ENSG00000240427.1,ENSG00000249780.1,ENSG00000250756.1,ENSG00000256658.1,ENSG00000249842.1,ENS…
TCGA-TGCT	53625	135	50734	2198	salmon	818	38	ENSG00000199459.1,ENSG00000280371.1,ENSG00000236401.1,ENSG00000230053.2,ENSG00000235539.1,ENSG00000235203.2,ENSG00000273255.1,ENSG00000252835.1,ENSG00000254834.3,ENSG00000279604.1,ENSG00000260897.1,ENSG00000251158.1,ENSG00000232235.1,ENSG00000184155.8,ENSG00000220291.1,ENSG00000248939.1,ENSG00000236151.1,ENSG00000273580.1,ENSG00000259392.2,ENSG00000260135.5,ENSG00000182487.11,ENSG00000200661.1,EN…
TCGA-TGCT	53625	135	50734	2198	midnightblue	708	33	ENSG00000222412.1,ENSG00000201059.1,ENSG00000253935.1,ENSG00000253072.1,ENSG00000212422.2,ENSG00000265889.1,ENSG00000256372.1,ENSG00000258473.1,ENSG00000263235.1,ENSG00000222966.1,ENSG00000206977.1,ENSG00000225276.1,ENSG00000233489.1,ENSG00000278189.1,ENSG00000228521.2,ENSG00000242860.3,ENSG00000266541.1,ENSG00000252296.2,ENSG00000277610.1,ENSG00000259154.1,ENSG00000207345.1,ENSG00000278909.1,ENS…
TCGA-TGCT	53625	135	50734	2198	green	2246	10	ENSG00000268713.1,ENSG00000267673.5,ENSG00000104859.13,ENSG00000266490.1,ENSG00000100288.18,ENSG00000184209.14,ENSG00000267855.4,ENSG00000272645.2,ENSG00000270804.1,ENSG00000267049.1
TCGA-TGCT	53625	135	50734	2198	yellowgreen	251	0
TCGA-TGCT	53625	135	50734	2198	darkolivegreen4	125	8	ENSG00000219314.1,ENSG00000251294.1,ENSG00000201846.1,ENSG00000280307.1,ENSG00000199790.1,ENSG00000271693.1,ENSG00000200637.1,ENSG00000237299.1
TCGA-TGCT	53625	135	50734	2198	coral1	150	25	ENSG00000222300.1,ENSG00000252041.1,ENSG00000251975.1,ENSG00000229708.1,ENSG00000248506.1,ENSG00000264163.1,ENSG00000278684.1,ENSG00000215380.2,ENSG00000259069.1,ENSG00000232239.2,ENSG00000238785.1,ENSG00000206724.1,ENSG00000202211.1,ENSG00000276622.1,ENSG00000233832.1,ENSG00000238619.1,ENSG00000232772.1,ENSG00000275776.1,ENSG00000252642.1,ENSG00000238443.1,ENSG00000274056.1,ENSG00000271667.1,ENS…
TCGA-TGCT	53625	135	50734	2198	mediumpurple3	215	8	ENSG00000255123.1,ENSG00000212377.1,ENSG00000254684.1,ENSG00000253245.2,ENSG00000266740.1,ENSG00000225303.2,ENSG00000216902.3,ENSG00000248099.3
TCGA-TGCT	53625	135	50734	2198	darkgrey	378	16	ENSG00000197991.11,ENSG00000232714.1,ENSG00000199884.1,ENSG00000244169.3,ENSG00000176231.1,ENSG00000238628.1,ENSG00000223702.1,ENSG00000199279.1,ENSG00000240639.3,ENSG00000253391.1,ENSG00000183389.4,ENSG00000234765.1,ENSG00000223377.1,ENSG00000220212.1,ENSG00000270316.1,ENSG00000252145.1
TCGA-TGCT	53625	135	50734	2198	plum	138	8	ENSG00000251437.1,ENSG00000280438.1,ENSG00000223707.2,ENSG00000236400.1,ENSG00000232576.2,ENSG00000207097.1,ENSG00000222514.1,ENSG00000213451.2
TCGA-TGCT	53625	135	50734	2198	tan4	59	2	ENSG00000275475.1,ENSG00000270748.1
TCGA-TGCT	53625	135	50734	2198	honeydew1	158	19	ENSG00000212510.1,ENSG00000254412.1,ENSG00000187612.1,ENSG00000202189.1,ENSG00000184140.5,ENSG00000232948.1,ENSG00000172199.1,ENSG00000207577.1,ENSG00000207820.1,ENSG00000238685.1,ENSG00000177476.3,ENSG00000252301.1,ENSG00000265284.1,ENSG00000261523.1,ENSG00000266059.2,ENSG00000202490.1,ENSG00000265965.1,ENSG00000234048.1,ENSG00000221331.1
TCGA-TGCT	53625	135	50734	2198	maroon	163	12	ENSG00000223918.1,ENSG00000202300.1,ENSG00000199231.1,ENSG00000264922.1,ENSG00000187191.13,ENSG00000251338.1,ENSG00000206686.1,ENSG00000253027.1,ENSG00000207268.1,ENSG00000200267.1,ENSG00000239175.1,ENSG00000210678.1
TCGA-TGCT	53625	135	50734	2198	mediumpurple2	135	18	ENSG00000233882.2,ENSG00000225182.1,ENSG00000265193.1,ENSG00000274274.1,ENSG00000261747.3,ENSG00000273408.1,ENSG00000271629.1,ENSG00000254424.1,ENSG00000254852.7,ENSG00000261497.1,ENSG00000274060.1,ENSG00000252317.1,ENSG00000255497.1,ENSG00000232981.1,ENSG00000201695.1,ENSG00000277206.1,ENSG00000186513.2,ENSG00000232096.1
TCGA-TGCT	53625	135	50734	2198	navajowhite1	115	21	ENSG00000234986.1,ENSG00000254784.1,ENSG00000254145.1,ENSG00000202275.1,ENSG00000221680.1,ENSG00000229849.1,ENSG00000251816.1,ENSG00000226444.2,ENSG00000251219.1,ENSG00000254642.1,ENSG00000258239.1,ENSG00000270444.1,ENSG00000212282.1,ENSG00000212229.1,ENSG00000226820.2,ENSG00000207098.1,ENSG00000237354.1,ENSG00000259454.1,ENSG00000219666.2,ENSG00000231238.1,ENSG00000201658.1
TCGA-TGCT	53625	135	50734	2198	plum2	174	8	ENSG00000271235.1,ENSG00000219549.1,ENSG00000199529.1,ENSG00000279156.1,ENSG00000259646.1,ENSG00000239169.1,ENSG00000225428.1,ENSG00000229281.1
TCGA-TGCT	53625	135	50734	2198	indianred2	32	17	ENSG00000239030.1,ENSG00000226474.1,ENSG00000206767.1,ENSG00000222704.1,ENSG00000273627.1,ENSG00000208013.2,ENSG00000240281.2,ENSG00000252689.1,ENSG00000252603.1,ENSG00000242586.1,ENSG00000264545.1,ENSG00000207404.1,ENSG00000240611.1,ENSG00000206745.1,ENSG00000222477.1,ENSG00000276866.1,ENSG00000254355.1
TCGA-TGCT	53625	135	50734	2198	lightblue3	35	21	ENSG00000250074.1,ENSG00000251638.1,ENSG00000280075.1,ENSG00000269576.1,ENSG00000207689.1,ENSG00000224869.1,ENSG00000273228.1,ENSG00000252288.1,ENSG00000255490.1,ENSG00000255019.1,ENSG00000226336.2,ENSG00000249157.1,ENSG00000249547.1,ENSG00000202468.1,ENSG00000199156.1,ENSG00000260275.1,ENSG00000219262.1,ENSG00000253432.1,ENSG00000274855.1,ENSG00000235719.3,ENSG00000252872.1
TCGA-TGCT	53625	135	50734	2198	yellow3	94	15	ENSG00000275816.1,ENSG00000238721.1,ENSG00000224347.5,ENSG00000204670.7,ENSG00000254309.1,ENSG00000207095.1,ENSG00000229568.1,ENSG00000251942.1,ENSG00000237266.1,ENSG00000226595.1,ENSG00000260811.1,ENSG00000238441.1,ENSG00000243165.1,ENSG00000223880.1,ENSG00000172772.3
TCGA-TGCT	53625	135	50734	2198	blue2	120	9	ENSG00000261682.1,ENSG00000258706.1,ENSG00000201939.1,ENSG00000236195.1,ENSG00000261203.1,ENSG00000252545.1,ENSG00000264233.1,ENSG00000241879.1,ENSG00000200107.1
TCGA-TGCT	53625	135	50734	2198	brown2	123	6	ENSG00000257493.1,ENSG00000253010.1,ENSG00000200462.1,ENSG00000228922.1,ENSG00000251802.1,ENSG00000206978.1
TCGA-TGCT	53625	135	50734	2198	antiquewhite2	102	26	ENSG00000223247.1,ENSG00000250627.2,ENSG00000239748.3,ENSG00000252745.1,ENSG00000200295.1,ENSG00000227923.1,ENSG00000222663.1,ENSG00000201242.1,ENSG00000223569.4,ENSG00000274970.1,ENSG00000201364.1,ENSG00000268296.1,ENSG00000264330.1,ENSG00000229416.1,ENSG00000260405.1,ENSG00000220030.1,ENSG00000227649.1,ENSG00000212316.1,ENSG00000250704.1,ENSG00000201315.1,ENSG00000269519.1,ENSG00000182854.6,ENS…
TCGA-TGCT	53625	135	50734	2198	blue4	70	11	ENSG00000265885.2,ENSG00000279248.1,ENSG00000240439.3,ENSG00000257021.1,ENSG00000254954.1,ENSG00000201565.1,ENSG00000207598.1,ENSG00000243011.3,ENSG00000264406.1,ENSG00000211928.1,ENSG00000273668.1
TCGA-TGCT	53625	135	50734	2198	firebrick3	75	10	ENSG00000212428.1,ENSG00000249482.1,ENSG00000258421.2,ENSG00000198021.6,ENSG00000206704.1,ENSG00000265794.4,ENSG00000272558.1,ENSG00000279002.1,ENSG00000200369.1,ENSG00000212589.1
TCGA-TGCT	53625	135	50734	2198	mediumpurple4	101	4	ENSG00000263652.1,ENSG00000234422.1,ENSG00000258762.1,ENSG00000181718.5
TCGA-TGCT	53625	135	50734	2198	brown1	30	8	ENSG00000276782.1,ENSG00000252533.1,ENSG00000200547.1,ENSG00000229830.1,ENSG00000266180.1,ENSG00000249289.1,ENSG00000255380.1,ENSG00000221961.3
TCGA-TGCT	53625	135	50734	2198	mediumpurple1	77	16	ENSG00000258540.1,ENSG00000251506.1,ENSG00000239471.3,ENSG00000269354.1,ENSG00000222114.1,ENSG00000234064.1,ENSG00000235080.1,ENSG00000199765.1,ENSG00000266042.1,ENSG00000207269.1,ENSG00000197665.7,ENSG00000229940.1,ENSG00000212292.1,ENSG00000251997.1,ENSG00000253244.1,ENSG00000269885.1
TCGA-TGCT	53625	135	50734	2198	yellow2	43	12	ENSG00000241757.3,ENSG00000278359.1,ENSG00000260147.1,ENSG00000237185.1,ENSG00000257915.1,ENSG00000212265.1,ENSG00000244329.1,ENSG00000263690.1,ENSG00000221656.1,ENSG00000230101.5,ENSG00000254830.1,ENSG00000237213.2
TCGA-TGCT	53625	135	50734	2198	mistyrose	45	16	ENSG00000202249.1,ENSG00000269281.2,ENSG00000181767.2,ENSG00000274579.1,ENSG00000212414.1,ENSG00000238010.1,ENSG00000274966.1,ENSG00000200485.1,ENSG00000266477.2,ENSG00000267047.1,ENSG00000182707.4,ENSG00000265061.1,ENSG00000240578.1,ENSG00000211520.2,ENSG00000270856.1,ENSG00000223603.1
TCGA-TGCT	53625	135	50734	2198	orangered	40	9	ENSG00000253074.1,ENSG00000237847.2,ENSG00000265833.1,ENSG00000276703.1,ENSG00000254320.1,ENSG00000234538.1,ENSG00000278410.1,ENSG00000277014.1,ENSG00000248660.1
TCGA-TGCT	53625	135	50734	2198	red	1973	75	ENSG00000143851.14,ENSG00000240954.1,ENSG00000115935.15,ENSG00000204472.11,ENSG00000184922.12,ENSG00000179583.16,ENSG00000126882.11,ENSG00000162511.7,ENSG00000123338.11,ENSG00000100055.19,ENSG00000133574.8,ENSG00000263528.6,ENSG00000115956.9,ENSG00000163219.10,ENSG00000197536.9,ENSG00000100365.13,ENSG00000111348.7,ENSG00000258875.4,ENSG00000204261.7,ENSG00000105639.17,ENSG00000160593.16,ENSG00000…
TCGA-TGCT	53625	135	50734	2198	darkseagreen2	50	2	ENSG00000237111.1,ENSG00000122188.11
TCGA-TGCT	53625	135	50734	2198	white	333	15	ENSG00000009790.13,ENSG00000078589.11,ENSG00000160654.8,ENSG00000124203.5,ENSG00000134516.14,ENSG00000172673.9,ENSG00000211734.3,ENSG00000100385.12,ENSG00000162894.10,ENSG00000139626.14,ENSG00000211751.6,ENSG00000081237.17,ENSG00000106952.6,ENSG00000186517.12,ENSG00000020633.17
TCGA-TGCT	53625	135	50734	2198	darkseagreen3	109	7	ENSG00000271123.1,ENSG00000207432.1,ENSG00000163157.13,ENSG00000231706.2,ENSG00000252266.1,ENSG00000200379.1,ENSG00000254940.1
TCGA-TGCT	53625	135	50734	2198	skyblue2	142	18	ENSG00000272569.1,ENSG00000226616.1,ENSG00000264934.1,ENSG00000263631.1,ENSG00000229307.1,ENSG00000201796.1,ENSG00000218337.1,ENSG00000232631.1,ENSG00000265919.1,ENSG00000180708.4,ENSG00000279015.1,ENSG00000252428.1,ENSG00000254118.1,ENSG00000279097.1,ENSG00000199901.1,ENSG00000274527.3,ENSG00000218991.1,ENSG00000252948.1
TCGA-TGCT	53625	135	50734	2198	darkviolet	120	12	ENSG00000278752.1,ENSG00000258052.1,ENSG00000274732.1,ENSG00000266426.1,ENSG00000221725.1,ENSG00000253648.1,ENSG00000250857.3,ENSG00000265902.1,ENSG00000262400.1,ENSG00000260574.1,ENSG00000252720.1,ENSG00000270812.1
TCGA-TGCT	53625	135	50734	2198	yellow4	140	16	ENSG00000181943.4,ENSG00000255259.2,ENSG00000254891.1,ENSG00000278933.1,ENSG00000280082.1,ENSG00000254601.1,ENSG00000238004.1,ENSG00000254886.1,ENSG00000271385.1,ENSG00000252787.2,ENSG00000255294.1,ENSG00000237407.1,ENSG00000248831.2,ENSG00000255196.1,ENSG00000242699.3,ENSG00000254576.1
TCGA-TGCT	53625	135	50734	2198	indianred3	75	15	ENSG00000273731.1,ENSG00000255976.1,ENSG00000196085.5,ENSG00000215365.4,ENSG00000271036.1,ENSG00000200313.1,ENSG00000236413.2,ENSG00000174914.1,ENSG00000239984.3,ENSG00000274212.1,ENSG00000199783.1,ENSG00000206598.1,ENSG00000278866.1,ENSG00000252459.1,ENSG00000221801.1
TCGA-TGCT	53625	135	50734	2198	orangered1	83	21	ENSG00000262990.1,ENSG00000238519.1,ENSG00000252752.1,ENSG00000216781.2,ENSG00000199354.1,ENSG00000199222.1,ENSG00000224948.1,ENSG00000201070.1,ENSG00000254009.1,ENSG00000200794.1,ENSG00000216523.1,ENSG00000278799.1,ENSG00000242036.1,ENSG00000228694.1,ENSG00000201296.1,ENSG00000257664.1,ENSG00000278724.1,ENSG00000229938.1,ENSG00000183909.5,ENSG00000224062.4,ENSG00000215085.4
TCGA-TGCT	53625	135	50734	2198	lavenderblush2	113	9	ENSG00000279967.1,ENSG00000255466.1,ENSG00000264503.1,ENSG00000206782.1,ENSG00000217169.2,ENSG00000198261.3,ENSG00000252749.1,ENSG00000219500.1,ENSG00000248574.1
TCGA-TGCT	53625	135	50734	2198	lightcoral	130	24	ENSG00000242936.1,ENSG00000252674.1,ENSG00000252729.1,ENSG00000255295.1,ENSG00000274562.1,ENSG00000207481.1,ENSG00000262818.1,ENSG00000266048.1,ENSG00000262848.1,ENSG00000251951.1,ENSG00000206827.1,ENSG00000265617.1,ENSG00000230247.2,ENSG00000212512.2,ENSG00000257310.1,ENSG00000237956.1,ENSG00000229030.1,ENSG00000198601.2,ENSG00000204703.4,ENSG00000238447.1,ENSG00000226500.2,ENSG00000278865.1,ENS…
TCGA-TGCT	53625	135	50734	2198	mediumorchid	145	14	ENSG00000233681.1,ENSG00000223308.1,ENSG00000267486.1,ENSG00000261144.1,ENSG00000254660.1,ENSG00000225304.1,ENSG00000223428.1,ENSG00000262384.1,ENSG00000176495.2,ENSG00000272664.1,ENSG00000251746.1,ENSG00000270701.1,ENSG00000276706.1,ENSG00000200738.1
TCGA-TGCT	53625	135	50734	2198	plum3	119	16	ENSG00000212363.1,ENSG00000270435.1,ENSG00000229225.1,ENSG00000253707.1,ENSG00000230302.2,ENSG00000201612.1,ENSG00000253340.1,ENSG00000254195.1,ENSG00000280881.1,ENSG00000271435.1,ENSG00000223717.1,ENSG00000244521.3,ENSG00000275335.1,ENSG00000228578.1,ENSG00000258905.1,ENSG00000241599.1
TCGA-TGCT	53625	135	50734	2198	darkolivegreen	275	28	ENSG00000252352.1,ENSG00000218813.1,ENSG00000241776.1,ENSG00000268009.4,ENSG00000251591.2,ENSG00000258622.2,ENSG00000204816.5,ENSG00000275078.1,ENSG00000264099.1,ENSG00000258253.1,ENSG00000252764.1,ENSG00000232595.1,ENSG00000232299.1,ENSG00000230589.1,ENSG00000277410.1,ENSG00000220831.4,ENSG00000222581.1,ENSG00000274838.1,ENSG00000234227.1,ENSG00000253994.1,ENSG00000227707.1,ENSG00000252601.1,ENS…
TCGA-TGCT	53625	135	50734	2198	turquoise	7090	14	ENSG00000131845.13,ENSG00000166167.16,ENSG00000121406.7,ENSG00000057657.13,ENSG00000196437.9,ENSG00000278129.1,ENSG00000008869.10,ENSG00000173480.9,ENSG00000109756.7,ENSG00000167491.16,ENSG00000120784.14,ENSG00000272333.4,ENSG00000256294.6,ENSG00000214837.7
TCGA-TGCT	53625	135	50734	2198	coral3	102	18	ENSG00000237182.1,ENSG00000254700.1,ENSG00000204873.4,ENSG00000253732.1,ENSG00000255288.1,ENSG00000240470.3,ENSG00000252553.1,ENSG00000201591.1,ENSG00000212184.1,ENSG00000248418.2,ENSG00000252563.1,ENSG00000222838.1,ENSG00000274568.1,ENSG00000278008.1,ENSG00000261511.1,ENSG00000222783.1,ENSG00000251809.1,ENSG00000199827.1
TCGA-TGCT	53625	135	50734	2198	darkslateblue	179	25	ENSG00000234360.1,ENSG00000235638.1,ENSG00000233206.1,ENSG00000206616.1,ENSG00000279990.1,ENSG00000221527.1,ENSG00000273600.1,ENSG00000222452.1,ENSG00000173285.3,ENSG00000258721.2,ENSG00000235922.1,ENSG00000213159.4,ENSG00000225516.5,ENSG00000228207.1,ENSG00000248867.1,ENSG00000200101.1,ENSG00000261778.1,ENSG00000274632.1,ENSG00000226157.1,ENSG00000200238.1,ENSG00000235761.2,ENSG00000222698.1,ENS…
TCGA-TGCT	53625	135	50734	2198	lavenderblush1	51	11	ENSG00000222972.1,ENSG00000280959.1,ENSG00000206891.1,ENSG00000254457.1,ENSG00000212599.1,ENSG00000238606.1,ENSG00000225660.1,ENSG00000257287.1,ENSG00000199767.1,ENSG00000229254.1,ENSG00000248601.1
TCGA-TGCT	53625	135	50734	2198	skyblue4	98	18	ENSG00000212168.1,ENSG00000271238.1,ENSG00000252651.1,ENSG00000264850.1,ENSG00000252138.1,ENSG00000264926.1,ENSG00000224300.1,ENSG00000280185.1,ENSG00000281167.1,ENSG00000236594.2,ENSG00000200478.1,ENSG00000270241.1,ENSG00000216516.1,ENSG00000199251.1,ENSG00000266299.1,ENSG00000274086.1,ENSG00000260845.1,ENSG00000253501.1
TCGA-TGCT	53625	135	50734	2198	blueviolet	71	5	ENSG00000248962.1,ENSG00000169488.5,ENSG00000226166.2,ENSG00000259671.1,ENSG00000202334.1
TCGA-TGCT	53625	135	50734	2198	lightsteelblue1	215	10	ENSG00000266194.1,ENSG00000279638.1,ENSG00000240458.1,ENSG00000205330.3,ENSG00000241261.1,ENSG00000265301.1,ENSG00000280124.1,ENSG00000248114.1,ENSG00000227353.1,ENSG00000201584.1
TCGA-TGCT	53625	135	50734	2198	palevioletred2	116	9	ENSG00000254482.1,ENSG00000187238.5,ENSG00000270631.1,ENSG00000199321.1,ENSG00000238540.1,ENSG00000252073.1,ENSG00000238452.1,ENSG00000201148.1,ENSG00000204555.2
TCGA-TGCT	53625	135	50734	2198	blue3	31	13	ENSG00000199469.1,ENSG00000237035.1,ENSG00000259229.2,ENSG00000251395.1,ENSG00000229508.2,ENSG00000200616.1,ENSG00000229907.3,ENSG00000222314.1,ENSG00000228687.1,ENSG00000234158.1,ENSG00000199492.1,ENSG00000199286.1,ENSG00000279585.1
TCGA-TGCT	53625	135	50734	2198	salmon4	167	17	ENSG00000275787.1,ENSG00000240047.2,ENSG00000200635.1,ENSG00000250006.2,ENSG00000238707.1,ENSG00000229892.1,ENSG00000260307.2,ENSG00000201358.1,ENSG00000227485.1,ENSG00000202380.1,ENSG00000226008.1,ENSG00000272900.1,ENSG00000199556.1,ENSG00000198367.3,ENSG00000262461.4,ENSG00000222174.1,ENSG00000251373.1
TCGA-TGCT	53625	135	50734	2198	slateblue	43	21	ENSG00000206661.1,ENSG00000281856.1,ENSG00000255543.1,ENSG00000228783.1,ENSG00000280215.1,ENSG00000220311.1,ENSG00000226183.1,ENSG00000253469.1,ENSG00000224808.1,ENSG00000275989.1,ENSG00000236339.1,ENSG00000231034.1,ENSG00000223007.1,ENSG00000271114.1,ENSG00000202423.1,ENSG00000166693.7,ENSG00000227611.1,ENSG00000176281.4,ENSG00000244089.1,ENSG00000238616.1,ENSG00000201311.1
TCGA-TGCT	53625	135	50734	2198	pink3	42	5	ENSG00000235435.1,ENSG00000234304.2,ENSG00000277418.1,ENSG00000216058.1,ENSG00000266586.1
TCGA-TGCT	53625	135	50734	2198	violet	279	0
TCGA-TGCT	53625	135	50734	2198	orange	374	0
TCGA-TGCT	53625	135	50734	2198	skyblue1	139	19	ENSG00000236610.1,ENSG00000207011.1,ENSG00000252962.1,ENSG00000264341.1,ENSG00000216811.2,ENSG00000206681.1,ENSG00000268967.1,ENSG00000271184.1,ENSG00000257474.4,ENSG00000276366.1,ENSG00000280406.1,ENSG00000233138.1,ENSG00000250866.1,ENSG00000267195.1,ENSG00000201491.1,ENSG00000255022.1,ENSG00000277745.1,ENSG00000223595.1,ENSG00000252647.1
TCGA-TGCT	53625	135	50734	2198	firebrick4	126	8	ENSG00000235759.1,ENSG00000278878.1,ENSG00000233905.1,ENSG00000252429.2,ENSG00000238485.1,ENSG00000273049.1,ENSG00000215353.2,ENSG00000244404.3
TCGA-TGCT	53625	135	50734	2198	darkseagreen4	155	8	ENSG00000142163.7,ENSG00000278028.1,ENSG00000248745.2,ENSG00000265433.1,ENSG00000204880.7,ENSG00000263785.1,ENSG00000253001.1,ENSG00000199585.1
TCGA-TGCT	53625	135	50734	2198	plum4	62	12	ENSG00000231922.1,ENSG00000207182.1,ENSG00000241097.2,ENSG00000207068.1,ENSG00000221498.1,ENSG00000255170.2,ENSG00000252068.1,ENSG00000232089.1,ENSG00000237342.1,ENSG00000261540.1,ENSG00000217809.1,ENSG00000248302.3
TCGA-TGCT	53625	135	50734	2198	coral4	46	5	ENSG00000280398.1,ENSG00000170255.7,ENSG00000275110.1,ENSG00000275628.1,ENSG00000172208.5
TCGA-TGCT	53625	135	50734	2198	magenta4	115	5	ENSG00000243137.6,ENSG00000170848.14,ENSG00000225745.7,ENSG00000223850.1,ENSG00000262117.4
TCGA-TGCT	53625	135	50734	2198	ivory	201	11	ENSG00000271373.1,ENSG00000235181.1,ENSG00000201535.2,ENSG00000230083.1,ENSG00000224352.1,ENSG00000223955.1,ENSG00000224436.1,ENSG00000269711.1,ENSG00000251663.1,ENSG00000200408.1,ENSG00000254890.1
TCGA-TGCT	53625	135	50734	2198	lightpink3	114	5	ENSG00000272714.1,ENSG00000200601.1,ENSG00000201253.1,ENSG00000273536.1,ENSG00000255514.1
TCGA-TGCT	53625	135	50734	2198	navajowhite2	164	8	ENSG00000198129.2,ENSG00000199756.1,ENSG00000212539.2,ENSG00000275046.1,ENSG00000240347.3,ENSG00000253655.2,ENSG00000241524.3,ENSG00000241964.3
TCGA-TGCT	53625	135	50734	2198	lavenderblush3	162	11	ENSG00000255704.1,ENSG00000277710.1,ENSG00000251943.1,ENSG00000223341.1,ENSG00000200034.1,ENSG00000233336.1,ENSG00000255283.3,ENSG00000236179.1,ENSG00000224296.3,ENSG00000274625.1,ENSG00000250560.2
TCGA-TGCT	53625	135	50734	2198	firebrick2	32	9	ENSG00000219297.1,ENSG00000174982.2,ENSG00000217331.1,ENSG00000257356.2,ENSG00000244632.3,ENSG00000200131.1,ENSG00000273988.1,ENSG00000206609.1,ENSG00000279779.1
TCGA-TGCT	53625	135	50734	2198	mediumpurple	39	7	ENSG00000197938.4,ENSG00000227284.2,ENSG00000271088.1,ENSG00000235479.1,ENSG00000230331.1,ENSG00000216171.1,ENSG00000200553.1
TCGA-TGCT	53625	135	50734	2198	lightgreen	512	23	ENSG00000276097.1,ENSG00000220125.1,ENSG00000142609.16,ENSG00000250333.1,ENSG00000229462.1,ENSG00000213416.3,ENSG00000229600.1,ENSG00000197428.2,ENSG00000232809.1,ENSG00000253743.1,ENSG00000222397.1,ENSG00000235969.1,ENSG00000249235.1,ENSG00000217495.2,ENSG00000232735.2,ENSG00000222357.1,ENSG00000228005.1,ENSG00000258877.2,ENSG00000186943.1,ENSG00000201341.1,ENSG00000261333.2,ENSG00000225795.1,EN…
TCGA-TGCT	53625	135	50734	2198	darkolivegreen1	32	6	ENSG00000156575.2,ENSG00000221954.2,ENSG00000279310.1,ENSG00000230639.1,ENSG00000278854.1,ENSG00000184789.6
TCGA-TGCT	53625	135	50734	2198	coral	103	8	ENSG00000202339.1,ENSG00000234903.1,ENSG00000252583.2,ENSG00000249257.1,ENSG00000271455.1,ENSG00000222715.1,ENSG00000278441.1,ENSG00000196240.3
TCGA-TGCT	53625	135	50734	2198	deeppink	67	9	ENSG00000237085.2,ENSG00000239708.3,ENSG00000200867.1,ENSG00000252047.1,ENSG00000201255.1,ENSG00000267125.2,ENSG00000278424.1,ENSG00000206536.1,ENSG00000255550.1
TCGA-TGCT	53625	135	50734	2198	palevioletred3	165	15	ENSG00000231791.1,ENSG00000265818.1,ENSG00000258899.1,ENSG00000222440.1,ENSG00000274832.1,ENSG00000234706.1,ENSG00000224836.1,ENSG00000262292.2,ENSG00000274489.1,ENSG00000265005.1,ENSG00000199520.1,ENSG00000279403.1,ENSG00000249997.1,ENSG00000248913.1,ENSG00000176200.1
TCGA-TGCT	53625	135	50734	2198	lightpink2	52	7	ENSG00000207768.2,ENSG00000210151.2,ENSG00000225027.2,ENSG00000207759.1,ENSG00000258866.1,ENSG00000234388.2,ENSG00000200570.1
TCGA-TGCT	53625	135	50734	2198	navajowhite	53	6	ENSG00000223809.1,ENSG00000279987.1,ENSG00000212189.1,ENSG00000213167.3,ENSG00000251924.1,ENSG00000270772.1
TCGA-TGCT	53625	135	50734	2198	darkturquoise	383	17	ENSG00000200681.1,ENSG00000224697.1,ENSG00000235150.1,ENSG00000263305.1,ENSG00000250416.2,ENSG00000202035.1,ENSG00000217483.1,ENSG00000234910.2,ENSG00000239886.4,ENSG00000225128.1,ENSG00000185700.9,ENSG00000241861.2,ENSG00000267133.1,ENSG00000275449.1,ENSG00000268993.1,ENSG00000215881.3,ENSG00000186092.4
TCGA-TGCT	53625	135	50734	2198	salmon1	59	5	ENSG00000224634.1,ENSG00000274299.1,ENSG00000241992.3,ENSG00000224617.1,ENSG00000231951.1
TCGA-TGCT	53625	135	50734	2198	antiquewhite1	48	10	ENSG00000279056.1,ENSG00000239142.1,ENSG00000199784.1,ENSG00000207266.1,ENSG00000260291.1,ENSG00000242945.2,ENSG00000251058.1,ENSG00000231278.1,ENSG00000202001.2,ENSG00000199373.1
TCGA-TGCT	53625	135	50734	2198	green4	51	12	ENSG00000201910.1,ENSG00000251735.1,ENSG00000252523.1,ENSG00000262561.1,ENSG00000212290.1,ENSG00000228593.1,ENSG00000248766.2,ENSG00000270570.1,ENSG00000237345.1,ENSG00000201875.1,ENSG00000207222.1,ENSG00000216710.1
TCGA-TGCT	53625	135	50734	2198	thistle4	61	10	ENSG00000199212.1,ENSG00000240255.1,ENSG00000267168.1,ENSG00000201325.1,ENSG00000234217.2,ENSG00000271296.1,ENSG00000231237.1,ENSG00000252069.1,ENSG00000250556.1,ENSG00000255863.2
TCGA-TGCT	53625	135	50734	2198	lightskyblue4	36	3	ENSG00000186980.6,ENSG00000200171.1,ENSG00000260726.2
TCGA-TGCT	53625	135	50734	2198	brown	3466	14	ENSG00000134684.9,ENSG00000141738.12,ENSG00000187193.8,ENSG00000075388.3,ENSG00000187140.5,ENSG00000145911.5,ENSG00000204644.8,ENSG00000090975.11,ENSG00000204655.10,ENSG00000136750.10,ENSG00000094804.8,ENSG00000124532.13,ENSG00000145220.12,ENSG00000161654.8
TCGA-TGCT	53625	135	50734	2198	sienna4	87	4	ENSG00000180532.9,ENSG00000116726.4,ENSG00000204478.8,ENSG00000144015.4
TCGA-TGCT	53625	135	50734	2198	tan	1073	0
TCGA-TGCT	53625	135	50734	2198	thistle3	119	0
TCGA-TGCT	53625	135	50734	2198	brown4	189	15	ENSG00000206865.1,ENSG00000243991.3,ENSG00000200807.1,ENSG00000254794.1,ENSG00000251955.1,ENSG00000206853.1,ENSG00000238509.1,ENSG00000279979.1,ENSG00000229478.1,ENSG00000270611.1,ENSG00000251888.1,ENSG00000263828.1,ENSG00000231766.1,ENSG00000229013.1,ENSG00000252751.1
TCGA-TGCT	53625	135	50734	2198	sienna2	43	10	ENSG00000254925.1,ENSG00000239679.3,ENSG00000275708.1,ENSG00000226093.1,ENSG00000239102.1,ENSG00000259600.2,ENSG00000274357.1,ENSG00000201066.1,ENSG00000221273.1,ENSG00000252358.1
TCGA-TGCT	53625	135	50734	2198	darkolivegreen2	72	26	ENSG00000250193.1,ENSG00000222608.1,ENSG00000179615.1,ENSG00000235610.1,ENSG00000254517.1,ENSG00000236109.1,ENSG00000244551.2,ENSG00000259626.2,ENSG00000270588.1,ENSG00000267187.1,ENSG00000225055.1,ENSG00000251426.1,ENSG00000267465.5,ENSG00000232958.1,ENSG00000236748.1,ENSG00000233352.1,ENSG00000243627.4,ENSG00000263863.1,ENSG00000234404.2,ENSG00000265644.1,ENSG00000206780.1,ENSG00000227443.2,ENS…
TCGA-TGCT	53625	135	50734	2198	yellow	2642	123	ENSG00000174015.8,ENSG00000255359.2,ENSG00000226995.6,ENSG00000203897.3,ENSG00000275722.3,ENSG00000254823.1,ENSG00000120563.7,ENSG00000259361.4,ENSG00000235358.1,ENSG00000178645.11,ENSG00000204663.8,ENSG00000105679.7,ENSG00000167139.7,ENSG00000163098.4,ENSG00000235446.1,ENSG00000258223.5,ENSG00000281460.1,ENSG00000155875.12,ENSG00000257069.4,ENSG00000244302.1,ENSG00000236445.4,ENSG00000103023.10,…
TCGA-TGCT	53625	135	50734	2198	honeydew	113	9	ENSG00000199508.1,ENSG00000266003.1,ENSG00000264295.1,ENSG00000249891.2,ENSG00000199157.1,ENSG00000258761.1,ENSG00000235639.1,ENSG00000237717.1,ENSG00000222520.1
TCGA-TGCT	53625	135	50734	2198	lightpink4	162	7	ENSG00000104938.15,ENSG00000253206.1,ENSG00000232515.1,ENSG00000199514.1,ENSG00000251823.2,ENSG00000275826.1,ENSG00000212571.1
TCGA-TGCT	53625	135	50734	2198	grey	2891	0
TCGA-PRAD	57288	54	29596	2934	darkorange	210	9	ENSG00000201943.1,ENSG00000264922.1,ENSG00000265375.1,ENSG00000200398.1,ENSG00000266518.1,ENSG00000266663.1,ENSG00000206765.1,ENSG00000252977.1,ENSG00000211520.2
TCGA-PRAD	57288	54	29596	2934	turquoise	8195	2	ENSG00000037749.10,ENSG00000115464.13
TCGA-PRAD	57288	54	29596	2934	thistle2	58	2	ENSG00000280438.1,ENSG00000212373.1
TCGA-PRAD	57288	54	29596	2934	saddlebrown	189	8	ENSG00000265214.1,ENSG00000252530.1,ENSG00000255011.1,ENSG00000226387.2,ENSG00000254070.1,ENSG00000252457.1,ENSG00000238698.1,ENSG00000207252.1
TCGA-PRAD	57288	54	29596	2934	lightcyan1	96	4	ENSG00000238949.1,ENSG00000265423.1,ENSG00000207275.1,ENSG00000232595.1
TCGA-PRAD	57288	54	29596	2934	paleturquoise	163	7	ENSG00000200118.1,ENSG00000204480.7,ENSG00000249191.1,ENSG00000265734.1,ENSG00000201557.1,ENSG00000201331.1,ENSG00000252016.1
TCGA-PRAD	57288	54	29596	2934	lightgreen	266	11	ENSG00000263973.1,ENSG00000265456.1,ENSG00000215957.1,ENSG00000200635.1,ENSG00000212598.2,ENSG00000207616.1,ENSG00000206854.1,ENSG00000222146.1,ENSG00000238431.1,ENSG00000199446.1,ENSG00000200422.1
TCGA-PRAD	57288	54	29596	2934	red	1349	58	ENSG00000251825.1,ENSG00000248308.1,ENSG00000270695.1,ENSG00000199698.1,ENSG00000200686.1,ENSG00000222546.1,ENSG00000254803.1,ENSG00000201826.1,ENSG00000277248.1,ENSG00000222755.1,ENSG00000255312.1,ENSG00000222329.1,ENSG00000266148.1,ENSG00000265775.1,ENSG00000201309.1,ENSG00000244000.1,ENSG00000200806.1,ENSG00000240542.3,ENSG00000200969.1,ENSG00000252167.1,ENSG00000226764.2,ENSG00000199222.1,ENS…
TCGA-PRAD	57288	54	29596	2934	plum2	59	2	ENSG00000109047.7,ENSG00000258279.2
TCGA-PRAD	57288	54	29596	2934	greenyellow	446	19	ENSG00000162571.12,ENSG00000080572.11,ENSG00000171595.12,ENSG00000175267.13,ENSG00000153789.11,ENSG00000154099.16,ENSG00000157330.8,ENSG00000136918.6,ENSG00000153347.8,ENSG00000145491.10,ENSG00000151023.15,ENSG00000186471.11,ENSG00000159625.13,ENSG00000257057.1,ENSG00000174898.14,ENSG00000188817.6,ENSG00000228723.5,ENSG00000213085.8,ENSG00000186710.10
TCGA-PRAD	57288	54	29596	2934	brown4	68	2	ENSG00000265758.1,ENSG00000151365.2
TCGA-PRAD	57288	54	29596	2934	white	204	8	ENSG00000258175.1,ENSG00000060982.13,ENSG00000225287.1,ENSG00000053438.8,ENSG00000226298.1,ENSG00000264262.1,ENSG00000125775.13,ENSG00000225244.3
TCGA-PRAD	57288	54	29596	2934	tan	395	17	ENSG00000278528.1,ENSG00000259234.4,ENSG00000215397.3,ENSG00000225316.1,ENSG00000160716.4,ENSG00000261678.2,ENSG00000124194.14,ENSG00000178171.9,ENSG00000145920.13,ENSG00000278012.1,ENSG00000149926.12,ENSG00000108309.11,ENSG00000077080.8,ENSG00000260903.2,ENSG00000171450.5,ENSG00000261963.2,ENSG00000101542.8
TCGA-PRAD	57288	54	29596	2934	darkgrey	223	9	ENSG00000243081.2,ENSG00000233663.1,ENSG00000232899.1,ENSG00000204776.6,ENSG00000272460.1,ENSG00000231475.3,ENSG00000230298.1,ENSG00000186579.2,ENSG00000225538.1
TCGA-PRAD	57288	54	29596	2934	lightcyan	297	12	ENSG00000260470.1,ENSG00000165028.10,ENSG00000152034.9,ENSG00000279987.1,ENSG00000152580.8,ENSG00000175093.4,ENSG00000199932.1,ENSG00000108576.8,ENSG00000251270.1,ENSG00000167941.2,ENSG00000207204.1,ENSG00000202060.1
TCGA-PRAD	57288	54	29596	2934	black	915	39	ENSG00000158008.8,ENSG00000163380.14,ENSG00000174407.10,ENSG00000236208.1,ENSG00000185739.12,ENSG00000133878.7,ENSG00000184544.10,ENSG00000111046.3,ENSG00000146926.9,ENSG00000170807.11,ENSG00000258231.4,ENSG00000079393.19,ENSG00000170290.3,ENSG00000173093.11,ENSG00000130528.10,ENSG00000182533.6,ENSG00000116748.18,ENSG00000104848.1,ENSG00000223784.1,ENSG00000188716.5,ENSG00000260542.1,ENSG00000177…
TCGA-PRAD	57288	54	29596	2934	blue	3268	2412	ENSG00000181395.6,ENSG00000257687.1,ENSG00000273149.1,ENSG00000255486.1,ENSG00000205923.3,ENSG00000252328.1,ENSG00000277747.1,ENSG00000251759.1,ENSG00000270826.1,ENSG00000276502.1,ENSG00000269926.1,ENSG00000233546.1,ENSG00000270828.1,ENSG00000229186.4,ENSG00000234467.1,ENSG00000276149.1,ENSG00000229233.1,ENSG00000223330.1,ENSG00000200613.1,ENSG00000275469.1,ENSG00000207304.1,ENSG00000234922.1,ENS…
.1,ENSG00000255530.1,ENSG00000200189.1,ENSG00000258387.1,ENSG00000281453.1,ENSG00000242472.1,ENSG00000239199.1,ENSG00000199584.1,ENSG00000278868.1,ENSG00000207705.1,ENSG00000261384.1,ENSG00000263381.1,ENSG00000268062.1,ENSG00000266325.1,ENSG00000223407.1,ENSG00000176868.2,ENSG00000259627.1,ENSG00000277583.1,ENSG00000238862.1,ENSG00000130283.8,ENSG00000207026.1,ENSG00000238200.1,ENSG00000212397.1,…
TCGA-PRAD	57288	54	29596	2934	darkorange2	92	4	ENSG00000235435.1,ENSG00000230140.4,ENSG00000226665.1,ENSG00000206812.1
TCGA-PRAD	57288	54	29596	2934	brown	2878	11	ENSG00000107796.11,ENSG00000143995.18,ENSG00000163637.10,ENSG00000185052.10,ENSG00000177469.12,ENSG00000152284.4,ENSG00000234456.6,ENSG00000155760.2,ENSG00000024422.10,ENSG00000197043.12,ENSG00000197256.9
TCGA-PRAD	57288	54	29596	2934	green	1487	47	ENSG00000143851.14,ENSG00000009790.13,ENSG00000143119.11,ENSG00000102879.14,ENSG00000123338.11,ENSG00000180353.9,ENSG00000198851.8,ENSG00000110448.9,ENSG00000117090.13,ENSG00000105639.17,ENSG00000082074.14,ENSG00000043462.10,ENSG00000137078.7,ENSG00000198821.9,ENSG00000172349.15,ENSG00000130592.12,ENSG00000115165.8,ENSG00000128340.13,ENSG00000005844.16,ENSG00000167208.13,ENSG00000185862.6,ENSG000…
TCGA-PRAD	57288	54	29596	2934	purple	592	8	ENSG00000143387.11,ENSG00000140937.12,ENSG00000087116.12,ENSG00000113140.9,ENSG00000168542.11,ENSG00000130635.14,ENSG00000164692.16,ENSG00000168461.11
TCGA-PRAD	57288	54	29596	2934	palevioletred3	45	1	ENSG00000253403.1
TCGA-PRAD	57288	54	29596	2934	floralwhite	94	4	ENSG00000240671.2,ENSG00000254709.5,ENSG00000211662.2,ENSG00000271178.1
TCGA-PRAD	57288	54	29596	2934	magenta	707	30	ENSG00000252460.1,ENSG00000252991.1,ENSG00000252726.1,ENSG00000207150.1,ENSG00000206705.1,ENSG00000212365.1,ENSG00000251924.1,ENSG00000278159.1,ENSG00000207366.1,ENSG00000252005.2,ENSG00000263561.1,ENSG00000261047.1,ENSG00000276878.1,ENSG00000251678.1,ENSG00000206726.1,ENSG00000206718.1,ENSG00000278752.1,ENSG00000200857.1,ENSG00000212229.1,ENSG00000266416.1,ENSG00000200935.1,ENSG00000202308.1,ENS…
TCGA-PRAD	57288	54	29596	2934	thistle1	47	2	ENSG00000270893.1,ENSG00000227764.1
TCGA-PRAD	57288	54	29596	2934	orangered4	114	4	ENSG00000230657.5,ENSG00000205649.6,ENSG00000216075.1,ENSG00000223603.1
TCGA-PRAD	57288	54	29596	2934	darkmagenta	139	6	ENSG00000242246.2,ENSG00000240893.1,ENSG00000199246.1,ENSG00000231510.1,ENSG00000220733.1,ENSG00000260795.1
TCGA-PRAD	57288	54	29596	2934	yellowgreen	128	5	ENSG00000270961.1,ENSG00000201596.1,ENSG00000201892.1,ENSG00000275108.1,ENSG00000223383.1
TCGA-PRAD	57288	54	29596	2934	salmon4	47	2	ENSG00000261092.1,ENSG00000102891.3
TCGA-PRAD	57288	54	29596	2934	skyblue3	122	5	ENSG00000228948.2,ENSG00000123584.7,ENSG00000235118.6,ENSG00000132446.6,ENSG00000264334.1
TCGA-PRAD	57288	54	29596	2934	darkslateblue	61	2	ENSG00000109132.6,ENSG00000171724.2
TCGA-PRAD	57288	54	29596	2934	mediumpurple3	109	4	ENSG00000250347.1,ENSG00000276427.1,ENSG00000225315.2,ENSG00000073754.5
TCGA-PRAD	57288	54	29596	2934	orange	221	9	ENSG00000006116.3,ENSG00000256256.1,ENSG00000242248.2,ENSG00000255269.1,ENSG00000267073.1,ENSG00000212265.1,ENSG00000255287.1,ENSG00000154025.14,ENSG00000206047.2
TCGA-PRAD	57288	54	29596	2934	plum1	119	5	ENSG00000228182.1,ENSG00000265986.1,ENSG00000178522.13,ENSG00000151475.5,ENSG00000251200.1
TCGA-PRAD	57288	54	29596	2934	cyan	307	13	ENSG00000244057.3,ENSG00000275173.1,ENSG00000169006.6,ENSG00000006611.14,ENSG00000166603.4,ENSG00000225473.1,ENSG00000276915.1,ENSG00000235028.3,ENSG00000186207.4,ENSG00000216265.1,ENSG00000231243.1,ENSG00000253480.1,ENSG00000233619.1
TCGA-PRAD	57288	54	29596	2934	darkred	248	10	ENSG00000272987.1,ENSG00000207249.1,ENSG00000273830.1,ENSG00000257787.1,ENSG00000265919.1,ENSG00000232717.1,ENSG00000249074.1,ENSG00000223874.1,ENSG00000186844.5,ENSG00000199088.4
TCGA-PRAD	57288	54	29596	2934	darkturquoise	225	9	ENSG00000254822.1,ENSG00000221858.2,ENSG00000223880.1,ENSG00000222835.1,ENSG00000237434.1,ENSG00000233457.1,ENSG00000271410.1,ENSG00000230323.4,ENSG00000237088.1
TCGA-PRAD	57288	54	29596	2934	grey60	296	12	ENSG00000148935.9,ENSG00000198883.10,ENSG00000224488.1,ENSG00000254813.4,ENSG00000163331.9,ENSG00000252704.1,ENSG00000129151.7,ENSG00000272445.1,ENSG00000249066.1,ENSG00000233802.7,ENSG00000174358.14,ENSG00000214071.4
TCGA-PRAD	57288	54	29596	2934	royalblue	251	10	ENSG00000158639.10,ENSG00000232578.4,ENSG00000253363.4,ENSG00000233392.4,ENSG00000197161.7,ENSG00000249803.4,ENSG00000234464.1,ENSG00000250625.1,ENSG00000234837.1,ENSG00000223440.1
TCGA-PRAD	57288	54	29596	2934	skyblue	190	8	ENSG00000223637.6,ENSG00000236987.2,ENSG00000199077.2,ENSG00000150750.6,ENSG00000168955.3,ENSG00000183146.4,ENSG00000223290.1,ENSG00000182912.6
TCGA-PRAD	57288	54	29596	2934	ivory	95	4	ENSG00000252806.1,ENSG00000227717.4,ENSG00000235279.1,ENSG00000237572.1
TCGA-PRAD	57288	54	29596	2934	sienna3	129	5	ENSG00000221365.1,ENSG00000275335.1,ENSG00000252179.1,ENSG00000251766.1,ENSG00000235312.1
TCGA-PRAD	57288	54	29596	2934	pink	798	22	ENSG00000236336.1,ENSG00000272023.1,ENSG00000239930.2,ENSG00000273210.1,ENSG00000269303.1,ENSG00000236514.1,ENSG00000271387.1,ENSG00000275175.1,ENSG00000197182.11,ENSG00000265100.1,ENSG00000274054.1,ENSG00000261407.1,ENSG00000260369.2,ENSG00000279212.1,ENSG00000219027.2,ENSG00000272663.1,ENSG00000214851.4,ENSG00000261758.1,ENSG00000235488.1,ENSG00000279584.1,ENSG00000199036.1,ENSG00000235319.1
TCGA-PRAD	57288	54	29596	2934	darkolivegreen	153	3	ENSG00000252205.1,ENSG00000250529.1,ENSG00000275868.1
TCGA-PRAD	57288	54	29596	2934	lightyellow	264	11	ENSG00000237823.1,ENSG00000159763.3,ENSG00000252259.1,ENSG00000242781.1,ENSG00000213373.6,ENSG00000170044.7,ENSG00000221840.3,ENSG00000253259.1,ENSG00000236999.1,ENSG00000225337.1,ENSG00000249861.3
TCGA-PRAD	57288	54	29596	2934	darkgreen	243	10	ENSG00000254825.1,ENSG00000264589.1,ENSG00000252020.1,ENSG00000230083.1,ENSG00000255076.2,ENSG00000249111.1,ENSG00000274150.1,ENSG00000237262.1,ENSG00000232193.1,ENSG00000105392.14
TCGA-PRAD	57288	54	29596	2934	salmon	357	15	ENSG00000255281.1,ENSG00000279056.1,ENSG00000218194.1,ENSG00000277711.1,ENSG00000271242.1,ENSG00000002746.13,ENSG00000234131.1,ENSG00000248848.1,ENSG00000279160.1,ENSG00000253067.1,ENSG00000233620.4,ENSG00000278975.1,ENSG00000270969.1,ENSG00000257879.1,ENSG00000275631.1
TCGA-PRAD	57288	54	29596	2934	yellow	1842	0
TCGA-PRAD	57288	54	29596	2934	bisque4	65	2	ENSG00000255560.1,ENSG00000206882.1
TCGA-PRAD	57288	54	29596	2934	midnightblue	303	13	ENSG00000258718.1,ENSG00000201790.1,ENSG00000275950.1,ENSG00000264850.1,ENSG00000237038.4,ENSG00000238882.1,ENSG00000271179.1,ENSG00000278222.1,ENSG00000231141.1,ENSG00000266740.1,ENSG00000275877.1,ENSG00000277379.1,ENSG00000201966.1
TCGA-PRAD	57288	54	29596	2934	violet	159	6	ENSG00000264345.1,ENSG00000271433.1,ENSG00000272196.2,ENSG00000236921.1,ENSG00000199450.1,ENSG00000200503.1
TCGA-PRAD	57288	54	29596	2934	lightsteelblue1	99	4	ENSG00000229427.1,ENSG00000243969.1,ENSG00000169344.14,ENSG00000200601.1
TCGA-PRAD	57288	54	29596	2934	steelblue	169	7	ENSG00000165409.14,ENSG00000229807.8,ENSG00000229907.3,ENSG00000153822.12,ENSG00000240237.1,ENSG00000072315.3,ENSG00000042832.10
TCGA-PRAD	57288	54	29596	2934	grey	27692	0
TCGA-COAD	57288	72	36880	3400	darkred	256	11	ENSG00000159450.11,ENSG00000136839.1,ENSG00000233085.4,ENSG00000237699.1,ENSG00000237247.5,ENSG00000266042.1,ENSG00000276915.1,ENSG00000275578.1,ENSG00000265003.1,ENSG00000101349.15,ENSG00000252582.1
TCGA-COAD	57288	72	36880	3400	saddlebrown	160	6	ENSG00000214788.2,ENSG00000250765.4,ENSG00000200764.1,ENSG00000234200.1,ENSG00000250564.1,ENSG00000250994.1
TCGA-COAD	57288	72	36880	3400	sienna3	133	5	ENSG00000171643.12,ENSG00000227611.1,ENSG00000229307.1,ENSG00000236951.4,ENSG00000213467.4
TCGA-COAD	57288	72	36880	3400	lightsteelblue	36	1	ENSG00000181666.16
TCGA-COAD	57288	72	36880	3400	darkorange	179	7	ENSG00000077009.12,ENSG00000171695.9,ENSG00000188523.7,ENSG00000167749.10,ENSG00000227131.1,ENSG00000264233.1,ENSG00000160224.15
TCGA-COAD	57288	72	36880	3400	maroon	62	2	ENSG00000221017.1,ENSG00000264850.1
TCGA-COAD	57288	72	36880	3400	mediumorchid	51	2	ENSG00000254201.1,ENSG00000249891.2
TCGA-COAD	57288	72	36880	3400	coral1	53	2	ENSG00000202377.1,ENSG00000251761.1
TCGA-COAD	57288	72	36880	3400	darkorange2	95	4	ENSG00000120903.9,ENSG00000260457.2,ENSG00000275387.1,ENSG00000236106.1
TCGA-COAD	57288	72	36880	3400	yellowgreen	127	5	ENSG00000264451.1,ENSG00000201567.1,ENSG00000231266.1,ENSG00000005961.16,ENSG00000255300.4
TCGA-COAD	57288	72	36880	3400	darkgreen	241	10	ENSG00000265666.1,ENSG00000231208.4,ENSG00000184697.6,ENSG00000231421.6,ENSG00000207649.2,ENSG00000264538.5,ENSG00000141744.3,ENSG00000266364.1,ENSG00000238275.2,ENSG00000253642.4
TCGA-COAD	57288	72	36880	3400	orange	203	8	ENSG00000233861.1,ENSG00000146857.3,ENSG00000279671.1,ENSG00000198033.10,ENSG00000277508.1,ENSG00000212489.1,ENSG00000206950.1,ENSG00000258265.1
TCGA-COAD	57288	72	36880	3400	orangered3	48	2	ENSG00000279848.1,ENSG00000252769.1
TCGA-COAD	57288	72	36880	3400	lightcoral	36	1	ENSG00000278859.1
TCGA-COAD	57288	72	36880	3400	salmon4	66	2	ENSG00000263620.1,ENSG00000226694.2
TCGA-COAD	57288	72	36880	3400	darkturquoise	239	10	ENSG00000259543.1,ENSG00000237693.4,ENSG00000253233.1,ENSG00000229792.1,ENSG00000100867.13,ENSG00000250198.1,ENSG00000265125.4,ENSG00000249125.1,ENSG00000223290.1,ENSG00000258231.4
TCGA-COAD	57288	72	36880	3400	floralwhite	100	4	ENSG00000105467.7,ENSG00000236289.2,ENSG00000053438.8,ENSG00000256353.1
TCGA-COAD	57288	72	36880	3400	thistle1	70	3	ENSG00000222359.1,ENSG00000257865.1,ENSG00000254625.1
TCGA-COAD	57288	72	36880	3400	navajowhite2	63	2	ENSG00000263945.1,ENSG00000231213.5
TCGA-COAD	57288	72	36880	3400	purple	693	30	ENSG00000270073.1,ENSG00000008196.11,ENSG00000107187.14,ENSG00000269993.1,ENSG00000225765.1,ENSG00000249460.1,ENSG00000197038.6,ENSG00000199158.1,ENSG00000239587.1,ENSG00000187550.7,ENSG00000198090.3,ENSG00000147869.4,ENSG00000201796.1,ENSG00000130287.12,ENSG00000201288.1,ENSG00000123307.3,ENSG00000144229.10,ENSG00000238783.1,ENSG00000125851.8,ENSG00000177519.3,ENSG00000124302.11,ENSG00000260293.…
TCGA-COAD	57288	72	36880	3400	salmon	596	2	ENSG00000116824.4,ENSG00000100385.12
TCGA-COAD	57288	72	36880	3400	darkmagenta	137	5	ENSG00000167676.3,ENSG00000135218.16,ENSG00000181092.8,ENSG00000170262.11,ENSG00000010319.5
TCGA-COAD	57288	72	36880	3400	black	1896	2	ENSG00000158186.11,ENSG00000026025.12
TCGA-COAD	57288	72	36880	3400	magenta	778	33	ENSG00000149596.6,ENSG00000165966.13,ENSG00000280143.1,ENSG00000163431.12,ENSG00000112276.12,ENSG00000240771.5,ENSG00000137094.13,ENSG00000181541.5,ENSG00000197256.9,ENSG00000079308.15,ENSG00000107796.11,ENSG00000253304.1,ENSG00000108797.10,ENSG00000166831.7,ENSG00000087258.12,ENSG00000197380.9,ENSG00000122367.18,ENSG00000171533.10,ENSG00000131471.5,ENSG00000152583.11,ENSG00000101335.8,ENSG000001…
TCGA-COAD	57288	72	36880	3400	plum1	123	5	ENSG00000205420.9,ENSG00000186847.5,ENSG00000170423.11,ENSG00000229035.2,ENSG00000203785.7
TCGA-COAD	57288	72	36880	3400	skyblue	173	7	ENSG00000196166.3,ENSG00000264230.6,ENSG00000002079.11,ENSG00000254002.1,ENSG00000268223.2,ENSG00000183668.16,ENSG00000252336.1
TCGA-COAD	57288	72	36880	3400	antiquewhite4	53	2	ENSG00000266647.1,ENSG00000226515.1
TCGA-COAD	57288	72	36880	3400	lavenderblush3	55	2	ENSG00000204471.3,ENSG00000262518.1
TCGA-COAD	57288	72	36880	3400	plum	48	2	ENSG00000278752.1,ENSG00000230245.2
TCGA-COAD	57288	72	36880	3400	lightpink4	61	2	ENSG00000254993.1,ENSG00000255199.2
TCGA-COAD	57288	72	36880	3400	bisque4	89	3	ENSG00000238902.1,ENSG00000252228.1,ENSG00000253509.1
TCGA-COAD	57288	72	36880	3400	mediumpurple3	108	4	ENSG00000113430.8,ENSG00000225535.5,ENSG00000268988.1,ENSG00000279972.1
TCGA-COAD	57288	72	36880	3400	honeydew1	54	2	ENSG00000200287.1,ENSG00000279797.1
TCGA-COAD	57288	72	36880	3400	darkseagreen4	54	2	ENSG00000202261.1,ENSG00000253065.1
TCGA-COAD	57288	72	36880	3400	thistle2	75	3	ENSG00000233634.1,ENSG00000263973.1,ENSG00000208004.2
TCGA-COAD	57288	72	36880	3400	brown4	90	3	ENSG00000277438.1,ENSG00000222357.1,ENSG00000271568.1
TCGA-COAD	57288	72	36880	3400	plum2	78	3	ENSG00000266478.1,ENSG00000207711.1,ENSG00000265789.1
TCGA-COAD	57288	72	36880	3400	darkgrey	226	9	ENSG00000203758.4,ENSG00000224907.1,ENSG00000239197.1,ENSG00000253748.2,ENSG00000228488.1,ENSG00000252749.1,ENSG00000250560.2,ENSG00000233934.2,ENSG00000231688.1
TCGA-COAD	57288	72	36880	3400	palevioletred3	65	2	ENSG00000274903.1,ENSG00000207580.1
TCGA-COAD	57288	72	36880	3400	paleturquoise	151	6	ENSG00000255079.1,ENSG00000269405.5,ENSG00000276755.1,ENSG00000271589.1,ENSG00000236831.1,ENSG00000236131.1
TCGA-COAD	57288	72	36880	3400	lightgreen	308	12	ENSG00000232159.3,ENSG00000254404.1,ENSG00000250402.2,ENSG00000250984.1,ENSG00000224851.1,ENSG00000261540.1,ENSG00000257296.1,ENSG00000223368.2,ENSG00000232783.4,ENSG00000274572.1,ENSG00000239053.1,ENSG00000260866.1
TCGA-COAD	57288	72	36880	3400	grey60	355	15	ENSG00000226998.1,ENSG00000274662.1,ENSG00000276428.1,ENSG00000270957.1,ENSG00000271298.1,ENSG00000201943.1,ENSG00000227679.1,ENSG00000225182.1,ENSG00000273788.1,ENSG00000279450.1,ENSG00000221421.1,ENSG00000221630.2,ENSG00000266460.1,ENSG00000265689.1,ENSG00000250866.1
TCGA-COAD	57288	72	36880	3400	pink	1127	0
TCGA-COAD	57288	72	36880	3400	lightcyan1	102	4	ENSG00000252107.1,ENSG00000207312.1,ENSG00000250333.1,ENSG00000253083.1
TCGA-COAD	57288	72	36880	3400	brown	3876	169	ENSG00000252219.2,ENSG00000196156.4,ENSG00000232983.2,ENSG00000216412.4,ENSG00000222114.1,ENSG00000201598.1,ENSG00000259608.1,ENSG00000265873.1,ENSG00000170953.2,ENSG00000278813.1,ENSG00000252587.1,ENSG00000280364.1,ENSG00000276507.1,ENSG00000243655.2,ENSG00000201165.1,ENSG00000237316.1,ENSG00000221456.1,ENSG00000277490.1,ENSG00000199157.1,ENSG00000271702.1,ENSG00000224548.1,ENSG00000233412.3,ENS…
TCGA-COAD	57288	72	36880	3400	steelblue	154	6	ENSG00000277410.1,ENSG00000231011.1,ENSG00000248911.2,ENSG00000222207.1,ENSG00000280311.1,ENSG00000236495.1
TCGA-COAD	57288	72	36880	3400	ivory	102	4	ENSG00000223869.1,ENSG00000270422.1,ENSG00000267761.3,ENSG00000237566.1
TCGA-COAD	57288	72	36880	3400	skyblue3	126	5	ENSG00000235463.1,ENSG00000267704.1,ENSG00000248822.1,ENSG00000240961.3,ENSG00000248486.1
TCGA-COAD	57288	72	36880	3400	white	178	7	ENSG00000280093.1,ENSG00000177174.1,ENSG00000238399.1,ENSG00000207474.1,ENSG00000260724.1,ENSG00000279876.1,ENSG00000207868.1
TCGA-COAD	57288	72	36880	3400	midnightblue	430	18	ENSG00000223795.2,ENSG00000230538.1,ENSG00000198251.7,ENSG00000253870.1,ENSG00000230746.1,ENSG00000259117.1,ENSG00000217085.2,ENSG00000264907.1,ENSG00000279081.1,ENSG00000249580.1,ENSG00000251548.1,ENSG00000279183.1,ENSG00000250808.1,ENSG00000253107.1,ENSG00000255280.1,ENSG00000275862.1,ENSG00000224134.1,ENSG00000262855.1
TCGA-COAD	57288	72	36880	3400	turquoise	5752	2350	ENSG00000181395.6,ENSG00000222909.1,ENSG00000273149.1,ENSG00000205923.3,ENSG00000201788.1,ENSG00000269926.1,ENSG00000199001.1,ENSG00000264981.1,ENSG00000270828.1,ENSG00000255235.1,ENSG00000232019.1,ENSG00000234467.1,ENSG00000276149.1,ENSG00000276189.1,ENSG00000227545.1,ENSG00000207304.1,ENSG00000279639.1,ENSG00000243453.1,ENSG00000271998.1,ENSG00000238628.1,ENSG00000260419.1,ENSG00000278089.1,ENS…
4.1,ENSG00000278769.1,ENSG00000212216.1,ENSG00000202406.1,ENSG00000278591.1,ENSG00000241202.1,ENSG00000274467.1,ENSG00000224681.1,ENSG00000277986.1,ENSG00000251702.1,ENSG00000251660.1,ENSG00000207149.1,ENSG00000279809.1,ENSG00000247049.2,ENSG00000281371.1,ENSG00000251920.1,ENSG00000212230.1,ENSG00000274599.2,ENSG00000271559.1,ENSG00000183753.8,ENSG00000274721.1,ENSG00000216060.1,ENSG00000250913.2…
TCGA-COAD	57288	72	36880	3400	cyan	561	24	ENSG00000253650.1,ENSG00000266402.3,ENSG00000245067.5,ENSG00000232203.3,ENSG00000257480.1,ENSG00000213153.3,ENSG00000248208.1,ENSG00000253023.1,ENSG00000232626.3,ENSG00000238150.1,ENSG00000227747.2,ENSG00000228887.3,ENSG00000213442.5,ENSG00000263017.1,ENSG00000230807.1,ENSG00000230146.1,ENSG00000235186.1,ENSG00000255734.1,ENSG00000281379.1,ENSG00000276753.1,ENSG00000213293.4,ENSG00000244009.1,ENS…
TCGA-COAD	57288	72	36880	3400	red	2724	0
TCGA-COAD	57288	72	36880	3400	skyblue2	51	2	ENSG00000203781.4,ENSG00000251426.1
TCGA-COAD	57288	72	36880	3400	mediumpurple2	44	1	ENSG00000270830.1
TCGA-COAD	57288	72	36880	3400	yellow4	50	2	ENSG00000252401.1,ENSG00000251398.1
TCGA-COAD	57288	72	36880	3400	darkslateblue	82	3	ENSG00000156282.4,ENSG00000228585.1,ENSG00000217631.1
TCGA-COAD	57288	72	36880	3400	skyblue1	49	2	ENSG00000251735.1,ENSG00000201676.1
TCGA-COAD	57288	72	36880	3400	darkolivegreen	138	6	ENSG00000242816.1,ENSG00000258906.2,ENSG00000275563.1,ENSG00000207992.1,ENSG00000199220.1,ENSG00000234089.1
TCGA-COAD	57288	72	36880	3400	violet	138	6	ENSG00000252352.1,ENSG00000269678.1,ENSG00000263735.1,ENSG00000257237.1,ENSG00000251838.1,ENSG00000239168.1
TCGA-COAD	57288	72	36880	3400	lightsteelblue1	106	4	ENSG00000280061.1,ENSG00000254696.1,ENSG00000226030.1,ENSG00000277988.1
TCGA-COAD	57288	72	36880	3400	orangered4	110	4	ENSG00000256378.1,ENSG00000230083.1,ENSG00000266461.1,ENSG00000279850.1
TCGA-COAD	57288	72	36880	3400	greenyellow	641	27	ENSG00000228999.1,ENSG00000253935.1,ENSG00000248467.1,ENSG00000207619.1,ENSG00000250464.1,ENSG00000255349.1,ENSG00000243044.1,ENSG00000274844.1,ENSG00000255560.1,ENSG00000265671.1,ENSG00000254738.1,ENSG00000222598.1,ENSG00000249321.1,ENSG00000253225.1,ENSG00000271508.1,ENSG00000232688.1,ENSG00000201810.1,ENSG00000265995.1,ENSG00000255077.1,ENSG00000252758.1,ENSG00000225501.1,ENSG00000235201.1,ENS…
TCGA-COAD	57288	72	36880	3400	lightyellow	291	12	ENSG00000269848.1,ENSG00000223765.2,ENSG00000261274.1,ENSG00000259586.1,ENSG00000176246.1,ENSG00000199446.1,ENSG00000254516.1,ENSG00000249579.2,ENSG00000271486.1,ENSG00000255312.1,ENSG00000207981.1,ENSG00000263485.1
TCGA-COAD	57288	72	36880	3400	royalblue	266	11	ENSG00000221801.1,ENSG00000264131.1,ENSG00000279749.1,ENSG00000161807.3,ENSG00000199303.1,ENSG00000280136.1,ENSG00000274212.1,ENSG00000276639.1,ENSG00000253940.1,ENSG00000270192.1,ENSG00000224697.1
TCGA-COAD	57288	72	36880	3400	coral2	52	2	ENSG00000207767.2,ENSG00000261648.1
TCGA-COAD	57288	72	36880	3400	tan	604	26	ENSG00000252287.1,ENSG00000200626.1,ENSG00000201394.1,ENSG00000272351.1,ENSG00000199455.1,ENSG00000202187.1,ENSG00000212265.1,ENSG00000252942.1,ENSG00000212433.1,ENSG00000202054.1,ENSG00000200890.1,ENSG00000222806.1,ENSG00000199994.1,ENSG00000201413.1,ENSG00000223203.1,ENSG00000252301.1,ENSG00000202356.1,ENSG00000199564.1,ENSG00000199843.1,ENSG00000200601.1,ENSG00000202411.1,ENSG00000252866.1,ENS…
TCGA-COAD	57288	72	36880	3400	lightcyan	363	15	ENSG00000176895.8,ENSG00000236836.1,ENSG00000265614.1,ENSG00000261290.1,ENSG00000222616.1,ENSG00000249337.2,ENSG00000253726.1,ENSG00000232512.5,ENSG00000242065.3,ENSG00000237033.2,ENSG00000250728.1,ENSG00000229175.1,ENSG00000261436.4,ENSG00000280430.1,ENSG00000248417.1
TCGA-COAD	57288	72	36880	3400	green	3148	137	ENSG00000279083.1,ENSG00000254205.1,ENSG00000229463.2,ENSG00000225551.1,ENSG00000235440.1,ENSG00000237711.1,ENSG00000228061.4,ENSG00000199319.1,ENSG00000224973.4,ENSG00000213384.2,ENSG00000225092.2,ENSG00000207380.1,ENSG00000253006.1,ENSG00000206645.1,ENSG00000208883.1,ENSG00000266965.1,ENSG00000276216.1,ENSG00000252700.1,ENSG00000279502.1,ENSG00000279374.1,ENSG00000206650.1,ENSG00000271554.1,ENS…
TCGA-COAD	57288	72	36880	3400	blue	3912	170	ENSG00000200571.1,ENSG00000207967.1,ENSG00000200520.1,ENSG00000270741.1,ENSG00000224007.1,ENSG00000212282.1,ENSG00000250150.1,ENSG00000273989.1,ENSG00000239696.3,ENSG00000225885.5,ENSG00000259915.2,ENSG00000207651.1,ENSG00000201821.1,ENSG00000279814.1,ENSG00000226761.3,ENSG00000201566.1,ENSG00000172209.5,ENSG00000212485.1,ENSG00000207109.1,ENSG00000200840.1,ENSG00000214628.3,ENSG00000207328.1,ENS…
TCGA-COAD	57288	72	36880	3400	yellow	3219	140	ENSG00000230292.4,ENSG00000200120.1,ENSG00000249127.1,ENSG00000224563.1,ENSG00000248629.1,ENSG00000264853.1,ENSG00000235347.1,ENSG00000280348.1,ENSG00000252904.1,ENSG00000270832.1,ENSG00000251456.1,ENSG00000221214.1,ENSG00000207969.1,ENSG00000207248.1,ENSG00000260194.1,ENSG00000199630.1,ENSG00000236576.1,ENSG00000242290.2,ENSG00000201390.1,ENSG00000235784.2,ENSG00000277539.1,ENSG00000258337.1,ENS…
TCGA-COAD	57288	72	36880	3400	grey	20408	0
TCGA-CHOL	48243	37	46836	4015	turquoise	5871	329	ENSG00000273177.1,ENSG00000227148.1,ENSG00000271364.1,ENSG00000227039.5,ENSG00000224092.1,ENSG00000249200.1,ENSG00000203663.3,ENSG00000239767.1,ENSG00000232658.1,ENSG00000254802.1,ENSG00000240590.1,ENSG00000211831.2,ENSG00000263573.1,ENSG00000243669.2,ENSG00000275877.1,ENSG00000252266.1,ENSG00000220347.1,ENSG00000254069.2,ENSG00000265477.1,ENSG00000252908.1,ENSG00000279655.1,ENSG00000275414.1,ENS…
TCGA-CHOL	48243	37	46836	4015	black	2145	129	ENSG00000201633.1,ENSG00000252537.1,ENSG00000267170.1,ENSG00000254303.1,ENSG00000224785.1,ENSG00000265631.1,ENSG00000237202.1,ENSG00000235578.1,ENSG00000255364.1,ENSG00000238291.1,ENSG00000251325.1,ENSG00000237220.1,ENSG00000187223.3,ENSG00000169933.11,ENSG00000213659.4,ENSG00000241696.1,ENSG00000223410.1,ENSG00000235118.6,ENSG00000264598.1,ENSG00000229647.1,ENSG00000267695.1,ENSG00000249945.1,EN…
TCGA-CHOL	48243	37	46836	4015	greenyellow	1347	136	ENSG00000260972.1,ENSG00000218730.1,ENSG00000266187.2,ENSG00000254647.5,ENSG00000251306.1,ENSG00000234325.1,ENSG00000259142.1,ENSG00000271563.1,ENSG00000224223.1,ENSG00000232664.2,ENSG00000136697.11,ENSG00000267084.1,ENSG00000231846.1,ENSG00000231228.4,ENSG00000199157.1,ENSG00000198390.4,ENSG00000268717.1,ENSG00000201439.1,ENSG00000222736.1,ENSG00000207167.1,ENSG00000095981.9,ENSG00000254916.1,EN…
TCGA-CHOL	48243	37	46836	4015	tan	1254	160	ENSG00000263611.1,ENSG00000259957.2,ENSG00000125999.9,ENSG00000250446.1,ENSG00000224607.4,ENSG00000207430.1,ENSG00000224516.4,ENSG00000234829.3,ENSG00000206249.3,ENSG00000207989.2,ENSG00000211956.2,ENSG00000200650.1,ENSG00000254161.1,ENSG00000248777.1,ENSG00000224795.1,ENSG00000271968.2,ENSG00000224679.1,ENSG00000269383.2,ENSG00000250543.1,ENSG00000253265.1,ENSG00000230153.4,ENSG00000251178.1,ENS…
TCGA-CHOL	48243	37	46836	4015	red	2345	168	ENSG00000228410.4,ENSG00000269786.1,ENSG00000263642.1,ENSG00000233874.2,ENSG00000224510.2,ENSG00000259992.1,ENSG00000261020.1,ENSG00000256659.1,ENSG00000249675.1,ENSG00000240760.1,ENSG00000228231.2,ENSG00000199833.1,ENSG00000233020.1,ENSG00000237320.2,ENSG00000271766.1,ENSG00000217809.1,ENSG00000253413.1,ENSG00000276605.1,ENSG00000241336.1,ENSG00000240739.1,ENSG00000169154.5,ENSG00000259551.1,ENS…
TCGA-CHOL	48243	37	46836	4015	yellow	2976	210	ENSG00000259615.1,ENSG00000280130.1,ENSG00000186895.2,ENSG00000223056.1,ENSG00000243316.5,ENSG00000226700.1,ENSG00000273244.1,ENSG00000226058.1,ENSG00000213384.2,ENSG00000271616.1,ENSG00000252386.1,ENSG00000227846.1,ENSG00000226665.1,ENSG00000264706.2,ENSG00000279034.1,ENSG00000277754.1,ENSG00000241098.1,ENSG00000234872.2,ENSG00000244470.2,ENSG00000252877.1,ENSG00000249754.2,ENSG00000226769.1,ENS…
TCGA-CHOL	48243	37	46836	4015	blue	4020	208	ENSG00000259041.1,ENSG00000258644.4,ENSG00000236167.1,ENSG00000249048.2,ENSG00000271732.1,ENSG00000206889.1,ENSG00000254735.1,ENSG00000200664.1,ENSG00000253735.1,ENSG00000279435.1,ENSG00000237268.2,ENSG00000131142.12,ENSG00000234376.4,ENSG00000206774.1,ENSG00000250386.1,ENSG00000237700.1,ENSG00000274054.1,ENSG00000154997.8,ENSG00000250978.4,ENSG00000249186.1,ENSG00000225581.3,ENSG00000269014.1,EN…
TCGA-CHOL	48243	37	46836	4015	brown	3003	190	ENSG00000218521.1,ENSG00000230967.2,ENSG00000218107.1,ENSG00000239311.1,ENSG00000279523.1,ENSG00000250413.1,ENSG00000279842.1,ENSG00000255261.1,ENSG00000176239.7,ENSG00000249365.1,ENSG00000265372.1,ENSG00000274230.1,ENSG00000236042.2,ENSG00000279411.1,ENSG00000275628.1,ENSG00000238765.1,ENSG00000235608.1,ENSG00000235056.1,ENSG00000212397.1,ENSG00000211869.1,ENSG00000173376.12,ENSG00000272232.2,EN…
TCGA-CHOL	48243	37	46836	4015	steelblue	477	117	ENSG00000260674.2,ENSG00000207178.1,ENSG00000239615.1,ENSG00000224529.1,ENSG00000256963.1,ENSG00000270812.1,ENSG00000267168.1,ENSG00000275360.1,ENSG00000251304.3,ENSG00000243539.3,ENSG00000227932.1,ENSG00000264595.1,ENSG00000164007.9,ENSG00000223125.1,ENSG00000226108.2,ENSG00000227851.1,ENSG00000238427.1,ENSG00000225387.1,ENSG00000250357.1,ENSG00000261708.1,ENSG00000250249.2,ENSG00000254134.1,ENS…
TCGA-CHOL	48243	37	46836	4015	darkgreen	711	114	ENSG00000265041.1,ENSG00000147869.4,ENSG00000202103.1,ENSG00000129862.6,ENSG00000255096.2,ENSG00000207380.1,ENSG00000253664.1,ENSG00000221214.1,ENSG00000206983.1,ENSG00000277535.1,ENSG00000201354.1,ENSG00000201548.1,ENSG00000272664.1,ENSG00000265833.1,ENSG00000258578.2,ENSG00000270725.1,ENSG00000199867.1,ENSG00000271498.1,ENSG00000232927.1,ENSG00000251419.1,ENSG00000261752.1,ENSG00000260570.1,ENS…
TCGA-CHOL	48243	37	46836	4015	darkturquoise	686	75	ENSG00000247732.2,ENSG00000231582.2,ENSG00000258594.1,ENSG00000188340.1,ENSG00000224101.1,ENSG00000264514.1,ENSG00000223516.1,ENSG00000226655.1,ENSG00000203757.1,ENSG00000270507.1,ENSG00000228361.2,ENSG00000227371.1,ENSG00000252993.1,ENSG00000228296.1,ENSG00000251996.1,ENSG00000214254.3,ENSG00000248755.1,ENSG00000176925.6,ENSG00000260505.1,ENSG00000232418.1,ENSG00000252523.1,ENSG00000251285.2,ENS…
TCGA-CHOL	48243	37	46836	4015	darkorange	581	48	ENSG00000254677.1,ENSG00000229831.2,ENSG00000233107.1,ENSG00000254888.2,ENSG00000185177.11,ENSG00000254183.1,ENSG00000275909.1,ENSG00000275933.1,ENSG00000199409.1,ENSG00000206779.1,ENSG00000277958.1,ENSG00000242145.1,ENSG00000271108.1,ENSG00000224435.2,ENSG00000239586.1,ENSG00000254629.1,ENSG00000224517.5,ENSG00000239547.3,ENSG00000207712.1,ENSG00000228041.2,ENSG00000224719.1,ENSG00000223761.1,EN…
TCGA-CHOL	48243	37	46836	4015	sienna3	210	55	ENSG00000230198.1,ENSG00000212153.1,ENSG00000213727.3,ENSG00000254980.1,ENSG00000260569.2,ENSG00000250646.1,ENSG00000255314.1,ENSG00000218189.4,ENSG00000277668.1,ENSG00000263790.1,ENSG00000215398.10,ENSG00000274827.3,ENSG00000270455.1,ENSG00000250756.1,ENSG00000222972.1,ENSG00000259180.1,ENSG00000276586.1,ENSG00000202241.1,ENSG00000236597.1,ENSG00000231681.1,ENSG00000232990.2,ENSG00000211838.1,EN…
TCGA-CHOL	48243	37	46836	4015	yellowgreen	149	7	ENSG00000180432.5,ENSG00000083807.8,ENSG00000130208.8,ENSG00000118137.8,ENSG00000111713.2,ENSG00000143257.10,ENSG00000113905.4
TCGA-CHOL	48243	37	46836	4015	lightyellow	881	73	ENSG00000267028.1,ENSG00000263894.1,ENSG00000252332.1,ENSG00000278889.2,ENSG00000236306.2,ENSG00000217327.3,ENSG00000277306.1,ENSG00000251501.1,ENSG00000221768.1,ENSG00000206690.1,ENSG00000263618.4,ENSG00000238441.1,ENSG00000199552.1,ENSG00000255117.4,ENSG00000267492.1,ENSG00000258506.2,ENSG00000225325.1,ENSG00000199767.1,ENSG00000204148.3,ENSG00000237299.1,ENSG00000226810.3,ENSG00000207320.1,ENS…
TCGA-CHOL	48243	37	46836	4015	midnightblue	1152	147	ENSG00000249229.2,ENSG00000254412.1,ENSG00000231712.1,ENSG00000253377.1,ENSG00000239137.1,ENSG00000233987.1,ENSG00000259966.4,ENSG00000230353.5,ENSG00000275337.1,ENSG00000272642.1,ENSG00000267047.1,ENSG00000280372.1,ENSG00000264274.1,ENSG00000225999.1,ENSG00000275808.1,ENSG00000201271.1,ENSG00000178358.4,ENSG00000184303.5,ENSG00000231911.1,ENSG00000222356.1,ENSG00000233910.1,ENSG00000254832.1,ENS…
TCGA-CHOL	48243	37	46836	4015	green	2868	102	ENSG00000231491.2,ENSG00000171053.8,ENSG00000274709.1,ENSG00000200139.1,ENSG00000183733.6,ENSG00000243903.1,ENSG00000275716.1,ENSG00000200941.1,ENSG00000276800.1,ENSG00000279943.1,ENSG00000227034.1,ENSG00000244313.3,ENSG00000214100.7,ENSG00000233642.1,ENSG00000223298.1,ENSG00000228224.3,ENSG00000169900.6,ENSG00000227525.4,ENSG00000279914.1,ENSG00000227527.2,ENSG00000234917.2,ENSG00000173338.11,EN…
TCGA-CHOL	48243	37	46836	4015	magenta	1475	76	ENSG00000202190.1,ENSG00000258417.3,ENSG00000260580.1,ENSG00000199459.1,ENSG00000274279.1,ENSG00000198914.2,ENSG00000279729.1,ENSG00000181733.2,ENSG00000233519.1,ENSG00000147183.8,ENSG00000242703.1,ENSG00000260332.1,ENSG00000280414.1,ENSG00000231137.1,ENSG00000275451.1,ENSG00000260440.2,ENSG00000239432.1,ENSG00000259136.1,ENSG00000281635.1,ENSG00000253713.1,ENSG00000232636.2,ENSG00000249439.1,ENS…
TCGA-CHOL	48243	37	46836	4015	skyblue	510	57	ENSG00000211837.1,ENSG00000261743.1,ENSG00000238380.1,ENSG00000279804.1,ENSG00000241227.3,ENSG00000231557.1,ENSG00000265946.1,ENSG00000252313.1,ENSG00000273643.1,ENSG00000255178.1,ENSG00000254007.1,ENSG00000263895.1,ENSG00000214880.3,ENSG00000258426.1,ENSG00000243197.6,ENSG00000226388.1,ENSG00000254834.3,ENSG00000266324.1,ENSG00000253885.1,ENSG00000225451.1,ENSG00000240419.1,ENSG00000258220.1,ENS…
TCGA-CHOL	48243	37	46836	4015	lightcyan	1112	57	ENSG00000207863.1,ENSG00000240302.3,ENSG00000278526.1,ENSG00000222092.1,ENSG00000251767.1,ENSG00000270347.1,ENSG00000251831.1,ENSG00000266575.1,ENSG00000235583.2,ENSG00000228239.1,ENSG00000230471.1,ENSG00000280284.1,ENSG00000268320.3,ENSG00000248880.1,ENSG00000267642.1,ENSG00000174408.8,ENSG00000262990.1,ENSG00000240827.1,ENSG00000224301.1,ENSG00000231987.1,ENSG00000266561.2,ENSG00000227505.1,ENS…
TCGA-CHOL	48243	37	46836	4015	lightgreen	998	82	ENSG00000231508.1,ENSG00000258491.2,ENSG00000222244.1,ENSG00000271243.1,ENSG00000233727.1,ENSG00000259157.1,ENSG00000265435.1,ENSG00000265181.1,ENSG00000213187.3,ENSG00000200867.1,ENSG00000249054.2,ENSG00000230529.1,ENSG00000276095.2,ENSG00000224065.2,ENSG00000227616.1,ENSG00000259073.1,ENSG00000215112.6,ENSG00000226157.1,ENSG00000255161.1,ENSG00000263887.5,ENSG00000234855.1,ENSG00000156282.4,ENS…
TCGA-CHOL	48243	37	46836	4015	darkgrey	599	130	ENSG00000234766.1,ENSG00000268500.4,ENSG00000274959.1,ENSG00000260680.1,ENSG00000206975.1,ENSG00000175319.3,ENSG00000169214.3,ENSG00000279157.1,ENSG00000239995.2,ENSG00000248876.1,ENSG00000251527.1,ENSG00000271583.1,ENSG00000230543.1,ENSG00000171180.1,ENSG00000239333.3,ENSG00000232394.1,ENSG00000251805.1,ENSG00000233410.1,ENSG00000281273.1,ENSG00000207628.2,ENSG00000257634.1,ENSG00000207138.1,ENS…
TCGA-CHOL	48243	37	46836	4015	darkolivegreen	443	99	ENSG00000237802.5,ENSG00000203560.3,ENSG00000231781.1,ENSG00000253775.1,ENSG00000230250.1,ENSG00000266226.1,ENSG00000268469.1,ENSG00000203498.2,ENSG00000185385.3,ENSG00000258567.1,ENSG00000249844.1,ENSG00000274196.3,ENSG00000163982.5,ENSG00000222230.1,ENSG00000199643.1,ENSG00000266756.1,ENSG00000241022.1,ENSG00000258712.2,ENSG00000251416.1,ENSG00000237042.1,ENSG00000272075.2,ENSG00000258503.1,ENS…
TCGA-CHOL	48243	37	46836	4015	purple	1406	159	ENSG00000253777.1,ENSG00000233407.1,ENSG00000225352.1,ENSG00000253569.1,ENSG00000182111.8,ENSG00000225546.4,ENSG00000263433.1,ENSG00000216616.1,ENSG00000268009.4,ENSG00000261310.1,ENSG00000269445.1,ENSG00000241149.2,ENSG00000250079.1,ENSG00000224351.2,ENSG00000254646.1,ENSG00000274075.1,ENSG00000229131.1,ENSG00000259129.4,ENSG00000206692.1,ENSG00000203864.2,ENSG00000249053.1,ENSG00000229494.1,ENS…
TCGA-CHOL	48243	37	46836	4015	grey60	1042	53	ENSG00000254672.1,ENSG00000168129.8,ENSG00000270017.1,ENSG00000237358.1,ENSG00000224582.4,ENSG00000254702.1,ENSG00000224947.1,ENSG00000230526.1,ENSG00000276475.1,ENSG00000265962.1,ENSG00000254519.2,ENSG00000253792.1,ENSG00000205693.3,ENSG00000199629.1,ENSG00000202248.1,ENSG00000227892.1,ENSG00000199598.1,ENSG00000230465.1,ENSG00000229357.1,ENSG00000241104.4,ENSG00000268209.1,ENSG00000223921.1,ENS…
TCGA-CHOL	48243	37	46836	4015	royalblue	848	85	ENSG00000259998.1,ENSG00000249057.1,ENSG00000223321.1,ENSG00000263945.1,ENSG00000182389.17,ENSG00000258162.2,ENSG00000259874.1,ENSG00000226716.1,ENSG00000227958.1,ENSG00000226872.1,ENSG00000234551.1,ENSG00000252623.1,ENSG00000261689.1,ENSG00000242595.1,ENSG00000270500.1,ENSG00000248467.1,ENSG00000234714.1,ENSG00000258039.2,ENSG00000263716.1,ENSG00000258202.1,ENSG00000255109.4,ENSG00000268589.1,EN…
TCGA-CHOL	48243	37	46836	4015	pink	1522	78	ENSG00000201263.1,ENSG00000200652.1,ENSG00000201899.1,ENSG00000258052.1,ENSG00000223698.3,ENSG00000267153.1,ENSG00000223381.1,ENSG00000254562.4,ENSG00000244249.1,ENSG00000223174.1,ENSG00000202259.1,ENSG00000252385.1,ENSG00000200556.1,ENSG00000138079.12,ENSG00000259302.1,ENSG00000207472.1,ENSG00000228559.1,ENSG00000233724.1,ENSG00000122585.6,ENSG00000233973.4,ENSG00000248977.1,ENSG00000215545.1,EN…
TCGA-CHOL	48243	37	46836	4015	saddlebrown	491	79	ENSG00000176742.1,ENSG00000248878.1,ENSG00000226400.2,ENSG00000240562.1,ENSG00000235794.1,ENSG00000176922.3,ENSG00000232200.2,ENSG00000232138.1,ENSG00000203989.3,ENSG00000234522.1,ENSG00000259849.1,ENSG00000227350.1,ENSG00000274791.1,ENSG00000213774.3,ENSG00000263125.1,ENSG00000240470.3,ENSG00000255401.1,ENSG00000199551.1,ENSG00000206978.1,ENSG00000251182.1,ENSG00000253493.1,ENSG00000206997.1,ENS…
TCGA-CHOL	48243	37	46836	4015	violet	456	76	ENSG00000223975.1,ENSG00000199626.1,ENSG00000224697.1,ENSG00000271164.1,ENSG00000212319.1,ENSG00000261400.1,ENSG00000202029.1,ENSG00000227412.1,ENSG00000239197.1,ENSG00000220745.2,ENSG00000281167.1,ENSG00000236460.1,ENSG00000201634.1,ENSG00000232101.1,ENSG00000251423.1,ENSG00000235922.1,ENSG00000240973.1,ENSG00000201821.1,ENSG00000201867.1,ENSG00000248101.2,ENSG00000244537.2,ENSG00000242850.3,ENS…
TCGA-CHOL	48243	37	46836	4015	darkmagenta	411	99	ENSG00000253122.1,ENSG00000240271.1,ENSG00000204031.3,ENSG00000256077.4,ENSG00000182783.4,ENSG00000233258.1,ENSG00000256951.1,ENSG00000263729.1,ENSG00000254853.1,ENSG00000279955.2,ENSG00000221585.1,ENSG00000254045.1,ENSG00000275826.1,ENSG00000207341.1,ENSG00000253434.4,ENSG00000264092.2,ENSG00000207512.1,ENSG00000232772.1,ENSG00000229154.1,ENSG00000212429.1,ENSG00000201648.1,ENSG00000200718.1,ENS…
TCGA-CHOL	48243	37	46836	4015	white	525	134	ENSG00000198128.3,ENSG00000201999.1,ENSG00000233367.1,ENSG00000233083.1,ENSG00000259223.2,ENSG00000237618.1,ENSG00000251999.1,ENSG00000234308.2,ENSG00000253006.1,ENSG00000230187.1,ENSG00000251545.2,ENSG00000258224.1,ENSG00000226429.2,ENSG00000237478.2,ENSG00000235278.2,ENSG00000215085.4,ENSG00000257640.1,ENSG00000258507.1,ENSG00000276717.1,ENSG00000224335.2,ENSG00000236376.1,ENSG00000223688.2,ENS…
TCGA-CHOL	48243	37	46836	4015	cyan	1208	105	ENSG00000242936.1,ENSG00000279498.1,ENSG00000269576.1,ENSG00000207732.1,ENSG00000252338.1,ENSG00000265957.1,ENSG00000270763.1,ENSG00000264519.2,ENSG00000224532.2,ENSG00000260969.1,ENSG00000147613.6,ENSG00000251986.1,ENSG00000229550.1,ENSG00000231649.3,ENSG00000230304.1,ENSG00000243549.3,ENSG00000231235.1,ENSG00000275989.1,ENSG00000251572.2,ENSG00000243089.1,ENSG00000230051.1,ENSG00000241613.3,ENS…
TCGA-CHOL	48243	37	46836	4015	darkred	827	105	ENSG00000199395.1,ENSG00000173954.8,ENSG00000224788.1,ENSG00000250250.1,ENSG00000240089.2,ENSG00000265885.2,ENSG00000265719.1,ENSG00000223794.1,ENSG00000207969.1,ENSG00000252069.1,ENSG00000224896.2,ENSG00000211590.1,ENSG00000252409.1,ENSG00000238010.1,ENSG00000266270.1,ENSG00000248134.1,ENSG00000202071.1,ENSG00000277932.1,ENSG00000270694.1,ENSG00000258570.1,ENSG00000267631.4,ENSG00000214869.5,ENS…
TCGA-CHOL	48243	37	46836	4015	salmon	1234	117	ENSG00000255485.1,ENSG00000220483.4,ENSG00000232091.1,ENSG00000230506.1,ENSG00000234016.1,ENSG00000202428.1,ENSG00000197665.7,ENSG00000278433.1,ENSG00000256769.1,ENSG00000228373.2,ENSG00000251329.1,ENSG00000254712.1,ENSG00000267609.2,ENSG00000244142.1,ENSG00000264698.1,ENSG00000238943.1,ENSG00000239288.1,ENSG00000232647.1,ENSG00000275649.1,ENSG00000201608.1,ENSG00000212490.1,ENSG00000200287.1,ENS…
TCGA-CHOL	48243	37	46836	4015	orange	590	75	ENSG00000199601.1,ENSG00000252884.1,ENSG00000254798.1,ENSG00000251525.5,ENSG00000206713.1,ENSG00000243702.3,ENSG00000237449.1,ENSG00000279304.1,ENSG00000221954.2,ENSG00000252411.1,ENSG00000250150.1,ENSG00000218986.1,ENSG00000234931.1,ENSG00000227863.2,ENSG00000254518.1,ENSG00000255512.1,ENSG00000225394.1,ENSG00000242066.3,ENSG00000251345.2,ENSG00000255475.1,ENSG00000252451.1,ENSG00000222986.1,ENS…
TCGA-CHOL	48243	37	46836	4015	paleturquoise	463	81	ENSG00000206770.1,ENSG00000175398.2,ENSG00000258624.1,ENSG00000257645.1,ENSG00000211691.2,ENSG00000225585.1,ENSG00000253781.1,ENSG00000225727.2,ENSG00000223497.1,ENSG00000238745.1,ENSG00000271097.1,ENSG00000279829.1,ENSG00000240424.2,ENSG00000259914.1,ENSG00000271081.1,ENSG00000231934.1,ENSG00000232622.1,ENSG00000238724.1,ENSG00000200294.1,ENSG00000253279.4,ENSG00000269095.1,ENSG00000243780.1,ENS…
TCGA-CHOL	48243	37	46836	4015	grey	1407	0
TCGA-HNSC	57288	117	37310	2614	magenta4	70	3	ENSG00000205927.4,ENSG00000130287.12,ENSG00000184221.11
TCGA-HNSC	57288	117	37310	2614	navajowhite1	75	3	ENSG00000206013.2,ENSG00000248698.4,ENSG00000274274.1
TCGA-HNSC	57288	117	37310	2614	lightslateblue	48	2	ENSG00000207108.1,ENSG00000145384.3
TCGA-HNSC	57288	117	37310	2614	paleturquoise	247	0
TCGA-HNSC	57288	117	37310	2614	darkorange	323	4	ENSG00000170476.14,ENSG00000102096.9,ENSG00000183508.4,ENSG00000143297.17
TCGA-HNSC	57288	117	37310	2614	orangered4	199	8	ENSG00000122122.9,ENSG00000188404.7,ENSG00000117091.8,ENSG00000188822.7,ENSG00000240505.7,ENSG00000172349.15,ENSG00000007312.11,ENSG00000162894.10
TCGA-HNSC	57288	117	37310	2614	red	1126	11	ENSG00000143119.11,ENSG00000110324.8,ENSG00000142347.15,ENSG00000133574.8,ENSG00000077420.14,ENSG00000123338.11,ENSG00000015285.9,ENSG00000116824.4,ENSG00000160791.13,ENSG00000075884.11,ENSG00000110876.9
TCGA-HNSC	57288	117	37310	2614	sienna3	210	9	ENSG00000264486.1,ENSG00000242950.5,ENSG00000106631.7,ENSG00000264974.1,ENSG00000232444.1,ENSG00000006659.11,ENSG00000169164.7,ENSG00000277561.3,ENSG00000276790.1
TCGA-HNSC	57288	117	37310	2614	coral1	119	4	ENSG00000171049.8,ENSG00000186431.17,ENSG00000103569.8,ENSG00000099985.3
TCGA-HNSC	57288	117	37310	2614	floralwhite	177	7	ENSG00000226115.1,ENSG00000229628.1,ENSG00000251511.1,ENSG00000236069.1,ENSG00000237471.1,ENSG00000264744.1,ENSG00000224887.1
TCGA-HNSC	57288	117	37310	2614	tan	808	35	ENSG00000163380.14,ENSG00000163827.11,ENSG00000173641.16,ENSG00000170807.11,ENSG00000101605.11,ENSG00000143028.8,ENSG00000239474.5,ENSG00000104879.4,ENSG00000010282.13,ENSG00000130528.10,ENSG00000122477.11,ENSG00000122367.18,ENSG00000104848.1,ENSG00000124743.5,ENSG00000078328.18,ENSG00000007314.10,ENSG00000091482.5,ENSG00000177791.11,ENSG00000130433.6,ENSG00000198842.8,ENSG00000108823.14,ENSG0000…
TCGA-HNSC	57288	117	37310	2614	lavenderblush1	32	1	ENSG00000198336.8
TCGA-HNSC	57288	117	37310	2614	royalblue	452	8	ENSG00000112769.17,ENSG00000106624.7,ENSG00000164125.14,ENSG00000113140.9,ENSG00000164692.16,ENSG00000035862.11,ENSG00000163359.14,ENSG00000162745.9
TCGA-HNSC	57288	117	37310	2614	white	291	3	ENSG00000169744.11,ENSG00000179776.16,ENSG00000120156.19
TCGA-HNSC	57288	117	37310	2614	antiquewhite2	58	2	ENSG00000224873.1,ENSG00000174358.14
TCGA-HNSC	57288	117	37310	2614	sienna4	53	2	ENSG00000212468.1,ENSG00000169789.9
TCGA-HNSC	57288	117	37310	2614	greenyellow	816	0
TCGA-HNSC	57288	117	37310	2614	plum3	80	3	ENSG00000271602.1,ENSG00000214282.3,ENSG00000229636.2
TCGA-HNSC	57288	117	37310	2614	salmon1	37	1	ENSG00000274809.1
TCGA-HNSC	57288	117	37310	2614	lightblue4	48	0
TCGA-HNSC	57288	117	37310	2614	skyblue4	54	2	ENSG00000260516.2,ENSG00000263964.1
TCGA-HNSC	57288	117	37310	2614	lavenderblush2	69	2	ENSG00000275030.1,ENSG00000254337.1
TCGA-HNSC	57288	117	37310	2614	darkviolet	82	1	ENSG00000101981.9
TCGA-HNSC	57288	117	37310	2614	thistle	79	3	ENSG00000238367.1,ENSG00000202188.1,ENSG00000221240.1
TCGA-HNSC	57288	117	37310	2614	coral	60	2	ENSG00000225678.2,ENSG00000230611.1
TCGA-HNSC	57288	117	37310	2614	plum	98	0
TCGA-HNSC	57288	117	37310	2614	skyblue	277	0
TCGA-HNSC	57288	117	37310	2614	blueviolet	42	1	ENSG00000139842.13
TCGA-HNSC	57288	117	37310	2614	palevioletred2	77	2	ENSG00000249028.2,ENSG00000242156.1
TCGA-HNSC	57288	117	37310	2614	lightcyan	629	27	ENSG00000259974.2,ENSG00000268751.1,ENSG00000234763.1,ENSG00000173908.8,ENSG00000178522.13,ENSG00000170893.3,ENSG00000244355.6,ENSG00000150656.13,ENSG00000277749.1,ENSG00000231934.1,ENSG00000164113.9,ENSG00000125879.4,ENSG00000150244.11,ENSG00000204365.4,ENSG00000164816.7,ENSG00000185269.10,ENSG00000259420.4,ENSG00000177984.6,ENSG00000172680.1,ENSG00000237057.2,ENSG00000152266.5,ENSG00000109851.6…
TCGA-HNSC	57288	117	37310	2614	antiquewhite4	118	5	ENSG00000182330.9,ENSG00000242042.1,ENSG00000204510.4,ENSG00000255544.2,ENSG00000260896.4
TCGA-HNSC	57288	117	37310	2614	yellow3	53	2	ENSG00000238749.1,ENSG00000131068.3
TCGA-HNSC	57288	117	37310	2614	thistle4	38	0
TCGA-HNSC	57288	117	37310	2614	darkolivegreen4	85	3	ENSG00000249686.1,ENSG00000261470.1,ENSG00000234441.1
TCGA-HNSC	57288	117	37310	2614	darkseagreen4	119	5	ENSG00000207646.1,ENSG00000201869.1,ENSG00000222321.1,ENSG00000212414.1,ENSG00000271679.1
TCGA-HNSC	57288	117	37310	2614	orangered3	96	4	ENSG00000233656.1,ENSG00000218020.3,ENSG00000242753.1,ENSG00000236253.6
TCGA-HNSC	57288	117	37310	2614	palevioletred1	35	1	ENSG00000185615.14
TCGA-HNSC	57288	117	37310	2614	green4	32	1	ENSG00000201962.1
TCGA-HNSC	57288	117	37310	2614	lightpink3	70	1	ENSG00000230458.1
TCGA-HNSC	57288	117	37310	2614	navajowhite	35	1	ENSG00000234115.2
TCGA-HNSC	57288	117	37310	2614	darkorange2	176	0
TCGA-HNSC	57288	117	37310	2614	pink4	52	2	ENSG00000223256.1,ENSG00000228620.1
TCGA-HNSC	57288	117	37310	2614	mediumpurple4	54	2	ENSG00000234296.1,ENSG00000206839.1
TCGA-HNSC	57288	117	37310	2614	honeydew	65	2	ENSG00000232306.1,ENSG00000227165.6
TCGA-HNSC	57288	117	37310	2614	indianred4	88	1	ENSG00000256321.4
TCGA-HNSC	57288	117	37310	2614	yellowgreen	208	9	ENSG00000279560.1,ENSG00000182230.10,ENSG00000253574.4,ENSG00000252186.1,ENSG00000105146.11,ENSG00000259617.1,ENSG00000259463.1,ENSG00000266513.1,ENSG00000207511.1
TCGA-HNSC	57288	117	37310	2614	indianred3	47	2	ENSG00000252514.1,ENSG00000251759.1
TCGA-HNSC	57288	117	37310	2614	magenta3	35	1	ENSG00000220248.1
TCGA-HNSC	57288	117	37310	2614	orangered1	50	0
TCGA-HNSC	57288	117	37310	2614	pink	1061	0
TCGA-HNSC	57288	117	37310	2614	mediumorchid	107	4	ENSG00000212230.1,ENSG00000261166.1,ENSG00000145309.5,ENSG00000260676.4
TCGA-HNSC	57288	117	37310	2614	plum4	40	1	ENSG00000264895.1
TCGA-HNSC	57288	117	37310	2614	lightcyan1	183	7	ENSG00000231401.1,ENSG00000246228.5,ENSG00000232310.5,ENSG00000229722.1,ENSG00000228224.3,ENSG00000254007.1,ENSG00000233489.1
TCGA-HNSC	57288	117	37310	2614	ivory	183	7	ENSG00000101951.15,ENSG00000236664.1,ENSG00000241224.5,ENSG00000203909.3,ENSG00000121853.3,ENSG00000234919.1,ENSG00000200636.1
TCGA-HNSC	57288	117	37310	2614	tan4	38	1	ENSG00000102021.9
TCGA-HNSC	57288	117	37310	2614	mediumpurple1	48	2	ENSG00000201679.1,ENSG00000266327.1
TCGA-HNSC	57288	117	37310	2614	darkred	440	0
TCGA-HNSC	57288	117	37310	2614	lightsteelblue	90	3	ENSG00000201452.1,ENSG00000252425.1,ENSG00000251727.1
TCGA-HNSC	57288	117	37310	2614	thistle3	79	3	ENSG00000279513.1,ENSG00000277141.1,ENSG00000237222.3
TCGA-HNSC	57288	117	37310	2614	plum1	203	8	ENSG00000278587.1,ENSG00000221594.1,ENSG00000165584.14,ENSG00000201992.1,ENSG00000228660.1,ENSG00000222733.1,ENSG00000206745.1,ENSG00000228833.1
TCGA-HNSC	57288	117	37310	2614	blue4	42	1	ENSG00000167355.6
TCGA-HNSC	57288	117	37310	2614	salmon4	154	6	ENSG00000233403.1,ENSG00000186960.9,ENSG00000256732.1,ENSG00000184226.13,ENSG00000165496.4,ENSG00000266598.1
TCGA-HNSC	57288	117	37310	2614	honeydew1	127	5	ENSG00000271336.1,ENSG00000270619.1,ENSG00000231396.2,ENSG00000271317.1,ENSG00000129862.6
TCGA-HNSC	57288	117	37310	2614	orange	323	14	ENSG00000165188.12,ENSG00000259757.1,ENSG00000258364.1,ENSG00000271736.1,ENSG00000147606.7,ENSG00000223470.3,ENSG00000264698.1,ENSG00000176349.10,ENSG00000232451.1,ENSG00000117425.12,ENSG00000165409.14,ENSG00000238232.1,ENSG00000228373.2,ENSG00000260034.1
TCGA-HNSC	57288	117	37310	2614	coral2	114	4	ENSG00000169849.8,ENSG00000228927.8,ENSG00000232459.1,ENSG00000266839.3
TCGA-HNSC	57288	117	37310	2614	darkolivegreen2	44	1	ENSG00000231748.1
TCGA-HNSC	57288	117	37310	2614	firebrick4	87	3	ENSG00000238048.1,ENSG00000227467.3,ENSG00000279228.1
TCGA-HNSC	57288	117	37310	2614	lightpink4	135	5	ENSG00000184956.14,ENSG00000250630.1,ENSG00000250821.1,ENSG00000157703.14,ENSG00000242963.1
TCGA-HNSC	57288	117	37310	2614	lavenderblush3	134	5	ENSG00000234688.1,ENSG00000119283.14,ENSG00000216135.2,ENSG00000260903.2,ENSG00000063015.18
TCGA-HNSC	57288	117	37310	2614	deeppink	42	1	ENSG00000265322.1
TCGA-HNSC	57288	117	37310	2614	darkslateblue	158	6	ENSG00000165478.6,ENSG00000250961.1,ENSG00000253117.4,ENSG00000258417.3,ENSG00000229347.1,ENSG00000176754.11
TCGA-HNSC	57288	117	37310	2614	plum2	157	6	ENSG00000056736.8,ENSG00000275186.1,ENSG00000257989.1,ENSG00000268975.1,ENSG00000228639.5,ENSG00000228630.4
TCGA-HNSC	57288	117	37310	2614	yellow4	105	4	ENSG00000275904.1,ENSG00000220184.2,ENSG00000200552.1,ENSG00000249568.1
TCGA-HNSC	57288	117	37310	2614	salmon	751	32	ENSG00000234888.1,ENSG00000120903.9,ENSG00000237654.4,ENSG00000263952.4,ENSG00000238001.2,ENSG00000248596.5,ENSG00000276586.1,ENSG00000280390.1,ENSG00000174677.4,ENSG00000135346.7,ENSG00000173826.13,ENSG00000233101.9,ENSG00000114349.8,ENSG00000164076.15,ENSG00000156486.7,ENSG00000214285.2,ENSG00000280229.1,ENSG00000115361.6,ENSG00000274837.1,ENSG00000236082.2,ENSG00000224153.2,ENSG00000278289.3,E…
TCGA-HNSC	57288	117	37310	2614	skyblue1	98	4	ENSG00000173250.2,ENSG00000237058.1,ENSG00000277651.1,ENSG00000258847.1
TCGA-HNSC	57288	117	37310	2614	darkseagreen3	61	2	ENSG00000272474.1,ENSG00000263354.1
TCGA-HNSC	57288	117	37310	2614	lightgreen	591	0
TCGA-HNSC	57288	117	37310	2614	midnightblue	698	0
TCGA-HNSC	57288	117	37310	2614	brown2	84	3	ENSG00000259033.1,ENSG00000234612.1,ENSG00000277437.1
TCGA-HNSC	57288	117	37310	2614	saddlebrown	264	4	ENSG00000219159.4,ENSG00000271766.1,ENSG00000131142.12,ENSG00000233354.1
TCGA-HNSC	57288	117	37310	2614	blue2	83	3	ENSG00000226223.1,ENSG00000280327.1,ENSG00000226782.2
TCGA-HNSC	57288	117	37310	2614	darkolivegreen	226	9	ENSG00000124237.5,ENSG00000173627.7,ENSG00000136918.6,ENSG00000230062.5,ENSG00000188817.6,ENSG00000167858.11,ENSG00000257057.1,ENSG00000179902.11,ENSG00000228723.5
TCGA-HNSC	57288	117	37310	2614	mediumpurple2	91	3	ENSG00000229980.4,ENSG00000274100.1,ENSG00000237452.2
TCGA-HNSC	57288	117	37310	2614	thistle2	157	3	ENSG00000212100.2,ENSG00000228229.2,ENSG00000230142.2
TCGA-HNSC	57288	117	37310	2614	firebrick3	45	1	ENSG00000201752.1
TCGA-HNSC	57288	117	37310	2614	brown4	168	7	ENSG00000202151.1,ENSG00000199489.1,ENSG00000235719.3,ENSG00000280021.1,ENSG00000266508.1,ENSG00000237266.1,ENSG00000276208.1
TCGA-HNSC	57288	117	37310	2614	navajowhite2	136	5	ENSG00000207135.1,ENSG00000200645.1,ENSG00000266518.1,ENSG00000239967.1,ENSG00000253072.1
TCGA-HNSC	57288	117	37310	2614	coral3	57	2	ENSG00000173357.11,ENSG00000200949.1
TCGA-HNSC	57288	117	37310	2614	lightpink2	33	1	ENSG00000212553.1
TCGA-HNSC	57288	117	37310	2614	darkmagenta	222	9	ENSG00000232408.1,ENSG00000222612.1,ENSG00000199903.1,ENSG00000252607.1,ENSG00000265005.1,ENSG00000221371.1,ENSG00000271056.1,ENSG00000202233.2,ENSG00000206849.1
TCGA-HNSC	57288	117	37310	2614	lightcoral	89	3	ENSG00000277029.1,ENSG00000207868.1,ENSG00000207873.1
TCGA-HNSC	57288	117	37310	2614	salmon2	77	0
TCGA-HNSC	57288	117	37310	2614	darkgrey	352	2	ENSG00000278672.1,ENSG00000260153.1
TCGA-HNSC	57288	117	37310	2614	yellow	1822	65	ENSG00000279485.1,ENSG00000271365.1,ENSG00000215151.4,ENSG00000184814.5,ENSG00000257009.1,ENSG00000235445.1,ENSG00000269806.1,ENSG00000202264.1,ENSG00000186143.9,ENSG00000188782.6,ENSG00000199420.1,ENSG00000197901.10,ENSG00000237180.1,ENSG00000236339.1,ENSG00000278433.1,ENSG00000234159.1,ENSG00000224311.1,ENSG00000199454.1,ENSG00000266963.1,ENSG00000228466.1,ENSG00000277973.1,ENSG00000270960.1,EN…
TCGA-HNSC	57288	117	37310	2614	palevioletred3	145	6	ENSG00000272569.1,ENSG00000274732.1,ENSG00000207763.1,ENSG00000253067.1,ENSG00000196661.3,ENSG00000207867.1
TCGA-HNSC	57288	117	37310	2614	maroon	136	2	ENSG00000228486.8,ENSG00000112212.10
TCGA-HNSC	57288	117	37310	2614	violet	240	7	ENSG00000278188.1,ENSG00000278522.3,ENSG00000206845.1,ENSG00000181761.5,ENSG00000260184.1,ENSG00000248467.1,ENSG00000278382.1
TCGA-HNSC	57288	117	37310	2614	mediumpurple3	192	7	ENSG00000250844.2,ENSG00000251711.1,ENSG00000232195.1,ENSG00000238606.1,ENSG00000234580.1,ENSG00000254736.1,ENSG00000250242.1
TCGA-HNSC	57288	117	37310	2614	purple	971	42	ENSG00000279585.1,ENSG00000257323.1,ENSG00000239568.1,ENSG00000264422.1,ENSG00000222979.1,ENSG00000251840.1,ENSG00000252217.1,ENSG00000235061.3,ENSG00000234973.4,ENSG00000238616.1,ENSG00000266287.1,ENSG00000227423.2,ENSG00000275138.1,ENSG00000202241.1,ENSG00000278204.1,ENSG00000271397.1,ENSG00000229208.1,ENSG00000206905.1,ENSG00000260312.1,ENSG00000228902.1,ENSG00000212215.1,ENSG00000265698.1,ENS…
TCGA-HNSC	57288	117	37310	2614	blue	3626	1799	ENSG00000181395.6,ENSG00000273149.1,ENSG00000205923.3,ENSG00000269926.1,ENSG00000270828.1,ENSG00000255235.1,ENSG00000229186.4,ENSG00000234467.1,ENSG00000276149.1,ENSG00000276189.1,ENSG00000206963.1,ENSG00000227545.1,ENSG00000207304.1,ENSG00000275072.1,ENSG00000243453.1,ENSG00000271998.1,ENSG00000260419.1,ENSG00000278089.1,ENSG00000273262.1,ENSG00000252561.1,ENSG00000266509.1,ENSG00000267576.1,ENS…
TCGA-HNSC	57288	117	37310	2614	grey60	620	27	ENSG00000276637.1,ENSG00000250333.1,ENSG00000222209.1,ENSG00000226860.1,ENSG00000249820.1,ENSG00000279729.1,ENSG00000187754.8,ENSG00000223015.1,ENSG00000234813.1,ENSG00000229183.7,ENSG00000263861.1,ENSG00000253573.1,ENSG00000225947.1,ENSG00000180269.7,ENSG00000186440.1,ENSG00000260405.1,ENSG00000254925.1,ENSG00000258901.2,ENSG00000206699.1,ENSG00000248139.2,ENSG00000270776.1,ENSG00000275959.1,ENS…
TCGA-HNSC	57288	117	37310	2614	skyblue2	105	4	ENSG00000160593.16,ENSG00000255435.5,ENSG00000167283.6,ENSG00000232362.1
TCGA-HNSC	57288	117	37310	2614	lightyellow	491	21	ENSG00000237954.6,ENSG00000238609.1,ENSG00000236433.1,ENSG00000258421.2,ENSG00000261111.1,ENSG00000237269.1,ENSG00000255110.1,ENSG00000205030.1,ENSG00000239524.2,ENSG00000278404.1,ENSG00000277426.1,ENSG00000275250.1,ENSG00000228806.1,ENSG00000234595.1,ENSG00000223118.1,ENSG00000206806.1,ENSG00000211579.1,ENSG00000279046.1,ENSG00000222870.1,ENSG00000176748.5,ENSG00000253783.1
TCGA-HNSC	57288	117	37310	2614	darkturquoise	394	17	ENSG00000258792.3,ENSG00000253025.1,ENSG00000276502.1,ENSG00000278933.1,ENSG00000273461.4,ENSG00000229606.1,ENSG00000236681.1,ENSG00000271184.1,ENSG00000277907.1,ENSG00000206090.4,ENSG00000224893.4,ENSG00000214643.5,ENSG00000255117.4,ENSG00000266166.2,ENSG00000259023.2,ENSG00000258613.1,ENSG00000253622.1
TCGA-HNSC	57288	117	37310	2614	brown	2169	94	ENSG00000266647.1,ENSG00000181693.7,ENSG00000252260.1,ENSG00000252689.1,ENSG00000222468.1,ENSG00000257476.1,ENSG00000252852.1,ENSG00000232511.3,ENSG00000199508.1,ENSG00000252107.1,ENSG00000225957.1,ENSG00000200327.1,ENSG00000241261.1,ENSG00000275868.1,ENSG00000206818.1,ENSG00000241866.3,ENSG00000207214.1,ENSG00000276782.1,ENSG00000232985.1,ENSG00000231264.1,ENSG00000201326.1,ENSG00000252990.1,ENS…
TCGA-HNSC	57288	117	37310	2614	steelblue	251	10	ENSG00000199158.1,ENSG00000251707.2,ENSG00000201790.1,ENSG00000274770.1,ENSG00000200052.1,ENSG00000176798.1,ENSG00000227511.1,ENSG00000235478.3,ENSG00000278381.1,ENSG00000200566.1
TCGA-HNSC	57288	117	37310	2614	darkgreen	404	17	ENSG00000265246.1,ENSG00000221455.2,ENSG00000198704.8,ENSG00000233278.1,ENSG00000237009.2,ENSG00000236025.1,ENSG00000252515.2,ENSG00000279546.1,ENSG00000252411.1,ENSG00000237297.1,ENSG00000223856.1,ENSG00000279395.1,ENSG00000265789.1,ENSG00000222532.1,ENSG00000252922.1,ENSG00000271205.1,ENSG00000199765.1
TCGA-HNSC	57288	117	37310	2614	magenta	988	43	ENSG00000166220.11,ENSG00000237308.1,ENSG00000021488.11,ENSG00000244468.1,ENSG00000252219.2,ENSG00000252674.1,ENSG00000160339.14,ENSG00000229159.1,ENSG00000263514.1,ENSG00000265499.1,ENSG00000176402.5,ENSG00000217702.2,ENSG00000135413.7,ENSG00000212160.1,ENSG00000201095.1,ENSG00000099994.10,ENSG00000252717.1,ENSG00000173699.14,ENSG00000201196.1,ENSG00000161634.10,ENSG00000206641.1,ENSG00000233120…
TCGA-HNSC	57288	117	37310	2614	black	1115	48	ENSG00000274118.1,ENSG00000229150.1,ENSG00000171695.9,ENSG00000130643.7,ENSG00000239767.1,ENSG00000254427.1,ENSG00000233682.3,ENSG00000255362.1,ENSG00000204065.2,ENSG00000183662.9,ENSG00000272823.1,ENSG00000250107.1,ENSG00000241180.1,ENSG00000166426.7,ENSG00000267131.1,ENSG00000124159.14,ENSG00000075043.16,ENSG00000224519.1,ENSG00000254366.5,ENSG00000276508.1,ENSG00000260426.1,ENSG00000223764.2,E…
TCGA-HNSC	57288	117	37310	2614	cyan	710	0
TCGA-HNSC	57288	117	37310	2614	turquoise	4315	0
TCGA-HNSC	57288	117	37310	2614	lightsteelblue1	185	8	ENSG00000200632.1,ENSG00000252209.1,ENSG00000212856.5,ENSG00000276688.1,ENSG00000199870.1,ENSG00000266738.1,ENSG00000225878.1,ENSG00000207309.1
TCGA-HNSC	57288	117	37310	2614	bisque4	159	6	ENSG00000249634.1,ENSG00000230159.1,ENSG00000280142.1,ENSG00000234901.1,ENSG00000189357.7,ENSG00000266473.1
TCGA-HNSC	57288	117	37310	2614	green	1340	0
TCGA-HNSC	57288	117	37310	2614	skyblue3	207	8	ENSG00000233546.1,ENSG00000207100.1,ENSG00000201676.1,ENSG00000169271.2,ENSG00000277516.1,ENSG00000280090.1,ENSG00000202183.1,ENSG00000252336.1
TCGA-HNSC	57288	117	37310	2614	thistle1	156	5	ENSG00000259266.1,ENSG00000260879.1,ENSG00000227149.1,ENSG00000223152.1,ENSG00000265631.1
TCGA-HNSC	57288	117	37310	2614	grey	19978	0
TCGA-READ	52304	170	47023	2994	orange4	48	3	ENSG00000221527.1,ENSG00000227940.1,ENSG00000222701.1
TCGA-READ	52304	170	47023	2994	navajowhite	82	5	ENSG00000221630.2,ENSG00000199911.1,ENSG00000207010.1,ENSG00000201466.1,ENSG00000249564.1
TCGA-READ	52304	170	47023	2994	paleturquoise4	35	4	ENSG00000280272.1,ENSG00000228538.4,ENSG00000199565.1,ENSG00000233946.2
TCGA-READ	52304	170	47023	2994	skyblue1	169	17	ENSG00000236185.1,ENSG00000242165.3,ENSG00000259586.1,ENSG00000264172.1,ENSG00000229437.1,ENSG00000227629.1,ENSG00000257687.1,ENSG00000243171.1,ENSG00000235274.1,ENSG00000253237.2,ENSG00000229025.1,ENSG00000254540.1,ENSG00000198703.2,ENSG00000260332.1,ENSG00000253493.1,ENSG00000170683.5,ENSG00000180663.5
TCGA-READ	52304	170	47023	2994	purple2	39	4	ENSG00000265233.1,ENSG00000158731.2,ENSG00000236109.1,ENSG00000260104.1
TCGA-READ	52304	170	47023	2994	firebrick4	147	7	ENSG00000258052.1,ENSG00000276118.1,ENSG00000258271.1,ENSG00000229478.1,ENSG00000265347.1,ENSG00000257897.1,ENSG00000227930.1
TCGA-READ	52304	170	47023	2994	mediumpurple3	292	28	ENSG00000271456.1,ENSG00000269576.1,ENSG00000270425.1,ENSG00000200867.1,ENSG00000234122.1,ENSG00000239984.3,ENSG00000250191.1,ENSG00000255512.1,ENSG00000248931.1,ENSG00000224352.1,ENSG00000253685.1,ENSG00000239745.3,ENSG00000252459.1,ENSG00000253845.1,ENSG00000223808.1,ENSG00000237435.7,ENSG00000201012.1,ENSG00000261307.1,ENSG00000227706.3,ENSG00000264634.1,ENSG00000235810.1,ENSG00000248338.1,ENS…
TCGA-READ	52304	170	47023	2994	saddlebrown	379	18	ENSG00000241599.1,ENSG00000201942.1,ENSG00000225856.2,ENSG00000248770.1,ENSG00000223709.5,ENSG00000225182.1,ENSG00000224357.1,ENSG00000248911.2,ENSG00000234087.1,ENSG00000240951.1,ENSG00000243073.3,ENSG00000182330.9,ENSG00000234863.1,ENSG00000208025.1,ENSG00000253654.2,ENSG00000240959.1,ENSG00000268391.1,ENSG00000255945.1
TCGA-READ	52304	170	47023	2994	skyblue4	101	10	ENSG00000252287.1,ENSG00000279438.1,ENSG00000212550.1,ENSG00000226486.1,ENSG00000274452.1,ENSG00000259029.1,ENSG00000234958.4,ENSG00000222418.1,ENSG00000241131.1,ENSG00000249501.1
TCGA-READ	52304	170	47023	2994	mediumorchid	196	9	ENSG00000244565.1,ENSG00000252033.1,ENSG00000227149.1,ENSG00000236627.1,ENSG00000213547.3,ENSG00000261445.1,ENSG00000227302.1,ENSG00000251766.1,ENSG00000239168.1
TCGA-READ	52304	170	47023	2994	skyblue2	178	15	ENSG00000250074.1,ENSG00000238192.1,ENSG00000249545.1,ENSG00000255386.1,ENSG00000199843.1,ENSG00000280215.1,ENSG00000251781.1,ENSG00000239438.1,ENSG00000227169.2,ENSG00000271027.1,ENSG00000271340.1,ENSG00000252266.1,ENSG00000271660.1,ENSG00000201628.1,ENSG00000207797.1
TCGA-READ	52304	170	47023	2994	tan4	86	11	ENSG00000254279.1,ENSG00000199508.1,ENSG00000254345.1,ENSG00000201992.1,ENSG00000250693.2,ENSG00000224765.1,ENSG00000242365.1,ENSG00000257849.1,ENSG00000217160.2,ENSG00000200949.1,ENSG00000233026.1
TCGA-READ	52304	170	47023	2994	yellow4	174	8	ENSG00000235352.1,ENSG00000258251.1,ENSG00000275868.1,ENSG00000259168.1,ENSG00000224521.1,ENSG00000201025.1,ENSG00000248486.1,ENSG00000260683.1
TCGA-READ	52304	170	47023	2994	indianred4	148	10	ENSG00000201263.1,ENSG00000257691.2,ENSG00000250289.1,ENSG00000248209.1,ENSG00000270437.1,ENSG00000240824.1,ENSG00000224493.1,ENSG00000270323.1,ENSG00000270969.1,ENSG00000202001.2
TCGA-READ	52304	170	47023	2994	darkturquoise	410	34	ENSG00000234360.1,ENSG00000202264.1,ENSG00000262067.1,ENSG00000201398.1,ENSG00000267513.3,ENSG00000199454.1,ENSG00000212383.1,ENSG00000183909.5,ENSG00000223344.1,ENSG00000250464.1,ENSG00000199837.1,ENSG00000212171.1,ENSG00000200168.1,ENSG00000176290.7,ENSG00000254818.1,ENSG00000217085.2,ENSG00000249600.1,ENSG00000252595.1,ENSG00000271094.1,ENSG00000202422.1,ENSG00000200475.1,ENSG00000201518.1,ENS…
TCGA-READ	52304	170	47023	2994	brown	2265	42	ENSG00000146677.7,ENSG00000214612.3,ENSG00000233287.1,ENSG00000213174.3,ENSG00000213363.4,ENSG00000213478.2,ENSG00000227173.1,ENSG00000243547.1,ENSG00000213539.4,ENSG00000249239.2,ENSG00000232888.4,ENSG00000105988.6,ENSG00000233668.1,ENSG00000237064.1,ENSG00000240950.1,ENSG00000220744.1,ENSG00000228499.1,ENSG00000236603.2,ENSG00000213361.2,ENSG00000243445.1,ENSG00000231416.1,ENSG00000229814.1,ENS…
TCGA-READ	52304	170	47023	2994	sienna4	99	4	ENSG00000261144.1,ENSG00000226946.1,ENSG00000270588.1,ENSG00000199361.1
TCGA-READ	52304	170	47023	2994	floralwhite	271	12	ENSG00000251890.1,ENSG00000232886.1,ENSG00000230271.1,ENSG00000262117.4,ENSG00000199552.1,ENSG00000243920.2,ENSG00000254736.1,ENSG00000230843.1,ENSG00000270415.1,ENSG00000258567.1,ENSG00000201415.1,ENSG00000265994.1
TCGA-READ	52304	170	47023	2994	slateblue	72	10	ENSG00000235009.1,ENSG00000280322.1,ENSG00000271421.1,ENSG00000254015.1,ENSG00000252969.1,ENSG00000254914.1,ENSG00000225323.1,ENSG00000234413.1,ENSG00000231237.1,ENSG00000252193.1
TCGA-READ	52304	170	47023	2994	yellow3	99	12	ENSG00000254069.2,ENSG00000199001.1,ENSG00000224602.1,ENSG00000201426.1,ENSG00000240692.3,ENSG00000200079.1,ENSG00000241604.3,ENSG00000223395.2,ENSG00000226011.1,ENSG00000200283.1,ENSG00000226497.1,ENSG00000227521.2
TCGA-READ	52304	170	47023	2994	violet	353	16	ENSG00000232299.1,ENSG00000207711.1,ENSG00000222524.1,ENSG00000228740.2,ENSG00000206422.2,ENSG00000265993.1,ENSG00000180934.5,ENSG00000259148.1,ENSG00000254357.1,ENSG00000207240.1,ENSG00000250145.1,ENSG00000235951.1,ENSG00000236292.1,ENSG00000237106.2,ENSG00000254624.1,ENSG00000227391.1
TCGA-READ	52304	170	47023	2994	darkorange	390	28	ENSG00000231175.1,ENSG00000250637.2,ENSG00000236335.1,ENSG00000239555.3,ENSG00000229309.2,ENSG00000197428.2,ENSG00000236284.1,ENSG00000206996.1,ENSG00000270812.1,ENSG00000260694.1,ENSG00000222997.1,ENSG00000236125.3,ENSG00000236827.1,ENSG00000248950.1,ENSG00000240847.3,ENSG00000222170.1,ENSG00000248591.1,ENSG00000221961.3,ENSG00000242775.1,ENSG00000184394.1,ENSG00000249654.1,ENSG00000228593.1,ENS…
TCGA-READ	52304	170	47023	2994	yellow	1278	260	ENSG00000251825.1,ENSG00000221023.1,ENSG00000234052.1,ENSG00000234701.1,ENSG00000230967.2,ENSG00000167822.1,ENSG00000276332.1,ENSG00000203663.3,ENSG00000239767.1,ENSG00000207178.1,ENSG00000206705.1,ENSG00000217878.2,ENSG00000270384.1,ENSG00000227445.1,ENSG00000278736.1,ENSG00000198128.3,ENSG00000248755.1,ENSG00000236919.3,ENSG00000235181.1,ENSG00000229434.1,ENSG00000207384.1,ENSG00000231585.1,ENS…
TCGA-READ	52304	170	47023	2994	magenta2	55	5	ENSG00000237477.1,ENSG00000228827.1,ENSG00000238908.1,ENSG00000202029.1,ENSG00000266704.1
TCGA-READ	52304	170	47023	2994	thistle4	88	7	ENSG00000245482.2,ENSG00000224247.1,ENSG00000270957.1,ENSG00000223260.1,ENSG00000212017.2,ENSG00000264163.1,ENSG00000225906.1
TCGA-READ	52304	170	47023	2994	lightyellow	445	21	ENSG00000255972.1,ENSG00000233197.1,ENSG00000229723.1,ENSG00000198104.2,ENSG00000207732.1,ENSG00000253189.1,ENSG00000231814.2,ENSG00000231266.1,ENSG00000253491.1,ENSG00000266614.1,ENSG00000226717.2,ENSG00000256310.1,ENSG00000077080.8,ENSG00000229064.1,ENSG00000063015.18,ENSG00000252366.1,ENSG00000231140.3,ENSG00000261963.2,ENSG00000141194.5,ENSG00000230440.1,ENSG00000241328.1
TCGA-READ	52304	170	47023	2994	cyan	485	23	ENSG00000241874.1,ENSG00000258203.4,ENSG00000230029.1,ENSG00000184895.7,ENSG00000034239.9,ENSG00000134207.13,ENSG00000222923.1,ENSG00000102230.12,ENSG00000267799.1,ENSG00000135519.6,ENSG00000172489.5,ENSG00000256699.1,ENSG00000235628.1,ENSG00000139219.16,ENSG00000237674.1,ENSG00000259110.1,ENSG00000230921.1,ENSG00000238585.1,ENSG00000235691.1,ENSG00000227979.1,ENSG00000212147.1,ENSG00000197125.2,…
TCGA-READ	52304	170	47023	2994	thistle3	117	12	ENSG00000226718.1,ENSG00000207466.1,ENSG00000255457.1,ENSG00000231547.1,ENSG00000226164.2,ENSG00000253803.1,ENSG00000252396.1,ENSG00000222303.1,ENSG00000259217.1,ENSG00000200248.1,ENSG00000237443.1,ENSG00000237581.1
TCGA-READ	52304	170	47023	2994	royalblue	436	20	ENSG00000183981.8,ENSG00000271365.1,ENSG00000238034.1,ENSG00000217089.1,ENSG00000184789.6,ENSG00000182315.7,ENSG00000199622.1,ENSG00000264316.1,ENSG00000257741.4,ENSG00000258991.1,ENSG00000200462.1,ENSG00000124089.4,ENSG00000269469.1,ENSG00000212590.1,ENSG00000259454.1,ENSG00000169194.8,ENSG00000256884.1,ENSG00000245008.3,ENSG00000279303.1,ENSG00000197038.6
TCGA-READ	52304	170	47023	2994	sienna3	320	15	ENSG00000164600.5,ENSG00000070886.9,ENSG00000270654.1,ENSG00000234613.1,ENSG00000213727.3,ENSG00000258746.2,ENSG00000269580.2,ENSG00000236253.6,ENSG00000224289.1,ENSG00000225937.1,ENSG00000169214.3,ENSG00000178804.6,ENSG00000237194.1,ENSG00000251239.1,ENSG00000271330.1
TCGA-READ	52304	170	47023	2994	lightgreen	457	21	ENSG00000168135.4,ENSG00000274747.1,ENSG00000167531.5,ENSG00000266605.1,ENSG00000198983.1,ENSG00000255191.1,ENSG00000173908.8,ENSG00000261627.1,ENSG00000230994.1,ENSG00000266242.1,ENSG00000223299.1,ENSG00000252030.1,ENSG00000196661.3,ENSG00000227047.1,ENSG00000214819.1,ENSG00000265766.2,ENSG00000136931.8,ENSG00000249041.1,ENSG00000179979.8,ENSG00000166363.5,ENSG00000235942.2
TCGA-READ	52304	170	47023	2994	tan	683	27	ENSG00000205971.2,ENSG00000241221.2,ENSG00000277741.3,ENSG00000266477.2,ENSG00000243366.3,ENSG00000261689.1,ENSG00000152936.9,ENSG00000201364.1,ENSG00000220267.1,ENSG00000223566.1,ENSG00000277858.1,ENSG00000199469.1,ENSG00000233383.1,ENSG00000255540.1,ENSG00000237365.1,ENSG00000261466.2,ENSG00000221038.1,ENSG00000244532.1,ENSG00000265719.1,ENSG00000277486.1,ENSG00000234179.1,ENSG00000243505.3,ENS…
TCGA-READ	52304	170	47023	2994	darkorange2	268	12	ENSG00000207768.2,ENSG00000249416.2,ENSG00000261200.1,ENSG00000222736.1,ENSG00000259208.2,ENSG00000252449.1,ENSG00000251676.1,ENSG00000270838.1,ENSG00000194297.2,ENSG00000236341.1,ENSG00000223007.1,ENSG00000265987.1
TCGA-READ	52304	170	47023	2994	plum1	305	14	ENSG00000264689.1,ENSG00000249372.1,ENSG00000200648.1,ENSG00000277506.1,ENSG00000222659.1,ENSG00000255481.2,ENSG00000202027.1,ENSG00000276898.1,ENSG00000254823.1,ENSG00000235871.1,ENSG00000219500.1,ENSG00000251027.1,ENSG00000206978.1,ENSG00000225002.2
TCGA-READ	52304	170	47023	2994	darkseagreen4	203	9	ENSG00000266048.1,ENSG00000280021.1,ENSG00000233352.1,ENSG00000214553.8,ENSG00000277426.1,ENSG00000275250.1,ENSG00000271488.1,ENSG00000227611.1,ENSG00000275296.1
TCGA-READ	52304	170	47023	2994	thistle	117	15	ENSG00000260596.4,ENSG00000252467.1,ENSG00000196156.4,ENSG00000234489.1,ENSG00000236743.1,ENSG00000206034.1,ENSG00000264975.1,ENSG00000207598.1,ENSG00000239587.1,ENSG00000229351.1,ENSG00000224548.1,ENSG00000237527.1,ENSG00000199360.1,ENSG00000276183.1,ENSG00000248335.1
TCGA-READ	52304	170	47023	2994	mediumpurple4	102	7	ENSG00000204702.4,ENSG00000235193.1,ENSG00000250976.1,ENSG00000237236.1,ENSG00000205030.1,ENSG00000252429.2,ENSG00000202016.1
TCGA-READ	52304	170	47023	2994	indianred1	45	16	ENSG00000277828.1,ENSG00000207099.1,ENSG00000206857.1,ENSG00000224250.1,ENSG00000275414.1,ENSG00000206729.1,ENSG00000149507.5,ENSG00000229406.1,ENSG00000278204.1,ENSG00000248107.1,ENSG00000220204.1,ENSG00000239189.1,ENSG00000280445.1,ENSG00000142539.9,ENSG00000264136.1,ENSG00000200107.1
TCGA-READ	52304	170	47023	2994	royalblue2	35	14	ENSG00000228735.1,ENSG00000232087.1,ENSG00000252138.1,ENSG00000258906.2,ENSG00000228391.1,ENSG00000227610.1,ENSG00000271184.1,ENSG00000207454.1,ENSG00000252770.1,ENSG00000264729.1,ENSG00000229443.1,ENSG00000199880.1,ENSG00000252423.1,ENSG00000225594.1
TCGA-READ	52304	170	47023	2994	magenta4	111	8	ENSG00000227062.2,ENSG00000273610.1,ENSG00000188324.3,ENSG00000223622.1,ENSG00000271932.1,ENSG00000255333.1,ENSG00000231248.2,ENSG00000212366.1
TCGA-READ	52304	170	47023	2994	thistle1	240	13	ENSG00000252594.1,ENSG00000226296.1,ENSG00000279223.1,ENSG00000201516.1,ENSG00000233135.1,ENSG00000267187.1,ENSG00000230361.1,ENSG00000227511.1,ENSG00000249830.1,ENSG00000255463.1,ENSG00000265165.1,ENSG00000264477.1,ENSG00000199812.1
TCGA-READ	52304	170	47023	2994	antiquewhite2	106	15	ENSG00000252778.1,ENSG00000241317.1,ENSG00000212466.1,ENSG00000277388.1,ENSG00000234163.1,ENSG00000265126.1,ENSG00000206766.1,ENSG00000237761.1,ENSG00000259538.1,ENSG00000199855.1,ENSG00000207996.1,ENSG00000278158.1,ENSG00000232382.1,ENSG00000236606.1,ENSG00000207203.1
TCGA-READ	52304	170	47023	2994	thistle2	248	11	ENSG00000257129.1,ENSG00000280197.1,ENSG00000206915.1,ENSG00000223995.2,ENSG00000233415.1,ENSG00000177476.3,ENSG00000278193.1,ENSG00000266148.1,ENSG00000257470.1,ENSG00000256750.1,ENSG00000263816.1
TCGA-READ	52304	170	47023	2994	orangered3	162	7	ENSG00000251915.1,ENSG00000226655.1,ENSG00000265606.1,ENSG00000208013.2,ENSG00000206700.1,ENSG00000273804.1,ENSG00000201253.1
TCGA-READ	52304	170	47023	2994	royalblue3	62	21	ENSG00000225396.4,ENSG00000243549.3,ENSG00000201633.1,ENSG00000223746.1,ENSG00000263631.1,ENSG00000274855.1,ENSG00000267509.4,ENSG00000278756.1,ENSG00000199440.1,ENSG00000233563.1,ENSG00000172377.1,ENSG00000212365.1,ENSG00000230680.2,ENSG00000271621.1,ENSG00000264158.1,ENSG00000235778.1,ENSG00000230931.2,ENSG00000279992.1,ENSG00000229242.1,ENSG00000243541.3,ENSG00000258883.1
TCGA-READ	52304	170	47023	2994	coral1	202	9	ENSG00000262818.1,ENSG00000254201.1,ENSG00000222024.2,ENSG00000257852.1,ENSG00000276950.3,ENSG00000218732.1,ENSG00000234173.1,ENSG00000271309.1,ENSG00000277260.1
TCGA-READ	52304	170	47023	2994	plum4	88	20	ENSG00000280364.1,ENSG00000223817.1,ENSG00000252261.1,ENSG00000225352.1,ENSG00000226962.1,ENSG00000258478.1,ENSG00000249924.2,ENSG00000231750.3,ENSG00000230087.1,ENSG00000251055.2,ENSG00000254832.1,ENSG00000228467.2,ENSG00000222164.1,ENSG00000248777.1,ENSG00000251643.1,ENSG00000258975.1,ENSG00000228304.1,ENSG00000226992.1,ENSG00000230759.1,ENSG00000225943.1
TCGA-READ	52304	170	47023	2994	yellowgreen	315	15	ENSG00000237354.1,ENSG00000258235.1,ENSG00000146385.1,ENSG00000206104.2,ENSG00000267722.1,ENSG00000224278.1,ENSG00000255628.1,ENSG00000233553.1,ENSG00000186795.1,ENSG00000212938.3,ENSG00000257664.1,ENSG00000221120.1,ENSG00000252370.1,ENSG00000270976.1,ENSG00000129152.3
TCGA-READ	52304	170	47023	2994	plum3	120	8	ENSG00000264869.1,ENSG00000250032.1,ENSG00000226030.1,ENSG00000271739.1,ENSG00000273567.1,ENSG00000252635.1,ENSG00000266015.1,ENSG00000242855.3
TCGA-READ	52304	170	47023	2994	lavenderblush1	78	7	ENSG00000279773.1,ENSG00000219453.1,ENSG00000232773.2,ENSG00000228687.1,ENSG00000206973.1,ENSG00000281295.1,ENSG00000234878.1
TCGA-READ	52304	170	47023	2994	lightskyblue4	65	12	ENSG00000248349.1,ENSG00000221251.1,ENSG00000254617.1,ENSG00000212153.1,ENSG00000222122.1,ENSG00000207957.1,ENSG00000206656.1,ENSG00000221345.2,ENSG00000199303.1,ENSG00000251862.2,ENSG00000266890.1,ENSG00000225944.1
TCGA-READ	52304	170	47023	2994	cornflowerblue	53	6	ENSG00000244033.3,ENSG00000241648.1,ENSG00000230796.1,ENSG00000255086.1,ENSG00000249002.2,ENSG00000242998.3
TCGA-READ	52304	170	47023	2994	mediumpurple1	96	4	ENSG00000198390.4,ENSG00000252346.1,ENSG00000251955.1,ENSG00000253779.1
TCGA-READ	52304	170	47023	2994	deeppink2	40	21	ENSG00000277869.1,ENSG00000263435.1,ENSG00000270544.1,ENSG00000233962.1,ENSG00000196944.3,ENSG00000184761.7,ENSG00000270293.1,ENSG00000225581.3,ENSG00000223152.1,ENSG00000252424.1,ENSG00000207583.1,ENSG00000216192.1,ENSG00000234481.1,ENSG00000249411.1,ENSG00000265584.1,ENSG00000264405.1,ENSG00000260472.1,ENSG00000254009.1,ENSG00000252228.1,ENSG00000271462.1,ENSG00000207257.1
TCGA-READ	52304	170	47023	2994	moccasin	58	14	ENSG00000176797.3,ENSG00000223591.4,ENSG00000280317.1,ENSG00000252420.1,ENSG00000253097.1,ENSG00000201901.1,ENSG00000235069.2,ENSG00000259025.1,ENSG00000223710.1,ENSG00000273659.1,ENSG00000256551.1,ENSG00000248271.1,ENSG00000275497.1,ENSG00000263861.1
TCGA-READ	52304	170	47023	2994	darkolivegreen1	64	24	ENSG00000276577.1,ENSG00000243274.3,ENSG00000208027.3,ENSG00000278799.1,ENSG00000200211.1,ENSG00000277466.1,ENSG00000264940.3,ENSG00000218806.2,ENSG00000211783.3,ENSG00000265698.1,ENSG00000236550.1,ENSG00000264802.1,ENSG00000268711.1,ENSG00000264527.2,ENSG00000212051.1,ENSG00000230599.2,ENSG00000252083.1,ENSG00000270965.1,ENSG00000201431.1,ENSG00000226254.1,ENSG00000237841.1,ENSG00000255178.1,ENS…
TCGA-READ	52304	170	47023	2994	palevioletred3	236	11	ENSG00000196248.4,ENSG00000168582.4,ENSG00000176752.6,ENSG00000234168.2,ENSG00000251317.1,ENSG00000259068.1,ENSG00000268335.1,ENSG00000227660.1,ENSG00000197591.3,ENSG00000237662.1,ENSG00000187516.6
TCGA-READ	52304	170	47023	2994	mediumpurple	66	13	ENSG00000181767.2,ENSG00000199474.1,ENSG00000226013.1,ENSG00000223126.1,ENSG00000253749.1,ENSG00000225612.1,ENSG00000243981.4,ENSG00000254552.1,ENSG00000258467.1,ENSG00000280284.1,ENSG00000264069.2,ENSG00000223217.1,ENSG00000272494.1
TCGA-READ	52304	170	47023	2994	darkgrey	398	19	ENSG00000227762.4,ENSG00000253857.1,ENSG00000108219.13,ENSG00000256851.1,ENSG00000259046.1,ENSG00000274455.1,ENSG00000201201.1,ENSG00000236079.1,ENSG00000229347.1,ENSG00000222386.1,ENSG00000201560.1,ENSG00000248542.2,ENSG00000201622.1,ENSG00000230294.4,ENSG00000255075.1,ENSG00000243976.2,ENSG00000213744.3,ENSG00000230304.1,ENSG00000224260.5
TCGA-READ	52304	170	47023	2994	tan3	62	22	ENSG00000254597.1,ENSG00000201027.1,ENSG00000226975.1,ENSG00000254351.1,ENSG00000273104.1,ENSG00000223341.1,ENSG00000242339.1,ENSG00000206850.1,ENSG00000225276.1,ENSG00000236666.1,ENSG00000228659.1,ENSG00000252606.1,ENSG00000229486.2,ENSG00000270852.1,ENSG00000233037.2,ENSG00000227181.1,ENSG00000231914.1,ENSG00000226130.1,ENSG00000223351.4,ENSG00000259393.2,ENSG00000255184.1,ENSG00000226183.1
TCGA-READ	52304	170	47023	2994	chocolate4	74	19	ENSG00000265538.1,ENSG00000231071.1,ENSG00000212499.1,ENSG00000258254.1,ENSG00000201959.1,ENSG00000276673.1,ENSG00000249887.1,ENSG00000274121.1,ENSG00000275268.1,ENSG00000275860.1,ENSG00000261048.1,ENSG00000267704.1,ENSG00000199942.1,ENSG00000235108.1,ENSG00000228730.1,ENSG00000207935.2,ENSG00000270328.1,ENSG00000280201.1,ENSG00000249458.1
TCGA-READ	52304	170	47023	2994	pink4	99	12	ENSG00000252988.1,ENSG00000176979.11,ENSG00000202175.1,ENSG00000238669.1,ENSG00000275553.1,ENSG00000201742.1,ENSG00000207649.2,ENSG00000223190.1,ENSG00000212518.1,ENSG00000221650.1,ENSG00000201608.1,ENSG00000255305.1
TCGA-READ	52304	170	47023	2994	salmon	621	29	ENSG00000234244.1,ENSG00000124731.11,ENSG00000136689.17,ENSG00000217083.1,ENSG00000166527.6,ENSG00000171051.7,ENSG00000110848.7,ENSG00000231027.1,ENSG00000268734.1,ENSG00000140379.7,ENSG00000203664.6,ENSG00000131355.13,ENSG00000163421.7,ENSG00000171049.8,ENSG00000125538.10,ENSG00000228968.1,ENSG00000250274.1,ENSG00000186431.17,ENSG00000087589.15,ENSG00000206678.1,ENSG00000170891.9,ENSG00000274536…
TCGA-READ	52304	170	47023	2994	antiquewhite1	74	17	ENSG00000083782.6,ENSG00000261382.1,ENSG00000274884.1,ENSG00000212157.1,ENSG00000265848.1,ENSG00000253664.1,ENSG00000275733.1,ENSG00000220311.1,ENSG00000257157.1,ENSG00000253422.1,ENSG00000259302.1,ENSG00000228134.1,ENSG00000237790.1,ENSG00000253879.1,ENSG00000228383.5,ENSG00000262160.1,ENSG00000229188.2
TCGA-READ	52304	170	47023	2994	lavenderblush3	222	18	ENSG00000227713.1,ENSG00000276960.1,ENSG00000277919.1,ENSG00000222123.1,ENSG00000255190.2,ENSG00000267407.1,ENSG00000228092.1,ENSG00000251545.2,ENSG00000201476.1,ENSG00000251312.2,ENSG00000255313.1,ENSG00000254310.1,ENSG00000264193.1,ENSG00000224920.1,ENSG00000235118.6,ENSG00000224477.4,ENSG00000257292.1,ENSG00000278102.1
TCGA-READ	52304	170	47023	2994	lightcyan	474	15	ENSG00000136630.12,ENSG00000168140.4,ENSG00000244486.6,ENSG00000131634.12,ENSG00000010295.18,ENSG00000129038.14,ENSG00000187688.13,ENSG00000172638.11,ENSG00000132622.9,ENSG00000100842.11,ENSG00000105419.16,ENSG00000105137.11,ENSG00000182195.7,ENSG00000214063.9,ENSG00000176014.11
TCGA-READ	52304	170	47023	2994	black	1163	43	ENSG00000196628.12,ENSG00000109099.12,ENSG00000140937.12,ENSG00000072840.11,ENSG00000180543.4,ENSG00000073712.12,ENSG00000173068.16,ENSG00000169604.18,ENSG00000173706.11,ENSG00000162733.15,ENSG00000166963.11,ENSG00000166086.11,ENSG00000113721.12,ENSG00000198046.10,ENSG00000107186.15,ENSG00000148516.20,ENSG00000149131.14,ENSG00000026025.12,ENSG00000166147.12,ENSG00000234456.6,ENSG00000144810.14,EN…
TCGA-READ	52304	170	47023	2994	darkslateblue	261	12	ENSG00000079308.15,ENSG00000172403.9,ENSG00000101335.8,ENSG00000065534.17,ENSG00000152137.5,ENSG00000130176.6,ENSG00000159176.12,ENSG00000149591.15,ENSG00000163431.12,ENSG00000133392.15,ENSG00000131471.5,ENSG00000184905.7
TCGA-READ	52304	170	47023	2994	lavenderblush2	109	5	ENSG00000230828.1,ENSG00000218813.1,ENSG00000234761.1,ENSG00000240241.4,ENSG00000254262.1
TCGA-READ	52304	170	47023	2994	palevioletred	60	17	ENSG00000248408.1,ENSG00000199728.1,ENSG00000201899.1,ENSG00000248686.1,ENSG00000265833.1,ENSG00000200957.1,ENSG00000279534.1,ENSG00000220913.1,ENSG00000253748.2,ENSG00000264699.1,ENSG00000239225.1,ENSG00000207180.1,ENSG00000254795.1,ENSG00000254926.1,ENSG00000235203.2,ENSG00000231593.1,ENSG00000255132.1
TCGA-READ	52304	170	47023	2994	skyblue3	313	7	ENSG00000182816.7,ENSG00000168447.9,ENSG00000044012.3,ENSG00000156966.6,ENSG00000204936.8,ENSG00000184809.11,ENSG00000156284.5
TCGA-READ	52304	170	47023	2994	blue3	63	3	ENSG00000156738.16,ENSG00000163534.13,ENSG00000012124.13
TCGA-READ	52304	170	47023	2994	plum2	249	27	ENSG00000222412.1,ENSG00000264697.1,ENSG00000221753.1,ENSG00000265567.1,ENSG00000278343.1,ENSG00000270280.1,ENSG00000279264.1,ENSG00000263616.2,ENSG00000212219.1,ENSG00000274102.1,ENSG00000252691.1,ENSG00000204505.4,ENSG00000202468.1,ENSG00000206843.1,ENSG00000264330.1,ENSG00000275360.1,ENSG00000231200.1,ENSG00000199894.1,ENSG00000225797.2,ENSG00000255209.1,ENSG00000178762.4,ENSG00000270790.1,ENS…
TCGA-READ	52304	170	47023	2994	lightpink1	55	6	ENSG00000279517.1,ENSG00000274157.1,ENSG00000278113.1,ENSG00000239197.1,ENSG00000237247.5,ENSG00000263795.1
TCGA-READ	52304	170	47023	2994	darkolivegreen4	137	13	ENSG00000257012.1,ENSG00000223046.1,ENSG00000211667.2,ENSG00000230187.1,ENSG00000260680.1,ENSG00000261793.1,ENSG00000250877.1,ENSG00000278857.1,ENSG00000252484.1,ENSG00000249966.1,ENSG00000233634.1,ENSG00000181837.6,ENSG00000234837.1
TCGA-READ	52304	170	47023	2994	lightpink4	223	20	ENSG00000203933.2,ENSG00000255187.1,ENSG00000228521.2,ENSG00000273228.1,ENSG00000174697.4,ENSG00000211663.2,ENSG00000235160.1,ENSG00000223087.2,ENSG00000252787.2,ENSG00000186971.3,ENSG00000241392.3,ENSG00000240792.1,ENSG00000236022.5,ENSG00000251253.1,ENSG00000161649.11,ENSG00000243149.1,ENSG00000226307.1,ENSG00000200630.1,ENSG00000211640.3,ENSG00000234048.1
TCGA-READ	52304	170	47023	2994	coral2	200	8	ENSG00000026751.15,ENSG00000143297.17,ENSG00000110777.10,ENSG00000177272.8,ENSG00000231292.6,ENSG00000170476.14,ENSG00000168081.7,ENSG00000048462.9
TCGA-READ	52304	170	47023	2994	greenyellow	735	14	ENSG00000162511.7,ENSG00000010610.8,ENSG00000010671.14,ENSG00000167613.14,ENSG00000134516.14,ENSG00000015285.9,ENSG00000180353.9,ENSG00000110324.8,ENSG00000155926.12,ENSG00000123338.11,ENSG00000163219.10,ENSG00000143119.11,ENSG00000223865.9,ENSG00000160255.15
TCGA-READ	52304	170	47023	2994	lightskyblue3	47	17	ENSG00000236825.2,ENSG00000224873.1,ENSG00000239099.1,ENSG00000258652.2,ENSG00000237947.1,ENSG00000252041.1,ENSG00000150269.1,ENSG00000251588.2,ENSG00000233234.1,ENSG00000252136.1,ENSG00000236392.2,ENSG00000179919.3,ENSG00000233969.1,ENSG00000224436.1,ENSG00000226973.1,ENSG00000263620.1,ENSG00000278933.1
TCGA-READ	52304	170	47023	2994	brown2	136	22	ENSG00000237616.1,ENSG00000177400.6,ENSG00000242769.3,ENSG00000252776.1,ENSG00000266016.2,ENSG00000270222.1,ENSG00000252989.1,ENSG00000212468.1,ENSG00000152822.12,ENSG00000277774.1,ENSG00000238092.1,ENSG00000271251.1,ENSG00000197023.6,ENSG00000237048.2,ENSG00000263811.1,ENSG00000200191.1,ENSG00000270359.1,ENSG00000253462.1,ENSG00000243993.1,ENSG00000222971.1,ENSG00000228159.1,ENSG00000249225.1
TCGA-READ	52304	170	47023	2994	salmon4	238	11	ENSG00000225006.1,ENSG00000263797.1,ENSG00000214042.1,ENSG00000252076.1,ENSG00000259971.1,ENSG00000159516.8,ENSG00000231718.1,ENSG00000236396.6,ENSG00000235911.1,ENSG00000229322.1,ENSG00000203785.7
TCGA-READ	52304	170	47023	2994	ivory	274	13	ENSG00000278694.1,ENSG00000237743.3,ENSG00000253098.1,ENSG00000254625.1,ENSG00000258489.3,ENSG00000251605.1,ENSG00000223497.1,ENSG00000226725.2,ENSG00000202440.1,ENSG00000251113.2,ENSG00000221300.1,ENSG00000239175.1,ENSG00000169789.9
TCGA-READ	52304	170	47023	2994	orangered1	98	4	ENSG00000230120.1,ENSG00000229281.1,ENSG00000199424.1,ENSG00000261475.2
TCGA-READ	52304	170	47023	2994	lightblue4	95	10	ENSG00000212510.1,ENSG00000222667.1,ENSG00000223256.1,ENSG00000263584.1,ENSG00000230365.1,ENSG00000252249.1,ENSG00000255088.1,ENSG00000253643.4,ENSG00000207749.3,ENSG00000238913.1
TCGA-READ	52304	170	47023	2994	lightslateblue	95	38	ENSG00000279045.1,ENSG00000222150.1,ENSG00000227874.1,ENSG00000232714.1,ENSG00000254199.1,ENSG00000252351.1,ENSG00000253382.3,ENSG00000205029.1,ENSG00000222225.1,ENSG00000219262.1,ENSG00000206599.1,ENSG00000255016.1,ENSG00000236599.1,ENSG00000280085.1,ENSG00000229208.1,ENSG00000206998.1,ENSG00000255472.1,ENSG00000219061.4,ENSG00000273589.1,ENSG00000275787.1,ENSG00000259551.1,ENSG00000232899.1,ENS…
TCGA-READ	52304	170	47023	2994	lightpink3	110	5	ENSG00000239810.3,ENSG00000271583.1,ENSG00000242771.1,ENSG00000244545.1,ENSG00000272882.1
TCGA-READ	52304	170	47023	2994	navajowhite1	112	9	ENSG00000221461.2,ENSG00000202339.1,ENSG00000270324.1,ENSG00000258849.1,ENSG00000230627.1,ENSG00000264470.1,ENSG00000255140.1,ENSG00000231913.1,ENSG00000248912.1
TCGA-READ	52304	170	47023	2994	indianred2	65	3	ENSG00000200652.1,ENSG00000234217.2,ENSG00000241505.1
TCGA-READ	52304	170	47023	2994	whitesmoke	50	7	ENSG00000256372.1,ENSG00000223013.1,ENSG00000230854.1,ENSG00000273692.1,ENSG00000230335.1,ENSG00000270500.1,ENSG00000235208.2
TCGA-READ	52304	170	47023	2994	coral4	73	13	ENSG00000266517.1,ENSG00000251214.1,ENSG00000251025.1,ENSG00000248223.1,ENSG00000252556.1,ENSG00000231232.4,ENSG00000272025.1,ENSG00000270289.1,ENSG00000202242.1,ENSG00000255297.1,ENSG00000236193.3,ENSG00000225424.1,ENSG00000226694.2
TCGA-READ	52304	170	47023	2994	darkseagreen2	74	3	ENSG00000221287.1,ENSG00000176253.2,ENSG00000240327.3
TCGA-READ	52304	170	47023	2994	green3	54	11	ENSG00000259861.1,ENSG00000260674.2,ENSG00000224670.1,ENSG00000233546.1,ENSG00000263390.1,ENSG00000253103.1,ENSG00000259320.1,ENSG00000250124.1,ENSG00000223410.1,ENSG00000221673.2,ENSG00000200566.1
TCGA-READ	52304	170	47023	2994	lightblue2	45	2	ENSG00000262090.1,ENSG00000271369.1
TCGA-READ	52304	170	47023	2994	blue4	91	12	ENSG00000251954.1,ENSG00000227924.2,ENSG00000211582.1,ENSG00000271546.1,ENSG00000232069.1,ENSG00000274098.1,ENSG00000242989.3,ENSG00000231838.1,ENSG00000279842.1,ENSG00000276556.1,ENSG00000261580.1,ENSG00000280236.1
TCGA-READ	52304	170	47023	2994	darkviolet	120	10	ENSG00000270763.1,ENSG00000206865.1,ENSG00000273758.1,ENSG00000241573.1,ENSG00000242811.3,ENSG00000236948.1,ENSG00000185821.3,ENSG00000226541.1,ENSG00000200102.1,ENSG00000216824.2
TCGA-READ	52304	170	47023	2994	green	1244	59	ENSG00000207439.1,ENSG00000167754.11,ENSG00000120235.4,ENSG00000236839.1,ENSG00000226075.2,ENSG00000206102.2,ENSG00000238271.2,ENSG00000123977.8,ENSG00000264230.6,ENSG00000222845.1,ENSG00000118245.2,ENSG00000273512.1,ENSG00000254842.5,ENSG00000269729.1,ENSG00000177494.5,ENSG00000175315.2,ENSG00000270920.1,ENSG00000148677.6,ENSG00000223784.1,ENSG00000131808.9,ENSG00000223614.3,ENSG00000241305.1,EN…
TCGA-READ	52304	170	47023	2994	pink	1055	0
TCGA-READ	52304	170	47023	2994	mistyrose	72	21	ENSG00000268272.1,ENSG00000207410.1,ENSG00000208009.1,ENSG00000200555.1,ENSG00000267310.1,ENSG00000261350.1,ENSG00000182824.7,ENSG00000202211.1,ENSG00000248184.1,ENSG00000254834.3,ENSG00000222129.1,ENSG00000252688.1,ENSG00000249021.1,ENSG00000223368.2,ENSG00000204480.7,ENSG00000263918.1,ENSG00000278008.1,ENSG00000240095.1,ENSG00000229307.1,ENSG00000228379.1,ENSG00000252401.1
TCGA-READ	52304	170	47023	2994	lightblue3	65	15	ENSG00000268243.1,ENSG00000280412.1,ENSG00000279987.1,ENSG00000224697.1,ENSG00000253010.1,ENSG00000252482.1,ENSG00000225819.1,ENSG00000229234.1,ENSG00000186803.3,ENSG00000206889.1,ENSG00000201153.1,ENSG00000276857.1,ENSG00000225310.1,ENSG00000233193.1,ENSG00000269154.1
TCGA-READ	52304	170	47023	2994	plum	168	9	ENSG00000266328.2,ENSG00000201535.2,ENSG00000135569.4,ENSG00000207255.1,ENSG00000249782.1,ENSG00000220725.1,ENSG00000234158.1,ENSG00000227021.1,ENSG00000231238.1
TCGA-READ	52304	170	47023	2994	lightsteelblue1	279	35	ENSG00000279967.1,ENSG00000254696.1,ENSG00000257009.1,ENSG00000207385.1,ENSG00000201245.1,ENSG00000223092.1,ENSG00000269885.1,ENSG00000261316.1,ENSG00000129816.5,ENSG00000182053.11,ENSG00000262011.1,ENSG00000234872.2,ENSG00000199858.1,ENSG00000248939.1,ENSG00000234730.1,ENSG00000223772.1,ENSG00000251976.1,ENSG00000206662.1,ENSG00000276623.1,ENSG00000229975.1,ENSG00000164645.2,ENSG00000235998.1,EN…
TCGA-READ	52304	170	47023	2994	salmon2	114	41	ENSG00000227599.1,ENSG00000250418.1,ENSG00000277762.1,ENSG00000224582.4,ENSG00000251715.1,ENSG00000236401.1,ENSG00000251975.1,ENSG00000201379.1,ENSG00000251264.1,ENSG00000248128.1,ENSG00000270369.1,ENSG00000232058.1,ENSG00000239255.1,ENSG00000249708.1,ENSG00000248457.1,ENSG00000215112.6,ENSG00000265961.1,ENSG00000255229.1,ENSG00000239426.4,ENSG00000174957.1,ENSG00000202144.1,ENSG00000227795.1,ENS…
TCGA-READ	52304	170	47023	2994	blueviolet	91	12	ENSG00000254309.1,ENSG00000252920.1,ENSG00000232964.2,ENSG00000252934.1,ENSG00000263514.1,ENSG00000273244.1,ENSG00000225327.3,ENSG00000223003.1,ENSG00000200406.1,ENSG00000199015.3,ENSG00000279737.1,ENSG00000232930.1
TCGA-READ	52304	170	47023	2994	skyblue	382	29	ENSG00000249995.1,ENSG00000206583.1,ENSG00000253055.1,ENSG00000271074.1,ENSG00000251929.1,ENSG00000236378.1,ENSG00000271661.1,ENSG00000212378.1,ENSG00000228935.1,ENSG00000253444.1,ENSG00000249235.1,ENSG00000215115.6,ENSG00000253682.1,ENSG00000204816.5,ENSG00000239119.1,ENSG00000199515.1,ENSG00000252837.1,ENSG00000222220.1,ENSG00000199584.1,ENSG00000227367.1,ENSG00000257648.1,ENSG00000255083.1,ENS…
TCGA-READ	52304	170	47023	2994	aliceblue	53	11	ENSG00000237337.1,ENSG00000232068.1,ENSG00000228616.1,ENSG00000232910.1,ENSG00000270336.1,ENSG00000275578.1,ENSG00000258253.1,ENSG00000259435.2,ENSG00000225466.1,ENSG00000258536.1,ENSG00000236414.1
TCGA-READ	52304	170	47023	2994	yellow2	72	39	ENSG00000254424.1,ENSG00000267061.1,ENSG00000271907.1,ENSG00000197849.5,ENSG00000277073.1,ENSG00000254714.1,ENSG00000236387.1,ENSG00000261987.2,ENSG00000260478.1,ENSG00000275458.1,ENSG00000231484.1,ENSG00000278143.1,ENSG00000112462.8,ENSG00000259069.1,ENSG00000253592.1,ENSG00000251427.1,ENSG00000253020.2,ENSG00000236744.2,ENSG00000178287.16,ENSG00000276221.1,ENSG00000256138.1,ENSG00000267579.1,EN…
TCGA-READ	52304	170	47023	2994	blue2	133	7	ENSG00000187612.1,ENSG00000261648.1,ENSG00000226831.1,ENSG00000271195.1,ENSG00000222644.1,ENSG00000257904.1,ENSG00000186844.5
TCGA-READ	52304	170	47023	2994	salmon1	86	6	ENSG00000266690.1,ENSG00000248803.1,ENSG00000267292.1,ENSG00000201683.1,ENSG00000201182.1,ENSG00000207481.1
TCGA-READ	52304	170	47023	2994	bisque4	263	12	ENSG00000258431.1,ENSG00000268597.1,ENSG00000233606.1,ENSG00000250583.1,ENSG00000251051.1,ENSG00000274579.1,ENSG00000214254.3,ENSG00000223565.1,ENSG00000125695.12,ENSG00000203266.2,ENSG00000238212.2,ENSG00000199881.1
TCGA-READ	52304	170	47023	2994	darkmagenta	329	15	ENSG00000263705.1,ENSG00000248837.4,ENSG00000250141.1,ENSG00000261092.1,ENSG00000248510.2,ENSG00000253469.1,ENSG00000240411.2,ENSG00000264342.2,ENSG00000278764.1,ENSG00000200528.1,ENSG00000251629.5,ENSG00000271477.1,ENSG00000148795.5,ENSG00000249927.1,ENSG00000252290.1
TCGA-READ	52304	170	47023	2994	darkgoldenrod4	41	17	ENSG00000237613.2,ENSG00000234376.4,ENSG00000205653.1,ENSG00000233632.1,ENSG00000268799.2,ENSG00000275810.1,ENSG00000253038.1,ENSG00000250782.1,ENSG00000252428.1,ENSG00000254576.1,ENSG00000254007.1,ENSG00000255814.1,ENSG00000231278.1,ENSG00000237630.1,ENSG00000276706.1,ENSG00000202193.1,ENSG00000271356.1
TCGA-READ	52304	170	47023	2994	darkred	432	45	ENSG00000279780.1,ENSG00000263783.1,ENSG00000251199.4,ENSG00000268009.4,ENSG00000230227.4,ENSG00000252117.1,ENSG00000153779.9,ENSG00000189326.4,ENSG00000225299.1,ENSG00000268580.1,ENSG00000232548.1,ENSG00000278640.1,ENSG00000260073.2,ENSG00000252767.1,ENSG00000234064.1,ENSG00000257381.3,ENSG00000252716.1,ENSG00000264040.1,ENSG00000225970.1,ENSG00000268993.1,ENSG00000272937.1,ENSG00000260322.1,ENS…
TCGA-READ	52304	170	47023	2994	brown1	63	21	ENSG00000200632.1,ENSG00000235759.1,ENSG00000206970.1,ENSG00000270447.1,ENSG00000223128.1,ENSG00000223548.1,ENSG00000168930.12,ENSG00000201331.1,ENSG00000275315.1,ENSG00000212505.1,ENSG00000250668.1,ENSG00000240014.3,ENSG00000214976.2,ENSG00000264297.2,ENSG00000230572.4,ENSG00000254091.2,ENSG00000252480.1,ENSG00000232601.1,ENSG00000253070.1,ENSG00000224190.1,ENSG00000260863.1
TCGA-READ	52304	170	47023	2994	sienna2	69	20	ENSG00000231791.1,ENSG00000274028.1,ENSG00000227075.1,ENSG00000223975.1,ENSG00000265368.1,ENSG00000270435.1,ENSG00000201247.1,ENSG00000268038.1,ENSG00000207788.1,ENSG00000260957.1,ENSG00000253648.1,ENSG00000279998.1,ENSG00000253067.1,ENSG00000276507.1,ENSG00000216069.1,ENSG00000276162.1,ENSG00000230245.2,ENSG00000279240.1,ENSG00000279426.1,ENSG00000254483.1
TCGA-READ	52304	170	47023	2994	deeppink1	63	13	ENSG00000183249.8,ENSG00000207552.1,ENSG00000252991.1,ENSG00000248343.1,ENSG00000271048.1,ENSG00000280318.1,ENSG00000264981.1,ENSG00000280372.1,ENSG00000206917.1,ENSG00000249808.2,ENSG00000225570.1,ENSG00000254890.1,ENSG00000261178.2
TCGA-READ	52304	170	47023	2994	antiquewhite4	202	27	ENSG00000260972.1,ENSG00000249127.1,ENSG00000174937.3,ENSG00000237843.1,ENSG00000229565.1,ENSG00000269130.1,ENSG00000212379.1,ENSG00000256825.4,ENSG00000273569.1,ENSG00000235168.1,ENSG00000198445.4,ENSG00000254175.1,ENSG00000201549.1,ENSG00000225818.1,ENSG00000274133.1,ENSG00000259832.1,ENSG00000201826.1,ENSG00000258468.1,ENSG00000258415.2,ENSG00000243548.3,ENSG00000252622.1,ENSG00000231810.1,ENS…
TCGA-READ	52304	170	47023	2994	grey60	468	22	ENSG00000239690.3,ENSG00000250417.1,ENSG00000259142.1,ENSG00000252978.1,ENSG00000232837.1,ENSG00000266065.1,ENSG00000252852.1,ENSG00000165799.4,ENSG00000231272.1,ENSG00000234717.1,ENSG00000206013.2,ENSG00000279701.1,ENSG00000171595.12,ENSG00000179240.7,ENSG00000242673.3,ENSG00000200587.1,ENSG00000243220.1,ENSG00000259089.2,ENSG00000269188.1,ENSG00000186160.4,ENSG00000261410.1,ENSG00000227466.1
TCGA-READ	52304	170	47023	2994	blue1	41	10	ENSG00000252185.1,ENSG00000281856.1,ENSG00000220540.1,ENSG00000229834.1,ENSG00000264262.1,ENSG00000231553.1,ENSG00000252362.1,ENSG00000201839.1,ENSG00000252145.1,ENSG00000225960.1
TCGA-READ	52304	170	47023	2994	honeydew1	214	10	ENSG00000177243.3,ENSG00000201618.1,ENSG00000131943.16,ENSG00000263604.1,ENSG00000248853.1,ENSG00000250020.1,ENSG00000105176.16,ENSG00000225469.3,ENSG00000256671.5,ENSG00000265788.1
TCGA-READ	52304	170	47023	2994	blue	3327	158	ENSG00000214914.3,ENSG00000202536.2,ENSG00000200651.1,ENSG00000201014.1,ENSG00000263015.1,ENSG00000228061.4,ENSG00000257860.4,ENSG00000173285.3,ENSG00000223136.1,ENSG00000220537.1,ENSG00000251423.1,ENSG00000279189.1,ENSG00000240233.3,ENSG00000232511.3,ENSG00000227423.2,ENSG00000258909.1,ENSG00000271459.1,ENSG00000277544.1,ENSG00000214929.3,ENSG00000206703.1,ENSG00000252807.1,ENSG00000273719.1,ENS…
TCGA-READ	52304	170	47023	2994	mediumorchid4	48	10	ENSG00000201270.1,ENSG00000228272.1,ENSG00000255452.1,ENSG00000249186.1,ENSG00000225480.1,ENSG00000248745.2,ENSG00000241064.3,ENSG00000278160.1,ENSG00000198271.4,ENSG00000237565.3
TCGA-READ	52304	170	47023	2994	orange	397	45	ENSG00000280275.1,ENSG00000221711.1,ENSG00000227152.5,ENSG00000265014.1,ENSG00000279795.1,ENSG00000179028.4,ENSG00000227264.3,ENSG00000279505.1,ENSG00000278319.1,ENSG00000271595.1,ENSG00000278582.1,ENSG00000212160.1,ENSG00000257476.1,ENSG00000249843.1,ENSG00000265411.1,ENSG00000268020.3,ENSG00000238558.1,ENSG00000260598.1,ENSG00000253684.1,ENSG00000278763.1,ENSG00000248642.1,ENSG00000278441.1,ENS…
TCGA-READ	52304	170	47023	2994	steelblue	378	20	ENSG00000253975.1,ENSG00000235061.3,ENSG00000212133.1,ENSG00000199299.1,ENSG00000229027.3,ENSG00000206616.1,ENSG00000255368.1,ENSG00000256281.1,ENSG00000254947.1,ENSG00000206722.1,ENSG00000257504.1,ENSG00000252343.1,ENSG00000275350.1,ENSG00000264422.1,ENSG00000200553.1,ENSG00000202270.1,ENSG00000236052.1,ENSG00000256496.1,ENSG00000221369.1,ENSG00000237299.1
TCGA-READ	52304	170	47023	2994	purple	1001	28	ENSG00000207084.1,ENSG00000220125.1,ENSG00000232912.4,ENSG00000265226.1,ENSG00000215811.5,ENSG00000202428.1,ENSG00000130948.8,ENSG00000240973.1,ENSG00000263305.1,ENSG00000257879.1,ENSG00000281219.1,ENSG00000259180.1,ENSG00000164458.8,ENSG00000278959.1,ENSG00000224935.1,ENSG00000276740.1,ENSG00000229311.1,ENSG00000233845.1,ENSG00000227815.2,ENSG00000263914.1,ENSG00000249317.1,ENSG00000235461.1,ENS…
TCGA-READ	52304	170	47023	2994	red	1185	4	ENSG00000257596.1,ENSG00000278909.1,ENSG00000277223.1,ENSG00000272579.1
TCGA-READ	52304	170	47023	2994	slateblue1	51	13	ENSG00000199212.1,ENSG00000181693.7,ENSG00000252945.1,ENSG00000269505.2,ENSG00000255311.4,ENSG00000260311.1,ENSG00000206718.1,ENSG00000268133.1,ENSG00000199773.1,ENSG00000271175.1,ENSG00000233272.1,ENSG00000251183.1,ENSG00000258369.1
TCGA-READ	52304	170	47023	2994	deeppink	89	12	ENSG00000200287.1,ENSG00000252352.1,ENSG00000252486.1,ENSG00000223191.1,ENSG00000202026.1,ENSG00000253060.1,ENSG00000250375.2,ENSG00000242794.2,ENSG00000236179.1,ENSG00000231349.2,ENSG00000222514.1,ENSG00000254989.1
TCGA-READ	52304	170	47023	2994	darkseagreen3	108	23	ENSG00000227716.1,ENSG00000234862.1,ENSG00000200713.1,ENSG00000182783.4,ENSG00000212333.1,ENSG00000264210.1,ENSG00000207515.1,ENSG00000265935.1,ENSG00000224300.1,ENSG00000271313.1,ENSG00000201541.1,ENSG00000249016.1,ENSG00000243048.3,ENSG00000238782.1,ENSG00000234984.1,ENSG00000272559.1,ENSG00000278317.1,ENSG00000229755.1,ENSG00000259890.1,ENSG00000207404.1,ENSG00000197866.3,ENSG00000233640.2,ENS…
TCGA-READ	52304	170	47023	2994	green4	75	3	ENSG00000080910.10,ENSG00000244414.5,ENSG00000261012.2
TCGA-READ	52304	170	47023	2994	darkgreen	421	20	ENSG00000235281.1,ENSG00000257523.1,ENSG00000233905.1,ENSG00000225116.1,ENSG00000238010.1,ENSG00000219549.1,ENSG00000222581.1,ENSG00000222407.1,ENSG00000232204.1,ENSG00000199932.1,ENSG00000266502.1,ENSG00000200064.1,ENSG00000197683.4,ENSG00000253260.1,ENSG00000225198.1,ENSG00000227860.1,ENSG00000212246.1,ENSG00000261800.1,ENSG00000204148.3,ENSG00000253561.1
TCGA-READ	52304	170	47023	2994	magenta	1004	47	ENSG00000249634.1,ENSG00000201367.1,ENSG00000256098.1,ENSG00000227616.1,ENSG00000227131.1,ENSG00000125999.9,ENSG00000109832.11,ENSG00000225984.1,ENSG00000197475.10,ENSG00000167889.11,ENSG00000196136.15,ENSG00000279694.1,ENSG00000273259.2,ENSG00000238283.3,ENSG00000199295.1,ENSG00000272815.1,ENSG00000258892.1,ENSG00000103942.11,ENSG00000234756.1,ENSG00000229760.1,ENSG00000273886.1,ENSG00000258275.…
TCGA-READ	52304	170	47023	2994	orangered4	299	24	ENSG00000226079.1,ENSG00000266649.1,ENSG00000277723.1,ENSG00000252923.1,ENSG00000267110.1,ENSG00000236102.2,ENSG00000231052.1,ENSG00000233620.4,ENSG00000259799.1,ENSG00000251515.1,ENSG00000273360.1,ENSG00000270971.2,ENSG00000272900.1,ENSG00000270997.1,ENSG00000269776.1,ENSG00000275800.1,ENSG00000274516.1,ENSG00000253672.1,ENSG00000251368.1,ENSG00000230617.1,ENSG00000179593.14,ENSG00000259266.1,EN…
TCGA-READ	52304	170	47023	2994	palevioletred2	114	17	ENSG00000222869.1,ENSG00000222972.1,ENSG00000200171.1,ENSG00000202240.1,ENSG00000233917.7,ENSG00000278566.1,ENSG00000267038.1,ENSG00000253427.1,ENSG00000257586.1,ENSG00000274186.1,ENSG00000255757.1,ENSG00000255199.2,ENSG00000278222.1,ENSG00000279882.1,ENSG00000206796.1,ENSG00000248262.1,ENSG00000258426.1
TCGA-READ	52304	170	47023	2994	powderblue	62	7	ENSG00000265425.1,ENSG00000275078.1,ENSG00000248317.1,ENSG00000266311.5,ENSG00000199936.1,ENSG00000199903.1,ENSG00000224033.1
TCGA-READ	52304	170	47023	2994	orangered	66	13	ENSG00000231568.1,ENSG00000238987.1,ENSG00000278880.1,ENSG00000206769.1,ENSG00000229776.1,ENSG00000200817.1,ENSG00000255506.1,ENSG00000230256.1,ENSG00000207785.1,ENSG00000224719.1,ENSG00000200338.1,ENSG00000200444.1,ENSG00000216663.3
TCGA-READ	52304	170	47023	2994	darkolivegreen	329	23	ENSG00000249877.1,ENSG00000232200.2,ENSG00000233407.1,ENSG00000274740.1,ENSG00000234276.1,ENSG00000237997.1,ENSG00000258721.2,ENSG00000092969.10,ENSG00000203818.6,ENSG00000264402.1,ENSG00000270494.1,ENSG00000248145.1,ENSG00000265251.1,ENSG00000251887.2,ENSG00000201815.1,ENSG00000218536.1,ENSG00000267425.1,ENSG00000226693.1,ENSG00000232512.5,ENSG00000233494.1,ENSG00000200288.1,ENSG00000225598.1,EN…
TCGA-READ	52304	170	47023	2994	darkolivegreen2	92	12	ENSG00000212186.1,ENSG00000237847.2,ENSG00000199012.2,ENSG00000251763.1,ENSG00000201500.1,ENSG00000237885.1,ENSG00000207229.1,ENSG00000227090.1,ENSG00000258392.1,ENSG00000228999.1,ENSG00000274417.1,ENSG00000182793.9
TCGA-READ	52304	170	47023	2994	coral3	105	8	ENSG00000207703.1,ENSG00000256342.1,ENSG00000261708.1,ENSG00000257995.1,ENSG00000270118.1,ENSG00000229906.1,ENSG00000271362.1,ENSG00000258494.1
TCGA-READ	52304	170	47023	2994	lightsteelblue	155	16	ENSG00000250210.4,ENSG00000256339.1,ENSG00000238004.1,ENSG00000252258.1,ENSG00000238653.1,ENSG00000218173.1,ENSG00000224989.2,ENSG00000249128.1,ENSG00000202329.1,ENSG00000205236.6,ENSG00000244624.3,ENSG00000252603.1,ENSG00000201021.1,ENSG00000200411.1,ENSG00000275828.1,ENSG00000213578.5
TCGA-READ	52304	170	47023	2994	firebrick2	64	12	ENSG00000252433.1,ENSG00000234720.3,ENSG00000228922.1,ENSG00000172487.3,ENSG00000201318.1,ENSG00000227994.1,ENSG00000251572.2,ENSG00000249941.1,ENSG00000270718.1,ENSG00000221139.1,ENSG00000258797.2,ENSG00000244066.3
TCGA-READ	52304	170	47023	2994	paleturquoise	373	38	ENSG00000248117.1,ENSG00000250765.4,ENSG00000201085.1,ENSG00000202537.1,ENSG00000222649.1,ENSG00000266133.1,ENSG00000252979.1,ENSG00000231478.1,ENSG00000234973.4,ENSG00000202495.1,ENSG00000249189.1,ENSG00000237062.1,ENSG00000207488.1,ENSG00000213643.3,ENSG00000251426.1,ENSG00000249206.2,ENSG00000268390.1,ENSG00000254216.1,ENSG00000214485.6,ENSG00000253571.1,ENSG00000270111.1,ENSG00000250573.1,ENS…
TCGA-READ	52304	170	47023	2994	chocolate3	53	21	ENSG00000250888.1,ENSG00000252959.1,ENSG00000258855.1,ENSG00000266673.1,ENSG00000223517.1,ENSG00000264793.1,ENSG00000235705.5,ENSG00000227547.3,ENSG00000259247.1,ENSG00000200701.1,ENSG00000244169.3,ENSG00000250890.1,ENSG00000273825.1,ENSG00000267173.1,ENSG00000248978.2,ENSG00000232050.1,ENSG00000265596.1,ENSG00000206598.1,ENSG00000230237.1,ENSG00000264149.1,ENSG00000207441.1
TCGA-READ	52304	170	47023	2994	indianred3	92	20	ENSG00000230051.1,ENSG00000222922.1,ENSG00000263600.1,ENSG00000201713.1,ENSG00000252069.1,ENSG00000268908.1,ENSG00000276902.1,ENSG00000221783.1,ENSG00000271565.1,ENSG00000249642.1,ENSG00000239967.1,ENSG00000251477.1,ENSG00000254769.3,ENSG00000271624.1,ENSG00000229254.1,ENSG00000226218.1,ENSG00000196098.2,ENSG00000276352.1,ENSG00000256659.1,ENSG00000277206.1
TCGA-READ	52304	170	47023	2994	firebrick3	92	8	ENSG00000226773.1,ENSG00000208022.1,ENSG00000267269.1,ENSG00000267775.1,ENSG00000264613.2,ENSG00000251841.1,ENSG00000206764.1,ENSG00000230434.1
TCGA-READ	52304	170	47023	2994	tomato	62	8	ENSG00000229079.1,ENSG00000182415.9,ENSG00000252066.1,ENSG00000240775.1,ENSG00000252903.2,ENSG00000184032.2,ENSG00000269237.1,ENSG00000270725.1
TCGA-READ	52304	170	47023	2994	brown3	40	13	ENSG00000224735.1,ENSG00000233248.1,ENSG00000199475.1,ENSG00000260850.1,ENSG00000248332.5,ENSG00000279860.1,ENSG00000252894.2,ENSG00000238503.1,ENSG00000175619.2,ENSG00000276398.1,ENSG00000269199.1,ENSG00000227919.1,ENSG00000199767.1
TCGA-READ	52304	170	47023	2994	lightcoral	149	13	ENSG00000201980.1,ENSG00000276878.1,ENSG00000176922.3,ENSG00000212448.1,ENSG00000201950.1,ENSG00000200480.1,ENSG00000206636.1,ENSG00000252015.1,ENSG00000228426.1,ENSG00000252651.1,ENSG00000207651.1,ENSG00000230343.1,ENSG00000211681.2
TCGA-READ	52304	170	47023	2994	maroon	229	23	ENSG00000233709.1,ENSG00000222835.1,ENSG00000252820.1,ENSG00000251527.1,ENSG00000252587.1,ENSG00000228842.3,ENSG00000177023.2,ENSG00000229935.1,ENSG00000234446.2,ENSG00000278684.1,ENSG00000228721.1,ENSG00000227592.1,ENSG00000224830.2,ENSG00000174970.3,ENSG00000204952.2,ENSG00000201010.1,ENSG00000229030.1,ENSG00000259981.1,ENSG00000254365.1,ENSG00000265428.1,ENSG00000266110.1,ENSG00000259864.1,ENS…
TCGA-READ	52304	170	47023	2994	palevioletred1	86	4	ENSG00000251951.1,ENSG00000234903.1,ENSG00000200058.1,ENSG00000254720.1
TCGA-READ	52304	170	47023	2994	pink3	67	17	ENSG00000263561.1,ENSG00000251850.1,ENSG00000271307.1,ENSG00000214285.2,ENSG00000206588.1,ENSG00000242586.1,ENSG00000274649.1,ENSG00000280263.1,ENSG00000262107.1,ENSG00000267716.1,ENSG00000222457.1,ENSG00000207638.1,ENSG00000274458.1,ENSG00000281889.1,ENSG00000226157.1,ENSG00000207139.1,ENSG00000232418.1
TCGA-READ	52304	170	47023	2994	coral	107	16	ENSG00000222206.1,ENSG00000255030.1,ENSG00000257609.1,ENSG00000207068.1,ENSG00000232225.5,ENSG00000232419.1,ENSG00000168757.11,ENSG00000185319.5,ENSG00000232252.1,ENSG00000252312.1,ENSG00000179755.3,ENSG00000233557.2,ENSG00000201420.1,ENSG00000199885.1,ENSG00000206849.1,ENSG00000252386.1
TCGA-READ	52304	170	47023	2994	navajowhite3	53	12	ENSG00000111049.3,ENSG00000207177.1,ENSG00000183310.3,ENSG00000227134.1,ENSG00000234891.1,ENSG00000268988.1,ENSG00000244247.1,ENSG00000239718.1,ENSG00000241037.3,ENSG00000207045.1,ENSG00000206697.1,ENSG00000280393.1
TCGA-READ	52304	170	47023	2994	midnightblue	476	22	ENSG00000244791.2,ENSG00000255238.1,ENSG00000202239.1,ENSG00000249375.6,ENSG00000254227.1,ENSG00000254312.1,ENSG00000200941.1,ENSG00000271272.1,ENSG00000172297.7,ENSG00000258292.1,ENSG00000279715.1,ENSG00000252325.1,ENSG00000231166.2,ENSG00000172457.5,ENSG00000248687.2,ENSG00000207516.1,ENSG00000233944.1,ENSG00000250563.1,ENSG00000213083.3,ENSG00000253651.1,ENSG00000255451.1,ENSG00000207218.1
TCGA-READ	52304	170	47023	2994	mediumpurple2	159	7	ENSG00000265303.1,ENSG00000278522.3,ENSG00000220030.1,ENSG00000206827.1,ENSG00000273974.1,ENSG00000222795.1,ENSG00000237235.2
TCGA-READ	52304	170	47023	2994	white	387	18	ENSG00000234288.1,ENSG00000274450.1,ENSG00000237498.2,ENSG00000109208.4,ENSG00000275905.1,ENSG00000234910.2,ENSG00000279034.1,ENSG00000254723.1,ENSG00000266144.1,ENSG00000267471.1,ENSG00000252867.1,ENSG00000270495.1,ENSG00000277878.1,ENSG00000249351.2,ENSG00000223189.1,ENSG00000265154.1,ENSG00000224188.1,ENSG00000279454.1
TCGA-READ	52304	170	47023	2994	navajowhite2	230	33	ENSG00000257682.1,ENSG00000252364.1,ENSG00000206617.1,ENSG00000264212.1,ENSG00000251458.1,ENSG00000241992.3,ENSG00000266617.1,ENSG00000224351.2,ENSG00000236864.1,ENSG00000207407.1,ENSG00000207056.1,ENSG00000242483.3,ENSG00000223867.1,ENSG00000199710.1,ENSG00000261540.1,ENSG00000270352.1,ENSG00000275334.1,ENSG00000200436.1,ENSG00000251398.1,ENSG00000252540.1,ENSG00000253160.1,ENSG00000249404.1,ENS…
TCGA-READ	52304	170	47023	2994	lightcyan1	276	2	ENSG00000106541.10,ENSG00000134193.13
TCGA-READ	52304	170	47023	2994	turquoise	6614	0
TCGA-READ	52304	170	47023	2994	brown4	267	15	ENSG00000221628.1,ENSG00000270793.1,ENSG00000254086.1,ENSG00000263476.1,ENSG00000202430.1,ENSG00000280185.1,ENSG00000200982.1,ENSG00000257510.1,ENSG00000224919.1,ENSG00000280850.1,ENSG00000201922.1,ENSG00000212154.1,ENSG00000236690.2,ENSG00000200367.1,ENSG00000236435.1
TCGA-READ	52304	170	47023	2994	honeydew	108	6	ENSG00000270243.1,ENSG00000207095.1,ENSG00000233437.1,ENSG00000252783.1,ENSG00000249362.1,ENSG00000272113.2
TCGA-READ	52304	170	47023	2994	magenta3	80	14	ENSG00000207435.1,ENSG00000234039.2,ENSG00000249008.1,ENSG00000225304.1,ENSG00000244568.3,ENSG00000253026.1,ENSG00000270824.1,ENSG00000199410.1,ENSG00000252802.1,ENSG00000240667.1,ENSG00000229361.5,ENSG00000280094.1,ENSG00000218520.5,ENSG00000243733.1
TCGA-READ	52304	170	47023	2994	tomato2	38	22	ENSG00000254518.1,ENSG00000270962.1,ENSG00000255988.1,ENSG00000202534.1,ENSG00000222174.1,ENSG00000261181.1,ENSG00000235357.1,ENSG00000238882.1,ENSG00000251569.1,ENSG00000276544.1,ENSG00000211680.2,ENSG00000251437.1,ENSG00000228898.1,ENSG00000224711.1,ENSG00000212298.1,ENSG00000199857.1,ENSG00000253546.1,ENSG00000227840.1,ENSG00000201885.1,ENSG00000276478.1,ENSG00000280329.1,ENSG00000239991.1
TCGA-READ	52304	170	47023	2994	darkseagreen1	53	13	ENSG00000177586.6,ENSG00000200891.1,ENSG00000201301.1,ENSG00000261153.2,ENSG00000232604.1,ENSG00000261029.1,ENSG00000265101.1,ENSG00000251489.2,ENSG00000268116.1,ENSG00000251908.1,ENSG00000207492.1,ENSG00000249191.1,ENSG00000232494.1
TCGA-READ	52304	170	47023	2994	lavenderblush	54	14	ENSG00000201240.1,ENSG00000214684.2,ENSG00000270333.1,ENSG00000260058.1,ENSG00000249764.1,ENSG00000260291.1,ENSG00000259183.1,ENSG00000230597.1,ENSG00000236267.1,ENSG00000231015.1,ENSG00000255096.2,ENSG00000265319.2,ENSG00000178591.6,ENSG00000260312.1
TCGA-READ	52304	170	47023	2994	firebrick	42	19	ENSG00000226625.1,ENSG00000243889.1,ENSG00000258726.1,ENSG00000253381.1,ENSG00000200823.1,ENSG00000232359.1,ENSG00000253003.1,ENSG00000251261.4,ENSG00000201465.1,ENSG00000252238.1,ENSG00000261637.1,ENSG00000200334.1,ENSG00000270648.1,ENSG00000232130.1,ENSG00000231243.1,ENSG00000244392.3,ENSG00000221586.1,ENSG00000253075.1,ENSG00000212441.1
TCGA-READ	52304	170	47023	2994	lightpink2	79	15	ENSG00000231590.1,ENSG00000253271.2,ENSG00000248886.2,ENSG00000251147.1,ENSG00000265924.1,ENSG00000230298.1,ENSG00000242614.3,ENSG00000270789.1,ENSG00000254541.1,ENSG00000207769.1,ENSG00000249145.1,ENSG00000253976.1,ENSG00000224465.1,ENSG00000236503.1,ENSG00000270423.1
TCGA-READ	52304	170	47023	2994	pink2	49	12	ENSG00000229892.1,ENSG00000280959.1,ENSG00000258899.1,ENSG00000280098.1,ENSG00000261511.1,ENSG00000274820.1,ENSG00000199520.1,ENSG00000248921.1,ENSG00000252760.1,ENSG00000201737.1,ENSG00000223389.1,ENSG00000253903.2
TCGA-READ	52304	170	47023	2994	sienna1	50	5	ENSG00000232777.1,ENSG00000222744.1,ENSG00000123447.6,ENSG00000256136.1,ENSG00000265019.1
TCGA-READ	52304	170	47023	2994	tan2	38	13	ENSG00000229885.1,ENSG00000199895.1,ENSG00000264744.1,ENSG00000260341.1,ENSG00000224760.4,ENSG00000222924.1,ENSG00000252962.1,ENSG00000234732.1,ENSG00000211690.1,ENSG00000225189.1,ENSG00000227923.1,ENSG00000226442.2,ENSG00000254491.1
TCGA-READ	52304	170	47023	2994	grey	5281	0
TCGA-GBM	53754	150	49973	2439	mediumpurple1	101	7	ENSG00000235810.1,ENSG00000271088.1,ENSG00000200987.1,ENSG00000261689.1,ENSG00000273981.1,ENSG00000212610.2,ENSG00000238489.1
TCGA-GBM	53754	150	49973	2439	lightblue3	58	10	ENSG00000211925.1,ENSG00000232661.1,ENSG00000226344.1,ENSG00000238845.1,ENSG00000267061.1,ENSG00000250231.1,ENSG00000252943.1,ENSG00000274493.1,ENSG00000223997.1,ENSG00000223362.1
TCGA-GBM	53754	150	49973	2439	lavenderblush3	199	23	ENSG00000232167.1,ENSG00000199385.1,ENSG00000258797.2,ENSG00000205439.9,ENSG00000201704.1,ENSG00000249847.1,ENSG00000224300.1,ENSG00000265669.1,ENSG00000239255.1,ENSG00000250532.1,ENSG00000266150.1,ENSG00000201727.1,ENSG00000235942.2,ENSG00000200222.2,ENSG00000261470.1,ENSG00000171936.1,ENSG00000241881.1,ENSG00000254135.1,ENSG00000267685.2,ENSG00000253162.1,ENSG00000211579.1,ENSG00000250968.1,ENS…
TCGA-GBM	53754	150	49973	2439	midnightblue	777	39	ENSG00000268823.2,ENSG00000261079.1,ENSG00000272023.1,ENSG00000239930.2,ENSG00000261334.1,ENSG00000278017.1,ENSG00000234333.2,ENSG00000229947.1,ENSG00000124227.5,ENSG00000271387.1,ENSG00000258820.4,ENSG00000259224.2,ENSG00000173464.13,ENSG00000253470.1,ENSG00000255482.1,ENSG00000258572.1,ENSG00000201243.1,ENSG00000274054.1,ENSG00000228438.1,ENSG00000238010.1,ENSG00000264069.2,ENSG00000261758.1,EN…
TCGA-GBM	53754	150	49973	2439	indianred2	58	5	ENSG00000206958.1,ENSG00000280263.1,ENSG00000278412.1,ENSG00000253179.1,ENSG00000261111.1
TCGA-GBM	53754	150	49973	2439	firebrick3	96	22	ENSG00000211682.2,ENSG00000216005.1,ENSG00000266740.1,ENSG00000265061.1,ENSG00000261365.1,ENSG00000197038.6,ENSG00000254097.1,ENSG00000258275.1,ENSG00000207341.1,ENSG00000163202.4,ENSG00000201143.1,ENSG00000276869.1,ENSG00000249579.2,ENSG00000213083.3,ENSG00000200422.1,ENSG00000253083.1,ENSG00000265233.1,ENSG00000222613.1,ENSG00000199350.1,ENSG00000202014.1,ENSG00000225801.1,ENSG00000274445.1
TCGA-GBM	53754	150	49973	2439	mediumpurple4	121	12	ENSG00000280364.1,ENSG00000254086.1,ENSG00000252889.1,ENSG00000259533.1,ENSG00000254925.1,ENSG00000253467.1,ENSG00000271296.1,ENSG00000279842.1,ENSG00000248442.2,ENSG00000264598.1,ENSG00000279779.1,ENSG00000235511.1
TCGA-GBM	53754	150	49973	2439	darkred	516	23	ENSG00000206613.1,ENSG00000233805.1,ENSG00000227599.1,ENSG00000181371.3,ENSG00000224880.1,ENSG00000249191.1,ENSG00000264781.1,ENSG00000228707.1,ENSG00000268532.1,ENSG00000271418.1,ENSG00000201271.1,ENSG00000211638.2,ENSG00000207193.1,ENSG00000252094.1,ENSG00000270779.1,ENSG00000267123.4,ENSG00000206744.1,ENSG00000270868.1,ENSG00000250693.2,ENSG00000227905.1,ENSG00000199845.1,ENSG00000223046.1,ENS…
TCGA-GBM	53754	150	49973	2439	indianred3	97	4	ENSG00000239951.1,ENSG00000211896.5,ENSG00000254709.5,ENSG00000211592.5
TCGA-GBM	53754	150	49973	2439	magenta	1152	53	ENSG00000261156.5,ENSG00000144010.8,ENSG00000248329.4,ENSG00000263514.1,ENSG00000270280.1,ENSG00000170323.7,ENSG00000248320.1,ENSG00000280703.1,ENSG00000109193.9,ENSG00000271005.1,ENSG00000224617.1,ENSG00000264067.1,ENSG00000233858.4,ENSG00000227330.1,ENSG00000255411.1,ENSG00000232973.10,ENSG00000154258.15,ENSG00000236170.1,ENSG00000207306.1,ENSG00000211923.1,ENSG00000253413.1,ENSG00000248853.1,E…
TCGA-GBM	53754	150	49973	2439	darkorange	407	27	ENSG00000237235.2,ENSG00000225906.1,ENSG00000226388.1,ENSG00000237700.1,ENSG00000278465.1,ENSG00000211875.1,ENSG00000274901.1,ENSG00000252697.1,ENSG00000211881.1,ENSG00000249404.1,ENSG00000205936.3,ENSG00000083782.6,ENSG00000252296.2,ENSG00000223265.1,ENSG00000201954.1,ENSG00000212425.1,ENSG00000259097.1,ENSG00000276270.1,ENSG00000260142.1,ENSG00000239153.1,ENSG00000248173.4,ENSG00000260967.1,ENS…
TCGA-GBM	53754	150	49973	2439	green	2185	42	ENSG00000170909.12,ENSG00000185905.3,ENSG00000171777.14,ENSG00000081237.17,ENSG00000152213.3,ENSG00000155465.17,ENSG00000100365.13,ENSG00000175489.9,ENSG00000123329.16,ENSG00000141506.12,ENSG00000165025.13,ENSG00000167613.14,ENSG00000184060.9,ENSG00000135077.7,ENSG00000137462.6,ENSG00000012779.9,ENSG00000143119.11,ENSG00000158869.9,ENSG00000123338.11,ENSG00000104972.13,ENSG00000167208.13,ENSG0000…
TCGA-GBM	53754	150	49973	2439	plum	180	8	ENSG00000161405.15,ENSG00000182866.15,ENSG00000198851.8,ENSG00000163600.11,ENSG00000116824.4,ENSG00000160654.8,ENSG00000211753.3,ENSG00000153283.11
TCGA-GBM	53754	150	49973	2439	lightslateblue	98	13	ENSG00000199920.1,ENSG00000273758.1,ENSG00000232644.1,ENSG00000258991.1,ENSG00000233120.1,ENSG00000234442.2,ENSG00000252183.1,ENSG00000279116.1,ENSG00000249051.2,ENSG00000252169.1,ENSG00000278102.1,ENSG00000252636.1,ENSG00000239184.1
TCGA-GBM	53754	150	49973	2439	coral4	66	11	ENSG00000276522.1,ENSG00000248308.1,ENSG00000271177.1,ENSG00000280349.1,ENSG00000242348.3,ENSG00000260921.1,ENSG00000234269.2,ENSG00000248864.1,ENSG00000230009.1,ENSG00000248205.1,ENSG00000212571.1
TCGA-GBM	53754	150	49973	2439	palevioletred3	206	9	ENSG00000221442.1,ENSG00000226118.1,ENSG00000207439.1,ENSG00000186562.7,ENSG00000231648.1,ENSG00000253242.1,ENSG00000234340.1,ENSG00000265057.1,ENSG00000250078.1
TCGA-GBM	53754	150	49973	2439	firebrick2	58	6	ENSG00000227809.1,ENSG00000228426.1,ENSG00000228480.1,ENSG00000260975.1,ENSG00000234837.1,ENSG00000265247.1
TCGA-GBM	53754	150	49973	2439	orange	430	19	ENSG00000259997.2,ENSG00000206075.12,ENSG00000241965.2,ENSG00000273613.1,ENSG00000157111.11,ENSG00000172927.6,ENSG00000273415.1,ENSG00000214285.2,ENSG00000233767.1,ENSG00000222032.1,ENSG00000254767.1,ENSG00000222022.1,ENSG00000230245.2,ENSG00000207798.1,ENSG00000203756.6,ENSG00000123561.13,ENSG00000249162.1,ENSG00000181903.4,ENSG00000229774.1
TCGA-GBM	53754	150	49973	2439	skyblue3	293	15	ENSG00000198973.3,ENSG00000249613.1,ENSG00000197532.1,ENSG00000272274.1,ENSG00000233338.1,ENSG00000186442.7,ENSG00000260237.1,ENSG00000277227.1,ENSG00000198967.3,ENSG00000239810.3,ENSG00000236424.6,ENSG00000235147.1,ENSG00000269927.1,ENSG00000206871.1,ENSG00000164509.12
TCGA-GBM	53754	150	49973	2439	deeppink	92	7	ENSG00000223967.1,ENSG00000276562.1,ENSG00000212368.1,ENSG00000236690.2,ENSG00000250190.1,ENSG00000186513.2,ENSG00000206764.1
TCGA-GBM	53754	150	49973	2439	lavenderblush	41	10	ENSG00000226594.1,ENSG00000253870.1,ENSG00000271486.1,ENSG00000212560.1,ENSG00000253387.1,ENSG00000276639.1,ENSG00000207717.1,ENSG00000196395.7,ENSG00000212260.1,ENSG00000252005.2
TCGA-GBM	53754	150	49973	2439	darkolivegreen	352	16	ENSG00000234671.1,ENSG00000228851.1,ENSG00000255357.1,ENSG00000189132.6,ENSG00000237837.1,ENSG00000234385.1,ENSG00000197161.7,ENSG00000236042.2,ENSG00000202377.1,ENSG00000217160.2,ENSG00000232198.2,ENSG00000212938.3,ENSG00000224814.1,ENSG00000255323.4,ENSG00000241992.3,ENSG00000271099.1
TCGA-GBM	53754	150	49973	2439	lightblue4	97	16	ENSG00000172324.4,ENSG00000267378.1,ENSG00000230407.1,ENSG00000263622.1,ENSG00000212409.1,ENSG00000212251.1,ENSG00000232914.1,ENSG00000201379.1,ENSG00000278130.1,ENSG00000176495.2,ENSG00000280307.1,ENSG00000223260.1,ENSG00000224813.2,ENSG00000202269.1,ENSG00000199446.1,ENSG00000231299.1
TCGA-GBM	53754	150	49973	2439	lightcyan1	276	12	ENSG00000228345.2,ENSG00000249016.1,ENSG00000204003.7,ENSG00000265725.1,ENSG00000131538.7,ENSG00000250951.1,ENSG00000254660.1,ENSG00000260720.1,ENSG00000254674.1,ENSG00000204704.2,ENSG00000231326.5,ENSG00000201326.1
TCGA-GBM	53754	150	49973	2439	lightyellow	527	24	ENSG00000184478.6,ENSG00000129862.6,ENSG00000254534.1,ENSG00000251214.1,ENSG00000171014.2,ENSG00000253747.1,ENSG00000254785.1,ENSG00000198674.3,ENSG00000233627.2,ENSG00000199856.2,ENSG00000273569.1,ENSG00000274197.1,ENSG00000252459.1,ENSG00000266981.1,ENSG00000265670.1,ENSG00000257062.5,ENSG00000215288.4,ENSG00000234384.1,ENSG00000197984.3,ENSG00000253261.1,ENSG00000236359.1,ENSG00000111701.6,ENS…
TCGA-GBM	53754	150	49973	2439	blue	3039	0
TCGA-GBM	53754	150	49973	2439	darkviolet	157	0
TCGA-GBM	53754	150	49973	2439	pink3	62	7	ENSG00000172289.2,ENSG00000275012.1,ENSG00000218049.1,ENSG00000224278.1,ENSG00000235446.1,ENSG00000278010.1,ENSG00000207419.1
TCGA-GBM	53754	150	49973	2439	mediumpurple3	283	13	ENSG00000265041.1,ENSG00000270601.3,ENSG00000277987.1,ENSG00000275475.1,ENSG00000271351.1,ENSG00000244362.2,ENSG00000225612.1,ENSG00000206709.1,ENSG00000227177.1,ENSG00000253906.1,ENSG00000221421.1,ENSG00000238785.1,ENSG00000239967.1
TCGA-GBM	53754	150	49973	2439	sienna4	110	15	ENSG00000243048.3,ENSG00000231674.1,ENSG00000259586.1,ENSG00000249048.2,ENSG00000250263.1,ENSG00000221394.1,ENSG00000250696.4,ENSG00000277289.1,ENSG00000230339.2,ENSG00000263253.1,ENSG00000258874.1,ENSG00000212276.1,ENSG00000252794.1,ENSG00000206787.1,ENSG00000230840.1
TCGA-GBM	53754	150	49973	2439	darkmagenta	351	16	ENSG00000279715.1,ENSG00000278870.1,ENSG00000273648.1,ENSG00000255214.1,ENSG00000230302.2,ENSG00000198277.6,ENSG00000236664.1,ENSG00000260458.3,ENSG00000239989.1,ENSG00000207222.1,ENSG00000251895.1,ENSG00000248998.2,ENSG00000206752.1,ENSG00000277647.1,ENSG00000252729.1,ENSG00000225741.1
TCGA-GBM	53754	150	49973	2439	turquoise	3886	2	ENSG00000162961.12,ENSG00000108590.9
TCGA-GBM	53754	150	49973	2439	violet	354	16	ENSG00000222397.1,ENSG00000253274.1,ENSG00000200326.1,ENSG00000228295.1,ENSG00000231630.1,ENSG00000278720.1,ENSG00000204450.7,ENSG00000136487.16,ENSG00000232113.1,ENSG00000266276.2,ENSG00000253963.1,ENSG00000228953.1,ENSG00000223816.5,ENSG00000234270.1,ENSG00000223655.1,ENSG00000181718.5
TCGA-GBM	53754	150	49973	2439	lavenderblush2	133	22	ENSG00000231364.1,ENSG00000253934.2,ENSG00000280959.1,ENSG00000269786.1,ENSG00000267425.1,ENSG00000279163.1,ENSG00000236948.1,ENSG00000222921.1,ENSG00000248393.1,ENSG00000252765.1,ENSG00000227121.1,ENSG00000199489.1,ENSG00000232714.1,ENSG00000253610.1,ENSG00000223245.1,ENSG00000201066.1,ENSG00000233211.2,ENSG00000279470.1,ENSG00000230991.1,ENSG00000221028.1,ENSG00000241392.3,ENSG00000238529.1
TCGA-GBM	53754	150	49973	2439	mediumpurple	60	12	ENSG00000260275.1,ENSG00000226030.1,ENSG00000223335.1,ENSG00000232849.1,ENSG00000243596.1,ENSG00000211783.3,ENSG00000216523.1,ENSG00000226411.1,ENSG00000236800.1,ENSG00000222985.1,ENSG00000249865.1,ENSG00000212424.1
TCGA-GBM	53754	150	49973	2439	cornflowerblue	34	13	ENSG00000279056.1,ENSG00000201596.1,ENSG00000253422.1,ENSG00000255279.1,ENSG00000244246.1,ENSG00000228538.4,ENSG00000278672.1,ENSG00000275862.1,ENSG00000201260.1,ENSG00000221120.1,ENSG00000257356.2,ENSG00000202060.1,ENSG00000240772.3
TCGA-GBM	53754	150	49973	2439	pink4	103	8	ENSG00000249843.1,ENSG00000230298.1,ENSG00000252446.1,ENSG00000258336.1,ENSG00000230052.1,ENSG00000234732.1,ENSG00000252444.1,ENSG00000276656.1
TCGA-GBM	53754	150	49973	2439	orangered4	289	13	ENSG00000252268.1,ENSG00000278933.1,ENSG00000250437.1,ENSG00000222623.1,ENSG00000198670.10,ENSG00000279156.1,ENSG00000258855.1,ENSG00000248133.1,ENSG00000185633.9,ENSG00000176232.10,ENSG00000200256.1,ENSG00000223691.1,ENSG00000263917.1
TCGA-GBM	53754	150	49973	2439	thistle	151	2	ENSG00000149564.10,ENSG00000147113.15
TCGA-GBM	53754	150	49973	2439	navajowhite	84	11	ENSG00000200431.1,ENSG00000264063.1,ENSG00000254156.1,ENSG00000232548.1,ENSG00000254799.1,ENSG00000260058.1,ENSG00000270924.1,ENSG00000243636.1,ENSG00000252284.1,ENSG00000258557.1,ENSG00000241866.3
TCGA-GBM	53754	150	49973	2439	plum2	221	11	ENSG00000254279.1,ENSG00000202189.1,ENSG00000249770.1,ENSG00000252833.1,ENSG00000223684.1,ENSG00000252515.2,ENSG00000212717.3,ENSG00000238302.1,ENSG00000272262.1,ENSG00000249525.1,ENSG00000237492.1
TCGA-GBM	53754	150	49973	2439	coral3	122	7	ENSG00000234039.2,ENSG00000253025.1,ENSG00000229923.2,ENSG00000256626.1,ENSG00000235699.2,ENSG00000264149.1,ENSG00000260184.1
TCGA-GBM	53754	150	49973	2439	green4	73	7	ENSG00000204702.4,ENSG00000258822.1,ENSG00000224524.1,ENSG00000275314.1,ENSG00000226304.1,ENSG00000249197.1,ENSG00000237175.1
TCGA-GBM	53754	150	49973	2439	blue3	54	9	ENSG00000249005.3,ENSG00000201633.1,ENSG00000234105.1,ENSG00000230477.1,ENSG00000225175.1,ENSG00000202497.1,ENSG00000251220.2,ENSG00000229731.1,ENSG00000206812.1
TCGA-GBM	53754	150	49973	2439	sienna2	62	8	ENSG00000221455.2,ENSG00000254345.1,ENSG00000258899.1,ENSG00000280398.1,ENSG00000210184.1,ENSG00000252734.1,ENSG00000253780.1,ENSG00000238431.1
TCGA-GBM	53754	150	49973	2439	palevioletred2	145	8	ENSG00000199771.1,ENSG00000249995.1,ENSG00000232353.4,ENSG00000201386.1,ENSG00000212013.1,ENSG00000242118.3,ENSG00000251842.1,ENSG00000259923.1
TCGA-GBM	53754	150	49973	2439	tan3	50	10	ENSG00000187612.1,ENSG00000253393.1,ENSG00000202478.1,ENSG00000226529.1,ENSG00000172489.5,ENSG00000216135.2,ENSG00000235943.1,ENSG00000252599.1,ENSG00000252290.1,ENSG00000207628.2
TCGA-GBM	53754	150	49973	2439	yellow2	65	21	ENSG00000215206.5,ENSG00000253367.1,ENSG00000271712.1,ENSG00000278936.1,ENSG00000223569.4,ENSG00000230130.1,ENSG00000237127.1,ENSG00000274468.1,ENSG00000271209.1,ENSG00000199867.1,ENSG00000218776.4,ENSG00000252767.1,ENSG00000235998.1,ENSG00000275391.1,ENSG00000201679.1,ENSG00000264422.1,ENSG00000255380.1,ENSG00000233712.1,ENSG00000278184.1,ENSG00000207282.1,ENSG00000183336.7
TCGA-GBM	53754	150	49973	2439	navajowhite1	142	15	ENSG00000202082.1,ENSG00000237873.1,ENSG00000233193.1,ENSG00000252506.1,ENSG00000208000.1,ENSG00000221300.1,ENSG00000258786.1,ENSG00000266287.1,ENSG00000234950.1,ENSG00000279015.1,ENSG00000250351.1,ENSG00000202473.1,ENSG00000253828.2,ENSG00000212036.2,ENSG00000200570.1
TCGA-GBM	53754	150	49973	2439	chocolate3	37	10	ENSG00000201602.1,ENSG00000177201.1,ENSG00000235199.1,ENSG00000232787.1,ENSG00000200726.1,ENSG00000248145.1,ENSG00000279869.1,ENSG00000199857.1,ENSG00000255863.2,ENSG00000230440.1
TCGA-GBM	53754	150	49973	2439	chocolate4	69	15	ENSG00000266478.1,ENSG00000252718.1,ENSG00000276519.1,ENSG00000276721.1,ENSG00000230755.1,ENSG00000271074.1,ENSG00000253615.1,ENSG00000207940.1,ENSG00000272474.1,ENSG00000231219.1,ENSG00000263485.1,ENSG00000229578.2,ENSG00000229711.1,ENSG00000201541.1,ENSG00000237831.1
TCGA-GBM	53754	150	49973	2439	brown4	243	11	ENSG00000105695.13,ENSG00000010282.13,ENSG00000188580.12,ENSG00000244274.6,ENSG00000168314.16,ENSG00000172005.9,ENSG00000136541.13,ENSG00000179292.4,ENSG00000180929.5,ENSG00000204655.10,ENSG00000158865.11
TCGA-GBM	53754	150	49973	2439	pink	1381	64	ENSG00000154027.17,ENSG00000147676.12,ENSG00000159753.12,ENSG00000102003.9,ENSG00000154146.11,ENSG00000074211.12,ENSG00000121905.8,ENSG00000150672.15,ENSG00000196972.7,ENSG00000169884.12,ENSG00000130540.12,ENSG00000022355.13,ENSG00000067842.16,ENSG00000075035.8,ENSG00000104888.8,ENSG00000059915.15,ENSG00000127585.10,ENSG00000198626.14,ENSG00000125814.16,ENSG00000123901.7,ENSG00000111344.10,ENSG00…
TCGA-GBM	53754	150	49973	2439	palevioletred	46	18	ENSG00000181943.4,ENSG00000270450.1,ENSG00000226640.2,ENSG00000201282.1,ENSG00000222704.1,ENSG00000199809.1,ENSG00000258167.1,ENSG00000252752.1,ENSG00000199222.1,ENSG00000201075.2,ENSG00000206802.1,ENSG00000237342.1,ENSG00000279639.1,ENSG00000252563.1,ENSG00000259507.1,ENSG00000244404.3,ENSG00000201014.1,ENSG00000268391.1
TCGA-GBM	53754	150	49973	2439	lightcyan	732	34	ENSG00000240997.3,ENSG00000239398.3,ENSG00000227716.1,ENSG00000207033.1,ENSG00000273692.1,ENSG00000274385.1,ENSG00000201033.1,ENSG00000264297.2,ENSG00000249539.1,ENSG00000253053.1,ENSG00000275215.1,ENSG00000278996.1,ENSG00000271814.1,ENSG00000176555.1,ENSG00000280275.1,ENSG00000231949.1,ENSG00000239953.3,ENSG00000201594.1,ENSG00000260312.1,ENSG00000201415.1,ENSG00000257454.1,ENSG00000260610.1,ENS…
TCGA-GBM	53754	150	49973	2439	yellow	2567	119	ENSG00000184270.4,ENSG00000252655.1,ENSG00000124575.6,ENSG00000253026.1,ENSG00000251682.1,ENSG00000201519.1,ENSG00000252635.1,ENSG00000197409.7,ENSG00000270669.1,ENSG00000234480.1,ENSG00000201491.1,ENSG00000238457.1,ENSG00000227466.1,ENSG00000196866.2,ENSG00000275714.1,ENSG00000252795.1,ENSG00000232170.4,ENSG00000241261.1,ENSG00000200816.1,ENSG00000264536.1,ENSG00000200959.1,ENSG00000281181.1,ENS…
TCGA-GBM	53754	150	49973	2439	thistle3	152	7	ENSG00000227717.4,ENSG00000225583.1,ENSG00000261751.1,ENSG00000229972.6,ENSG00000216436.2,ENSG00000260477.5,ENSG00000258367.2
TCGA-GBM	53754	150	49973	2439	antiquewhite2	123	16	ENSG00000207045.1,ENSG00000252530.1,ENSG00000237358.1,ENSG00000254339.4,ENSG00000251213.1,ENSG00000276902.1,ENSG00000201554.1,ENSG00000199487.1,ENSG00000273994.1,ENSG00000250866.1,ENSG00000237618.1,ENSG00000224590.1,ENSG00000225560.5,ENSG00000221961.3,ENSG00000235170.1,ENSG00000265114.1
TCGA-GBM	53754	150	49973	2439	lightpink1	43	6	ENSG00000236634.1,ENSG00000265210.1,ENSG00000248337.1,ENSG00000258848.1,ENSG00000220212.1,ENSG00000275250.1
TCGA-GBM	53754	150	49973	2439	darkolivegreen1	57	5	ENSG00000181837.6,ENSG00000223377.1,ENSG00000255767.1,ENSG00000202485.1,ENSG00000261234.1
TCGA-GBM	53754	150	49973	2439	saddlebrown	367	21	ENSG00000248475.4,ENSG00000213451.2,ENSG00000226906.1,ENSG00000227149.1,ENSG00000226619.1,ENSG00000229550.1,ENSG00000199702.1,ENSG00000248652.2,ENSG00000237319.1,ENSG00000227247.1,ENSG00000255102.1,ENSG00000247345.2,ENSG00000271498.1,ENSG00000274116.1,ENSG00000201442.2,ENSG00000201482.1,ENSG00000270191.1,ENSG00000227303.1,ENSG00000236205.1,ENSG00000232068.1,ENSG00000271271.4
TCGA-GBM	53754	150	49973	2439	orangered1	102	9	ENSG00000201300.1,ENSG00000253684.1,ENSG00000279546.1,ENSG00000211839.1,ENSG00000280019.1,ENSG00000206795.1,ENSG00000199584.1,ENSG00000279784.1,ENSG00000261561.1
TCGA-GBM	53754	150	49973	2439	darkorange2	243	11	ENSG00000234986.1,ENSG00000272664.1,ENSG00000199960.1,ENSG00000225622.1,ENSG00000254796.1,ENSG00000253538.1,ENSG00000264512.1,ENSG00000260883.1,ENSG00000212490.1,ENSG00000274417.1,ENSG00000251329.1
TCGA-GBM	53754	150	49973	2439	skyblue	370	27	ENSG00000271242.1,ENSG00000198719.8,ENSG00000248911.2,ENSG00000233941.1,ENSG00000199905.1,ENSG00000270812.1,ENSG00000244646.4,ENSG00000252209.1,ENSG00000272398.4,ENSG00000257381.3,ENSG00000239080.1,ENSG00000274398.1,ENSG00000265734.1,ENSG00000227360.1,ENSG00000232899.1,ENSG00000253714.1,ENSG00000266436.1,ENSG00000207577.1,ENSG00000260642.1,ENSG00000252263.1,ENSG00000242635.2,ENSG00000130348.10,EN…
[truncated: 2,474 more rows]
