# Supplementary material for: Pan-cancer analysis of somatic mutations and transcriptomes reveals common functional gene clusters shared by multiple cancer types
Source: Sci Rep. 2018 Apr 16;8:6041. doi: 10.1038/s41598-018-24379-y (PMC5902616; doi:10.1038/s41598-018-24379-y)
Supplement: Supplementary file 4 — Supplementary Data S3 [file 41598_2018_24379_MOESM4_ESM.xlsx]

## Sheet: 12.geneID_plus_info_with_cancer
Supplementary Data S3. Annotation of genes
Ensembl Gene ID	Associated Gene Name	Associated Gene Name Source	Category in PPI Network	In PPI Network	PSGs	Degree of Node	Known Cancer Gene	Candidate Cancer Gene	Cluster1	Cluster2	Cluster3	Cluster4	Cluster5	Cluster6	Cluster7	Cluster8	Cluster9
ENSG00000000003	TSPAN6	HGNC Symbol	other	FALSE	FALSE	0	FALSE	FALSE	FALSE	FALSE	FALSE	FALSE	FALSE	FALSE	FALSE	FALSE	FALSE
ENSG00000000005	TNMD	HGNC Symbol	other	FALSE	FALSE	0	FALSE	FALSE	FALSE	FALSE	FALSE	FALSE	FALSE	FALSE	FALSE	FALSE	FALSE
ENSG00000000419	DPM1	HGNC Symbol	other	FALSE	FALSE	0	FALSE	FALSE	FALSE	FALSE	FALSE	FALSE	FALSE	FALSE	FALSE	FALSE	FALSE
ENSG00000000457	SCYL3	HGNC Symbol	other	FALSE	FALSE	0	FALSE	FALSE	FALSE	FALSE	FALSE	FALSE	FALSE	FALSE	FALSE	FALSE	FALSE
ENSG00000000460	C1orf112	HGNC Symbol	other	FALSE	FALSE	0	FALSE	FALSE	FALSE	FALSE	FALSE	FALSE	FALSE	FALSE	FALSE	FALSE	FALSE
ENSG00000000938	FGR	HGNC Symbol	interactor	TRUE	FALSE	21	FALSE	FALSE	FALSE	FALSE	FALSE	FALSE	FALSE	TRUE	FALSE	TRUE	FALSE
ENSG00000000971	CFH	HGNC Symbol	representer	TRUE	TRUE	3	FALSE	FALSE	FALSE	FALSE	FALSE	FALSE	FALSE	FALSE	FALSE	FALSE	FALSE
ENSG00000001036	FUCA2	HGNC Symbol	other	FALSE	FALSE	0	FALSE	FALSE	FALSE	FALSE	FALSE	FALSE	FALSE	FALSE	FALSE	FALSE	FALSE
ENSG00000001084	GCLC	HGNC Symbol	interactor	TRUE	FALSE	2	FALSE	FALSE	FALSE	FALSE	FALSE	FALSE	FALSE	FALSE	FALSE	FALSE	FALSE
ENSG00000001167	NFYA	HGNC Symbol	interactor	TRUE	FALSE	4	FALSE	FALSE	FALSE	FALSE	FALSE	FALSE	FALSE	FALSE	FALSE	TRUE	FALSE
ENSG00000001460	STPG1	HGNC Symbol	other	FALSE	FALSE	0	FALSE	FALSE	FALSE	FALSE	FALSE	FALSE	FALSE	FALSE	FALSE	FALSE	FALSE
ENSG00000001461	NIPAL3	HGNC Symbol	other	FALSE	FALSE	0	FALSE	FALSE	FALSE	FALSE	FALSE	FALSE	FALSE	FALSE	FALSE	FALSE	FALSE
ENSG00000001497	LAS1L	HGNC Symbol	other	FALSE	FALSE	0	FALSE	FALSE	FALSE	FALSE	FALSE	FALSE	FALSE	FALSE	FALSE	FALSE	FALSE
ENSG00000001561	ENPP4	HGNC Symbol	other	FALSE	FALSE	0	FALSE	FALSE	FALSE	FALSE	FALSE	FALSE	FALSE	FALSE	FALSE	FALSE	FALSE
ENSG00000001617	SEMA3F	HGNC Symbol	other	FALSE	FALSE	0	FALSE	FALSE	FALSE	FALSE	FALSE	FALSE	FALSE	FALSE	FALSE	FALSE	FALSE
ENSG00000001626	CFTR	HGNC Symbol	representer	TRUE	TRUE	43	FALSE	FALSE	FALSE	FALSE	FALSE	FALSE	FALSE	FALSE	FALSE	FALSE	FALSE
ENSG00000001629	ANKIB1	HGNC Symbol	other	FALSE	FALSE	0	FALSE	FALSE	FALSE	FALSE	FALSE	FALSE	FALSE	FALSE	FALSE	FALSE	FALSE
ENSG00000001630	CYP51A1	HGNC Symbol	other	FALSE	FALSE	0	FALSE	FALSE	FALSE	FALSE	FALSE	FALSE	FALSE	FALSE	FALSE	FALSE	FALSE
ENSG00000001631	KRIT1	HGNC Symbol	other	FALSE	FALSE	0	FALSE	FALSE	FALSE	FALSE	FALSE	FALSE	FALSE	FALSE	FALSE	FALSE	FALSE
ENSG00000002016	RAD52	HGNC Symbol	interactor	TRUE	FALSE	1	FALSE	FALSE	FALSE	FALSE	FALSE	FALSE	FALSE	FALSE	FALSE	FALSE	FALSE
ENSG00000002079	MYH16	HGNC Symbol	other	FALSE	TRUE	0	FALSE	FALSE	FALSE	FALSE	FALSE	FALSE	FALSE	FALSE	FALSE	FALSE	FALSE
ENSG00000002330	BAD	HGNC Symbol	interactor	TRUE	FALSE	5	FALSE	FALSE	FALSE	FALSE	FALSE	FALSE	FALSE	FALSE	TRUE	FALSE	FALSE
ENSG00000002549	LAP3	HGNC Symbol	interactor	TRUE	FALSE	2	FALSE	FALSE	FALSE	FALSE	FALSE	FALSE	FALSE	FALSE	FALSE	FALSE	FALSE
ENSG00000002586	CD99	HGNC Symbol	other	FALSE	FALSE	0	FALSE	FALSE	FALSE	FALSE	FALSE	FALSE	FALSE	FALSE	FALSE	FALSE	FALSE
ENSG00000002587	HS3ST1	HGNC Symbol	interactor	TRUE	FALSE	3	FALSE	FALSE	FALSE	FALSE	FALSE	FALSE	FALSE	FALSE	TRUE	FALSE	FALSE
ENSG00000002726	AOC1	HGNC Symbol	other	FALSE	FALSE	0	FALSE	FALSE	FALSE	FALSE	FALSE	FALSE	FALSE	FALSE	FALSE	FALSE	FALSE
ENSG00000002745	WNT16	HGNC Symbol	interactor	TRUE	FALSE	5	FALSE	FALSE	FALSE	FALSE	FALSE	FALSE	FALSE	FALSE	FALSE	FALSE	FALSE
ENSG00000002746	HECW1	HGNC Symbol	representer	TRUE	TRUE	45	FALSE	TRUE	FALSE	FALSE	FALSE	FALSE	FALSE	FALSE	FALSE	FALSE	FALSE
ENSG00000002822	MAD1L1	HGNC Symbol	interactor	TRUE	FALSE	10	FALSE	FALSE	FALSE	FALSE	FALSE	FALSE	FALSE	FALSE	FALSE	FALSE	FALSE
ENSG00000002834	LASP1	HGNC Symbol	other	FALSE	FALSE	0	TRUE	FALSE	FALSE	FALSE	FALSE	FALSE	FALSE	FALSE	FALSE	FALSE	FALSE
ENSG00000002919	SNX11	HGNC Symbol	other	FALSE	FALSE	0	FALSE	FALSE	FALSE	FALSE	FALSE	FALSE	FALSE	FALSE	FALSE	FALSE	FALSE
ENSG00000002933	TMEM176A	HGNC Symbol	other	FALSE	FALSE	0	FALSE	FALSE	FALSE	FALSE	FALSE	FALSE	FALSE	FALSE	FALSE	FALSE	FALSE
ENSG00000003056	M6PR	HGNC Symbol	other	FALSE	FALSE	0	FALSE	FALSE	FALSE	FALSE	FALSE	FALSE	FALSE	FALSE	FALSE	FALSE	FALSE
ENSG00000003096	KLHL13	HGNC Symbol	interactor	TRUE	FALSE	4	FALSE	FALSE	FALSE	FALSE	FALSE	FALSE	FALSE	FALSE	FALSE	FALSE	FALSE
ENSG00000003137	CYP26B1	HGNC Symbol	interactor	TRUE	FALSE	12	FALSE	FALSE	FALSE	FALSE	FALSE	TRUE	FALSE	TRUE	FALSE	FALSE	FALSE
ENSG00000003147	ICA1	HGNC Symbol	other	FALSE	FALSE	0	FALSE	FALSE	FALSE	FALSE	FALSE	FALSE	FALSE	FALSE	FALSE	FALSE	FALSE
ENSG00000003249	DBNDD1	HGNC Symbol	other	FALSE	FALSE	0	FALSE	FALSE	FALSE	FALSE	FALSE	FALSE	FALSE	FALSE	FALSE	FALSE	FALSE
ENSG00000003393	ALS2	HGNC Symbol	other	FALSE	FALSE	0	FALSE	FALSE	FALSE	FALSE	FALSE	FALSE	FALSE	FALSE	FALSE	FALSE	FALSE
ENSG00000003400	CASP10	HGNC Symbol	interactor	TRUE	FALSE	1	FALSE	FALSE	FALSE	FALSE	FALSE	FALSE	FALSE	FALSE	FALSE	FALSE	FALSE
ENSG00000003402	CFLAR	HGNC Symbol	other	FALSE	FALSE	0	FALSE	FALSE	FALSE	FALSE	FALSE	FALSE	FALSE	FALSE	FALSE	FALSE	FALSE
ENSG00000003436	TFPI	HGNC Symbol	interactor	TRUE	FALSE	3	FALSE	FALSE	FALSE	FALSE	FALSE	FALSE	FALSE	FALSE	FALSE	TRUE	FALSE
ENSG00000003509	NDUFAF7	HGNC Symbol	other	FALSE	FALSE	0	FALSE	FALSE	FALSE	FALSE	FALSE	FALSE	FALSE	FALSE	FALSE	FALSE	FALSE
ENSG00000003756	RBM5	HGNC Symbol	interactor	TRUE	FALSE	4	FALSE	FALSE	FALSE	FALSE	FALSE	FALSE	FALSE	FALSE	FALSE	FALSE	FALSE
ENSG00000003987	MTMR7	HGNC Symbol	other	FALSE	FALSE	0	FALSE	FALSE	FALSE	FALSE	FALSE	FALSE	FALSE	FALSE	FALSE	FALSE	FALSE
ENSG00000003989	SLC7A2	HGNC Symbol	other	FALSE	FALSE	0	FALSE	FALSE	FALSE	FALSE	FALSE	FALSE	FALSE	FALSE	FALSE	FALSE	FALSE
ENSG00000004059	ARF5	HGNC Symbol	other	FALSE	FALSE	0	FALSE	FALSE	FALSE	FALSE	FALSE	FALSE	FALSE	FALSE	FALSE	FALSE	FALSE
ENSG00000004139	SARM1	HGNC Symbol	other	FALSE	FALSE	0	FALSE	FALSE	FALSE	FALSE	FALSE	FALSE	FALSE	FALSE	FALSE	FALSE	FALSE
ENSG00000004142	POLDIP2	HGNC Symbol	other	FALSE	FALSE	0	FALSE	FALSE	FALSE	FALSE	FALSE	FALSE	FALSE	FALSE	FALSE	FALSE	FALSE
ENSG00000004399	PLXND1	HGNC Symbol	interactor	TRUE	FALSE	1	FALSE	TRUE	FALSE	FALSE	FALSE	FALSE	FALSE	FALSE	FALSE	FALSE	FALSE
ENSG00000004455	AK2	HGNC Symbol	interactor	TRUE	FALSE	6	FALSE	FALSE	FALSE	FALSE	FALSE	FALSE	FALSE	FALSE	FALSE	FALSE	FALSE
ENSG00000004468	CD38	HGNC Symbol	interactor	TRUE	FALSE	4	FALSE	FALSE	FALSE	FALSE	FALSE	FALSE	FALSE	TRUE	FALSE	FALSE	FALSE
ENSG00000004478	FKBP4	HGNC Symbol	interactor	TRUE	FALSE	8	FALSE	FALSE	FALSE	FALSE	FALSE	FALSE	FALSE	FALSE	FALSE	TRUE	FALSE
ENSG00000004487	KDM1A	HGNC Symbol	representer	TRUE	TRUE	31	FALSE	FALSE	FALSE	FALSE	FALSE	FALSE	FALSE	FALSE	FALSE	FALSE	FALSE
ENSG00000004534	RBM6	HGNC Symbol	other	FALSE	FALSE	0	FALSE	FALSE	FALSE	FALSE	FALSE	FALSE	FALSE	FALSE	FALSE	FALSE	FALSE
ENSG00000004660	CAMKK1	HGNC Symbol	representer	TRUE	TRUE	14	FALSE	FALSE	FALSE	FALSE	FALSE	FALSE	FALSE	FALSE	FALSE	FALSE	FALSE
ENSG00000004700	RECQL	HGNC Symbol	interactor	TRUE	FALSE	2	FALSE	FALSE	FALSE	FALSE	FALSE	FALSE	FALSE	FALSE	FALSE	FALSE	FALSE
ENSG00000004766	VPS50	HGNC Symbol	other	FALSE	FALSE	0	FALSE	FALSE	FALSE	FALSE	FALSE	FALSE	FALSE	FALSE	FALSE	FALSE	FALSE
ENSG00000004776	HSPB6	HGNC Symbol	other	FALSE	FALSE	0	FALSE	FALSE	FALSE	FALSE	FALSE	FALSE	FALSE	FALSE	FALSE	FALSE	FALSE
ENSG00000004777	ARHGAP33	HGNC Symbol	interactor	TRUE	FALSE	9	FALSE	FALSE	FALSE	TRUE	FALSE	FALSE	FALSE	TRUE	FALSE	FALSE	FALSE
ENSG00000004779	NDUFAB1	HGNC Symbol	interactor	TRUE	FALSE	2	FALSE	FALSE	FALSE	FALSE	FALSE	FALSE	FALSE	FALSE	FALSE	FALSE	FALSE
ENSG00000004799	PDK4	HGNC Symbol	other	FALSE	FALSE	0	FALSE	FALSE	FALSE	FALSE	FALSE	FALSE	FALSE	FALSE	FALSE	FALSE	FALSE
ENSG00000004809	SLC22A16	HGNC Symbol	other	FALSE	TRUE	0	FALSE	FALSE	FALSE	FALSE	FALSE	FALSE	FALSE	FALSE	FALSE	FALSE	FALSE
ENSG00000004838	ZMYND10	HGNC Symbol	other	FALSE	TRUE	0	FALSE	TRUE	FALSE	FALSE	FALSE	FALSE	FALSE	FALSE	FALSE	FALSE	FALSE
ENSG00000004846	ABCB5	HGNC Symbol	other	FALSE	FALSE	0	FALSE	TRUE	FALSE	FALSE	FALSE	FALSE	FALSE	FALSE	FALSE	FALSE	FALSE
ENSG00000004848	ARX	HGNC Symbol	other	FALSE	FALSE	0	FALSE	FALSE	FALSE	FALSE	FALSE	FALSE	FALSE	FALSE	FALSE	FALSE	FALSE
ENSG00000004864	SLC25A13	HGNC Symbol	interactor	TRUE	FALSE	1	FALSE	FALSE	FALSE	FALSE	FALSE	FALSE	FALSE	FALSE	FALSE	FALSE	FALSE
ENSG00000004866	ST7	HGNC Symbol	other	FALSE	FALSE	0	FALSE	FALSE	FALSE	FALSE	FALSE	FALSE	FALSE	FALSE	FALSE	FALSE	FALSE
ENSG00000004897	CDC27	HGNC Symbol	interactor	TRUE	FALSE	7	FALSE	TRUE	FALSE	FALSE	FALSE	FALSE	FALSE	FALSE	FALSE	FALSE	FALSE
ENSG00000004939	SLC4A1	HGNC Symbol	representer	TRUE	TRUE	5	FALSE	FALSE	FALSE	FALSE	FALSE	FALSE	FALSE	FALSE	FALSE	TRUE	FALSE
ENSG00000004948	CALCR	HGNC Symbol	representer	TRUE	TRUE	69	FALSE	TRUE	FALSE	TRUE	FALSE	FALSE	FALSE	TRUE	FALSE	FALSE	FALSE
ENSG00000004961	HCCS	HGNC Symbol	other	FALSE	FALSE	0	FALSE	FALSE	FALSE	FALSE	FALSE	FALSE	FALSE	FALSE	FALSE	FALSE	FALSE
ENSG00000004975	DVL2	HGNC Symbol	interactor	TRUE	FALSE	14	FALSE	FALSE	FALSE	FALSE	FALSE	FALSE	FALSE	FALSE	FALSE	FALSE	FALSE
ENSG00000005001	PRSS22	HGNC Symbol	other	FALSE	FALSE	0	FALSE	FALSE	FALSE	FALSE	FALSE	FALSE	FALSE	FALSE	FALSE	FALSE	FALSE
ENSG00000005007	UPF1	HGNC Symbol	other	FALSE	FALSE	0	FALSE	FALSE	FALSE	FALSE	FALSE	FALSE	FALSE	FALSE	FALSE	FALSE	FALSE
ENSG00000005020	SKAP2	HGNC Symbol	interactor	TRUE	FALSE	1	FALSE	FALSE	FALSE	FALSE	FALSE	FALSE	FALSE	FALSE	FALSE	FALSE	FALSE
ENSG00000005022	SLC25A5	HGNC Symbol	interactor	TRUE	FALSE	1	FALSE	FALSE	FALSE	FALSE	FALSE	FALSE	FALSE	FALSE	FALSE	FALSE	FALSE
ENSG00000005059	MCUB	HGNC Symbol	other	FALSE	FALSE	0	FALSE	FALSE	FALSE	FALSE	FALSE	FALSE	FALSE	FALSE	FALSE	FALSE	FALSE
ENSG00000005073	HOXA11	HGNC Symbol	interactor	TRUE	FALSE	1	TRUE	FALSE	FALSE	FALSE	FALSE	FALSE	FALSE	FALSE	FALSE	FALSE	FALSE
ENSG00000005075	POLR2J	HGNC Symbol	interactor	TRUE	FALSE	8	FALSE	FALSE	FALSE	TRUE	FALSE	FALSE	FALSE	FALSE	FALSE	FALSE	FALSE
ENSG00000005100	DHX33	HGNC Symbol	other	FALSE	FALSE	0	FALSE	FALSE	FALSE	FALSE	FALSE	FALSE	FALSE	FALSE	FALSE	FALSE	FALSE
ENSG00000005102	MEOX1	HGNC Symbol	other	FALSE	FALSE	0	FALSE	FALSE	FALSE	FALSE	FALSE	FALSE	FALSE	FALSE	FALSE	FALSE	FALSE
ENSG00000005108	THSD7A	HGNC Symbol	other	FALSE	TRUE	0	FALSE	TRUE	FALSE	FALSE	FALSE	FALSE	FALSE	FALSE	FALSE	FALSE	FALSE
ENSG00000005156	LIG3	HGNC Symbol	other	FALSE	FALSE	0	FALSE	FALSE	FALSE	FALSE	FALSE	FALSE	FALSE	FALSE	FALSE	FALSE	FALSE
ENSG00000005175	RPAP3	HGNC Symbol	other	FALSE	FALSE	0	FALSE	FALSE	FALSE	FALSE	FALSE	FALSE	FALSE	FALSE	FALSE	FALSE	FALSE
ENSG00000005187	ACSM3	HGNC Symbol	other	FALSE	FALSE	0	FALSE	FALSE	FALSE	FALSE	FALSE	FALSE	FALSE	FALSE	FALSE	FALSE	FALSE
ENSG00000005189	AC004381.6	Clone-based (Vega)	other	FALSE	FALSE	0	FALSE	FALSE	FALSE	FALSE	FALSE	FALSE	FALSE	FALSE	FALSE	FALSE	FALSE
ENSG00000005194	CIAPIN1	HGNC Symbol	other	FALSE	FALSE	0	FALSE	FALSE	FALSE	FALSE	FALSE	FALSE	FALSE	FALSE	FALSE	FALSE	FALSE
ENSG00000005206	SPPL2B	HGNC Symbol	other	FALSE	FALSE	0	FALSE	FALSE	FALSE	FALSE	FALSE	FALSE	FALSE	FALSE	FALSE	FALSE	FALSE
ENSG00000005238	FAM214B	HGNC Symbol	other	FALSE	FALSE	0	FALSE	FALSE	FALSE	FALSE	FALSE	FALSE	FALSE	FALSE	FALSE	FALSE	FALSE
ENSG00000005243	COPZ2	HGNC Symbol	other	FALSE	FALSE	0	FALSE	FALSE	FALSE	FALSE	FALSE	FALSE	FALSE	FALSE	FALSE	FALSE	FALSE
ENSG00000005249	PRKAR2B	HGNC Symbol	interactor	TRUE	FALSE	18	FALSE	FALSE	FALSE	TRUE	FALSE	FALSE	FALSE	TRUE	FALSE	TRUE	TRUE
ENSG00000005302	MSL3	HGNC Symbol	other	FALSE	FALSE	0	FALSE	FALSE	FALSE	FALSE	FALSE	FALSE	FALSE	FALSE	FALSE	FALSE	FALSE
ENSG00000005339	CREBBP	HGNC Symbol	interactor	TRUE	FALSE	41	TRUE	FALSE	FALSE	FALSE	FALSE	FALSE	FALSE	FALSE	FALSE	TRUE	FALSE
ENSG00000005379	TSPOAP1	HGNC Symbol	other	FALSE	FALSE	0	FALSE	FALSE	FALSE	FALSE	FALSE	FALSE	FALSE	FALSE	FALSE	FALSE	FALSE
ENSG00000005381	MPO	HGNC Symbol	interactor	TRUE	FALSE	1	FALSE	FALSE	FALSE	FALSE	FALSE	FALSE	FALSE	FALSE	FALSE	FALSE	FALSE
ENSG00000005421	PON1	HGNC Symbol	representer	TRUE	TRUE	2	FALSE	FALSE	FALSE	FALSE	FALSE	FALSE	FALSE	FALSE	TRUE	TRUE	FALSE
ENSG00000005436	GCFC2	HGNC Symbol	other	FALSE	FALSE	0	FALSE	FALSE	FALSE	FALSE	FALSE	FALSE	FALSE	FALSE	FALSE	FALSE	FALSE
ENSG00000005448	WDR54	HGNC Symbol	other	FALSE	FALSE	0	FALSE	FALSE	FALSE	FALSE	FALSE	FALSE	FALSE	FALSE	FALSE	FALSE	FALSE
ENSG00000005469	CROT	HGNC Symbol	other	FALSE	FALSE	0	FALSE	FALSE	FALSE	FALSE	FALSE	FALSE	FALSE	FALSE	FALSE	FALSE	FALSE
ENSG00000005471	ABCB4	HGNC Symbol	representer	TRUE	TRUE	14	FALSE	FALSE	FALSE	FALSE	FALSE	FALSE	FALSE	FALSE	FALSE	TRUE	FALSE
ENSG00000005483	KMT2E	HGNC Symbol	other	FALSE	FALSE	0	FALSE	FALSE	FALSE	FALSE	FALSE	FALSE	FALSE	FALSE	FALSE	FALSE	FALSE
ENSG00000005486	RHBDD2	HGNC Symbol	other	FALSE	FALSE	0	FALSE	FALSE	FALSE	FALSE	FALSE	FALSE	FALSE	FALSE	FALSE	FALSE	FALSE
ENSG00000005513	SOX8	HGNC Symbol	other	FALSE	FALSE	0	FALSE	FALSE	FALSE	FALSE	FALSE	FALSE	FALSE	FALSE	FALSE	FALSE	FALSE
ENSG00000005700	IBTK	HGNC Symbol	interactor	TRUE	FALSE	3	FALSE	FALSE	FALSE	FALSE	FALSE	FALSE	FALSE	FALSE	FALSE	TRUE	FALSE
ENSG00000005801	ZNF195	HGNC Symbol	other	FALSE	FALSE	0	FALSE	FALSE	FALSE	FALSE	FALSE	FALSE	FALSE	FALSE	FALSE	FALSE	FALSE
ENSG00000005810	MYCBP2	HGNC Symbol	other	FALSE	FALSE	0	FALSE	TRUE	FALSE	FALSE	FALSE	FALSE	FALSE	FALSE	FALSE	FALSE	FALSE
ENSG00000005812	FBXL3	HGNC Symbol	other	FALSE	FALSE	0	FALSE	FALSE	FALSE	FALSE	FALSE	FALSE	FALSE	FALSE	FALSE	FALSE	FALSE
ENSG00000005844	ITGAL	HGNC Symbol	representer	TRUE	TRUE	16	FALSE	FALSE	FALSE	FALSE	FALSE	FALSE	FALSE	TRUE	FALSE	FALSE	FALSE
ENSG00000005882	PDK2	HGNC Symbol	interactor	TRUE	FALSE	1	FALSE	FALSE	FALSE	FALSE	FALSE	FALSE	FALSE	FALSE	FALSE	FALSE	FALSE
ENSG00000005884	ITGA3	HGNC Symbol	interactor	TRUE	FALSE	6	FALSE	FALSE	FALSE	FALSE	FALSE	FALSE	FALSE	FALSE	FALSE	FALSE	FALSE
ENSG00000005889	ZFX	HGNC Symbol	other	FALSE	FALSE	0	FALSE	TRUE	FALSE	FALSE	FALSE	FALSE	FALSE	FALSE	FALSE	FALSE	FALSE
ENSG00000005893	LAMP2	HGNC Symbol	other	FALSE	FALSE	0	FALSE	FALSE	FALSE	FALSE	FALSE	FALSE	FALSE	FALSE	FALSE	FALSE	FALSE
ENSG00000005961	ITGA2B	HGNC Symbol	representer	TRUE	TRUE	47	FALSE	FALSE	FALSE	FALSE	FALSE	FALSE	FALSE	TRUE	TRUE	TRUE	FALSE
ENSG00000005981	ASB4	HGNC Symbol	representer	TRUE	TRUE	7	FALSE	FALSE	FALSE	FALSE	FALSE	FALSE	FALSE	FALSE	FALSE	FALSE	FALSE
ENSG00000006007	GDE1	HGNC Symbol	other	FALSE	FALSE	0	FALSE	FALSE	FALSE	FALSE	FALSE	FALSE	FALSE	FALSE	FALSE	FALSE	FALSE
ENSG00000006015	C19orf60	HGNC Symbol	other	FALSE	FALSE	0	FALSE	FALSE	FALSE	FALSE	FALSE	FALSE	FALSE	FALSE	FALSE	FALSE	FALSE
ENSG00000006016	CRLF1	HGNC Symbol	representer	TRUE	TRUE	1	FALSE	FALSE	FALSE	FALSE	FALSE	FALSE	FALSE	FALSE	FALSE	FALSE	FALSE
ENSG00000006025	OSBPL7	HGNC Symbol	other	FALSE	FALSE	0	FALSE	FALSE	FALSE	FALSE	FALSE	FALSE	FALSE	FALSE	FALSE	FALSE	FALSE
ENSG00000006042	TMEM98	HGNC Symbol	other	FALSE	FALSE	0	FALSE	FALSE	FALSE	FALSE	FALSE	FALSE	FALSE	FALSE	FALSE	FALSE	FALSE
ENSG00000006047	YBX2	HGNC Symbol	other	FALSE	FALSE	0	FALSE	FALSE	FALSE	FALSE	FALSE	FALSE	FALSE	FALSE	FALSE	FALSE	FALSE
ENSG00000006059	KRT33A	HGNC Symbol	other	FALSE	TRUE	0	FALSE	FALSE	FALSE	FALSE	FALSE	FALSE	FALSE	FALSE	FALSE	FALSE	FALSE
ENSG00000006062	MAP3K14	HGNC Symbol	other	FALSE	FALSE	0	FALSE	FALSE	FALSE	FALSE	FALSE	FALSE	FALSE	FALSE	FALSE	FALSE	FALSE
ENSG00000006071	ABCC8	HGNC Symbol	interactor	TRUE	FALSE	1	FALSE	FALSE	FALSE	FALSE	FALSE	FALSE	FALSE	FALSE	FALSE	FALSE	FALSE
ENSG00000006116	CACNG3	HGNC Symbol	representer	TRUE	TRUE	22	FALSE	FALSE	FALSE	FALSE	FALSE	FALSE	FALSE	FALSE	FALSE	FALSE	FALSE
ENSG00000006118	TMEM132A	HGNC Symbol	other	FALSE	FALSE	0	FALSE	FALSE	FALSE	FALSE	FALSE	FALSE	FALSE	FALSE	FALSE	FALSE	FALSE
ENSG00000006125	AP2B1	HGNC Symbol	other	FALSE	FALSE	0	FALSE	FALSE	FALSE	FALSE	FALSE	FALSE	FALSE	FALSE	FALSE	FALSE	FALSE
ENSG00000006128	TAC1	HGNC Symbol	representer	TRUE	TRUE	138	FALSE	FALSE	FALSE	TRUE	FALSE	FALSE	FALSE	FALSE	FALSE	FALSE	FALSE
ENSG00000006194	ZNF263	HGNC Symbol	other	FALSE	FALSE	0	FALSE	FALSE	FALSE	FALSE	FALSE	FALSE	FALSE	FALSE	FALSE	FALSE	FALSE
ENSG00000006210	CX3CL1	HGNC Symbol	interactor	TRUE	FALSE	3	FALSE	FALSE	FALSE	TRUE	FALSE	FALSE	FALSE	FALSE	FALSE	FALSE	FALSE
ENSG00000006282	SPATA20	HGNC Symbol	other	FALSE	FALSE	0	FALSE	FALSE	FALSE	FALSE	FALSE	FALSE	FALSE	FALSE	FALSE	FALSE	FALSE
ENSG00000006283	CACNA1G	HGNC Symbol	representer	TRUE	TRUE	13	FALSE	FALSE	FALSE	FALSE	FALSE	FALSE	FALSE	FALSE	FALSE	FALSE	FALSE
ENSG00000006327	TNFRSF12A	HGNC Symbol	other	FALSE	FALSE	0	FALSE	FALSE	FALSE	FALSE	FALSE	FALSE	FALSE	FALSE	FALSE	FALSE	FALSE
ENSG00000006377	DLX6	HGNC Symbol	interactor	TRUE	FALSE	1	FALSE	FALSE	FALSE	FALSE	FALSE	FALSE	FALSE	FALSE	FALSE	FALSE	FALSE
ENSG00000006432	MAP3K9	HGNC Symbol	representer	TRUE	TRUE	4	FALSE	TRUE	FALSE	FALSE	FALSE	FALSE	FALSE	FALSE	FALSE	FALSE	FALSE
ENSG00000006451	RALA	HGNC Symbol	interactor	TRUE	FALSE	5	FALSE	FALSE	FALSE	FALSE	FALSE	FALSE	FALSE	FALSE	FALSE	FALSE	FALSE
ENSG00000006453	BAIAP2L1	HGNC Symbol	other	FALSE	FALSE	0	FALSE	FALSE	FALSE	FALSE	FALSE	FALSE	FALSE	FALSE	FALSE	FALSE	FALSE
ENSG00000006459	KDM7A	HGNC Symbol	other	FALSE	FALSE	0	FALSE	FALSE	FALSE	FALSE	FALSE	FALSE	FALSE	FALSE	FALSE	FALSE	FALSE
ENSG00000006468	ETV1	HGNC Symbol	other	FALSE	FALSE	0	TRUE	FALSE	FALSE	FALSE	FALSE	FALSE	FALSE	FALSE	FALSE	FALSE	FALSE
ENSG00000006530	AGK	HGNC Symbol	other	FALSE	FALSE	0	FALSE	FALSE	FALSE	FALSE	FALSE	FALSE	FALSE	FALSE	FALSE	FALSE	FALSE
ENSG00000006534	ALDH3B1	HGNC Symbol	other	FALSE	FALSE	0	FALSE	FALSE	FALSE	FALSE	FALSE	FALSE	FALSE	FALSE	FALSE	FALSE	FALSE
ENSG00000006555	TTC22	HGNC Symbol	other	FALSE	TRUE	0	FALSE	FALSE	FALSE	FALSE	FALSE	FALSE	FALSE	FALSE	FALSE	FALSE	FALSE
ENSG00000006576	PHTF2	HGNC Symbol	other	FALSE	FALSE	0	FALSE	FALSE	FALSE	FALSE	FALSE	FALSE	FALSE	FALSE	FALSE	FALSE	FALSE
ENSG00000006606	CCL26	HGNC Symbol	other	FALSE	FALSE	0	FALSE	FALSE	FALSE	FALSE	FALSE	FALSE	FALSE	FALSE	FALSE	FALSE	FALSE
ENSG00000006607	FARP2	HGNC Symbol	interactor	TRUE	FALSE	2	FALSE	FALSE	FALSE	FALSE	FALSE	FALSE	FALSE	FALSE	FALSE	FALSE	FALSE
ENSG00000006611	USH1C	HGNC Symbol	representer	TRUE	TRUE	6	FALSE	FALSE	FALSE	FALSE	FALSE	FALSE	FALSE	FALSE	FALSE	FALSE	FALSE
ENSG00000006625	GGCT	HGNC Symbol	interactor	TRUE	FALSE	2	FALSE	FALSE	FALSE	FALSE	FALSE	FALSE	FALSE	FALSE	FALSE	FALSE	FALSE
ENSG00000006634	DBF4	HGNC Symbol	interactor	TRUE	FALSE	2	FALSE	FALSE	FALSE	FALSE	FALSE	FALSE	FALSE	FALSE	FALSE	FALSE	FALSE
ENSG00000006638	TBXA2R	HGNC Symbol	interactor	TRUE	FALSE	44	FALSE	FALSE	FALSE	FALSE	FALSE	FALSE	FALSE	FALSE	FALSE	FALSE	FALSE
ENSG00000006652	IFRD1	HGNC Symbol	interactor	TRUE	FALSE	2	FALSE	FALSE	FALSE	FALSE	FALSE	FALSE	FALSE	FALSE	FALSE	FALSE	FALSE
ENSG00000006659	LGALS14	HGNC Symbol	other	FALSE	TRUE	0	FALSE	FALSE	FALSE	FALSE	FALSE	FALSE	FALSE	FALSE	FALSE	FALSE	FALSE
ENSG00000006695	COX10	HGNC Symbol	other	FALSE	FALSE	0	FALSE	FALSE	FALSE	FALSE	FALSE	FALSE	FALSE	FALSE	FALSE	FALSE	FALSE
ENSG00000006704	GTF2IRD1	HGNC Symbol	other	FALSE	FALSE	0	FALSE	FALSE	FALSE	FALSE	FALSE	FALSE	FALSE	FALSE	FALSE	FALSE	FALSE
ENSG00000006712	PAF1	HGNC Symbol	interactor	TRUE	FALSE	1	FALSE	FALSE	FALSE	FALSE	FALSE	FALSE	FALSE	FALSE	FALSE	FALSE	FALSE
ENSG00000006715	VPS41	HGNC Symbol	other	FALSE	FALSE	0	FALSE	FALSE	FALSE	FALSE	FALSE	FALSE	FALSE	FALSE	FALSE	FALSE	FALSE
ENSG00000006740	ARHGAP44	HGNC Symbol	representer	TRUE	TRUE	57	FALSE	FALSE	FALSE	TRUE	FALSE	FALSE	FALSE	TRUE	TRUE	TRUE	FALSE
ENSG00000006744	ELAC2	HGNC Symbol	other	FALSE	FALSE	0	FALSE	FALSE	FALSE	FALSE	FALSE	FALSE	FALSE	FALSE	FALSE	FALSE	FALSE
ENSG00000006747	SCIN	HGNC Symbol	other	FALSE	FALSE	0	FALSE	FALSE	FALSE	FALSE	FALSE	FALSE	FALSE	FALSE	FALSE	FALSE	FALSE
ENSG00000006756	ARSD	HGNC Symbol	interactor	TRUE	FALSE	1	FALSE	FALSE	FALSE	FALSE	FALSE	FALSE	FALSE	FALSE	FALSE	FALSE	FALSE
ENSG00000006757	PNPLA4	HGNC Symbol	interactor	TRUE	FALSE	5	FALSE	FALSE	FALSE	FALSE	FALSE	FALSE	FALSE	FALSE	FALSE	FALSE	FALSE
ENSG00000006788	MYH13	HGNC Symbol	interactor	TRUE	FALSE	4	FALSE	FALSE	FALSE	FALSE	FALSE	FALSE	TRUE	FALSE	FALSE	FALSE	FALSE
ENSG00000006831	ADIPOR2	HGNC Symbol	interactor	TRUE	FALSE	3	FALSE	FALSE	FALSE	FALSE	FALSE	FALSE	FALSE	FALSE	FALSE	FALSE	FALSE
ENSG00000006837	CDKL3	HGNC Symbol	other	FALSE	FALSE	0	FALSE	FALSE	FALSE	FALSE	FALSE	FALSE	FALSE	FALSE	FALSE	FALSE	FALSE
ENSG00000007001	UPP2	HGNC Symbol	other	FALSE	FALSE	0	FALSE	FALSE	FALSE	FALSE	FALSE	FALSE	FALSE	FALSE	FALSE	FALSE	FALSE
ENSG00000007038	PRSS21	HGNC Symbol	other	FALSE	FALSE	0	FALSE	FALSE	FALSE	FALSE	FALSE	FALSE	FALSE	FALSE	FALSE	FALSE	FALSE
ENSG00000007047	MARK4	HGNC Symbol	interactor	TRUE	FALSE	1	FALSE	FALSE	FALSE	FALSE	FALSE	FALSE	FALSE	FALSE	FALSE	FALSE	FALSE
ENSG00000007062	PROM1	HGNC Symbol	representer	TRUE	TRUE	3	FALSE	TRUE	FALSE	FALSE	FALSE	FALSE	FALSE	FALSE	FALSE	FALSE	FALSE
ENSG00000007080	CCDC124	HGNC Symbol	other	FALSE	FALSE	0	FALSE	FALSE	FALSE	FALSE	FALSE	FALSE	FALSE	FALSE	FALSE	FALSE	FALSE
ENSG00000007129	CEACAM21	HGNC Symbol	other	FALSE	FALSE	0	FALSE	FALSE	FALSE	FALSE	FALSE	FALSE	FALSE	FALSE	FALSE	FALSE	FALSE
ENSG00000007168	PAFAH1B1	HGNC Symbol	interactor	TRUE	FALSE	26	FALSE	FALSE	FALSE	FALSE	FALSE	FALSE	FALSE	FALSE	FALSE	FALSE	FALSE
ENSG00000007171	NOS2	HGNC Symbol	interactor	TRUE	FALSE	6	FALSE	FALSE	FALSE	FALSE	FALSE	FALSE	FALSE	FALSE	FALSE	FALSE	FALSE
ENSG00000007174	DNAH9	HGNC Symbol	representer	TRUE	TRUE	2	FALSE	TRUE	FALSE	FALSE	FALSE	FALSE	FALSE	FALSE	FALSE	FALSE	FALSE
ENSG00000007202	KIAA0100	HGNC Symbol	other	FALSE	FALSE	0	FALSE	FALSE	FALSE	FALSE	FALSE	FALSE	FALSE	FALSE	FALSE	FALSE	FALSE
ENSG00000007216	SLC13A2	HGNC Symbol	other	FALSE	TRUE	0	FALSE	FALSE	FALSE	FALSE	FALSE	FALSE	FALSE	FALSE	FALSE	FALSE	FALSE
ENSG00000007237	GAS7	HGNC Symbol	other	FALSE	FALSE	0	TRUE	FALSE	FALSE	FALSE	FALSE	FALSE	FALSE	FALSE	FALSE	FALSE	FALSE
ENSG00000007255	TRAPPC6A	HGNC Symbol	other	FALSE	FALSE	0	FALSE	FALSE	FALSE	FALSE	FALSE	FALSE	FALSE	FALSE	FALSE	FALSE	FALSE
ENSG00000007264	MATK	HGNC Symbol	interactor	TRUE	FALSE	1	FALSE	FALSE	FALSE	FALSE	FALSE	FALSE	FALSE	FALSE	FALSE	FALSE	FALSE
ENSG00000007306	CEACAM7	HGNC Symbol	other	FALSE	FALSE	0	FALSE	FALSE	FALSE	FALSE	FALSE	FALSE	FALSE	FALSE	FALSE	FALSE	FALSE
ENSG00000007312	CD79B	HGNC Symbol	representer	TRUE	TRUE	39	TRUE	FALSE	FALSE	FALSE	FALSE	FALSE	FALSE	TRUE	FALSE	FALSE	FALSE
ENSG00000007314	SCN4A	HGNC Symbol	other	FALSE	TRUE	0	FALSE	FALSE	FALSE	FALSE	FALSE	FALSE	FALSE	FALSE	FALSE	FALSE	FALSE
ENSG00000007341	ST7L	HGNC Symbol	other	FALSE	FALSE	0	FALSE	FALSE	FALSE	FALSE	FALSE	FALSE	FALSE	FALSE	FALSE	FALSE	FALSE
ENSG00000007350	TKTL1	HGNC Symbol	other	FALSE	FALSE	0	FALSE	FALSE	FALSE	FALSE	FALSE	FALSE	FALSE	FALSE	FALSE	FALSE	FALSE
ENSG00000007372	PAX6	HGNC Symbol	interactor	TRUE	FALSE	13	FALSE	FALSE	FALSE	TRUE	FALSE	FALSE	FALSE	TRUE	FALSE	FALSE	FALSE
ENSG00000007376	RPUSD1	HGNC Symbol	other	FALSE	FALSE	0	FALSE	FALSE	FALSE	FALSE	FALSE	FALSE	FALSE	FALSE	FALSE	FALSE	FALSE
ENSG00000007384	RHBDF1	HGNC Symbol	other	FALSE	FALSE	0	FALSE	FALSE	FALSE	FALSE	FALSE	FALSE	FALSE	FALSE	FALSE	FALSE	FALSE
ENSG00000007392	LUC7L	HGNC Symbol	other	FALSE	FALSE	0	FALSE	FALSE	FALSE	FALSE	FALSE	FALSE	FALSE	FALSE	FALSE	FALSE	FALSE
ENSG00000007402	CACNA2D2	HGNC Symbol	other	FALSE	FALSE	0	FALSE	FALSE	FALSE	FALSE	FALSE	FALSE	FALSE	FALSE	FALSE	FALSE	FALSE
ENSG00000007516	BAIAP3	HGNC Symbol	other	FALSE	FALSE	0	FALSE	FALSE	FALSE	FALSE	FALSE	FALSE	FALSE	FALSE	FALSE	FALSE	FALSE
ENSG00000007520	TSR3	HGNC Symbol	other	FALSE	FALSE	0	FALSE	FALSE	FALSE	FALSE	FALSE	FALSE	FALSE	FALSE	FALSE	FALSE	FALSE
ENSG00000007541	PIGQ	HGNC Symbol	interactor	TRUE	FALSE	1	FALSE	FALSE	FALSE	FALSE	FALSE	FALSE	FALSE	FALSE	FALSE	FALSE	FALSE
ENSG00000007545	CRAMP1	HGNC Symbol	other	FALSE	FALSE	0	FALSE	FALSE	FALSE	FALSE	FALSE	FALSE	FALSE	FALSE	FALSE	FALSE	FALSE
ENSG00000007866	TEAD3	HGNC Symbol	interactor	TRUE	FALSE	2	FALSE	FALSE	FALSE	FALSE	FALSE	FALSE	FALSE	FALSE	FALSE	FALSE	FALSE
ENSG00000007908	SELE	HGNC Symbol	interactor	TRUE	FALSE	4	FALSE	FALSE	FALSE	FALSE	FALSE	FALSE	FALSE	FALSE	FALSE	FALSE	FALSE
ENSG00000007923	DNAJC11	HGNC Symbol	other	FALSE	FALSE	0	FALSE	FALSE	FALSE	FALSE	FALSE	FALSE	FALSE	FALSE	FALSE	FALSE	FALSE
ENSG00000007933	FMO3	HGNC Symbol	representer	TRUE	TRUE	3	FALSE	FALSE	FALSE	FALSE	FALSE	TRUE	FALSE	FALSE	FALSE	FALSE	FALSE
ENSG00000007944	MYLIP	HGNC Symbol	other	FALSE	FALSE	0	FALSE	FALSE	FALSE	FALSE	FALSE	FALSE	FALSE	FALSE	FALSE	FALSE	FALSE
ENSG00000007952	NOX1	HGNC Symbol	representer	TRUE	TRUE	19	FALSE	FALSE	FALSE	FALSE	FALSE	FALSE	FALSE	FALSE	FALSE	TRUE	FALSE
ENSG00000007968	E2F2	HGNC Symbol	interactor	TRUE	FALSE	4	FALSE	FALSE	FALSE	FALSE	FALSE	FALSE	FALSE	FALSE	FALSE	FALSE	FALSE
ENSG00000008018	PSMB1	HGNC Symbol	interactor	TRUE	FALSE	6	FALSE	FALSE	FALSE	FALSE	FALSE	FALSE	FALSE	FALSE	FALSE	FALSE	FALSE
ENSG00000008056	SYN1	HGNC Symbol	representer	TRUE	TRUE	7	FALSE	FALSE	FALSE	FALSE	FALSE	FALSE	FALSE	FALSE	FALSE	FALSE	FALSE
ENSG00000008083	JARID2	HGNC Symbol	other	FALSE	FALSE	0	FALSE	FALSE	FALSE	FALSE	FALSE	FALSE	FALSE	FALSE	FALSE	FALSE	FALSE
ENSG00000008086	CDKL5	HGNC Symbol	representer	TRUE	TRUE	2	FALSE	FALSE	FALSE	FALSE	FALSE	FALSE	FALSE	FALSE	FALSE	TRUE	FALSE
ENSG00000008118	CAMK1G	HGNC Symbol	other	FALSE	FALSE	0	FALSE	FALSE	FALSE	FALSE	FALSE	FALSE	FALSE	FALSE	FALSE	FALSE	FALSE
ENSG00000008128	CDK11A	HGNC Symbol	interactor	TRUE	FALSE	1	FALSE	FALSE	FALSE	FALSE	FALSE	FALSE	FALSE	FALSE	FALSE	FALSE	FALSE
ENSG00000008130	NADK	HGNC Symbol	other	FALSE	FALSE	0	FALSE	FALSE	FALSE	FALSE	FALSE	FALSE	FALSE	FALSE	FALSE	FALSE	FALSE
ENSG00000008196	TFAP2B	HGNC Symbol	representer	TRUE	TRUE	2	FALSE	FALSE	FALSE	FALSE	FALSE	FALSE	FALSE	FALSE	FALSE	FALSE	FALSE
ENSG00000008197	TFAP2D	HGNC Symbol	other	FALSE	TRUE	0	FALSE	TRUE	FALSE	FALSE	FALSE	FALSE	FALSE	FALSE	FALSE	FALSE	FALSE
ENSG00000008226	DLEC1	HGNC Symbol	other	FALSE	FALSE	0	FALSE	TRUE	FALSE	FALSE	FALSE	FALSE	FALSE	FALSE	FALSE	FALSE	FALSE
ENSG00000008256	CYTH3	HGNC Symbol	other	FALSE	FALSE	0	FALSE	FALSE	FALSE	FALSE	FALSE	FALSE	FALSE	FALSE	FALSE	FALSE	FALSE
ENSG00000008277	ADAM22	HGNC Symbol	interactor	TRUE	FALSE	1	FALSE	FALSE	FALSE	FALSE	FALSE	FALSE	FALSE	FALSE	FALSE	FALSE	FALSE
ENSG00000008282	SYPL1	HGNC Symbol	other	FALSE	FALSE	0	FALSE	FALSE	FALSE	FALSE	FALSE	FALSE	FALSE	FALSE	FALSE	FALSE	FALSE
ENSG00000008283	CYB561	HGNC Symbol	other	FALSE	FALSE	0	FALSE	FALSE	FALSE	FALSE	FALSE	FALSE	FALSE	FALSE	FALSE	FALSE	FALSE
ENSG00000008294	SPAG9	HGNC Symbol	interactor	TRUE	FALSE	3	FALSE	FALSE	FALSE	FALSE	FALSE	FALSE	FALSE	FALSE	FALSE	FALSE	FALSE
ENSG00000008300	CELSR3	HGNC Symbol	other	FALSE	FALSE	0	FALSE	FALSE	FALSE	FALSE	FALSE	FALSE	FALSE	FALSE	FALSE	FALSE	FALSE
ENSG00000008311	AASS	HGNC Symbol	other	FALSE	FALSE	0	FALSE	FALSE	FALSE	FALSE	FALSE	FALSE	FALSE	FALSE	FALSE	FALSE	FALSE
ENSG00000008323	PLEKHG6	HGNC Symbol	other	FALSE	FALSE	0	FALSE	FALSE	FALSE	FALSE	FALSE	FALSE	FALSE	FALSE	FALSE	FALSE	FALSE
ENSG00000008324	SS18L2	HGNC Symbol	other	FALSE	FALSE	0	FALSE	FALSE	FALSE	FALSE	FALSE	FALSE	FALSE	FALSE	FALSE	FALSE	FALSE
ENSG00000008382	MPND	HGNC Symbol	other	FALSE	FALSE	0	FALSE	FALSE	FALSE	FALSE	FALSE	FALSE	FALSE	FALSE	FALSE	FALSE	FALSE
ENSG00000008394	MGST1	HGNC Symbol	interactor	TRUE	FALSE	16	FALSE	FALSE	FALSE	FALSE	FALSE	TRUE	FALSE	TRUE	FALSE	TRUE	FALSE
ENSG00000008405	CRY1	HGNC Symbol	interactor	TRUE	FALSE	1	FALSE	FALSE	FALSE	FALSE	FALSE	FALSE	FALSE	FALSE	FALSE	FALSE	FALSE
ENSG00000008438	PGLYRP1	HGNC Symbol	other	FALSE	FALSE	0	FALSE	FALSE	FALSE	FALSE	FALSE	FALSE	FALSE	FALSE	FALSE	FALSE	FALSE
ENSG00000008441	NFIX	HGNC Symbol	interactor	TRUE	FALSE	1	FALSE	FALSE	FALSE	FALSE	FALSE	FALSE	FALSE	FALSE	FALSE	FALSE	FALSE
ENSG00000008513	ST3GAL1	HGNC Symbol	other	FALSE	FALSE	0	FALSE	FALSE	FALSE	FALSE	FALSE	FALSE	FALSE	FALSE	FALSE	FALSE	FALSE
ENSG00000008516	MMP25	HGNC Symbol	other	FALSE	FALSE	0	FALSE	FALSE	FALSE	FALSE	FALSE	FALSE	FALSE	FALSE	FALSE	FALSE	FALSE
ENSG00000008517	IL32	HGNC Symbol	other	FALSE	FALSE	0	FALSE	FALSE	FALSE	FALSE	FALSE	FALSE	FALSE	FALSE	FALSE	FALSE	FALSE
ENSG00000008710	PKD1	HGNC Symbol	interactor	TRUE	FALSE	2	FALSE	FALSE	FALSE	FALSE	FALSE	FALSE	FALSE	FALSE	FALSE	FALSE	FALSE
ENSG00000008735	MAPK8IP2	HGNC Symbol	interactor	TRUE	FALSE	3	FALSE	FALSE	FALSE	FALSE	FALSE	FALSE	FALSE	FALSE	FALSE	FALSE	FALSE
ENSG00000008838	MED24	HGNC Symbol	representer	TRUE	TRUE	84	FALSE	FALSE	FALSE	FALSE	FALSE	FALSE	FALSE	FALSE	FALSE	TRUE	FALSE
ENSG00000008853	RHOBTB2	HGNC Symbol	interactor	TRUE	FALSE	20	FALSE	FALSE	FALSE	TRUE	FALSE	FALSE	FALSE	TRUE	FALSE	TRUE	FALSE
ENSG00000008869	HEATR5B	HGNC Symbol	other	FALSE	FALSE	0	FALSE	FALSE	FALSE	FALSE	FALSE	FALSE	FALSE	FALSE	FALSE	FALSE	FALSE
ENSG00000008952	SEC62	HGNC Symbol	other	FALSE	FALSE	0	FALSE	FALSE	FALSE	FALSE	FALSE	FALSE	FALSE	FALSE	FALSE	FALSE	FALSE
ENSG00000008988	RPS20	HGNC Symbol	interactor	TRUE	FALSE	4	FALSE	FALSE	FALSE	FALSE	FALSE	FALSE	FALSE	FALSE	FALSE	FALSE	FALSE
ENSG00000009307	CSDE1	HGNC Symbol	representer	TRUE	TRUE	11	FALSE	TRUE	FALSE	FALSE	FALSE	FALSE	FALSE	FALSE	FALSE	FALSE	FALSE
ENSG00000009335	UBE3C	HGNC Symbol	other	FALSE	FALSE	0	FALSE	FALSE	FALSE	FALSE	FALSE	FALSE	FALSE	FALSE	FALSE	FALSE	FALSE
ENSG00000009413	REV3L	HGNC Symbol	other	FALSE	FALSE	0	FALSE	FALSE	FALSE	FALSE	FALSE	FALSE	FALSE	FALSE	FALSE	FALSE	FALSE
ENSG00000009694	TENM1	HGNC Symbol	other	FALSE	FALSE	0	FALSE	FALSE	FALSE	FALSE	FALSE	FALSE	FALSE	FALSE	FALSE	FALSE	FALSE
ENSG00000009709	PAX7	HGNC Symbol	representer	TRUE	TRUE	4	TRUE	FALSE	FALSE	FALSE	FALSE	FALSE	FALSE	FALSE	FALSE	FALSE	FALSE
ENSG00000009724	MASP2	HGNC Symbol	representer	TRUE	TRUE	7	FALSE	FALSE	FALSE	FALSE	FALSE	FALSE	FALSE	FALSE	TRUE	FALSE	FALSE
ENSG00000009765	IYD	HGNC Symbol	representer	TRUE	TRUE	1	FALSE	FALSE	FALSE	FALSE	FALSE	FALSE	FALSE	FALSE	FALSE	FALSE	FALSE
ENSG00000009780	FAM76A	HGNC Symbol	other	FALSE	FALSE	0	FALSE	FALSE	FALSE	FALSE	FALSE	FALSE	FALSE	FALSE	FALSE	FALSE	FALSE
ENSG00000009790	TRAF3IP3	HGNC Symbol	representer	TRUE	TRUE	22	FALSE	FALSE	FALSE	FALSE	FALSE	FALSE	FALSE	FALSE	FALSE	FALSE	FALSE
ENSG00000009830	POMT2	HGNC Symbol	other	FALSE	FALSE	0	FALSE	FALSE	FALSE	FALSE	FALSE	FALSE	FALSE	FALSE	FALSE	FALSE	FALSE
ENSG00000009844	VTA1	HGNC Symbol	other	FALSE	FALSE	0	FALSE	FALSE	FALSE	FALSE	FALSE	FALSE	FALSE	FALSE	FALSE	FALSE	FALSE
ENSG00000009950	MLXIPL	HGNC Symbol	other	FALSE	FALSE	0	FALSE	FALSE	FALSE	FALSE	FALSE	FALSE	FALSE	FALSE	FALSE	FALSE	FALSE
ENSG00000009954	BAZ1B	HGNC Symbol	other	FALSE	FALSE	0	FALSE	FALSE	FALSE	FALSE	FALSE	FALSE	FALSE	FALSE	FALSE	FALSE	FALSE
ENSG00000010017	RANBP9	HGNC Symbol	interactor	TRUE	FALSE	3	FALSE	FALSE	FALSE	FALSE	FALSE	FALSE	FALSE	FALSE	FALSE	FALSE	FALSE
ENSG00000010030	ETV7	HGNC Symbol	other	FALSE	FALSE	0	FALSE	FALSE	FALSE	FALSE	FALSE	FALSE	FALSE	FALSE	FALSE	FALSE	FALSE
ENSG00000010072	SPRTN	HGNC Symbol	interactor	TRUE	FALSE	1	FALSE	FALSE	FALSE	FALSE	FALSE	FALSE	FALSE	FALSE	FALSE	FALSE	FALSE
ENSG00000010165	METTL13	HGNC Symbol	other	FALSE	FALSE	0	FALSE	FALSE	FALSE	FALSE	FALSE	FALSE	FALSE	FALSE	FALSE	FALSE	FALSE
ENSG00000010219	DYRK4	HGNC Symbol	other	FALSE	FALSE	0	FALSE	FALSE	FALSE	FALSE	FALSE	FALSE	FALSE	FALSE	FALSE	FALSE	FALSE
ENSG00000010244	ZNF207	HGNC Symbol	other	FALSE	FALSE	0	FALSE	FALSE	FALSE	FALSE	FALSE	FALSE	FALSE	FALSE	FALSE	FALSE	FALSE
ENSG00000010256	UQCRC1	HGNC Symbol	interactor	TRUE	FALSE	2	FALSE	FALSE	FALSE	FALSE	FALSE	FALSE	FALSE	FALSE	FALSE	FALSE	FALSE
ENSG00000010270	STARD3NL	HGNC Symbol	other	FALSE	FALSE	0	FALSE	FALSE	FALSE	FALSE	FALSE	FALSE	FALSE	FALSE	FALSE	FALSE	FALSE
ENSG00000010278	CD9	HGNC Symbol	interactor	TRUE	FALSE	2	FALSE	FALSE	FALSE	FALSE	FALSE	FALSE	FALSE	FALSE	FALSE	FALSE	FALSE
ENSG00000010282	HHATL	HGNC Symbol	other	FALSE	TRUE	0	FALSE	FALSE	FALSE	FALSE	FALSE	FALSE	FALSE	FALSE	FALSE	FALSE	FALSE
ENSG00000010292	NCAPD2	HGNC Symbol	interactor	TRUE	FALSE	3	FALSE	FALSE	FALSE	FALSE	FALSE	FALSE	FALSE	FALSE	FALSE	FALSE	FALSE
ENSG00000010295	IFFO1	HGNC Symbol	other	FALSE	FALSE	0	FALSE	FALSE	FALSE	FALSE	FALSE	FALSE	FALSE	FALSE	FALSE	FALSE	FALSE
ENSG00000010310	GIPR	HGNC Symbol	interactor	TRUE	FALSE	22	FALSE	FALSE	FALSE	TRUE	FALSE	FALSE	FALSE	FALSE	FALSE	FALSE	FALSE
ENSG00000010318	PHF7	HGNC Symbol	other	FALSE	FALSE	0	FALSE	FALSE	FALSE	FALSE	FALSE	FALSE	FALSE	FALSE	FALSE	FALSE	FALSE
ENSG00000010319	SEMA3G	HGNC Symbol	representer	TRUE	TRUE	1	FALSE	FALSE	FALSE	FALSE	FALSE	FALSE	FALSE	FALSE	FALSE	FALSE	FALSE
ENSG00000010322	NISCH	HGNC Symbol	interactor	TRUE	FALSE	1	FALSE	FALSE	FALSE	FALSE	FALSE	FALSE	FALSE	FALSE	FALSE	FALSE	FALSE
ENSG00000010327	STAB1	HGNC Symbol	interactor	TRUE	FALSE	1	FALSE	FALSE	FALSE	FALSE	FALSE	FALSE	FALSE	FALSE	TRUE	FALSE	FALSE
ENSG00000010361	FUZ	HGNC Symbol	other	FALSE	FALSE	0	FALSE	FALSE	FALSE	FALSE	FALSE	FALSE	FALSE	FALSE	FALSE	FALSE	FALSE
ENSG00000010379	SLC6A13	HGNC Symbol	other	FALSE	FALSE	0	FALSE	FALSE	FALSE	FALSE	FALSE	FALSE	FALSE	FALSE	FALSE	FALSE	FALSE
ENSG00000010404	IDS	HGNC Symbol	other	FALSE	FALSE	0	FALSE	FALSE	FALSE	FALSE	FALSE	FALSE	FALSE	FALSE	FALSE	FALSE	FALSE
ENSG00000010438	PRSS3	HGNC Symbol	representer	TRUE	TRUE	4	FALSE	FALSE	FALSE	FALSE	FALSE	FALSE	FALSE	FALSE	FALSE	FALSE	FALSE
ENSG00000010539	ZNF200	HGNC Symbol	other	FALSE	FALSE	0	FALSE	FALSE	FALSE	FALSE	FALSE	FALSE	FALSE	FALSE	FALSE	FALSE	FALSE
ENSG00000010610	CD4	HGNC Symbol	representer	TRUE	TRUE	28	FALSE	FALSE	FALSE	TRUE	FALSE	FALSE	FALSE	TRUE	FALSE	FALSE	FALSE
ENSG00000010626	LRRC23	HGNC Symbol	other	FALSE	TRUE	0	FALSE	FALSE	FALSE	FALSE	FALSE	FALSE	FALSE	FALSE	FALSE	FALSE	FALSE
ENSG00000010671	BTK	HGNC Symbol	representer	TRUE	TRUE	12	FALSE	FALSE	FALSE	FALSE	FALSE	FALSE	FALSE	FALSE	FALSE	FALSE	FALSE
ENSG00000010704	HFE	HGNC Symbol	other	FALSE	FALSE	0	FALSE	FALSE	FALSE	FALSE	FALSE	FALSE	FALSE	FALSE	FALSE	FALSE	FALSE
ENSG00000010803	SCMH1	HGNC Symbol	other	FALSE	FALSE	0	FALSE	FALSE	FALSE	FALSE	FALSE	FALSE	FALSE	FALSE	FALSE	FALSE	FALSE
ENSG00000010810	FYN	HGNC Symbol	interactor	TRUE	FALSE	63	FALSE	TRUE	FALSE	FALSE	FALSE	FALSE	FALSE	TRUE	FALSE	FALSE	FALSE
ENSG00000010818	HIVEP2	HGNC Symbol	interactor	TRUE	FALSE	1	FALSE	FALSE	FALSE	FALSE	FALSE	FALSE	FALSE	FALSE	FALSE	FALSE	FALSE
ENSG00000010932	FMO1	HGNC Symbol	representer	TRUE	TRUE	3	FALSE	FALSE	FALSE	FALSE	FALSE	TRUE	FALSE	FALSE	FALSE	FALSE	FALSE
ENSG00000011007	TCEB3	HGNC Symbol	interactor	TRUE	FALSE	1	FALSE	FALSE	FALSE	FALSE	FALSE	FALSE	FALSE	FALSE	FALSE	FALSE	FALSE
ENSG00000011009	LYPLA2	HGNC Symbol	other	FALSE	FALSE	0	FALSE	FALSE	FALSE	FALSE	FALSE	FALSE	FALSE	FALSE	FALSE	FALSE	FALSE
ENSG00000011021	CLCN6	HGNC Symbol	other	FALSE	TRUE	0	FALSE	FALSE	FALSE	FALSE	FALSE	FALSE	FALSE	FALSE	FALSE	FALSE	FALSE
ENSG00000011028	MRC2	HGNC Symbol	other	FALSE	FALSE	0	FALSE	FALSE	FALSE	FALSE	FALSE	FALSE	FALSE	FALSE	FALSE	FALSE	FALSE
ENSG00000011052	NME1-NME2	HGNC Symbol	interactor	TRUE	FALSE	10	FALSE	FALSE	FALSE	TRUE	FALSE	FALSE	FALSE	FALSE	FALSE	FALSE	FALSE
ENSG00000011083	SLC6A7	HGNC Symbol	other	FALSE	FALSE	0	FALSE	FALSE	FALSE	FALSE	FALSE	FALSE	FALSE	FALSE	FALSE	FALSE	FALSE
ENSG00000011105	TSPAN9	HGNC Symbol	other	FALSE	FALSE	0	FALSE	FALSE	FALSE	FALSE	FALSE	FALSE	FALSE	FALSE	FALSE	FALSE	FALSE
ENSG00000011114	BTBD7	HGNC Symbol	other	FALSE	FALSE	0	FALSE	FALSE	FALSE	FALSE	FALSE	FALSE	FALSE	FALSE	FALSE	FALSE	FALSE
ENSG00000011132	APBA3	HGNC Symbol	interactor	TRUE	FALSE	1	FALSE	FALSE	FALSE	FALSE	FALSE	FALSE	FALSE	FALSE	FALSE	FALSE	FALSE
ENSG00000011143	MKS1	HGNC Symbol	other	FALSE	FALSE	0	FALSE	FALSE	FALSE	FALSE	FALSE	FALSE	FALSE	FALSE	FALSE	FALSE	FALSE
ENSG00000011198	ABHD5	HGNC Symbol	interactor	TRUE	FALSE	1	FALSE	FALSE	FALSE	FALSE	FALSE	FALSE	FALSE	FALSE	FALSE	FALSE	FALSE
ENSG00000011201	ANOS1	HGNC Symbol	other	FALSE	FALSE	0	FALSE	FALSE	FALSE	FALSE	FALSE	FALSE	FALSE	FALSE	FALSE	FALSE	FALSE
ENSG00000011243	AKAP8L	HGNC Symbol	other	FALSE	FALSE	0	FALSE	FALSE	FALSE	FALSE	FALSE	FALSE	FALSE	FALSE	FALSE	FALSE	FALSE
ENSG00000011258	MBTD1	HGNC Symbol	other	FALSE	FALSE	0	FALSE	FALSE	FALSE	FALSE	FALSE	FALSE	FALSE	FALSE	FALSE	FALSE	FALSE
ENSG00000011260	UTP18	HGNC Symbol	other	FALSE	FALSE	0	FALSE	FALSE	FALSE	FALSE	FALSE	FALSE	FALSE	FALSE	FALSE	FALSE	FALSE
ENSG00000011275	RNF216	HGNC Symbol	other	FALSE	FALSE	0	FALSE	FALSE	FALSE	FALSE	FALSE	FALSE	FALSE	FALSE	FALSE	FALSE	FALSE
ENSG00000011295	TTC19	HGNC Symbol	other	FALSE	FALSE	0	FALSE	FALSE	FALSE	FALSE	FALSE	FALSE	FALSE	FALSE	FALSE	FALSE	FALSE
ENSG00000011304	PTBP1	HGNC Symbol	interactor	TRUE	FALSE	5	FALSE	FALSE	FALSE	FALSE	FALSE	FALSE	FALSE	FALSE	FALSE	FALSE	FALSE
ENSG00000011332	DPF1	HGNC Symbol	representer	TRUE	TRUE	6	FALSE	FALSE	FALSE	FALSE	FALSE	FALSE	FALSE	FALSE	FALSE	FALSE	FALSE
ENSG00000011347	SYT7	HGNC Symbol	representer	TRUE	TRUE	2	FALSE	FALSE	FALSE	FALSE	FALSE	FALSE	FALSE	FALSE	FALSE	FALSE	FALSE
ENSG00000011376	LARS2	HGNC Symbol	other	FALSE	FALSE	0	FALSE	FALSE	FALSE	FALSE	FALSE	FALSE	FALSE	FALSE	FALSE	FALSE	FALSE
ENSG00000011405	PIK3C2A	HGNC Symbol	interactor	TRUE	FALSE	3	FALSE	TRUE	FALSE	FALSE	FALSE	FALSE	FALSE	FALSE	FALSE	TRUE	FALSE
ENSG00000011422	PLAUR	HGNC Symbol	interactor	TRUE	FALSE	15	FALSE	FALSE	FALSE	TRUE	FALSE	FALSE	FALSE	FALSE	TRUE	TRUE	FALSE
ENSG00000011426	ANLN	HGNC Symbol	other	FALSE	FALSE	0	FALSE	FALSE	FALSE	FALSE	FALSE	FALSE	FALSE	FALSE	FALSE	FALSE	FALSE
ENSG00000011451	WIZ	HGNC Symbol	other	FALSE	FALSE	0	FALSE	FALSE	FALSE	FALSE	FALSE	FALSE	FALSE	FALSE	FALSE	FALSE	FALSE
ENSG00000011454	RABGAP1	HGNC Symbol	other	FALSE	FALSE	0	FALSE	FALSE	FALSE	FALSE	FALSE	FALSE	FALSE	FALSE	FALSE	FALSE	FALSE
ENSG00000011465	DCN	HGNC Symbol	interactor	TRUE	FALSE	15	FALSE	FALSE	FALSE	FALSE	FALSE	FALSE	FALSE	FALSE	TRUE	FALSE	FALSE
ENSG00000011478	QPCTL	HGNC Symbol	other	FALSE	FALSE	0	FALSE	FALSE	FALSE	FALSE	FALSE	FALSE	FALSE	FALSE	FALSE	FALSE	FALSE
ENSG00000011485	PPP5C	HGNC Symbol	other	FALSE	FALSE	0	FALSE	FALSE	FALSE	FALSE	FALSE	FALSE	FALSE	FALSE	FALSE	FALSE	FALSE
ENSG00000011523	CEP68	HGNC Symbol	other	FALSE	FALSE	0	FALSE	FALSE	FALSE	FALSE	FALSE	FALSE	FALSE	FALSE	FALSE	FALSE	FALSE
ENSG00000011566	MAP4K3	HGNC Symbol	other	FALSE	FALSE	0	FALSE	FALSE	FALSE	FALSE	FALSE	FALSE	FALSE	FALSE	FALSE	FALSE	FALSE
ENSG00000011590	ZBTB32	HGNC Symbol	interactor	TRUE	FALSE	2	FALSE	FALSE	FALSE	FALSE	FALSE	FALSE	FALSE	FALSE	FALSE	FALSE	FALSE
ENSG00000011600	TYROBP	HGNC Symbol	interactor	TRUE	FALSE	8	FALSE	FALSE	FALSE	FALSE	FALSE	FALSE	FALSE	TRUE	FALSE	FALSE	FALSE
ENSG00000011638	TMEM159	HGNC Symbol	other	FALSE	FALSE	0	FALSE	FALSE	FALSE	FALSE	FALSE	FALSE	FALSE	FALSE	FALSE	FALSE	FALSE
ENSG00000011677	GABRA3	HGNC Symbol	other	FALSE	FALSE	0	FALSE	FALSE	FALSE	FALSE	FALSE	FALSE	FALSE	FALSE	FALSE	FALSE	FALSE
ENSG00000012048	BRCA1	HGNC Symbol	interactor	TRUE	FALSE	12	TRUE	FALSE	FALSE	FALSE	FALSE	FALSE	FALSE	FALSE	FALSE	TRUE	FALSE
ENSG00000012061	ERCC1	HGNC Symbol	interactor	TRUE	FALSE	1	FALSE	FALSE	FALSE	FALSE	FALSE	FALSE	FALSE	FALSE	FALSE	FALSE	FALSE
ENSG00000012124	CD22	HGNC Symbol	representer	TRUE	TRUE	9	FALSE	FALSE	FALSE	FALSE	FALSE	FALSE	FALSE	FALSE	FALSE	TRUE	FALSE
ENSG00000012171	SEMA3B	HGNC Symbol	other	FALSE	FALSE	0	FALSE	FALSE	FALSE	FALSE	FALSE	FALSE	FALSE	FALSE	FALSE	FALSE	FALSE
ENSG00000012174	MBTPS2	HGNC Symbol	other	FALSE	FALSE	0	FALSE	FALSE	FALSE	FALSE	FALSE	FALSE	FALSE	FALSE	FALSE	FALSE	FALSE
ENSG00000012211	PRICKLE3	HGNC Symbol	other	FALSE	FALSE	0	FALSE	FALSE	FALSE	FALSE	FALSE	FALSE	FALSE	FALSE	FALSE	FALSE	FALSE
ENSG00000012223	LTF	HGNC Symbol	representer	TRUE	TRUE	22	FALSE	FALSE	FALSE	FALSE	FALSE	FALSE	FALSE	TRUE	FALSE	TRUE	FALSE
ENSG00000012232	EXTL3	HGNC Symbol	other	FALSE	FALSE	0	FALSE	FALSE	FALSE	FALSE	FALSE	FALSE	FALSE	FALSE	FALSE	FALSE	FALSE
ENSG00000012504	NR1H4	HGNC Symbol	representer	TRUE	TRUE	8	FALSE	FALSE	FALSE	FALSE	FALSE	FALSE	FALSE	FALSE	FALSE	TRUE	FALSE
ENSG00000012660	ELOVL5	HGNC Symbol	other	FALSE	FALSE	0	FALSE	FALSE	FALSE	FALSE	FALSE	FALSE	FALSE	FALSE	FALSE	FALSE	FALSE
ENSG00000012779	ALOX5	HGNC Symbol	representer	TRUE	TRUE	4	FALSE	FALSE	FALSE	FALSE	FALSE	FALSE	FALSE	FALSE	FALSE	FALSE	FALSE
ENSG00000012817	KDM5D	HGNC Symbol	other	FALSE	FALSE	0	FALSE	FALSE	FALSE	FALSE	FALSE	FALSE	FALSE	FALSE	FALSE	FALSE	FALSE
ENSG00000012822	CALCOCO1	HGNC Symbol	other	FALSE	FALSE	0	FALSE	FALSE	FALSE	FALSE	FALSE	FALSE	FALSE	FALSE	FALSE	FALSE	FALSE
ENSG00000012963	UBR7	HGNC Symbol	other	FALSE	FALSE	0	FALSE	FALSE	FALSE	FALSE	FALSE	FALSE	FALSE	FALSE	FALSE	FALSE	FALSE
ENSG00000012983	MAP4K5	HGNC Symbol	other	FALSE	FALSE	0	FALSE	FALSE	FALSE	FALSE	FALSE	FALSE	FALSE	FALSE	FALSE	FALSE	FALSE
ENSG00000013016	EHD3	HGNC Symbol	other	FALSE	FALSE	0	FALSE	FALSE	FALSE	FALSE	FALSE	FALSE	FALSE	FALSE	FALSE	FALSE	FALSE
ENSG00000013275	PSMC4	HGNC Symbol	interactor	TRUE	FALSE	6	FALSE	FALSE	FALSE	FALSE	FALSE	FALSE	FALSE	FALSE	FALSE	FALSE	FALSE
ENSG00000013288	MAN2B2	HGNC Symbol	other	FALSE	FALSE	0	FALSE	FALSE	FALSE	FALSE	FALSE	FALSE	FALSE	FALSE	FALSE	FALSE	FALSE
ENSG00000013293	SLC7A14	HGNC Symbol	other	FALSE	TRUE	0	FALSE	FALSE	FALSE	FALSE	FALSE	FALSE	FALSE	FALSE	FALSE	FALSE	FALSE
ENSG00000013297	CLDN11	HGNC Symbol	interactor	TRUE	FALSE	1	FALSE	FALSE	FALSE	FALSE	FALSE	FALSE	FALSE	FALSE	FALSE	FALSE	FALSE
ENSG00000013306	SLC25A39	HGNC Symbol	other	FALSE	FALSE	0	FALSE	FALSE	FALSE	FALSE	FALSE	FALSE	FALSE	FALSE	FALSE	FALSE	FALSE
ENSG00000013364	MVP	HGNC Symbol	other	FALSE	FALSE	0	FALSE	FALSE	FALSE	FALSE	FALSE	FALSE	FALSE	FALSE	FALSE	FALSE	FALSE
ENSG00000013374	NUB1	HGNC Symbol	other	FALSE	FALSE	0	FALSE	FALSE	FALSE	FALSE	FALSE	FALSE	FALSE	FALSE	FALSE	FALSE	FALSE
ENSG00000013375	PGM3	HGNC Symbol	other	FALSE	FALSE	0	FALSE	FALSE	FALSE	FALSE	FALSE	FALSE	FALSE	FALSE	FALSE	FALSE	FALSE
ENSG00000013392	RWDD2A	HGNC Symbol	other	FALSE	FALSE	0	FALSE	FALSE	FALSE	FALSE	FALSE	FALSE	FALSE	FALSE	FALSE	FALSE	FALSE
ENSG00000013441	CLK1	HGNC Symbol	other	FALSE	FALSE	0	FALSE	FALSE	FALSE	FALSE	FALSE	FALSE	FALSE	FALSE	FALSE	FALSE	FALSE
ENSG00000013503	POLR3B	HGNC Symbol	interactor	TRUE	FALSE	5	FALSE	FALSE	FALSE	TRUE	FALSE	FALSE	FALSE	FALSE	FALSE	FALSE	FALSE
ENSG00000013523	ANGEL1	HGNC Symbol	other	FALSE	FALSE	0	FALSE	FALSE	FALSE	FALSE	FALSE	FALSE	FALSE	FALSE	FALSE	FALSE	FALSE
ENSG00000013561	RNF14	HGNC Symbol	interactor	TRUE	FALSE	1	FALSE	FALSE	FALSE	FALSE	FALSE	FALSE	FALSE	FALSE	FALSE	FALSE	FALSE
ENSG00000013563	DNASE1L1	HGNC Symbol	other	FALSE	FALSE	0	FALSE	FALSE	FALSE	FALSE	FALSE	FALSE	FALSE	FALSE	FALSE	FALSE	FALSE
ENSG00000013573	DDX11	HGNC Symbol	other	FALSE	FALSE	0	FALSE	FALSE	FALSE	FALSE	FALSE	FALSE	FALSE	FALSE	FALSE	FALSE	FALSE
ENSG00000013583	HEBP1	HGNC Symbol	interactor	TRUE	FALSE	52	FALSE	FALSE	FALSE	FALSE	FALSE	FALSE	FALSE	FALSE	FALSE	FALSE	FALSE
ENSG00000013588	GPRC5A	HGNC Symbol	other	FALSE	FALSE	0	FALSE	FALSE	FALSE	FALSE	FALSE	FALSE	FALSE	FALSE	FALSE	FALSE	FALSE
ENSG00000013619	MAMLD1	HGNC Symbol	other	FALSE	FALSE	0	FALSE	FALSE	FALSE	FALSE	FALSE	FALSE	FALSE	FALSE	FALSE	FALSE	FALSE
ENSG00000013725	CD6	HGNC Symbol	representer	TRUE	TRUE	2	FALSE	FALSE	FALSE	FALSE	FALSE	FALSE	FALSE	FALSE	FALSE	FALSE	FALSE
ENSG00000013810	TACC3	HGNC Symbol	representer	TRUE	TRUE	5	FALSE	FALSE	FALSE	FALSE	FALSE	FALSE	FALSE	FALSE	FALSE	FALSE	FALSE
ENSG00000014123	UFL1	HGNC Symbol	interactor	TRUE	FALSE	1	FALSE	FALSE	FALSE	FALSE	FALSE	FALSE	FALSE	FALSE	FALSE	FALSE	FALSE
ENSG00000014138	POLA2	HGNC Symbol	interactor	TRUE	FALSE	4	FALSE	FALSE	FALSE	FALSE	FALSE	FALSE	FALSE	FALSE	FALSE	FALSE	FALSE
ENSG00000014164	ZC3H3	HGNC Symbol	other	FALSE	FALSE	0	FALSE	FALSE	FALSE	FALSE	FALSE	FALSE	FALSE	FALSE	FALSE	FALSE	FALSE
ENSG00000014216	CAPN1	HGNC Symbol	interactor	TRUE	FALSE	4	FALSE	FALSE	FALSE	FALSE	FALSE	FALSE	FALSE	FALSE	TRUE	FALSE	FALSE
ENSG00000014257	ACPP	HGNC Symbol	interactor	TRUE	FALSE	1	FALSE	FALSE	FALSE	FALSE	FALSE	FALSE	FALSE	FALSE	FALSE	FALSE	FALSE
ENSG00000014641	MDH1	HGNC Symbol	interactor	TRUE	FALSE	3	FALSE	FALSE	FALSE	FALSE	FALSE	FALSE	FALSE	FALSE	FALSE	FALSE	FALSE
ENSG00000014824	SLC30A9	HGNC Symbol	other	FALSE	FALSE	0	FALSE	FALSE	FALSE	FALSE	FALSE	FALSE	FALSE	FALSE	FALSE	FALSE	FALSE
ENSG00000014914	MTMR11	HGNC Symbol	other	FALSE	FALSE	0	FALSE	FALSE	FALSE	FALSE	FALSE	FALSE	FALSE	FALSE	FALSE	FALSE	FALSE
ENSG00000014919	COX15	HGNC Symbol	other	FALSE	FALSE	0	FALSE	FALSE	FALSE	FALSE	FALSE	FALSE	FALSE	FALSE	FALSE	FALSE	FALSE
ENSG00000015133	CCDC88C	HGNC Symbol	other	FALSE	FALSE	0	FALSE	FALSE	FALSE	FALSE	FALSE	FALSE	FALSE	FALSE	FALSE	FALSE	FALSE
ENSG00000015153	YAF2	HGNC Symbol	other	FALSE	FALSE	0	FALSE	FALSE	FALSE	FALSE	FALSE	FALSE	FALSE	FALSE	FALSE	FALSE	FALSE
ENSG00000015171	ZMYND11	HGNC Symbol	other	FALSE	FALSE	0	FALSE	FALSE	FALSE	FALSE	FALSE	FALSE	FALSE	FALSE	FALSE	FALSE	FALSE
ENSG00000015285	WAS	HGNC Symbol	representer	TRUE	TRUE	1	TRUE	FALSE	FALSE	FALSE	FALSE	FALSE	FALSE	FALSE	FALSE	FALSE	FALSE
ENSG00000015413	DPEP1	HGNC Symbol	other	FALSE	FALSE	0	FALSE	FALSE	FALSE	FALSE	FALSE	FALSE	FALSE	FALSE	FALSE	FALSE	FALSE
ENSG00000015475	BID	HGNC Symbol	interactor	TRUE	FALSE	2	FALSE	FALSE	FALSE	FALSE	FALSE	FALSE	FALSE	FALSE	FALSE	FALSE	FALSE
ENSG00000015479	MATR3	HGNC Symbol	other	FALSE	FALSE	0	FALSE	FALSE	FALSE	FALSE	FALSE	FALSE	FALSE	FALSE	FALSE	FALSE	FALSE
ENSG00000015520	NPC1L1	HGNC Symbol	other	FALSE	FALSE	0	FALSE	FALSE	FALSE	FALSE	FALSE	FALSE	FALSE	FALSE	FALSE	FALSE	FALSE
ENSG00000015532	XYLT2	HGNC Symbol	other	FALSE	FALSE	0	FALSE	FALSE	FALSE	FALSE	FALSE	FALSE	FALSE	FALSE	FALSE	FALSE	FALSE
ENSG00000015568	RGPD5	HGNC Symbol	other	FALSE	FALSE	0	FALSE	FALSE	FALSE	FALSE	FALSE	FALSE	FALSE	FALSE	FALSE	FALSE	FALSE
ENSG00000015592	STMN4	HGNC Symbol	other	FALSE	FALSE	0	FALSE	FALSE	FALSE	FALSE	FALSE	FALSE	FALSE	FALSE	FALSE	FALSE	FALSE
ENSG00000015676	NUDCD3	HGNC Symbol	other	FALSE	FALSE	0	FALSE	FALSE	FALSE	FALSE	FALSE	FALSE	FALSE	FALSE	FALSE	FALSE	FALSE
ENSG00000016082	ISL1	HGNC Symbol	representer	TRUE	TRUE	18	FALSE	FALSE	FALSE	TRUE	FALSE	FALSE	FALSE	FALSE	FALSE	FALSE	FALSE
ENSG00000016391	CHDH	HGNC Symbol	other	FALSE	FALSE	0	FALSE	FALSE	FALSE	FALSE	FALSE	FALSE	FALSE	FALSE	FALSE	FALSE	FALSE
ENSG00000016402	IL20RA	HGNC Symbol	interactor	TRUE	FALSE	2	FALSE	FALSE	FALSE	FALSE	FALSE	FALSE	FALSE	FALSE	FALSE	FALSE	FALSE
ENSG00000016490	CLCA1	HGNC Symbol	other	FALSE	TRUE	0	FALSE	FALSE	FALSE	FALSE	FALSE	FALSE	FALSE	FALSE	FALSE	FALSE	FALSE
ENSG00000016602	CLCA4	HGNC Symbol	other	FALSE	FALSE	0	FALSE	FALSE	FALSE	FALSE	FALSE	FALSE	FALSE	FALSE	FALSE	FALSE	FALSE
ENSG00000016864	GLT8D1	HGNC Symbol	other	FALSE	FALSE	0	FALSE	FALSE	FALSE	FALSE	FALSE	FALSE	FALSE	FALSE	FALSE	FALSE	FALSE
ENSG00000017260	ATP2C1	HGNC Symbol	other	FALSE	FALSE	0	FALSE	FALSE	FALSE	FALSE	FALSE	FALSE	FALSE	FALSE	FALSE	FALSE	FALSE
ENSG00000017427	IGF1	HGNC Symbol	representer	TRUE	TRUE	121	FALSE	FALSE	FALSE	TRUE	FALSE	FALSE	TRUE	TRUE	TRUE	FALSE	FALSE
ENSG00000017483	SLC38A5	HGNC Symbol	other	FALSE	FALSE	0	FALSE	FALSE	FALSE	FALSE	FALSE	FALSE	FALSE	FALSE	FALSE	FALSE	FALSE
ENSG00000017797	RALBP1	HGNC Symbol	interactor	TRUE	FALSE	9	FALSE	FALSE	FALSE	TRUE	FALSE	FALSE	FALSE	TRUE	FALSE	FALSE	FALSE
ENSG00000018189	RUFY3	HGNC Symbol	other	FALSE	FALSE	0	FALSE	FALSE	FALSE	FALSE	FALSE	FALSE	FALSE	FALSE	FALSE	FALSE	FALSE
ENSG00000018236	CNTN1	HGNC Symbol	interactor	TRUE	FALSE	2	FALSE	TRUE	FALSE	FALSE	FALSE	FALSE	FALSE	FALSE	FALSE	FALSE	FALSE
ENSG00000018280	SLC11A1	HGNC Symbol	representer	TRUE	TRUE	3	FALSE	FALSE	FALSE	FALSE	FALSE	FALSE	FALSE	FALSE	FALSE	FALSE	FALSE
ENSG00000018408	WWTR1	HGNC Symbol	interactor	TRUE	FALSE	2	TRUE	FALSE	FALSE	FALSE	FALSE	FALSE	FALSE	FALSE	FALSE	TRUE	FALSE
ENSG00000018510	AGPS	HGNC Symbol	other	FALSE	FALSE	0	FALSE	FALSE	FALSE	FALSE	FALSE	FALSE	FALSE	FALSE	FALSE	FALSE	FALSE
ENSG00000018607	ZNF806	HGNC Symbol	other	FALSE	FALSE	0	FALSE	FALSE	FALSE	FALSE	FALSE	FALSE	FALSE	FALSE	FALSE	FALSE	FALSE
ENSG00000018610	CXorf56	HGNC Symbol	other	FALSE	FALSE	0	FALSE	FALSE	FALSE	FALSE	FALSE	FALSE	FALSE	FALSE	FALSE	FALSE	FALSE
ENSG00000018625	ATP1A2	HGNC Symbol	representer	TRUE	TRUE	12	FALSE	FALSE	FALSE	FALSE	FALSE	FALSE	FALSE	FALSE	FALSE	FALSE	FALSE
ENSG00000018699	TTC27	HGNC Symbol	other	FALSE	FALSE	0	FALSE	FALSE	FALSE	FALSE	FALSE	FALSE	FALSE	FALSE	FALSE	FALSE	FALSE
ENSG00000018869	ZNF582	HGNC Symbol	other	FALSE	FALSE	0	FALSE	FALSE	FALSE	FALSE	FALSE	FALSE	FALSE	FALSE	FALSE	FALSE	FALSE
ENSG00000019102	VSIG2	HGNC Symbol	other	FALSE	TRUE	0	FALSE	FALSE	FALSE	FALSE	FALSE	FALSE	FALSE	FALSE	FALSE	FALSE	FALSE
ENSG00000019144	PHLDB1	HGNC Symbol	other	FALSE	FALSE	0	FALSE	FALSE	FALSE	FALSE	FALSE	FALSE	FALSE	FALSE	FALSE	FALSE	FALSE
ENSG00000019169	MARCO	HGNC Symbol	other	FALSE	FALSE	0	FALSE	FALSE	FALSE	FALSE	FALSE	FALSE	FALSE	FALSE	FALSE	FALSE	FALSE
ENSG00000019186	CYP24A1	HGNC Symbol	representer	TRUE	TRUE	4	FALSE	FALSE	FALSE	FALSE	FALSE	FALSE	FALSE	TRUE	FALSE	FALSE	FALSE
ENSG00000019485	PRDM11	HGNC Symbol	other	FALSE	FALSE	0	FALSE	FALSE	FALSE	FALSE	FALSE	FALSE	FALSE	FALSE	FALSE	FALSE	FALSE
ENSG00000019505	SYT13	HGNC Symbol	other	FALSE	TRUE	0	FALSE	FALSE	FALSE	FALSE	FALSE	FALSE	FALSE	FALSE	FALSE	FALSE	FALSE
ENSG00000019549	SNAI2	HGNC Symbol	interactor	TRUE	FALSE	4	FALSE	FALSE	FALSE	FALSE	FALSE	FALSE	FALSE	FALSE	FALSE	FALSE	FALSE
ENSG00000019582	CD74	HGNC Symbol	interactor	TRUE	FALSE	4	TRUE	FALSE	FALSE	FALSE	FALSE	FALSE	FALSE	FALSE	FALSE	FALSE	FALSE
ENSG00000019991	HGF	HGNC Symbol	representer	TRUE	TRUE	49	FALSE	FALSE	FALSE	FALSE	FALSE	FALSE	FALSE	FALSE	FALSE	FALSE	FALSE
ENSG00000019995	ZRANB1	HGNC Symbol	interactor	TRUE	FALSE	1	FALSE	FALSE	FALSE	FALSE	FALSE	FALSE	FALSE	FALSE	FALSE	FALSE	FALSE
ENSG00000020129	NCDN	HGNC Symbol	representer	TRUE	TRUE	1	FALSE	FALSE	FALSE	FALSE	FALSE	FALSE	FALSE	FALSE	FALSE	FALSE	FALSE
ENSG00000020181	ADGRA2	HGNC Symbol	representer	TRUE	TRUE	2	FALSE	FALSE	FALSE	FALSE	FALSE	FALSE	FALSE	FALSE	FALSE	FALSE	FALSE
ENSG00000020219	CCT8L1P	HGNC Symbol	other	FALSE	FALSE	0	FALSE	FALSE	FALSE	FALSE	FALSE	FALSE	FALSE	FALSE	FALSE	FALSE	FALSE
ENSG00000020256	ZFP64	HGNC Symbol	other	FALSE	FALSE	0	FALSE	FALSE	FALSE	FALSE	FALSE	FALSE	FALSE	FALSE	FALSE	FALSE	FALSE
ENSG00000020426	MNAT1	HGNC Symbol	interactor	TRUE	FALSE	8	FALSE	TRUE	FALSE	FALSE	FALSE	FALSE	FALSE	FALSE	FALSE	FALSE	FALSE
ENSG00000020577	SAMD4A	HGNC Symbol	other	FALSE	FALSE	0	FALSE	FALSE	FALSE	FALSE	FALSE	FALSE	FALSE	FALSE	FALSE	FALSE	FALSE
ENSG00000020633	RUNX3	HGNC Symbol	interactor	TRUE	FALSE	4	FALSE	FALSE	FALSE	FALSE	FALSE	FALSE	FALSE	FALSE	FALSE	TRUE	FALSE
ENSG00000020922	MRE11A	HGNC Symbol	interactor	TRUE	FALSE	3	FALSE	FALSE	FALSE	FALSE	FALSE	FALSE	FALSE	FALSE	FALSE	FALSE	FALSE
ENSG00000021300	PLEKHB1	HGNC Symbol	other	FALSE	FALSE	0	FALSE	FALSE	FALSE	FALSE	FALSE	FALSE	FALSE	FALSE	FALSE	FALSE	FALSE
ENSG00000021355	SERPINB1	HGNC Symbol	interactor	TRUE	FALSE	1	FALSE	FALSE	FALSE	FALSE	FALSE	FALSE	FALSE	FALSE	FALSE	FALSE	FALSE
ENSG00000021461	CYP3A43	HGNC Symbol	other	FALSE	FALSE	0	FALSE	FALSE	FALSE	FALSE	FALSE	FALSE	FALSE	FALSE	FALSE	FALSE	FALSE
ENSG00000021488	SLC7A9	HGNC Symbol	representer	TRUE	TRUE	2	FALSE	FALSE	FALSE	FALSE	FALSE	FALSE	FALSE	FALSE	FALSE	FALSE	FALSE
ENSG00000021574	SPAST	HGNC Symbol	interactor	TRUE	FALSE	1	FALSE	FALSE	FALSE	FALSE	FALSE	FALSE	FALSE	FALSE	FALSE	FALSE	FALSE
ENSG00000021645	NRXN3	HGNC Symbol	other	FALSE	FALSE	0	FALSE	TRUE	FALSE	FALSE	FALSE	FALSE	FALSE	FALSE	FALSE	FALSE	FALSE
ENSG00000021762	OSBPL5	HGNC Symbol	other	FALSE	FALSE	0	FALSE	FALSE	FALSE	FALSE	FALSE	FALSE	FALSE	FALSE	FALSE	FALSE	FALSE
ENSG00000021776	AQR	HGNC Symbol	other	FALSE	FALSE	0	FALSE	FALSE	FALSE	FALSE	FALSE	FALSE	FALSE	FALSE	FALSE	FALSE	FALSE
ENSG00000021826	CPS1	HGNC Symbol	interactor	TRUE	FALSE	4	FALSE	TRUE	FALSE	FALSE	FALSE	FALSE	FALSE	FALSE	FALSE	FALSE	FALSE
ENSG00000021852	C8B	HGNC Symbol	interactor	TRUE	FALSE	3	FALSE	FALSE	FALSE	FALSE	FALSE	FALSE	FALSE	FALSE	FALSE	FALSE	FALSE
ENSG00000022267	FHL1	HGNC Symbol	representer	TRUE	TRUE	3	FALSE	FALSE	FALSE	FALSE	FALSE	FALSE	FALSE	FALSE	FALSE	FALSE	FALSE
ENSG00000022277	RTFDC1	HGNC Symbol	other	FALSE	FALSE	0	FALSE	FALSE	FALSE	FALSE	FALSE	FALSE	FALSE	FALSE	FALSE	FALSE	FALSE
ENSG00000022355	GABRA1	HGNC Symbol	representer	TRUE	TRUE	15	FALSE	TRUE	FALSE	FALSE	FALSE	FALSE	FALSE	FALSE	FALSE	FALSE	FALSE
ENSG00000022556	NLRP2	HGNC Symbol	other	FALSE	FALSE	0	FALSE	FALSE	FALSE	FALSE	FALSE	FALSE	FALSE	FALSE	FALSE	FALSE	FALSE
ENSG00000022567	SLC45A4	HGNC Symbol	other	FALSE	FALSE	0	FALSE	FALSE	FALSE	FALSE	FALSE	FALSE	FALSE	FALSE	FALSE	FALSE	FALSE
ENSG00000022840	RNF10	HGNC Symbol	other	FALSE	FALSE	0	FALSE	FALSE	FALSE	FALSE	FALSE	FALSE	FALSE	FALSE	FALSE	FALSE	FALSE
ENSG00000022976	ZNF839	HGNC Symbol	other	FALSE	FALSE	0	FALSE	FALSE	FALSE	FALSE	FALSE	FALSE	FALSE	FALSE	FALSE	FALSE	FALSE
ENSG00000023041	ZDHHC6	HGNC Symbol	other	FALSE	FALSE	0	FALSE	FALSE	FALSE	FALSE	FALSE	FALSE	FALSE	FALSE	FALSE	FALSE	FALSE
ENSG00000023171	GRAMD1B	HGNC Symbol	other	FALSE	FALSE	0	FALSE	FALSE	FALSE	FALSE	FALSE	FALSE	FALSE	FALSE	FALSE	FALSE	FALSE
ENSG00000023191	RNH1	HGNC Symbol	interactor	TRUE	FALSE	1	FALSE	FALSE	FALSE	FALSE	FALSE	FALSE	FALSE	FALSE	FALSE	FALSE	FALSE
ENSG00000023228	NDUFS1	HGNC Symbol	interactor	TRUE	FALSE	2	FALSE	FALSE	FALSE	FALSE	FALSE	FALSE	FALSE	FALSE	FALSE	FALSE	FALSE
ENSG00000023287	RB1CC1	HGNC Symbol	interactor	TRUE	FALSE	1	FALSE	FALSE	FALSE	FALSE	FALSE	FALSE	FALSE	FALSE	FALSE	FALSE	FALSE
ENSG00000023318	ERP44	HGNC Symbol	interactor	TRUE	FALSE	1	FALSE	FALSE	FALSE	FALSE	FALSE	FALSE	FALSE	FALSE	FALSE	FALSE	FALSE
ENSG00000023330	ALAS1	HGNC Symbol	interactor	TRUE	FALSE	3	FALSE	FALSE	FALSE	FALSE	FALSE	FALSE	FALSE	FALSE	FALSE	FALSE	FALSE
ENSG00000023445	BIRC3	HGNC Symbol	interactor	TRUE	FALSE	2	TRUE	FALSE	FALSE	FALSE	FALSE	FALSE	FALSE	FALSE	FALSE	FALSE	FALSE
ENSG00000023516	AKAP11	HGNC Symbol	other	FALSE	FALSE	0	FALSE	TRUE	FALSE	FALSE	FALSE	FALSE	FALSE	FALSE	FALSE	FALSE	FALSE
ENSG00000023572	GLRX2	HGNC Symbol	other	FALSE	FALSE	0	FALSE	FALSE	FALSE	FALSE	FALSE	FALSE	FALSE	FALSE	FALSE	FALSE	FALSE
ENSG00000023608	SNAPC1	HGNC Symbol	interactor	TRUE	FALSE	1	FALSE	FALSE	FALSE	FALSE	FALSE	FALSE	FALSE	FALSE	FALSE	FALSE	FALSE
ENSG00000023697	DERA	HGNC Symbol	other	FALSE	FALSE	0	FALSE	FALSE	FALSE	FALSE	FALSE	FALSE	FALSE	FALSE	FALSE	FALSE	FALSE
ENSG00000023734	STRAP	HGNC Symbol	representer	TRUE	TRUE	34	FALSE	FALSE	FALSE	FALSE	FALSE	FALSE	FALSE	FALSE	FALSE	FALSE	FALSE
ENSG00000023839	ABCC2	HGNC Symbol	interactor	TRUE	FALSE	1	FALSE	FALSE	FALSE	FALSE	FALSE	FALSE	FALSE	FALSE	FALSE	FALSE	FALSE
ENSG00000023892	DEF6	HGNC Symbol	interactor	TRUE	FALSE	2	FALSE	FALSE	FALSE	FALSE	FALSE	FALSE	FALSE	FALSE	FALSE	FALSE	FALSE
ENSG00000023902	PLEKHO1	HGNC Symbol	other	FALSE	FALSE	0	FALSE	FALSE	FALSE	FALSE	FALSE	FALSE	FALSE	FALSE	FALSE	FALSE	FALSE
ENSG00000023909	GCLM	HGNC Symbol	interactor	TRUE	FALSE	2	FALSE	FALSE	FALSE	FALSE	FALSE	FALSE	FALSE	FALSE	FALSE	FALSE	FALSE
ENSG00000024048	UBR2	HGNC Symbol	other	FALSE	FALSE	0	FALSE	FALSE	FALSE	FALSE	FALSE	FALSE	FALSE	FALSE	FALSE	FALSE	FALSE
ENSG00000024422	EHD2	HGNC Symbol	other	FALSE	FALSE	0	FALSE	FALSE	FALSE	FALSE	FALSE	FALSE	FALSE	FALSE	FALSE	FALSE	FALSE
ENSG00000024526	DEPDC1	HGNC Symbol	other	FALSE	FALSE	0	FALSE	FALSE	FALSE	FALSE	FALSE	FALSE	FALSE	FALSE	FALSE	FALSE	FALSE
ENSG00000024862	CCDC28A	HGNC Symbol	other	FALSE	FALSE	0	FALSE	TRUE	FALSE	FALSE	FALSE	FALSE	FALSE	FALSE	FALSE	FALSE	FALSE
ENSG00000025039	RRAGD	HGNC Symbol	other	FALSE	FALSE	0	FALSE	FALSE	FALSE	FALSE	FALSE	FALSE	FALSE	FALSE	FALSE	FALSE	FALSE
ENSG00000025156	HSF2	HGNC Symbol	interactor	TRUE	FALSE	1	FALSE	FALSE	FALSE	FALSE	FALSE	FALSE	FALSE	FALSE	FALSE	FALSE	FALSE
ENSG00000025293	PHF20	HGNC Symbol	other	FALSE	FALSE	0	FALSE	FALSE	FALSE	FALSE	FALSE	FALSE	FALSE	FALSE	FALSE	FALSE	FALSE
ENSG00000025423	HSD17B6	HGNC Symbol	interactor	TRUE	FALSE	12	FALSE	FALSE	FALSE	FALSE	FALSE	TRUE	FALSE	FALSE	FALSE	TRUE	FALSE
ENSG00000025434	NR1H3	HGNC Symbol	interactor	TRUE	FALSE	5	FALSE	FALSE	FALSE	FALSE	FALSE	FALSE	FALSE	FALSE	FALSE	TRUE	FALSE
ENSG00000025708	TYMP	HGNC Symbol	interactor	TRUE	FALSE	1	FALSE	FALSE	FALSE	FALSE	FALSE	TRUE	FALSE	FALSE	FALSE	FALSE	FALSE
ENSG00000025770	NCAPH2	HGNC Symbol	interactor	TRUE	FALSE	2	FALSE	FALSE	FALSE	FALSE	FALSE	FALSE	FALSE	FALSE	FALSE	FALSE	FALSE
ENSG00000025772	TOMM34	HGNC Symbol	other	FALSE	FALSE	0	FALSE	FALSE	FALSE	FALSE	FALSE	FALSE	FALSE	FALSE	FALSE	FALSE	FALSE
ENSG00000025796	SEC63	HGNC Symbol	other	FALSE	FALSE	0	FALSE	FALSE	FALSE	FALSE	FALSE	FALSE	FALSE	FALSE	FALSE	FALSE	FALSE
ENSG00000025800	KPNA6	HGNC Symbol	other	FALSE	FALSE	0	FALSE	FALSE	FALSE	FALSE	FALSE	FALSE	FALSE	FALSE	FALSE	FALSE	FALSE
ENSG00000026025	VIM	HGNC Symbol	representer	TRUE	TRUE	39	FALSE	FALSE	FALSE	FALSE	FALSE	FALSE	TRUE	FALSE	FALSE	FALSE	FALSE
ENSG00000026036	RTEL1-TNFRSF6B	HGNC Symbol	other	FALSE	FALSE	0	FALSE	FALSE	FALSE	FALSE	FALSE	FALSE	FALSE	FALSE	FALSE	FALSE	FALSE
ENSG00000026103	FAS	HGNC Symbol	interactor	TRUE	FALSE	1	TRUE	FALSE	FALSE	FALSE	FALSE	FALSE	FALSE	FALSE	FALSE	TRUE	FALSE
ENSG00000026297	RNASET2	HGNC Symbol	other	FALSE	FALSE	0	FALSE	FALSE	FALSE	FALSE	FALSE	FALSE	FALSE	FALSE	FALSE	FALSE	FALSE
ENSG00000026508	CD44	HGNC Symbol	interactor	TRUE	FALSE	15	FALSE	FALSE	FALSE	FALSE	FALSE	FALSE	FALSE	FALSE	TRUE	TRUE	FALSE
ENSG00000026559	KCNG1	HGNC Symbol	interactor	TRUE	FALSE	13	FALSE	FALSE	FALSE	FALSE	FALSE	FALSE	FALSE	FALSE	FALSE	FALSE	FALSE
ENSG00000026652	AGPAT4	HGNC Symbol	interactor	TRUE	FALSE	1	FALSE	FALSE	FALSE	FALSE	FALSE	FALSE	FALSE	FALSE	FALSE	FALSE	FALSE
ENSG00000026751	SLAMF7	HGNC Symbol	representer	TRUE	TRUE	1	FALSE	FALSE	FALSE	FALSE	FALSE	FALSE	FALSE	TRUE	FALSE	FALSE	FALSE
ENSG00000026950	BTN3A1	HGNC Symbol	other	FALSE	FALSE	0	FALSE	FALSE	FALSE	FALSE	FALSE	FALSE	FALSE	FALSE	FALSE	FALSE	FALSE
ENSG00000027001	MIPEP	HGNC Symbol	other	FALSE	FALSE	0	FALSE	FALSE	FALSE	FALSE	FALSE	FALSE	FALSE	FALSE	FALSE	FALSE	FALSE
ENSG00000027075	PRKCH	HGNC Symbol	interactor	TRUE	FALSE	1	FALSE	FALSE	FALSE	FALSE	FALSE	FALSE	FALSE	FALSE	FALSE	FALSE	FALSE
ENSG00000027644	INSRR	HGNC Symbol	representer	TRUE	TRUE	5	FALSE	FALSE	FALSE	FALSE	FALSE	FALSE	FALSE	FALSE	FALSE	TRUE	FALSE
ENSG00000027697	IFNGR1	HGNC Symbol	interactor	TRUE	FALSE	3	FALSE	FALSE	FALSE	FALSE	FALSE	FALSE	FALSE	FALSE	FALSE	FALSE	FALSE
ENSG00000027847	B4GALT7	HGNC Symbol	interactor	TRUE	FALSE	6	FALSE	FALSE	FALSE	FALSE	FALSE	FALSE	FALSE	FALSE	TRUE	FALSE	FALSE
ENSG00000027869	SH2D2A	HGNC Symbol	interactor	TRUE	FALSE	2	FALSE	FALSE	FALSE	FALSE	FALSE	FALSE	FALSE	FALSE	FALSE	TRUE	FALSE
ENSG00000028116	VRK2	HGNC Symbol	other	FALSE	FALSE	0	FALSE	FALSE	FALSE	FALSE	FALSE	FALSE	FALSE	FALSE	FALSE	FALSE	FALSE
ENSG00000028137	TNFRSF1B	HGNC Symbol	representer	TRUE	TRUE	12	FALSE	FALSE	FALSE	FALSE	FALSE	FALSE	FALSE	FALSE	FALSE	FALSE	FALSE
ENSG00000028203	VEZT	HGNC Symbol	other	FALSE	FALSE	0	FALSE	FALSE	FALSE	FALSE	FALSE	FALSE	FALSE	FALSE	FALSE	FALSE	FALSE
ENSG00000028277	POU2F2	HGNC Symbol	other	FALSE	FALSE	0	FALSE	TRUE	FALSE	FALSE	FALSE	FALSE	FALSE	FALSE	FALSE	FALSE	FALSE
ENSG00000028310	BRD9	HGNC Symbol	other	FALSE	FALSE	0	FALSE	FALSE	FALSE	FALSE	FALSE	FALSE	FALSE	FALSE	FALSE	FALSE	FALSE
ENSG00000028528	SNX1	HGNC Symbol	other	FALSE	FALSE	0	FALSE	FALSE	FALSE	FALSE	FALSE	FALSE	FALSE	FALSE	FALSE	FALSE	FALSE
ENSG00000028839	TBPL1	HGNC Symbol	other	FALSE	FALSE	0	FALSE	FALSE	FALSE	FALSE	FALSE	FALSE	FALSE	FALSE	FALSE	FALSE	FALSE
ENSG00000029153	ARNTL2	HGNC Symbol	other	FALSE	FALSE	0	FALSE	FALSE	FALSE	FALSE	FALSE	FALSE	FALSE	FALSE	FALSE	FALSE	FALSE
ENSG00000029363	BCLAF1	HGNC Symbol	other	FALSE	FALSE	0	FALSE	TRUE	FALSE	FALSE	FALSE	FALSE	FALSE	FALSE	FALSE	FALSE	FALSE
ENSG00000029364	SLC39A9	HGNC Symbol	other	FALSE	FALSE	0	FALSE	FALSE	FALSE	FALSE	FALSE	FALSE	FALSE	FALSE	FALSE	FALSE	FALSE
ENSG00000029534	ANK1	HGNC Symbol	interactor	TRUE	FALSE	8	FALSE	FALSE	FALSE	FALSE	FALSE	FALSE	FALSE	FALSE	FALSE	FALSE	TRUE
ENSG00000029559	IBSP	HGNC Symbol	representer	TRUE	TRUE	14	FALSE	FALSE	FALSE	FALSE	FALSE	FALSE	FALSE	FALSE	FALSE	FALSE	FALSE
ENSG00000029639	TFB1M	HGNC Symbol	other	FALSE	FALSE	0	FALSE	FALSE	FALSE	FALSE	FALSE	FALSE	FALSE	FALSE	FALSE	FALSE	FALSE
ENSG00000029725	RABEP1	HGNC Symbol	other	FALSE	FALSE	0	TRUE	FALSE	FALSE	FALSE	FALSE	FALSE	FALSE	FALSE	FALSE	FALSE	FALSE
ENSG00000029993	HMGB3	HGNC Symbol	other	FALSE	FALSE	0	FALSE	FALSE	FALSE	FALSE	FALSE	FALSE	FALSE	FALSE	FALSE	FALSE	FALSE
ENSG00000030066	NUP160	HGNC Symbol	interactor	TRUE	FALSE	9	FALSE	FALSE	FALSE	FALSE	FALSE	FALSE	FALSE	FALSE	FALSE	FALSE	FALSE
ENSG00000030110	BAK1	HGNC Symbol	interactor	TRUE	FALSE	1	FALSE	FALSE	FALSE	FALSE	FALSE	FALSE	FALSE	FALSE	FALSE	FALSE	FALSE
ENSG00000030304	MUSK	HGNC Symbol	representer	TRUE	TRUE	22	FALSE	FALSE	FALSE	FALSE	FALSE	FALSE	FALSE	FALSE	TRUE	FALSE	FALSE
ENSG00000030419	IKZF2	HGNC Symbol	other	FALSE	FALSE	0	FALSE	TRUE	FALSE	FALSE	FALSE	FALSE	FALSE	FALSE	FALSE	FALSE	FALSE
ENSG00000030582	GRN	HGNC Symbol	other	FALSE	FALSE	0	FALSE	FALSE	FALSE	FALSE	FALSE	FALSE	FALSE	FALSE	FALSE	FALSE	FALSE
ENSG00000031003	FAM13B	HGNC Symbol	interactor	TRUE	FALSE	9	FALSE	FALSE	FALSE	TRUE	FALSE	FALSE	FALSE	TRUE	FALSE	FALSE	FALSE
ENSG00000031081	ARHGAP31	HGNC Symbol	interactor	TRUE	FALSE	9	FALSE	FALSE	FALSE	TRUE	FALSE	FALSE	FALSE	TRUE	FALSE	FALSE	FALSE
ENSG00000031691	CENPQ	HGNC Symbol	interactor	TRUE	FALSE	10	FALSE	FALSE	FALSE	FALSE	FALSE	FALSE	FALSE	FALSE	FALSE	FALSE	FALSE
ENSG00000031698	SARS	HGNC Symbol	other	FALSE	FALSE	0	FALSE	FALSE	FALSE	FALSE	FALSE	FALSE	FALSE	FALSE	FALSE	FALSE	FALSE
ENSG00000031823	RANBP3	HGNC Symbol	other	FALSE	FALSE	0	FALSE	FALSE	FALSE	FALSE	FALSE	FALSE	FALSE	FALSE	FALSE	FALSE	FALSE
ENSG00000032219	ARID4A	HGNC Symbol	interactor	TRUE	FALSE	1	FALSE	FALSE	FALSE	FALSE	FALSE	FALSE	FALSE	FALSE	FALSE	FALSE	FALSE
ENSG00000032389	TSSC1	HGNC Symbol	other	FALSE	FALSE	0	FALSE	FALSE	FALSE	FALSE	FALSE	FALSE	FALSE	FALSE	FALSE	FALSE	FALSE
ENSG00000032444	PNPLA6	HGNC Symbol	interactor	TRUE	FALSE	1	FALSE	FALSE	FALSE	FALSE	FALSE	FALSE	FALSE	FALSE	FALSE	TRUE	FALSE
ENSG00000032742	IFT88	HGNC Symbol	other	FALSE	FALSE	0	FALSE	FALSE	FALSE	FALSE	FALSE	FALSE	FALSE	FALSE	FALSE	FALSE	FALSE
ENSG00000033011	ALG1	HGNC Symbol	other	FALSE	FALSE	0	FALSE	FALSE	FALSE	FALSE	FALSE	FALSE	FALSE	FALSE	FALSE	FALSE	FALSE
ENSG00000033030	ZCCHC8	HGNC Symbol	other	FALSE	FALSE	0	FALSE	FALSE	FALSE	FALSE	FALSE	FALSE	FALSE	FALSE	FALSE	FALSE	FALSE
ENSG00000033050	ABCF2	HGNC Symbol	other	FALSE	FALSE	0	FALSE	FALSE	FALSE	FALSE	FALSE	FALSE	FALSE	FALSE	FALSE	FALSE	FALSE
ENSG00000033100	CHPF2	HGNC Symbol	interactor	TRUE	FALSE	3	FALSE	FALSE	FALSE	FALSE	FALSE	FALSE	FALSE	FALSE	FALSE	FALSE	FALSE
ENSG00000033122	LRRC7	HGNC Symbol	other	FALSE	FALSE	0	FALSE	TRUE	FALSE	FALSE	FALSE	FALSE	FALSE	FALSE	FALSE	FALSE	FALSE
ENSG00000033170	FUT8	HGNC Symbol	other	FALSE	FALSE	0	FALSE	FALSE	FALSE	FALSE	FALSE	FALSE	FALSE	FALSE	FALSE	FALSE	FALSE
ENSG00000033178	UBA6	HGNC Symbol	interactor	TRUE	FALSE	1	FALSE	FALSE	FALSE	FALSE	FALSE	FALSE	FALSE	FALSE	FALSE	FALSE	FALSE
ENSG00000033327	GAB2	HGNC Symbol	interactor	TRUE	FALSE	19	FALSE	FALSE	FALSE	FALSE	FALSE	FALSE	FALSE	TRUE	FALSE	TRUE	FALSE
ENSG00000033627	ATP6V0A1	HGNC Symbol	interactor	TRUE	FALSE	5	FALSE	FALSE	FALSE	FALSE	FALSE	FALSE	FALSE	FALSE	FALSE	FALSE	FALSE
ENSG00000033800	PIAS1	HGNC Symbol	interactor	TRUE	FALSE	1	FALSE	FALSE	FALSE	FALSE	FALSE	FALSE	FALSE	FALSE	FALSE	FALSE	FALSE
ENSG00000033867	SLC4A7	HGNC Symbol	interactor	TRUE	FALSE	1	FALSE	FALSE	FALSE	FALSE	FALSE	FALSE	FALSE	FALSE	FALSE	FALSE	FALSE
ENSG00000034053	APBA2	HGNC Symbol	interactor	TRUE	FALSE	1	FALSE	FALSE	FALSE	FALSE	FALSE	FALSE	FALSE	FALSE	FALSE	FALSE	FALSE
ENSG00000034152	MAP2K3	HGNC Symbol	interactor	TRUE	FALSE	3	FALSE	TRUE	FALSE	TRUE	FALSE	FALSE	FALSE	FALSE	TRUE	FALSE	FALSE
ENSG00000034239	EFCAB1	HGNC Symbol	other	FALSE	TRUE	0	FALSE	FALSE	FALSE	FALSE	FALSE	FALSE	FALSE	FALSE	FALSE	FALSE	FALSE
ENSG00000034510	TMSB10	HGNC Symbol	other	FALSE	FALSE	0	FALSE	FALSE	FALSE	FALSE	FALSE	FALSE	FALSE	FALSE	FALSE	FALSE	FALSE
ENSG00000034533	ASTE1	HGNC Symbol	other	FALSE	FALSE	0	FALSE	FALSE	FALSE	FALSE	FALSE	FALSE	FALSE	FALSE	FALSE	FALSE	FALSE
ENSG00000034677	RNF19A	HGNC Symbol	interactor	TRUE	FALSE	2	FALSE	FALSE	FALSE	FALSE	FALSE	FALSE	FALSE	FALSE	FALSE	FALSE	FALSE
ENSG00000034693	PEX3	HGNC Symbol	other	FALSE	FALSE	0	FALSE	FALSE	FALSE	FALSE	FALSE	FALSE	FALSE	FALSE	FALSE	FALSE	FALSE
ENSG00000034713	GABARAPL2	HGNC Symbol	interactor	TRUE	FALSE	3	FALSE	FALSE	FALSE	FALSE	FALSE	FALSE	FALSE	FALSE	FALSE	FALSE	FALSE
ENSG00000034971	MYOC	HGNC Symbol	representer	TRUE	TRUE	1	FALSE	FALSE	FALSE	FALSE	FALSE	FALSE	FALSE	FALSE	FALSE	FALSE	FALSE
ENSG00000035115	SH3YL1	HGNC Symbol	other	FALSE	FALSE	0	FALSE	FALSE	FALSE	FALSE	FALSE	FALSE	FALSE	FALSE	FALSE	FALSE	FALSE
ENSG00000035141	FAM136A	HGNC Symbol	other	FALSE	FALSE	0	FALSE	FALSE	FALSE	FALSE	FALSE	FALSE	FALSE	FALSE	FALSE	FALSE	FALSE
ENSG00000035403	VCL	HGNC Symbol	interactor	TRUE	FALSE	18	FALSE	FALSE	FALSE	FALSE	FALSE	FALSE	TRUE	FALSE	FALSE	FALSE	FALSE
ENSG00000035499	DEPDC1B	HGNC Symbol	interactor	TRUE	FALSE	9	FALSE	FALSE	FALSE	TRUE	FALSE	FALSE	FALSE	TRUE	FALSE	FALSE	FALSE
ENSG00000035664	DAPK2	HGNC Symbol	other	FALSE	FALSE	0	FALSE	FALSE	FALSE	FALSE	FALSE	FALSE	FALSE	FALSE	FALSE	FALSE	FALSE
ENSG00000035681	NSMAF	HGNC Symbol	interactor	TRUE	FALSE	1	FALSE	TRUE	FALSE	FALSE	FALSE	FALSE	FALSE	FALSE	FALSE	FALSE	FALSE
ENSG00000035687	ADSS	HGNC Symbol	interactor	TRUE	FALSE	7	FALSE	FALSE	FALSE	FALSE	FALSE	FALSE	FALSE	FALSE	FALSE	FALSE	FALSE
ENSG00000035720	STAP1	HGNC Symbol	representer	TRUE	TRUE	6	FALSE	FALSE	FALSE	FALSE	FALSE	FALSE	FALSE	FALSE	FALSE	TRUE	FALSE
ENSG00000035862	TIMP2	HGNC Symbol	representer	TRUE	TRUE	13	FALSE	FALSE	FALSE	FALSE	FALSE	FALSE	FALSE	FALSE	FALSE	FALSE	FALSE
ENSG00000035928	RFC1	HGNC Symbol	interactor	TRUE	FALSE	1	FALSE	FALSE	FALSE	FALSE	FALSE	FALSE	FALSE	FALSE	FALSE	FALSE	FALSE
ENSG00000036054	TBC1D23	HGNC Symbol	other	FALSE	FALSE	0	FALSE	FALSE	FALSE	FALSE	FALSE	FALSE	FALSE	FALSE	FALSE	FALSE	FALSE
ENSG00000036257	CUL3	HGNC Symbol	interactor	TRUE	FALSE	4	FALSE	FALSE	FALSE	FALSE	FALSE	FALSE	FALSE	FALSE	FALSE	FALSE	FALSE
ENSG00000036448	MYOM2	HGNC Symbol	other	FALSE	TRUE	0	FALSE	TRUE	FALSE	FALSE	FALSE	FALSE	FALSE	FALSE	FALSE	FALSE	FALSE
ENSG00000036473	OTC	HGNC Symbol	interactor	TRUE	FALSE	1	FALSE	FALSE	FALSE	FALSE	FALSE	FALSE	FALSE	FALSE	FALSE	FALSE	FALSE
ENSG00000036530	CYP46A1	HGNC Symbol	interactor	TRUE	FALSE	1	FALSE	FALSE	FALSE	FALSE	FALSE	FALSE	FALSE	FALSE	FALSE	FALSE	FALSE
ENSG00000036549	ZZZ3	HGNC Symbol	other	FALSE	FALSE	0	FALSE	FALSE	FALSE	FALSE	FALSE	FALSE	FALSE	FALSE	FALSE	FALSE	FALSE
ENSG00000036565	SLC18A1	HGNC Symbol	other	FALSE	FALSE	0	FALSE	FALSE	FALSE	FALSE	FALSE	FALSE	FALSE	FALSE	FALSE	FALSE	FALSE
ENSG00000036672	USP2	HGNC Symbol	other	FALSE	FALSE	0	FALSE	FALSE	FALSE	FALSE	FALSE	FALSE	FALSE	FALSE	FALSE	FALSE	FALSE
ENSG00000036828	CASR	HGNC Symbol	representer	TRUE	TRUE	282	FALSE	FALSE	FALSE	FALSE	FALSE	FALSE	FALSE	FALSE	FALSE	FALSE	FALSE
ENSG00000037042	TUBG2	HGNC Symbol	interactor	TRUE	FALSE	4	FALSE	FALSE	FALSE	FALSE	FALSE	FALSE	FALSE	FALSE	FALSE	FALSE	FALSE
ENSG00000037241	RPL26L1	HGNC Symbol	interactor	TRUE	FALSE	3	FALSE	FALSE	FALSE	FALSE	FALSE	FALSE	FALSE	FALSE	FALSE	FALSE	FALSE
ENSG00000037280	FLT4	HGNC Symbol	interactor	TRUE	FALSE	6	FALSE	TRUE	FALSE	FALSE	FALSE	FALSE	FALSE	FALSE	TRUE	TRUE	FALSE
ENSG00000037474	NSUN2	HGNC Symbol	other	FALSE	FALSE	0	FALSE	FALSE	FALSE	FALSE	FALSE	FALSE	FALSE	FALSE	FALSE	FALSE	FALSE
ENSG00000037637	FBXO42	HGNC Symbol	other	FALSE	FALSE	0	FALSE	FALSE	FALSE	FALSE	FALSE	FALSE	FALSE	FALSE	FALSE	FALSE	FALSE
ENSG00000037749	MFAP3	HGNC Symbol	representer	TRUE	TRUE	9	FALSE	FALSE	FALSE	FALSE	FALSE	FALSE	FALSE	FALSE	FALSE	FALSE	FALSE
ENSG00000037757	MRI1	HGNC Symbol	other	FALSE	FALSE	0	FALSE	FALSE	FALSE	FALSE	FALSE	FALSE	FALSE	FALSE	FALSE	FALSE	FALSE
ENSG00000037897	METTL1	HGNC Symbol	other	FALSE	FALSE	0	FALSE	FALSE	FALSE	FALSE	FALSE	FALSE	FALSE	FALSE	FALSE	FALSE	FALSE
ENSG00000037965	HOXC8	HGNC Symbol	other	FALSE	FALSE	0	FALSE	FALSE	FALSE	FALSE	FALSE	FALSE	FALSE	FALSE	FALSE	FALSE	FALSE
ENSG00000038002	AGA	HGNC Symbol	other	FALSE	FALSE	0	FALSE	FALSE	FALSE	FALSE	FALSE	FALSE	FALSE	FALSE	FALSE	FALSE	FALSE
ENSG00000038210	PI4K2B	HGNC Symbol	interactor	TRUE	FALSE	5	FALSE	FALSE	FALSE	FALSE	FALSE	FALSE	FALSE	FALSE	FALSE	TRUE	FALSE
ENSG00000038219	BOD1L1	HGNC Symbol	other	FALSE	FALSE	0	FALSE	FALSE	FALSE	FALSE	FALSE	FALSE	FALSE	FALSE	FALSE	FALSE	FALSE
ENSG00000038274	MAT2B	HGNC Symbol	interactor	TRUE	FALSE	1	FALSE	FALSE	FALSE	FALSE	FALSE	FALSE	FALSE	FALSE	FALSE	FALSE	FALSE
ENSG00000038295	TLL1	HGNC Symbol	interactor	TRUE	FALSE	2	FALSE	TRUE	FALSE	FALSE	FALSE	FALSE	FALSE	FALSE	FALSE	FALSE	FALSE
ENSG00000038358	EDC4	HGNC Symbol	other	FALSE	FALSE	0	FALSE	FALSE	FALSE	FALSE	FALSE	FALSE	FALSE	FALSE	FALSE	FALSE	FALSE
ENSG00000038382	TRIO	HGNC Symbol	interactor	TRUE	FALSE	61	FALSE	FALSE	FALSE	FALSE	FALSE	FALSE	FALSE	FALSE	FALSE	FALSE	FALSE
ENSG00000038427	VCAN	HGNC Symbol	representer	TRUE	TRUE	47	FALSE	FALSE	FALSE	FALSE	FALSE	FALSE	FALSE	TRUE	TRUE	FALSE	FALSE
ENSG00000038532	CLEC16A	HGNC Symbol	other	FALSE	FALSE	0	FALSE	FALSE	FALSE	FALSE	FALSE	FALSE	FALSE	FALSE	FALSE	FALSE	FALSE
ENSG00000038945	MSR1	HGNC Symbol	interactor	TRUE	FALSE	2	FALSE	TRUE	FALSE	FALSE	FALSE	FALSE	FALSE	FALSE	FALSE	TRUE	FALSE
ENSG00000039068	CDH1	HGNC Symbol	interactor	TRUE	FALSE	23	TRUE	FALSE	FALSE	FALSE	FALSE	FALSE	FALSE	FALSE	TRUE	TRUE	FALSE
ENSG00000039123	SKIV2L2	HGNC Symbol	interactor	TRUE	FALSE	1	FALSE	FALSE	FALSE	FALSE	FALSE	FALSE	FALSE	FALSE	FALSE	FALSE	FALSE
ENSG00000039139	DNAH5	HGNC Symbol	interactor	TRUE	FALSE	4	FALSE	TRUE	FALSE	FALSE	FALSE	FALSE	FALSE	FALSE	FALSE	FALSE	FALSE
ENSG00000039319	ZFYVE16	HGNC Symbol	interactor	TRUE	FALSE	1	FALSE	FALSE	FALSE	FALSE	FALSE	FALSE	FALSE	FALSE	FALSE	FALSE	FALSE
ENSG00000039523	FAM65A	HGNC Symbol	other	FALSE	FALSE	0	FALSE	FALSE	FALSE	FALSE	FALSE	FALSE	FALSE	FALSE	FALSE	FALSE	FALSE
ENSG00000039537	C6	HGNC Symbol	interactor	TRUE	FALSE	3	FALSE	FALSE	FALSE	FALSE	FALSE	FALSE	FALSE	FALSE	FALSE	FALSE	FALSE
ENSG00000039560	RAI14	HGNC Symbol	other	FALSE	FALSE	0	FALSE	FALSE	FALSE	FALSE	FALSE	FALSE	FALSE	FALSE	FALSE	FALSE	FALSE
ENSG00000039600	SOX30	HGNC Symbol	other	FALSE	FALSE	0	FALSE	FALSE	FALSE	FALSE	FALSE	FALSE	FALSE	FALSE	FALSE	FALSE	FALSE
ENSG00000039650	PNKP	HGNC Symbol	other	FALSE	FALSE	0	FALSE	FALSE	FALSE	FALSE	FALSE	FALSE	FALSE	FALSE	FALSE	FALSE	FALSE
ENSG00000039987	BEST2	HGNC Symbol	other	FALSE	FALSE	0	FALSE	FALSE	FALSE	FALSE	FALSE	FALSE	FALSE	FALSE	FALSE	FALSE	FALSE
ENSG00000040199	PHLPP2	HGNC Symbol	other	FALSE	FALSE	0	FALSE	FALSE	FALSE	FALSE	FALSE	FALSE	FALSE	FALSE	FALSE	FALSE	FALSE
ENSG00000040275	SPDL1	HGNC Symbol	interactor	TRUE	FALSE	9	FALSE	FALSE	FALSE	FALSE	FALSE	FALSE	FALSE	FALSE	FALSE	FALSE	FALSE
ENSG00000040341	STAU2	HGNC Symbol	other	FALSE	FALSE	0	FALSE	FALSE	FALSE	FALSE	FALSE	FALSE	FALSE	FALSE	FALSE	FALSE	FALSE
ENSG00000040487	PQLC2	HGNC Symbol	other	FALSE	FALSE	0	FALSE	FALSE	FALSE	FALSE	FALSE	FALSE	FALSE	FALSE	FALSE	FALSE	FALSE
ENSG00000040531	CTNS	HGNC Symbol	other	FALSE	FALSE	0	FALSE	FALSE	FALSE	FALSE	FALSE	FALSE	FALSE	FALSE	FALSE	FALSE	FALSE
ENSG00000040608	RTN4R	HGNC Symbol	interactor	TRUE	FALSE	1	FALSE	FALSE	FALSE	FALSE	FALSE	FALSE	FALSE	FALSE	FALSE	FALSE	FALSE
ENSG00000040633	PHF23	HGNC Symbol	other	FALSE	FALSE	0	FALSE	FALSE	FALSE	FALSE	FALSE	FALSE	FALSE	FALSE	FALSE	FALSE	FALSE
ENSG00000040731	CDH10	HGNC Symbol	representer	TRUE	TRUE	17	FALSE	TRUE	FALSE	FALSE	FALSE	FALSE	FALSE	FALSE	FALSE	FALSE	FALSE
ENSG00000040933	INPP4A	HGNC Symbol	interactor	TRUE	FALSE	4	FALSE	TRUE	FALSE	FALSE	FALSE	FALSE	FALSE	FALSE	FALSE	TRUE	FALSE
ENSG00000041353	RAB27B	HGNC Symbol	other	FALSE	FALSE	0	FALSE	FALSE	FALSE	FALSE	FALSE	FALSE	FALSE	FALSE	FALSE	FALSE	FALSE
ENSG00000041357	PSMA4	HGNC Symbol	interactor	TRUE	FALSE	6	FALSE	FALSE	FALSE	FALSE	FALSE	FALSE	FALSE	FALSE	FALSE	FALSE	FALSE
ENSG00000041515	MYO16	HGNC Symbol	other	FALSE	TRUE	0	FALSE	FALSE	FALSE	FALSE	FALSE	FALSE	FALSE	FALSE	FALSE	FALSE	FALSE
ENSG00000041802	LSG1	HGNC Symbol	other	FALSE	FALSE	0	FALSE	FALSE	FALSE	FALSE	FALSE	FALSE	FALSE	FALSE	FALSE	FALSE	FALSE
ENSG00000041880	PARP3	HGNC Symbol	other	FALSE	FALSE	0	FALSE	FALSE	FALSE	FALSE	FALSE	FALSE	FALSE	FALSE	FALSE	FALSE	FALSE
ENSG00000041982	TNC	HGNC Symbol	interactor	TRUE	FALSE	6	FALSE	TRUE	FALSE	FALSE	FALSE	FALSE	FALSE	FALSE	FALSE	FALSE	FALSE
ENSG00000041988	THAP3	HGNC Symbol	other	FALSE	FALSE	0	FALSE	FALSE	FALSE	FALSE	FALSE	FALSE	FALSE	FALSE	FALSE	FALSE	FALSE
ENSG00000042062	FAM65C	HGNC Symbol	other	FALSE	FALSE	0	FALSE	FALSE	FALSE	FALSE	FALSE	FALSE	FALSE	FALSE	FALSE	FALSE	FALSE
ENSG00000042088	TDP1	HGNC Symbol	other	FALSE	FALSE	0	FALSE	FALSE	FALSE	FALSE	FALSE	FALSE	FALSE	FALSE	FALSE	FALSE	FALSE
ENSG00000042286	AIFM2	HGNC Symbol	other	FALSE	FALSE	0	FALSE	FALSE	FALSE	FALSE	FALSE	FALSE	FALSE	FALSE	FALSE	FALSE	FALSE
ENSG00000042304	C2orf83	HGNC Symbol	other	FALSE	FALSE	0	FALSE	FALSE	FALSE	FALSE	FALSE	FALSE	FALSE	FALSE	FALSE	FALSE	FALSE
ENSG00000042317	SPATA7	HGNC Symbol	other	FALSE	FALSE	0	FALSE	FALSE	FALSE	FALSE	FALSE	FALSE	FALSE	FALSE	FALSE	FALSE	FALSE
ENSG00000042429	MED17	HGNC Symbol	interactor	TRUE	FALSE	9	FALSE	FALSE	FALSE	FALSE	FALSE	FALSE	FALSE	FALSE	FALSE	FALSE	FALSE
ENSG00000042445	RETSAT	HGNC Symbol	interactor	TRUE	FALSE	5	FALSE	FALSE	FALSE	FALSE	FALSE	FALSE	FALSE	FALSE	FALSE	FALSE	FALSE
ENSG00000042493	CAPG	HGNC Symbol	other	FALSE	FALSE	0	FALSE	FALSE	FALSE	FALSE	FALSE	FALSE	FALSE	FALSE	FALSE	FALSE	FALSE
ENSG00000042753	AP2S1	HGNC Symbol	interactor	TRUE	FALSE	4	FALSE	FALSE	FALSE	FALSE	FALSE	FALSE	FALSE	FALSE	FALSE	FALSE	FALSE
ENSG00000042781	USH2A	HGNC Symbol	interactor	TRUE	FALSE	1	FALSE	TRUE	FALSE	FALSE	FALSE	FALSE	FALSE	FALSE	FALSE	FALSE	FALSE
ENSG00000042813	ZPBP	HGNC Symbol	other	FALSE	TRUE	0	FALSE	FALSE	FALSE	FALSE	FALSE	FALSE	FALSE	FALSE	FALSE	FALSE	FALSE
ENSG00000042832	TG	HGNC Symbol	representer	TRUE	TRUE	6	FALSE	FALSE	FALSE	FALSE	FALSE	FALSE	FALSE	FALSE	FALSE	TRUE	FALSE
ENSG00000042980	ADAM28	HGNC Symbol	other	FALSE	FALSE	0	FALSE	FALSE	FALSE	FALSE	FALSE	FALSE	FALSE	FALSE	FALSE	FALSE	FALSE
ENSG00000043039	BARX2	HGNC Symbol	other	FALSE	FALSE	0	FALSE	FALSE	FALSE	FALSE	FALSE	FALSE	FALSE	FALSE	FALSE	FALSE	FALSE
ENSG00000043093	DCUN1D1	HGNC Symbol	interactor	TRUE	FALSE	1	FALSE	FALSE	FALSE	FALSE	FALSE	FALSE	FALSE	FALSE	FALSE	FALSE	FALSE
ENSG00000043143	JADE2	HGNC Symbol	other	FALSE	FALSE	0	FALSE	FALSE	FALSE	FALSE	FALSE	FALSE	FALSE	FALSE	FALSE	FALSE	FALSE
ENSG00000043355	ZIC2	HGNC Symbol	representer	TRUE	TRUE	7	FALSE	FALSE	FALSE	FALSE	FALSE	FALSE	FALSE	FALSE	FALSE	FALSE	FALSE
ENSG00000043462	LCP2	HGNC Symbol	representer	TRUE	TRUE	55	FALSE	FALSE	FALSE	FALSE	FALSE	FALSE	FALSE	TRUE	FALSE	FALSE	FALSE
ENSG00000043514	TRIT1	HGNC Symbol	other	FALSE	FALSE	0	FALSE	FALSE	FALSE	FALSE	FALSE	FALSE	FALSE	FALSE	FALSE	FALSE	FALSE
ENSG00000043591	ADRB1	HGNC Symbol	interactor	TRUE	FALSE	22	FALSE	FALSE	FALSE	TRUE	FALSE	FALSE	FALSE	FALSE	FALSE	FALSE	FALSE
ENSG00000044012	GUCA2B	HGNC Symbol	other	FALSE	FALSE	0	FALSE	FALSE	FALSE	FALSE	FALSE	FALSE	FALSE	FALSE	FALSE	FALSE	FALSE
ENSG00000044090	CUL7	HGNC Symbol	interactor	TRUE	FALSE	1	FALSE	TRUE	FALSE	FALSE	FALSE	FALSE	FALSE	FALSE	FALSE	FALSE	FALSE
ENSG00000044115	CTNNA1	HGNC Symbol	interactor	TRUE	FALSE	21	FALSE	FALSE	FALSE	FALSE	FALSE	FALSE	FALSE	FALSE	TRUE	FALSE	FALSE
ENSG00000044446	PHKA2	HGNC Symbol	representer	TRUE	TRUE	6	FALSE	FALSE	FALSE	FALSE	FALSE	FALSE	FALSE	FALSE	FALSE	FALSE	FALSE
ENSG00000044459	CNTLN	HGNC Symbol	other	FALSE	FALSE	0	FALSE	FALSE	FALSE	FALSE	FALSE	FALSE	FALSE	FALSE	FALSE	FALSE	FALSE
ENSG00000044524	EPHA3	HGNC Symbol	representer	TRUE	TRUE	30	FALSE	TRUE	FALSE	FALSE	FALSE	FALSE	FALSE	TRUE	FALSE	TRUE	FALSE
ENSG00000044574	HSPA5	HGNC Symbol	interactor	TRUE	FALSE	6	FALSE	FALSE	FALSE	FALSE	FALSE	FALSE	FALSE	FALSE	TRUE	FALSE	FALSE
ENSG00000046604	DSG2	HGNC Symbol	other	FALSE	FALSE	0	FALSE	FALSE	FALSE	FALSE	FALSE	FALSE	FALSE	FALSE	FALSE	FALSE	FALSE
ENSG00000046647	GEMIN8	HGNC Symbol	interactor	TRUE	FALSE	1	FALSE	FALSE	FALSE	FALSE	FALSE	FALSE	FALSE	FALSE	FALSE	FALSE	FALSE
ENSG00000046651	OFD1	HGNC Symbol	interactor	TRUE	FALSE	5	FALSE	TRUE	FALSE	FALSE	FALSE	FALSE	FALSE	FALSE	FALSE	FALSE	FALSE
ENSG00000046653	GPM6B	HGNC Symbol	other	FALSE	FALSE	0	FALSE	FALSE	FALSE	FALSE	FALSE	FALSE	FALSE	FALSE	FALSE	FALSE	FALSE
ENSG00000046774	MAGEC2	HGNC Symbol	other	FALSE	FALSE	0	FALSE	TRUE	FALSE	FALSE	FALSE	FALSE	FALSE	FALSE	FALSE	FALSE	FALSE
ENSG00000046889	PREX2	HGNC Symbol	other	FALSE	FALSE	0	FALSE	TRUE	FALSE	FALSE	FALSE	FALSE	FALSE	FALSE	FALSE	FALSE	FALSE
ENSG00000047056	WDR37	HGNC Symbol	other	FALSE	FALSE	0	FALSE	FALSE	FALSE	FALSE	FALSE	FALSE	FALSE	FALSE	FALSE	FALSE	FALSE
ENSG00000047188	YTHDC2	HGNC Symbol	interactor	TRUE	FALSE	1	FALSE	FALSE	FALSE	FALSE	FALSE	FALSE	FALSE	FALSE	FALSE	FALSE	FALSE
ENSG00000047230	CTPS2	HGNC Symbol	interactor	TRUE	FALSE	4	FALSE	FALSE	FALSE	FALSE	FALSE	FALSE	FALSE	FALSE	FALSE	FALSE	FALSE
ENSG00000047249	ATP6V1H	HGNC Symbol	interactor	TRUE	FALSE	5	FALSE	FALSE	FALSE	FALSE	FALSE	FALSE	FALSE	FALSE	FALSE	FALSE	FALSE
ENSG00000047315	POLR2B	HGNC Symbol	representer	TRUE	TRUE	211	FALSE	FALSE	FALSE	FALSE	FALSE	FALSE	FALSE	FALSE	FALSE	FALSE	FALSE
ENSG00000047346	FAM214A	HGNC Symbol	other	FALSE	FALSE	0	FALSE	FALSE	FALSE	FALSE	FALSE	FALSE	FALSE	FALSE	FALSE	FALSE	FALSE
ENSG00000047365	ARAP2	HGNC Symbol	interactor	TRUE	FALSE	9	FALSE	FALSE	FALSE	TRUE	FALSE	FALSE	FALSE	TRUE	FALSE	FALSE	FALSE
ENSG00000047410	TPR	HGNC Symbol	interactor	TRUE	FALSE	3	TRUE	FALSE	FALSE	FALSE	FALSE	FALSE	FALSE	FALSE	FALSE	FALSE	FALSE
ENSG00000047457	CP	HGNC Symbol	other	FALSE	FALSE	0	FALSE	FALSE	FALSE	FALSE	FALSE	FALSE	FALSE	FALSE	FALSE	FALSE	FALSE
ENSG00000047578	KIAA0556	HGNC Symbol	other	FALSE	FALSE	0	FALSE	FALSE	FALSE	FALSE	FALSE	FALSE	FALSE	FALSE	FALSE	FALSE	FALSE
ENSG00000047579	DTNBP1	HGNC Symbol	other	FALSE	FALSE	0	FALSE	FALSE	FALSE	FALSE	FALSE	FALSE	FALSE	FALSE	FALSE	FALSE	FALSE
ENSG00000047597	XK	HGNC Symbol	other	FALSE	FALSE	0	FALSE	FALSE	FALSE	FALSE	FALSE	FALSE	FALSE	FALSE	FALSE	FALSE	FALSE
ENSG00000047617	ANO2	HGNC Symbol	other	FALSE	TRUE	0	FALSE	FALSE	FALSE	FALSE	FALSE	FALSE	FALSE	FALSE	FALSE	FALSE	FALSE
ENSG00000047621	C12orf4	HGNC Symbol	other	FALSE	FALSE	0	FALSE	FALSE	FALSE	FALSE	FALSE	FALSE	FALSE	FALSE	FALSE	FALSE	FALSE
ENSG00000047634	SCML1	HGNC Symbol	other	FALSE	FALSE	0	FALSE	FALSE	FALSE	FALSE	FALSE	FALSE	FALSE	FALSE	FALSE	FALSE	FALSE
ENSG00000047644	WWC3	HGNC Symbol	other	FALSE	FALSE	0	FALSE	FALSE	FALSE	FALSE	FALSE	FALSE	FALSE	FALSE	FALSE	FALSE	FALSE
ENSG00000047648	ARHGAP6	HGNC Symbol	interactor	TRUE	FALSE	9	FALSE	FALSE	FALSE	TRUE	FALSE	FALSE	FALSE	TRUE	FALSE	FALSE	FALSE
ENSG00000047662	FAM184B	HGNC Symbol	other	FALSE	FALSE	0	FALSE	FALSE	FALSE	FALSE	FALSE	FALSE	FALSE	FALSE	FALSE	FALSE	FALSE
ENSG00000047849	MAP4	HGNC Symbol	other	FALSE	FALSE	0	FALSE	FALSE	FALSE	FALSE	FALSE	FALSE	FALSE	FALSE	FALSE	FALSE	FALSE
ENSG00000047932	GOPC	HGNC Symbol	other	FALSE	FALSE	0	TRUE	FALSE	FALSE	FALSE	FALSE	FALSE	FALSE	FALSE	FALSE	FALSE	FALSE
ENSG00000047936	ROS1	HGNC Symbol	other	FALSE	TRUE	0	TRUE	FALSE	FALSE	FALSE	FALSE	FALSE	FALSE	FALSE	FALSE	FALSE	FALSE
ENSG00000048028	USP28	HGNC Symbol	other	FALSE	FALSE	0	FALSE	FALSE	FALSE	FALSE	FALSE	FALSE	FALSE	FALSE	FALSE	FALSE	FALSE
ENSG00000048052	HDAC9	HGNC Symbol	interactor	TRUE	FALSE	5	FALSE	TRUE	FALSE	FALSE	FALSE	FALSE	FALSE	FALSE	FALSE	TRUE	FALSE
ENSG00000048140	TSPAN17	HGNC Symbol	other	FALSE	FALSE	0	FALSE	FALSE	FALSE	FALSE	FALSE	FALSE	FALSE	FALSE	FALSE	FALSE	FALSE
ENSG00000048162	NOP16	HGNC Symbol	other	FALSE	FALSE	0	FALSE	FALSE	FALSE	FALSE	FALSE	FALSE	FALSE	FALSE	FALSE	FALSE	FALSE
ENSG00000048342	CC2D2A	HGNC Symbol	other	FALSE	FALSE	0	FALSE	FALSE	FALSE	FALSE	FALSE	FALSE	FALSE	FALSE	FALSE	FALSE	FALSE
ENSG00000048392	RRM2B	HGNC Symbol	interactor	TRUE	FALSE	5	FALSE	FALSE	FALSE	FALSE	FALSE	FALSE	FALSE	FALSE	FALSE	FALSE	FALSE
ENSG00000048405	ZNF800	HGNC Symbol	other	FALSE	FALSE	0	FALSE	FALSE	FALSE	FALSE	FALSE	FALSE	FALSE	FALSE	FALSE	FALSE	FALSE
ENSG00000048462	TNFRSF17	HGNC Symbol	representer	TRUE	TRUE	5	TRUE	FALSE	FALSE	FALSE	FALSE	FALSE	FALSE	FALSE	FALSE	FALSE	FALSE
ENSG00000048471	SNX29	HGNC Symbol	other	FALSE	FALSE	0	TRUE	FALSE	FALSE	FALSE	FALSE	FALSE	FALSE	FALSE	FALSE	FALSE	FALSE
ENSG00000048540	LMO3	HGNC Symbol	interactor	TRUE	FALSE	1	FALSE	FALSE	FALSE	FALSE	FALSE	FALSE	FALSE	FALSE	FALSE	FALSE	FALSE
ENSG00000048544	MRPS10	HGNC Symbol	interactor	TRUE	FALSE	3	FALSE	FALSE	FALSE	FALSE	FALSE	FALSE	FALSE	FALSE	FALSE	FALSE	FALSE
ENSG00000048545	GUCA1A	HGNC Symbol	interactor	TRUE	FALSE	1	FALSE	FALSE	FALSE	FALSE	FALSE	FALSE	FALSE	FALSE	FALSE	FALSE	FALSE
ENSG00000048649	RSF1	HGNC Symbol	interactor	TRUE	FALSE	1	FALSE	FALSE	FALSE	FALSE	FALSE	FALSE	FALSE	FALSE	FALSE	FALSE	FALSE
ENSG00000048707	VPS13D	HGNC Symbol	other	FALSE	FALSE	0	FALSE	FALSE	FALSE	FALSE	FALSE	FALSE	FALSE	FALSE	FALSE	FALSE	FALSE
ENSG00000048740	CELF2	HGNC Symbol	other	FALSE	FALSE	0	FALSE	FALSE	FALSE	FALSE	FALSE	FALSE	FALSE	FALSE	FALSE	FALSE	FALSE
ENSG00000048828	FAM120A	HGNC Symbol	other	FALSE	FALSE	0	FALSE	FALSE	FALSE	FALSE	FALSE	FALSE	FALSE	FALSE	FALSE	FALSE	FALSE
ENSG00000048991	R3HDM1	HGNC Symbol	other	FALSE	FALSE	0	FALSE	FALSE	FALSE	FALSE	FALSE	FALSE	FALSE	FALSE	FALSE	FALSE	FALSE
ENSG00000049089	COL9A2	HGNC Symbol	interactor	TRUE	FALSE	16	FALSE	TRUE	FALSE	FALSE	FALSE	FALSE	FALSE	FALSE	FALSE	FALSE	FALSE
ENSG00000049130	KITLG	HGNC Symbol	interactor	TRUE	FALSE	8	FALSE	FALSE	FALSE	FALSE	FALSE	FALSE	FALSE	TRUE	FALSE	FALSE	FALSE
ENSG00000049167	ERCC8	HGNC Symbol	interactor	TRUE	FALSE	3	FALSE	FALSE	FALSE	FALSE	FALSE	FALSE	FALSE	FALSE	FALSE	FALSE	FALSE
ENSG00000049192	ADAMTS6	HGNC Symbol	other	FALSE	FALSE	0	FALSE	FALSE	FALSE	FALSE	FALSE	FALSE	FALSE	FALSE	FALSE	FALSE	FALSE
ENSG00000049239	H6PD	HGNC Symbol	other	FALSE	FALSE	0	FALSE	FALSE	FALSE	FALSE	FALSE	FALSE	FALSE	FALSE	FALSE	FALSE	FALSE
ENSG00000049245	VAMP3	HGNC Symbol	other	FALSE	FALSE	0	FALSE	FALSE	FALSE	FALSE	FALSE	FALSE	FALSE	FALSE	FALSE	FALSE	FALSE
ENSG00000049246	PER3	HGNC Symbol	interactor	TRUE	FALSE	1	FALSE	FALSE	FALSE	FALSE	FALSE	FALSE	FALSE	FALSE	FALSE	FALSE	FALSE
ENSG00000049247	UTS2	HGNC Symbol	representer	TRUE	TRUE	131	FALSE	FALSE	FALSE	TRUE	FALSE	FALSE	FALSE	FALSE	FALSE	FALSE	FALSE
ENSG00000049249	TNFRSF9	HGNC Symbol	interactor	TRUE	FALSE	2	FALSE	FALSE	FALSE	FALSE	FALSE	FALSE	FALSE	FALSE	FALSE	FALSE	FALSE
ENSG00000049283	EPN3	HGNC Symbol	other	FALSE	FALSE	0	FALSE	FALSE	FALSE	FALSE	FALSE	FALSE	FALSE	FALSE	FALSE	FALSE	FALSE
ENSG00000049323	LTBP1	HGNC Symbol	other	FALSE	FALSE	0	FALSE	FALSE	FALSE	FALSE	FALSE	FALSE	FALSE	FALSE	FALSE	FALSE	FALSE
ENSG00000049449	RCN1	HGNC Symbol	other	FALSE	FALSE	0	FALSE	FALSE	FALSE	FALSE	FALSE	FALSE	FALSE	FALSE	FALSE	FALSE	FALSE
ENSG00000049540	ELN	HGNC Symbol	other	FALSE	FALSE	0	TRUE	FALSE	FALSE	FALSE	FALSE	FALSE	FALSE	FALSE	FALSE	FALSE	FALSE
ENSG00000049541	RFC2	HGNC Symbol	other	FALSE	FALSE	0	FALSE	FALSE	FALSE	FALSE	FALSE	FALSE	FALSE	FALSE	FALSE	FALSE	FALSE
ENSG00000049618	ARID1B	HGNC Symbol	interactor	TRUE	FALSE	1	FALSE	TRUE	FALSE	FALSE	FALSE	FALSE	FALSE	FALSE	FALSE	FALSE	FALSE
ENSG00000049656	CLPTM1L	HGNC Symbol	other	FALSE	FALSE	0	FALSE	FALSE	FALSE	FALSE	FALSE	FALSE	FALSE	FALSE	FALSE	FALSE	FALSE
ENSG00000049759	NEDD4L	HGNC Symbol	interactor	TRUE	FALSE	5	FALSE	FALSE	FALSE	FALSE	FALSE	FALSE	FALSE	FALSE	FALSE	FALSE	FALSE
ENSG00000049768	FOXP3	HGNC Symbol	interactor	TRUE	FALSE	10	FALSE	FALSE	FALSE	FALSE	FALSE	FALSE	FALSE	TRUE	FALSE	FALSE	FALSE
ENSG00000049769	PPP1R3F	HGNC Symbol	other	FALSE	FALSE	0	FALSE	FALSE	FALSE	FALSE	FALSE	FALSE	FALSE	FALSE	FALSE	FALSE	FALSE
ENSG00000049860	HEXB	HGNC Symbol	interactor	TRUE	FALSE	2	FALSE	FALSE	FALSE	FALSE	FALSE	FALSE	FALSE	FALSE	FALSE	FALSE	FALSE
ENSG00000049883	PTCD2	HGNC Symbol	other	FALSE	FALSE	0	FALSE	FALSE	FALSE	FALSE	FALSE	FALSE	FALSE	FALSE	FALSE	FALSE	FALSE
ENSG00000050030	KIAA2022	HGNC Symbol	other	FALSE	FALSE	0	FALSE	FALSE	FALSE	FALSE	FALSE	FALSE	FALSE	FALSE	FALSE	FALSE	FALSE
ENSG00000050130	JKAMP	HGNC Symbol	other	FALSE	FALSE	0	FALSE	FALSE	FALSE	FALSE	FALSE	FALSE	FALSE	FALSE	FALSE	FALSE	FALSE
ENSG00000050165	DKK3	HGNC Symbol	other	FALSE	FALSE	0	FALSE	FALSE	FALSE	FALSE	FALSE	FALSE	FALSE	FALSE	FALSE	FALSE	FALSE
ENSG00000050327	ARHGEF5	HGNC Symbol	other	FALSE	FALSE	0	FALSE	FALSE	FALSE	FALSE	FALSE	FALSE	FALSE	FALSE	FALSE	FALSE	FALSE
ENSG00000050344	NFE2L3	HGNC Symbol	other	FALSE	FALSE	0	FALSE	TRUE	FALSE	FALSE	FALSE	FALSE	FALSE	FALSE	FALSE	FALSE	FALSE
ENSG00000050393	MCUR1	HGNC Symbol	other	FALSE	FALSE	0	FALSE	FALSE	FALSE	FALSE	FALSE	FALSE	FALSE	FALSE	FALSE	FALSE	FALSE
ENSG00000050405	LIMA1	HGNC Symbol	other	FALSE	FALSE	0	FALSE	FALSE	FALSE	FALSE	FALSE	FALSE	FALSE	FALSE	FALSE	FALSE	FALSE
ENSG00000050426	LETMD1	HGNC Symbol	other	FALSE	FALSE	0	FALSE	FALSE	FALSE	FALSE	FALSE	FALSE	FALSE	FALSE	FALSE	FALSE	FALSE
ENSG00000050438	SLC4A8	HGNC Symbol	interactor	TRUE	FALSE	1	FALSE	FALSE	FALSE	FALSE	FALSE	FALSE	FALSE	FALSE	FALSE	FALSE	FALSE
ENSG00000050555	LAMC3	HGNC Symbol	interactor	TRUE	FALSE	9	FALSE	FALSE	FALSE	TRUE	FALSE	FALSE	TRUE	FALSE	TRUE	FALSE	FALSE
ENSG00000050628	PTGER3	HGNC Symbol	interactor	TRUE	FALSE	53	FALSE	FALSE	FALSE	FALSE	FALSE	FALSE	FALSE	FALSE	FALSE	FALSE	FALSE
ENSG00000050730	TNIP3	HGNC Symbol	other	FALSE	FALSE	0	FALSE	FALSE	FALSE	FALSE	FALSE	FALSE	FALSE	FALSE	FALSE	FALSE	FALSE
ENSG00000050748	MAPK9	HGNC Symbol	representer	TRUE	TRUE	69	FALSE	FALSE	FALSE	FALSE	FALSE	FALSE	FALSE	FALSE	FALSE	FALSE	FALSE
ENSG00000050767	COL23A1	HGNC Symbol	interactor	TRUE	FALSE	12	FALSE	FALSE	FALSE	FALSE	FALSE	FALSE	FALSE	FALSE	FALSE	FALSE	FALSE
ENSG00000050820	BCAR1	HGNC Symbol	interactor	TRUE	FALSE	23	FALSE	FALSE	FALSE	FALSE	FALSE	FALSE	FALSE	FALSE	TRUE	TRUE	FALSE
ENSG00000051009	FAM160A2	HGNC Symbol	other	FALSE	FALSE	0	FALSE	FALSE	FALSE	FALSE	FALSE	FALSE	FALSE	FALSE	FALSE	FALSE	FALSE
ENSG00000051108	HERPUD1	HGNC Symbol	interactor	TRUE	FALSE	1	TRUE	FALSE	FALSE	FALSE	FALSE	FALSE	FALSE	FALSE	FALSE	FALSE	FALSE
ENSG00000051128	HOMER3	HGNC Symbol	other	FALSE	FALSE	0	FALSE	FALSE	FALSE	FALSE	FALSE	FALSE	FALSE	FALSE	FALSE	FALSE	FALSE
ENSG00000051180	RAD51	HGNC Symbol	interactor	TRUE	FALSE	3	FALSE	FALSE	FALSE	FALSE	FALSE	FALSE	FALSE	FALSE	FALSE	FALSE	FALSE
ENSG00000051341	POLQ	HGNC Symbol	other	FALSE	TRUE	0	FALSE	FALSE	FALSE	FALSE	FALSE	FALSE	FALSE	FALSE	FALSE	FALSE	FALSE
ENSG00000051382	PIK3CB	HGNC Symbol	representer	TRUE	TRUE	89	FALSE	TRUE	FALSE	FALSE	FALSE	FALSE	FALSE	TRUE	TRUE	TRUE	FALSE
ENSG00000051523	CYBA	HGNC Symbol	interactor	TRUE	FALSE	9	FALSE	FALSE	FALSE	FALSE	FALSE	FALSE	FALSE	FALSE	FALSE	FALSE	FALSE
ENSG00000051596	THOC3	HGNC Symbol	interactor	TRUE	FALSE	1	FALSE	FALSE	FALSE	FALSE	FALSE	FALSE	TRUE	FALSE	FALSE	FALSE	FALSE
ENSG00000051620	HEBP2	HGNC Symbol	other	FALSE	FALSE	0	FALSE	FALSE	FALSE	FALSE	FALSE	FALSE	FALSE	FALSE	FALSE	FALSE	FALSE
ENSG00000051825	MPHOSPH9	HGNC Symbol	other	FALSE	FALSE	0	FALSE	FALSE	FALSE	FALSE	FALSE	FALSE	FALSE	FALSE	FALSE	FALSE	FALSE
ENSG00000052126	PLEKHA5	HGNC Symbol	other	FALSE	FALSE	0	FALSE	FALSE	FALSE	FALSE	FALSE	FALSE	FALSE	FALSE	FALSE	FALSE	FALSE
ENSG00000052344	PRSS8	HGNC Symbol	other	FALSE	FALSE	0	FALSE	FALSE	FALSE	FALSE	FALSE	FALSE	FALSE	FALSE	FALSE	FALSE	FALSE
ENSG00000052723	SIKE1	HGNC Symbol	interactor	TRUE	FALSE	2	FALSE	FALSE	FALSE	FALSE	FALSE	FALSE	FALSE	FALSE	FALSE	FALSE	FALSE
ENSG00000052749	RRP12	HGNC Symbol	other	FALSE	FALSE	0	FALSE	FALSE	FALSE	FALSE	FALSE	FALSE	FALSE	FALSE	FALSE	FALSE	FALSE
ENSG00000052795	FNIP2	HGNC Symbol	other	FALSE	FALSE	0	FALSE	FALSE	FALSE	FALSE	FALSE	FALSE	FALSE	FALSE	FALSE	FALSE	FALSE
ENSG00000052802	MSMO1	HGNC Symbol	other	FALSE	FALSE	0	FALSE	FALSE	FALSE	FALSE	FALSE	FALSE	FALSE	FALSE	FALSE	FALSE	FALSE
ENSG00000052841	TTC17	HGNC Symbol	other	FALSE	FALSE	0	FALSE	FALSE	FALSE	FALSE	FALSE	FALSE	FALSE	FALSE	FALSE	FALSE	FALSE
ENSG00000052850	ALX4	HGNC Symbol	interactor	TRUE	FALSE	1	FALSE	FALSE	FALSE	FALSE	FALSE	FALSE	FALSE	FALSE	FALSE	FALSE	FALSE
ENSG00000053108	FSTL4	HGNC Symbol	other	FALSE	FALSE	0	FALSE	FALSE	FALSE	FALSE	FALSE	FALSE	FALSE	FALSE	FALSE	FALSE	FALSE
ENSG00000053254	FOXN3	HGNC Symbol	other	FALSE	FALSE	0	FALSE	FALSE	FALSE	FALSE	FALSE	FALSE	FALSE	FALSE	FALSE	FALSE	FALSE
ENSG00000053328	METTL24	HGNC Symbol	other	FALSE	TRUE	0	FALSE	FALSE	FALSE	FALSE	FALSE	FALSE	FALSE	FALSE	FALSE	FALSE	FALSE
ENSG00000053371	AKR7A2	HGNC Symbol	other	FALSE	FALSE	0	FALSE	FALSE	FALSE	FALSE	FALSE	FALSE	FALSE	FALSE	FALSE	FALSE	FALSE
ENSG00000053372	MRTO4	HGNC Symbol	interactor	TRUE	FALSE	2	FALSE	FALSE	FALSE	FALSE	FALSE	FALSE	FALSE	FALSE	FALSE	FALSE	FALSE
ENSG00000053438	NNAT	HGNC Symbol	other	FALSE	TRUE	0	FALSE	FALSE	FALSE	FALSE	FALSE	FALSE	FALSE	FALSE	FALSE	FALSE	FALSE
ENSG00000053501	USE1	HGNC Symbol	other	FALSE	FALSE	0	FALSE	FALSE	FALSE	FALSE	FALSE	FALSE	FALSE	FALSE	FALSE	FALSE	FALSE
ENSG00000053524	MCF2L2	HGNC Symbol	other	FALSE	FALSE	0	FALSE	FALSE	FALSE	FALSE	FALSE	FALSE	FALSE	FALSE	FALSE	FALSE	FALSE
ENSG00000053702	NRIP2	HGNC Symbol	other	FALSE	FALSE	0	FALSE	FALSE	FALSE	FALSE	FALSE	FALSE	FALSE	FALSE	FALSE	FALSE	FALSE
ENSG00000053747	LAMA3	HGNC Symbol	interactor	TRUE	FALSE	12	FALSE	FALSE	FALSE	TRUE	FALSE	FALSE	TRUE	FALSE	TRUE	FALSE	FALSE
ENSG00000053770	AP5M1	HGNC Symbol	interactor	TRUE	FALSE	1	FALSE	FALSE	FALSE	FALSE	FALSE	FALSE	FALSE	FALSE	FALSE	FALSE	FALSE
ENSG00000053900	ANAPC4	HGNC Symbol	interactor	TRUE	FALSE	5	FALSE	FALSE	FALSE	FALSE	FALSE	FALSE	FALSE	FALSE	FALSE	FALSE	FALSE
ENSG00000053918	KCNQ1	HGNC Symbol	interactor	TRUE	FALSE	14	FALSE	FALSE	FALSE	FALSE	FALSE	FALSE	FALSE	FALSE	FALSE	FALSE	FALSE
ENSG00000054116	TRAPPC3	HGNC Symbol	other	FALSE	FALSE	0	FALSE	FALSE	FALSE	FALSE	FALSE	FALSE	FALSE	FALSE	FALSE	FALSE	FALSE
ENSG00000054118	THRAP3	HGNC Symbol	interactor	TRUE	FALSE	1	TRUE	FALSE	FALSE	FALSE	FALSE	FALSE	FALSE	FALSE	FALSE	FALSE	FALSE
ENSG00000054148	PHPT1	HGNC Symbol	interactor	TRUE	FALSE	1	FALSE	FALSE	FALSE	FALSE	FALSE	FALSE	FALSE	FALSE	FALSE	FALSE	FALSE
ENSG00000054179	ENTPD2	HGNC Symbol	interactor	TRUE	FALSE	8	FALSE	FALSE	FALSE	TRUE	FALSE	FALSE	FALSE	FALSE	FALSE	FALSE	FALSE
ENSG00000054219	LY75	HGNC Symbol	other	FALSE	FALSE	0	FALSE	FALSE	FALSE	FALSE	FALSE	FALSE	FALSE	FALSE	FALSE	FALSE	FALSE
ENSG00000054267	ARID4B	HGNC Symbol	interactor	TRUE	FALSE	1	FALSE	FALSE	FALSE	FALSE	FALSE	FALSE	FALSE	FALSE	FALSE	FALSE	FALSE
ENSG00000054277	OPN3	HGNC Symbol	other	FALSE	FALSE	0	FALSE	FALSE	FALSE	FALSE	FALSE	FALSE	FALSE	FALSE	FALSE	FALSE	FALSE
ENSG00000054282	SDCCAG8	HGNC Symbol	interactor	TRUE	FALSE	5	FALSE	FALSE	FALSE	FALSE	FALSE	FALSE	FALSE	FALSE	FALSE	FALSE	FALSE
ENSG00000054356	PTPRN	HGNC Symbol	representer	TRUE	TRUE	1	FALSE	FALSE	FALSE	FALSE	FALSE	FALSE	FALSE	FALSE	FALSE	FALSE	FALSE
ENSG00000054392	HHAT	HGNC Symbol	interactor	TRUE	FALSE	1	FALSE	FALSE	FALSE	FALSE	FALSE	FALSE	FALSE	FALSE	FALSE	FALSE	FALSE
ENSG00000054523	KIF1B	HGNC Symbol	other	FALSE	FALSE	0	FALSE	TRUE	FALSE	FALSE	FALSE	FALSE	FALSE	FALSE	FALSE	FALSE	FALSE
ENSG00000054598	FOXC1	HGNC Symbol	other	FALSE	FALSE	0	FALSE	FALSE	FALSE	FALSE	FALSE	FALSE	FALSE	FALSE	FALSE	FALSE	FALSE
ENSG00000054611	TBC1D22A	HGNC Symbol	other	FALSE	FALSE	0	FALSE	FALSE	FALSE	FALSE	FALSE	FALSE	FALSE	FALSE	FALSE	FALSE	FALSE
ENSG00000054654	SYNE2	HGNC Symbol	interactor	TRUE	FALSE	3	FALSE	TRUE	FALSE	FALSE	FALSE	FALSE	FALSE	FALSE	FALSE	FALSE	FALSE
ENSG00000054690	PLEKHH1	HGNC Symbol	other	FALSE	TRUE	0	FALSE	FALSE	FALSE	FALSE	FALSE	FALSE	FALSE	FALSE	FALSE	FALSE	FALSE
ENSG00000054793	ATP9A	HGNC Symbol	other	FALSE	FALSE	0	FALSE	FALSE	FALSE	FALSE	FALSE	FALSE	FALSE	FALSE	FALSE	FALSE	FALSE
ENSG00000054796	SPO11	HGNC Symbol	representer	TRUE	TRUE	20	FALSE	FALSE	FALSE	FALSE	FALSE	FALSE	FALSE	FALSE	FALSE	FALSE	FALSE
ENSG00000054803	CBLN4	HGNC Symbol	other	FALSE	FALSE	0	FALSE	FALSE	FALSE	FALSE	FALSE	FALSE	FALSE	FALSE	FALSE	FALSE	FALSE
ENSG00000054938	CHRDL2	HGNC Symbol	other	FALSE	FALSE	0	FALSE	FALSE	FALSE	FALSE	FALSE	FALSE	FALSE	FALSE	FALSE	FALSE	FALSE
ENSG00000054965	FAM168A	HGNC Symbol	other	FALSE	FALSE	0	FALSE	FALSE	FALSE	FALSE	FALSE	FALSE	FALSE	FALSE	FALSE	FALSE	FALSE
ENSG00000054967	RELT	HGNC Symbol	other	FALSE	FALSE	0	FALSE	FALSE	FALSE	FALSE	FALSE	FALSE	FALSE	FALSE	FALSE	FALSE	FALSE
ENSG00000054983	GALC	HGNC Symbol	interactor	TRUE	FALSE	5	FALSE	FALSE	FALSE	FALSE	FALSE	FALSE	FALSE	FALSE	FALSE	FALSE	FALSE
ENSG00000055044	NOP58	HGNC Symbol	interactor	TRUE	FALSE	2	FALSE	FALSE	FALSE	FALSE	FALSE	FALSE	FALSE	FALSE	FALSE	FALSE	FALSE
ENSG00000055070	SZRD1	HGNC Symbol	other	FALSE	FALSE	0	FALSE	FALSE	FALSE	FALSE	FALSE	FALSE	FALSE	FALSE	FALSE	FALSE	FALSE
ENSG00000055118	KCNH2	HGNC Symbol	interactor	TRUE	FALSE	15	FALSE	FALSE	FALSE	FALSE	FALSE	FALSE	FALSE	FALSE	FALSE	FALSE	FALSE
ENSG00000055130	CUL1	HGNC Symbol	interactor	TRUE	FALSE	5	FALSE	FALSE	FALSE	FALSE	FALSE	FALSE	FALSE	FALSE	FALSE	TRUE	FALSE
ENSG00000055147	FAM114A2	HGNC Symbol	other	FALSE	FALSE	0	FALSE	FALSE	FALSE	FALSE	FALSE	FALSE	FALSE	FALSE	FALSE	FALSE	FALSE
ENSG00000055163	CYFIP2	HGNC Symbol	other	FALSE	TRUE	0	FALSE	FALSE	FALSE	FALSE	FALSE	FALSE	FALSE	FALSE	FALSE	FALSE	FALSE
ENSG00000055208	TAB2	HGNC Symbol	other	FALSE	FALSE	0	FALSE	FALSE	FALSE	FALSE	FALSE	FALSE	FALSE	FALSE	FALSE	FALSE	FALSE
ENSG00000055211	GINM1	HGNC Symbol	other	FALSE	FALSE	0	FALSE	FALSE	FALSE	FALSE	FALSE	FALSE	FALSE	FALSE	FALSE	FALSE	FALSE
ENSG00000055332	EIF2AK2	HGNC Symbol	other	FALSE	FALSE	0	FALSE	FALSE	FALSE	FALSE	FALSE	FALSE	FALSE	FALSE	FALSE	FALSE	FALSE
ENSG00000055483	USP36	HGNC Symbol	other	FALSE	FALSE	0	FALSE	FALSE	FALSE	FALSE	FALSE	FALSE	FALSE	FALSE	FALSE	FALSE	FALSE
ENSG00000055609	KMT2C	HGNC Symbol	other	FALSE	FALSE	0	TRUE	FALSE	FALSE	FALSE	FALSE	FALSE	FALSE	FALSE	FALSE	FALSE	FALSE
ENSG00000055732	MCOLN3	HGNC Symbol	other	FALSE	FALSE	0	FALSE	FALSE	FALSE	FALSE	FALSE	FALSE	FALSE	FALSE	FALSE	FALSE	FALSE
ENSG00000055813	CCDC85A	HGNC Symbol	other	FALSE	FALSE	0	FALSE	FALSE	FALSE	FALSE	FALSE	FALSE	FALSE	FALSE	FALSE	FALSE	FALSE
ENSG00000055917	PUM2	HGNC Symbol	interactor	TRUE	FALSE	2	FALSE	FALSE	FALSE	FALSE	FALSE	FALSE	FALSE	FALSE	FALSE	FALSE	FALSE
ENSG00000055950	MRPL43	HGNC Symbol	other	FALSE	FALSE	0	FALSE	FALSE	FALSE	FALSE	FALSE	FALSE	FALSE	FALSE	FALSE	FALSE	FALSE
ENSG00000055955	ITIH4	HGNC Symbol	interactor	TRUE	FALSE	6	FALSE	FALSE	FALSE	TRUE	FALSE	FALSE	FALSE	FALSE	FALSE	FALSE	FALSE
ENSG00000055957	ITIH1	HGNC Symbol	representer	TRUE	TRUE	1	FALSE	FALSE	FALSE	FALSE	FALSE	FALSE	FALSE	FALSE	FALSE	FALSE	FALSE
ENSG00000056050	HPF1	HGNC Symbol	other	FALSE	FALSE	0	FALSE	FALSE	FALSE	FALSE	FALSE	FALSE	FALSE	FALSE	FALSE	FALSE	FALSE
ENSG00000056097	ZFR	HGNC Symbol	other	FALSE	FALSE	0	FALSE	FALSE	FALSE	FALSE	FALSE	FALSE	FALSE	FALSE	FALSE	FALSE	FALSE
ENSG00000056277	ZNF280C	HGNC Symbol	other	FALSE	FALSE	0	FALSE	FALSE	FALSE	FALSE	FALSE	FALSE	FALSE	FALSE	FALSE	FALSE	FALSE
ENSG00000056291	NPFFR2	HGNC Symbol	interactor	TRUE	FALSE	42	FALSE	FALSE	FALSE	FALSE	FALSE	FALSE	FALSE	FALSE	FALSE	FALSE	FALSE
ENSG00000056487	PHF21B	HGNC Symbol	other	FALSE	FALSE	0	FALSE	FALSE	FALSE	FALSE	FALSE	FALSE	FALSE	FALSE	FALSE	FALSE	FALSE
ENSG00000056558	TRAF1	HGNC Symbol	interactor	TRUE	FALSE	3	FALSE	FALSE	FALSE	FALSE	FALSE	FALSE	FALSE	FALSE	FALSE	FALSE	FALSE
ENSG00000056586	RC3H2	HGNC Symbol	other	FALSE	FALSE	0	FALSE	FALSE	FALSE	FALSE	FALSE	FALSE	FALSE	FALSE	FALSE	FALSE	FALSE
ENSG00000056736	IL17RB	HGNC Symbol	representer	TRUE	TRUE	3	FALSE	FALSE	FALSE	FALSE	FALSE	FALSE	FALSE	FALSE	FALSE	FALSE	FALSE
ENSG00000056972	TRAF3IP2	HGNC Symbol	other	FALSE	FALSE	0	FALSE	FALSE	FALSE	FALSE	FALSE	FALSE	FALSE	FALSE	FALSE	FALSE	FALSE
ENSG00000056998	GYG2	HGNC Symbol	interactor	TRUE	FALSE	2	FALSE	FALSE	FALSE	FALSE	FALSE	FALSE	FALSE	FALSE	FALSE	FALSE	FALSE
ENSG00000057019	DCBLD2	HGNC Symbol	other	FALSE	FALSE	0	FALSE	FALSE	FALSE	FALSE	FALSE	FALSE	FALSE	FALSE	FALSE	FALSE	FALSE
ENSG00000057149	SERPINB3	HGNC Symbol	representer	TRUE	TRUE	1	FALSE	FALSE	FALSE	FALSE	FALSE	FALSE	FALSE	FALSE	FALSE	TRUE	FALSE
ENSG00000057252	SOAT1	HGNC Symbol	other	FALSE	FALSE	0	FALSE	FALSE	FALSE	FALSE	FALSE	FALSE	FALSE	FALSE	FALSE	FALSE	FALSE
ENSG00000057294	PKP2	HGNC Symbol	interactor	TRUE	FALSE	2	FALSE	FALSE	FALSE	FALSE	FALSE	FALSE	FALSE	FALSE	FALSE	FALSE	FALSE
ENSG00000057468	MSH4	HGNC Symbol	other	FALSE	FALSE	0	FALSE	FALSE	FALSE	FALSE	FALSE	FALSE	FALSE	FALSE	FALSE	FALSE	FALSE
ENSG00000057593	F7	HGNC Symbol	representer	TRUE	TRUE	13	FALSE	FALSE	FALSE	FALSE	FALSE	FALSE	FALSE	FALSE	TRUE	TRUE	FALSE
ENSG00000057608	GDI2	HGNC Symbol	interactor	TRUE	FALSE	16	FALSE	FALSE	FALSE	TRUE	FALSE	FALSE	FALSE	FALSE	FALSE	TRUE	FALSE
ENSG00000057657	PRDM1	HGNC Symbol	interactor	TRUE	FALSE	5	TRUE	FALSE	FALSE	FALSE	FALSE	FALSE	FALSE	FALSE	FALSE	FALSE	FALSE
ENSG00000057663	ATG5	HGNC Symbol	other	FALSE	FALSE	0	FALSE	FALSE	FALSE	FALSE	FALSE	FALSE	FALSE	FALSE	FALSE	FALSE	FALSE
ENSG00000057704	TMCC3	HGNC Symbol	other	FALSE	FALSE	0	FALSE	FALSE	FALSE	FALSE	FALSE	FALSE	FALSE	FALSE	FALSE	FALSE	FALSE
ENSG00000057757	PITHD1	HGNC Symbol	other	FALSE	FALSE	0	FALSE	FALSE	FALSE	FALSE	FALSE	FALSE	FALSE	FALSE	FALSE	FALSE	FALSE
ENSG00000057935	MTA3	HGNC Symbol	interactor	TRUE	FALSE	2	FALSE	FALSE	FALSE	FALSE	FALSE	FALSE	FALSE	FALSE	FALSE	FALSE	FALSE
ENSG00000058056	USP13	HGNC Symbol	interactor	TRUE	FALSE	1	FALSE	FALSE	FALSE	FALSE	FALSE	FALSE	FALSE	FALSE	FALSE	TRUE	FALSE
ENSG00000058063	ATP11B	HGNC Symbol	other	FALSE	FALSE	0	FALSE	FALSE	FALSE	FALSE	FALSE	FALSE	FALSE	FALSE	FALSE	FALSE	FALSE
ENSG00000058085	LAMC2	HGNC Symbol	representer	TRUE	TRUE	49	FALSE	FALSE	FALSE	TRUE	FALSE	FALSE	TRUE	FALSE	TRUE	TRUE	FALSE
ENSG00000058091	CDK14	HGNC Symbol	other	FALSE	FALSE	0	FALSE	FALSE	FALSE	FALSE	FALSE	FALSE	FALSE	FALSE	FALSE	FALSE	FALSE
ENSG00000058262	SEC61A1	HGNC Symbol	interactor	TRUE	FALSE	3	FALSE	FALSE	FALSE	FALSE	FALSE	FALSE	FALSE	FALSE	FALSE	FALSE	FALSE
ENSG00000058272	PPP1R12A	HGNC Symbol	interactor	TRUE	FALSE	7	FALSE	FALSE	FALSE	FALSE	FALSE	FALSE	FALSE	FALSE	FALSE	FALSE	FALSE
ENSG00000058335	RASGRF1	HGNC Symbol	representer	TRUE	TRUE	26	FALSE	FALSE	FALSE	FALSE	FALSE	FALSE	TRUE	FALSE	FALSE	TRUE	FALSE
ENSG00000058404	CAMK2B	HGNC Symbol	interactor	TRUE	FALSE	12	FALSE	FALSE	FALSE	FALSE	FALSE	FALSE	FALSE	FALSE	FALSE	FALSE	FALSE
ENSG00000058453	CROCC	HGNC Symbol	interactor	TRUE	FALSE	1	FALSE	FALSE	FALSE	FALSE	FALSE	FALSE	FALSE	FALSE	FALSE	FALSE	FALSE
ENSG00000058600	POLR3E	HGNC Symbol	interactor	TRUE	FALSE	5	FALSE	FALSE	FALSE	TRUE	FALSE	FALSE	FALSE	FALSE	FALSE	FALSE	FALSE
ENSG00000058668	ATP2B4	HGNC Symbol	representer	TRUE	TRUE	3	FALSE	FALSE	FALSE	FALSE	FALSE	FALSE	FALSE	FALSE	FALSE	FALSE	FALSE
ENSG00000058673	ZC3H11A	HGNC Symbol	representer	TRUE	TRUE	7	FALSE	FALSE	FALSE	FALSE	FALSE	FALSE	FALSE	FALSE	FALSE	FALSE	FALSE
ENSG00000058729	RIOK2	HGNC Symbol	other	FALSE	FALSE	0	FALSE	FALSE	FALSE	FALSE	FALSE	FALSE	FALSE	FALSE	FALSE	FALSE	FALSE
ENSG00000058799	YIPF1	HGNC Symbol	other	FALSE	FALSE	0	FALSE	FALSE	FALSE	FALSE	FALSE	FALSE	FALSE	FALSE	FALSE	FALSE	FALSE
ENSG00000058804	NDC1	HGNC Symbol	other	FALSE	FALSE	0	FALSE	FALSE	FALSE	FALSE	FALSE	FALSE	FALSE	FALSE	FALSE	FALSE	FALSE
ENSG00000058866	DGKG	HGNC Symbol	interactor	TRUE	FALSE	4	FALSE	FALSE	FALSE	FALSE	FALSE	FALSE	FALSE	FALSE	FALSE	FALSE	FALSE
ENSG00000059122	FLYWCH1	HGNC Symbol	other	FALSE	FALSE	0	FALSE	FALSE	FALSE	FALSE	FALSE	FALSE	FALSE	FALSE	FALSE	FALSE	FALSE
ENSG00000059145	UNKL	HGNC Symbol	other	FALSE	FALSE	0	FALSE	FALSE	FALSE	FALSE	FALSE	FALSE	FALSE	FALSE	FALSE	FALSE	FALSE
ENSG00000059377	TBXAS1	HGNC Symbol	representer	TRUE	TRUE	9	FALSE	FALSE	FALSE	FALSE	FALSE	FALSE	FALSE	FALSE	FALSE	TRUE	FALSE
ENSG00000059378	PARP12	HGNC Symbol	other	FALSE	FALSE	0	FALSE	FALSE	FALSE	FALSE	FALSE	FALSE	FALSE	FALSE	FALSE	FALSE	FALSE
ENSG00000059573	ALDH18A1	HGNC Symbol	other	FALSE	FALSE	0	FALSE	FALSE	FALSE	FALSE	FALSE	FALSE	FALSE	FALSE	FALSE	FALSE	FALSE
ENSG00000059588	TARBP1	HGNC Symbol	other	FALSE	FALSE	0	FALSE	FALSE	FALSE	FALSE	FALSE	FALSE	FALSE	FALSE	FALSE	FALSE	FALSE
ENSG00000059691	GATB	HGNC Symbol	interactor	TRUE	FALSE	3	FALSE	FALSE	FALSE	FALSE	FALSE	FALSE	FALSE	FALSE	FALSE	FALSE	FALSE
ENSG00000059728	MXD1	HGNC Symbol	other	FALSE	FALSE	0	FALSE	FALSE	FALSE	FALSE	FALSE	FALSE	FALSE	FALSE	FALSE	FALSE	FALSE
ENSG00000059758	CDK17	HGNC Symbol	other	FALSE	FALSE	0	FALSE	FALSE	FALSE	FALSE	FALSE	FALSE	FALSE	FALSE	FALSE	FALSE	FALSE
ENSG00000059769	DNAJC25	HGNC Symbol	other	FALSE	FALSE	0	FALSE	FALSE	FALSE	FALSE	FALSE	FALSE	FALSE	FALSE	FALSE	FALSE	FALSE
ENSG00000059804	SLC2A3	HGNC Symbol	other	FALSE	FALSE	0	FALSE	FALSE	FALSE	FALSE	FALSE	FALSE	FALSE	FALSE	FALSE	FALSE	FALSE
ENSG00000059915	PSD	HGNC Symbol	representer	TRUE	TRUE	1	FALSE	FALSE	FALSE	FALSE	FALSE	FALSE	FALSE	FALSE	FALSE	FALSE	FALSE
ENSG00000060069	CTDP1	HGNC Symbol	interactor	TRUE	FALSE	4	FALSE	FALSE	FALSE	FALSE	FALSE	FALSE	FALSE	FALSE	FALSE	FALSE	FALSE
ENSG00000060138	YBX3	HGNC Symbol	other	FALSE	FALSE	0	FALSE	FALSE	FALSE	FALSE	FALSE	FALSE	FALSE	FALSE	FALSE	FALSE	FALSE
ENSG00000060140	STYK1	HGNC Symbol	representer	TRUE	TRUE	1	FALSE	TRUE	FALSE	FALSE	FALSE	FALSE	FALSE	FALSE	FALSE	FALSE	FALSE
ENSG00000060237	WNK1	HGNC Symbol	interactor	TRUE	FALSE	5	FALSE	FALSE	FALSE	FALSE	FALSE	FALSE	FALSE	FALSE	FALSE	FALSE	FALSE
ENSG00000060303	RPS17P5	HGNC Symbol	other	FALSE	FALSE	0	FALSE	FALSE	FALSE	FALSE	FALSE	FALSE	FALSE	FALSE	FALSE	FALSE	FALSE
ENSG00000060339	CCAR1	HGNC Symbol	interactor	TRUE	FALSE	4	FALSE	FALSE	FALSE	FALSE	FALSE	FALSE	FALSE	FALSE	FALSE	FALSE	FALSE
ENSG00000060491	OGFR	HGNC Symbol	other	FALSE	FALSE	0	FALSE	FALSE	FALSE	FALSE	FALSE	FALSE	FALSE	FALSE	FALSE	FALSE	FALSE
ENSG00000060558	GNA15	HGNC Symbol	interactor	TRUE	FALSE	48	FALSE	TRUE	FALSE	FALSE	FALSE	FALSE	FALSE	FALSE	FALSE	FALSE	FALSE
ENSG00000060566	CREB3L3	HGNC Symbol	other	FALSE	TRUE	0	FALSE	FALSE	FALSE	FALSE	FALSE	FALSE	FALSE	FALSE	FALSE	FALSE	FALSE
ENSG00000060642	PIGV	HGNC Symbol	other	FALSE	FALSE	0	FALSE	FALSE	FALSE	FALSE	FALSE	FALSE	FALSE	FALSE	FALSE	FALSE	FALSE
ENSG00000060656	PTPRU	HGNC Symbol	interactor	TRUE	FALSE	1	FALSE	FALSE	FALSE	FALSE	FALSE	FALSE	FALSE	FALSE	FALSE	FALSE	FALSE
ENSG00000060688	SNRNP40	HGNC Symbol	interactor	TRUE	FALSE	4	FALSE	FALSE	FALSE	FALSE	FALSE	FALSE	FALSE	FALSE	FALSE	FALSE	FALSE
ENSG00000060709	RIMBP2	HGNC Symbol	other	FALSE	TRUE	0	FALSE	TRUE	FALSE	FALSE	FALSE	FALSE	FALSE	FALSE	FALSE	FALSE	FALSE
ENSG00000060718	COL11A1	HGNC Symbol	interactor	TRUE	FALSE	13	FALSE	TRUE	FALSE	FALSE	FALSE	FALSE	FALSE	FALSE	FALSE	FALSE	FALSE
ENSG00000060749	QSER1	HGNC Symbol	other	FALSE	FALSE	0	FALSE	FALSE	FALSE	FALSE	FALSE	FALSE	FALSE	FALSE	FALSE	FALSE	FALSE
ENSG00000060762	MPC1	HGNC Symbol	other	FALSE	FALSE	0	FALSE	FALSE	FALSE	FALSE	FALSE	FALSE	FALSE	FALSE	FALSE	FALSE	FALSE
ENSG00000060971	ACAA1	HGNC Symbol	interactor	TRUE	FALSE	1	FALSE	FALSE	FALSE	FALSE	FALSE	FALSE	FALSE	FALSE	FALSE	FALSE	FALSE
ENSG00000060982	BCAT1	HGNC Symbol	other	FALSE	FALSE	0	FALSE	FALSE	FALSE	FALSE	FALSE	FALSE	FALSE	FALSE	FALSE	FALSE	FALSE
ENSG00000061273	HDAC7	HGNC Symbol	interactor	TRUE	FALSE	3	FALSE	FALSE	FALSE	FALSE	FALSE	FALSE	FALSE	FALSE	FALSE	TRUE	FALSE
ENSG00000061337	LZTS1	HGNC Symbol	interactor	TRUE	FALSE	1	FALSE	FALSE	FALSE	FALSE	FALSE	FALSE	FALSE	FALSE	FALSE	FALSE	FALSE
ENSG00000061455	PRDM6	HGNC Symbol	other	FALSE	FALSE	0	FALSE	FALSE	FALSE	FALSE	FALSE	FALSE	FALSE	FALSE	FALSE	FALSE	FALSE
ENSG00000061492	WNT8A	HGNC Symbol	representer	TRUE	TRUE	43	FALSE	FALSE	FALSE	FALSE	FALSE	FALSE	FALSE	FALSE	FALSE	FALSE	FALSE
ENSG00000061656	SPAG4	HGNC Symbol	interactor	TRUE	FALSE	1	FALSE	FALSE	FALSE	FALSE	FALSE	FALSE	FALSE	FALSE	FALSE	FALSE	FALSE
ENSG00000061676	NCKAP1	HGNC Symbol	interactor	TRUE	FALSE	3	FALSE	FALSE	FALSE	FALSE	FALSE	FALSE	FALSE	TRUE	FALSE	TRUE	FALSE
ENSG00000061794	MRPS35	HGNC Symbol	other	FALSE	FALSE	0	FALSE	FALSE	FALSE	FALSE	FALSE	FALSE	FALSE	FALSE	FALSE	FALSE	FALSE
ENSG00000061918	GUCY1B3	HGNC Symbol	interactor	TRUE	FALSE	10	FALSE	FALSE	FALSE	FALSE	FALSE	FALSE	FALSE	FALSE	FALSE	FALSE	FALSE
ENSG00000061936	SFSWAP	HGNC Symbol	other	FALSE	FALSE	0	FALSE	FALSE	FALSE	FALSE	FALSE	FALSE	FALSE	FALSE	FALSE	FALSE	FALSE
ENSG00000061938	TNK2	HGNC Symbol	other	FALSE	FALSE	0	FALSE	FALSE	FALSE	FALSE	FALSE	FALSE	FALSE	FALSE	FALSE	FALSE	FALSE
ENSG00000061987	MON2	HGNC Symbol	other	FALSE	FALSE	0	FALSE	FALSE	FALSE	FALSE	FALSE	FALSE	FALSE	FALSE	FALSE	FALSE	FALSE
ENSG00000062038	CDH3	HGNC Symbol	interactor	TRUE	FALSE	4	FALSE	FALSE	FALSE	FALSE	FALSE	FALSE	FALSE	FALSE	FALSE	FALSE	FALSE
ENSG00000062096	ARSF	HGNC Symbol	interactor	TRUE	FALSE	1	FALSE	FALSE	FALSE	FALSE	FALSE	FALSE	FALSE	FALSE	FALSE	FALSE	FALSE
ENSG00000062194	GPBP1	HGNC Symbol	other	FALSE	FALSE	0	FALSE	FALSE	FALSE	FALSE	FALSE	FALSE	FALSE	FALSE	FALSE	FALSE	FALSE
ENSG00000062282	DGAT2	HGNC Symbol	interactor	TRUE	FALSE	5	FALSE	FALSE	FALSE	FALSE	FALSE	FALSE	FALSE	FALSE	FALSE	FALSE	FALSE
ENSG00000062370	ZNF112	HGNC Symbol	other	FALSE	FALSE	0	FALSE	FALSE	FALSE	FALSE	FALSE	FALSE	FALSE	FALSE	FALSE	FALSE	FALSE
ENSG00000062485	CS	HGNC Symbol	interactor	TRUE	FALSE	1	FALSE	FALSE	FALSE	FALSE	FALSE	FALSE	FALSE	FALSE	FALSE	FALSE	FALSE
ENSG00000062524	LTK	HGNC Symbol	other	FALSE	FALSE	0	FALSE	TRUE	FALSE	FALSE	FALSE	FALSE	FALSE	FALSE	FALSE	FALSE	FALSE
ENSG00000062582	MRPS24	HGNC Symbol	other	FALSE	FALSE	0	FALSE	FALSE	FALSE	FALSE	FALSE	FALSE	FALSE	FALSE	FALSE	FALSE	FALSE
ENSG00000062598	ELMO2	HGNC Symbol	interactor	TRUE	FALSE	3	FALSE	FALSE	FALSE	FALSE	FALSE	FALSE	FALSE	TRUE	TRUE	TRUE	FALSE
ENSG00000062650	WAPL	HGNC Symbol	interactor	TRUE	FALSE	9	FALSE	FALSE	FALSE	FALSE	FALSE	FALSE	FALSE	FALSE	FALSE	FALSE	FALSE
ENSG00000062716	VMP1	HGNC Symbol	other	FALSE	FALSE	0	FALSE	FALSE	FALSE	FALSE	FALSE	FALSE	FALSE	FALSE	FALSE	FALSE	FALSE
ENSG00000062725	APPBP2	HGNC Symbol	other	FALSE	FALSE	0	FALSE	FALSE	FALSE	FALSE	FALSE	FALSE	FALSE	FALSE	FALSE	FALSE	FALSE
ENSG00000062822	POLD1	HGNC Symbol	interactor	TRUE	FALSE	3	FALSE	FALSE	FALSE	FALSE	FALSE	FALSE	FALSE	FALSE	FALSE	FALSE	FALSE
ENSG00000063015	SEZ6	HGNC Symbol	other	FALSE	TRUE	0	FALSE	FALSE	FALSE	FALSE	FALSE	FALSE	FALSE	FALSE	FALSE	FALSE	FALSE
ENSG00000063046	EIF4B	HGNC Symbol	interactor	TRUE	FALSE	1	FALSE	FALSE	FALSE	FALSE	FALSE	FALSE	FALSE	FALSE	FALSE	FALSE	FALSE
ENSG00000063127	SLC6A16	HGNC Symbol	other	FALSE	FALSE	0	FALSE	FALSE	FALSE	FALSE	FALSE	FALSE	FALSE	FALSE	FALSE	FALSE	FALSE
ENSG00000063169	GLTSCR1	HGNC Symbol	other	FALSE	FALSE	0	FALSE	TRUE	FALSE	FALSE	FALSE	FALSE	FALSE	FALSE	FALSE	FALSE	FALSE
ENSG00000063176	SPHK2	HGNC Symbol	interactor	TRUE	FALSE	3	FALSE	FALSE	FALSE	FALSE	FALSE	FALSE	FALSE	FALSE	FALSE	FALSE	FALSE
ENSG00000063177	RPL18	HGNC Symbol	interactor	TRUE	FALSE	2	FALSE	FALSE	FALSE	FALSE	FALSE	FALSE	FALSE	FALSE	FALSE	FALSE	FALSE
ENSG00000063180	CA11	HGNC Symbol	other	FALSE	FALSE	0	FALSE	FALSE	FALSE	FALSE	FALSE	FALSE	FALSE	FALSE	FALSE	FALSE	FALSE
ENSG00000063241	ISOC2	HGNC Symbol	other	FALSE	FALSE	0	FALSE	FALSE	FALSE	FALSE	FALSE	FALSE	FALSE	FALSE	FALSE	FALSE	FALSE
ENSG00000063244	U2AF2	HGNC Symbol	interactor	TRUE	FALSE	4	FALSE	TRUE	FALSE	FALSE	FALSE	FALSE	FALSE	FALSE	FALSE	FALSE	FALSE
ENSG00000063245	EPN1	HGNC Symbol	interactor	TRUE	FALSE	1	FALSE	FALSE	FALSE	FALSE	FALSE	FALSE	FALSE	FALSE	FALSE	FALSE	FALSE
ENSG00000063322	MED29	HGNC Symbol	interactor	TRUE	FALSE	9	FALSE	FALSE	FALSE	FALSE	FALSE	FALSE	FALSE	FALSE	FALSE	FALSE	FALSE
ENSG00000063438	AHRR	HGNC Symbol	other	FALSE	FALSE	0	FALSE	FALSE	FALSE	FALSE	FALSE	FALSE	FALSE	FALSE	FALSE	FALSE	FALSE
ENSG00000063515	GSC2	HGNC Symbol	other	FALSE	TRUE	0	FALSE	FALSE	FALSE	FALSE	FALSE	FALSE	FALSE	FALSE	FALSE	FALSE	FALSE
ENSG00000063587	ZNF275	HGNC Symbol	other	FALSE	FALSE	0	FALSE	FALSE	FALSE	FALSE	FALSE	FALSE	FALSE	FALSE	FALSE	FALSE	FALSE
ENSG00000063601	MTMR1	HGNC Symbol	other	FALSE	FALSE	0	FALSE	FALSE	FALSE	FALSE	FALSE	FALSE	FALSE	FALSE	FALSE	FALSE	FALSE
ENSG00000063660	GPC1	HGNC Symbol	interactor	TRUE	FALSE	18	FALSE	FALSE	FALSE	FALSE	FALSE	FALSE	FALSE	FALSE	TRUE	FALSE	FALSE
ENSG00000063761	ADCK1	HGNC Symbol	other	FALSE	FALSE	0	FALSE	FALSE	FALSE	FALSE	FALSE	FALSE	FALSE	FALSE	FALSE	FALSE	FALSE
ENSG00000063854	HAGH	HGNC Symbol	other	FALSE	FALSE	0	FALSE	FALSE	FALSE	FALSE	FALSE	FALSE	FALSE	FALSE	FALSE	FALSE	FALSE
ENSG00000063978	RNF4	HGNC Symbol	other	FALSE	FALSE	0	FALSE	FALSE	FALSE	FALSE	FALSE	FALSE	FALSE	FALSE	FALSE	FALSE	FALSE
ENSG00000064012	CASP8	HGNC Symbol	interactor	TRUE	FALSE	5	TRUE	FALSE	FALSE	FALSE	FALSE	FALSE	TRUE	FALSE	FALSE	FALSE	FALSE
ENSG00000064042	LIMCH1	HGNC Symbol	other	FALSE	FALSE	0	FALSE	TRUE	FALSE	FALSE	FALSE	FALSE	FALSE	FALSE	FALSE	FALSE	FALSE
ENSG00000064102	ASUN	HGNC Symbol	other	FALSE	FALSE	0	FALSE	FALSE	FALSE	FALSE	FALSE	FALSE	FALSE	FALSE	FALSE	FALSE	FALSE
ENSG00000064115	TM7SF3	HGNC Symbol	other	FALSE	FALSE	0	FALSE	FALSE	FALSE	FALSE	FALSE	FALSE	FALSE	FALSE	FALSE	FALSE	FALSE
ENSG00000064195	DLX3	HGNC Symbol	other	FALSE	FALSE	0	FALSE	FALSE	FALSE	FALSE	FALSE	FALSE	FALSE	FALSE	FALSE	FALSE	FALSE
ENSG00000064199	SPA17	HGNC Symbol	representer	TRUE	TRUE	2	FALSE	FALSE	FALSE	FALSE	FALSE	FALSE	FALSE	FALSE	FALSE	FALSE	FALSE
ENSG00000064201	TSPAN32	HGNC Symbol	other	FALSE	FALSE	0	FALSE	FALSE	FALSE	FALSE	FALSE	FALSE	FALSE	FALSE	FALSE	FALSE	FALSE
ENSG00000064205	WISP2	HGNC Symbol	other	FALSE	FALSE	0	FALSE	FALSE	FALSE	FALSE	FALSE	FALSE	FALSE	FALSE	FALSE	FALSE	FALSE
ENSG00000064218	DMRT3	HGNC Symbol	other	FALSE	TRUE	0	FALSE	FALSE	FALSE	FALSE	FALSE	FALSE	FALSE	FALSE	FALSE	FALSE	FALSE
ENSG00000064225	ST3GAL6	HGNC Symbol	interactor	TRUE	FALSE	7	FALSE	FALSE	FALSE	FALSE	TRUE	FALSE	FALSE	FALSE	FALSE	TRUE	FALSE
ENSG00000064270	ATP2C2	HGNC Symbol	other	FALSE	FALSE	0	FALSE	TRUE	FALSE	FALSE	FALSE	FALSE	FALSE	FALSE	FALSE	FALSE	FALSE
ENSG00000064300	NGFR	HGNC Symbol	interactor	TRUE	FALSE	7	FALSE	FALSE	FALSE	FALSE	FALSE	FALSE	FALSE	FALSE	FALSE	FALSE	FALSE
ENSG00000064309	CDON	HGNC Symbol	representer	TRUE	TRUE	22	FALSE	FALSE	FALSE	FALSE	FALSE	FALSE	FALSE	FALSE	FALSE	FALSE	FALSE
ENSG00000064313	TAF2	HGNC Symbol	interactor	TRUE	FALSE	2	FALSE	FALSE	FALSE	FALSE	FALSE	FALSE	FALSE	FALSE	FALSE	FALSE	FALSE
ENSG00000064393	HIPK2	HGNC Symbol	other	FALSE	FALSE	0	FALSE	FALSE	FALSE	FALSE	FALSE	FALSE	FALSE	FALSE	FALSE	FALSE	FALSE
ENSG00000064419	TNPO3	HGNC Symbol	interactor	TRUE	FALSE	1	FALSE	FALSE	FALSE	FALSE	FALSE	FALSE	FALSE	FALSE	FALSE	FALSE	FALSE
ENSG00000064489	BORCS8-MEF2B	HGNC Symbol	other	FALSE	FALSE	0	FALSE	FALSE	FALSE	FALSE	FALSE	FALSE	FALSE	FALSE	FALSE	FALSE	FALSE
ENSG00000064490	RFXANK	HGNC Symbol	other	FALSE	FALSE	0	FALSE	FALSE	FALSE	FALSE	FALSE	FALSE	FALSE	FALSE	FALSE	FALSE	FALSE
ENSG00000064545	TMEM161A	HGNC Symbol	other	FALSE	FALSE	0	FALSE	FALSE	FALSE	FALSE	FALSE	FALSE	FALSE	FALSE	FALSE	FALSE	FALSE
ENSG00000064547	LPAR2	HGNC Symbol	interactor	TRUE	FALSE	87	FALSE	FALSE	FALSE	FALSE	FALSE	FALSE	FALSE	FALSE	FALSE	FALSE	FALSE
ENSG00000064601	CTSA	HGNC Symbol	other	FALSE	FALSE	0	FALSE	FALSE	FALSE	FALSE	FALSE	FALSE	FALSE	FALSE	FALSE	FALSE	FALSE
ENSG00000064607	SUGP2	HGNC Symbol	other	FALSE	FALSE	0	FALSE	FALSE	FALSE	FALSE	FALSE	FALSE	FALSE	FALSE	FALSE	FALSE	FALSE
ENSG00000064651	SLC12A2	HGNC Symbol	interactor	TRUE	FALSE	1	FALSE	FALSE	FALSE	FALSE	FALSE	FALSE	FALSE	FALSE	FALSE	FALSE	FALSE
ENSG00000064652	SNX24	HGNC Symbol	other	FALSE	FALSE	0	FALSE	FALSE	FALSE	FALSE	FALSE	FALSE	FALSE	FALSE	FALSE	FALSE	FALSE
ENSG00000064655	EYA2	HGNC Symbol	interactor	TRUE	FALSE	3	FALSE	FALSE	FALSE	FALSE	FALSE	FALSE	FALSE	FALSE	FALSE	FALSE	FALSE
ENSG00000064666	CNN2	HGNC Symbol	interactor	TRUE	FALSE	2	FALSE	FALSE	FALSE	FALSE	FALSE	FALSE	TRUE	FALSE	FALSE	FALSE	FALSE
ENSG00000064687	ABCA7	HGNC Symbol	interactor	TRUE	FALSE	1	FALSE	TRUE	FALSE	FALSE	FALSE	FALSE	FALSE	FALSE	FALSE	TRUE	FALSE
ENSG00000064692	SNCAIP	HGNC Symbol	representer	TRUE	TRUE	6	FALSE	FALSE	FALSE	FALSE	FALSE	FALSE	FALSE	TRUE	FALSE	FALSE	FALSE
ENSG00000064703	DDX20	HGNC Symbol	interactor	TRUE	FALSE	1	FALSE	FALSE	FALSE	FALSE	FALSE	FALSE	FALSE	FALSE	FALSE	FALSE	FALSE
ENSG00000064726	BTBD1	HGNC Symbol	other	FALSE	FALSE	0	FALSE	FALSE	FALSE	FALSE	FALSE	FALSE	FALSE	FALSE	FALSE	FALSE	FALSE
ENSG00000064763	FAR2	HGNC Symbol	other	FALSE	FALSE	0	FALSE	FALSE	FALSE	FALSE	FALSE	FALSE	FALSE	FALSE	FALSE	FALSE	FALSE
ENSG00000064787	BCAS1	HGNC Symbol	other	FALSE	TRUE	0	FALSE	FALSE	FALSE	FALSE	FALSE	FALSE	FALSE	FALSE	FALSE	FALSE	FALSE
ENSG00000064835	POU1F1	HGNC Symbol	other	FALSE	FALSE	0	FALSE	FALSE	FALSE	FALSE	FALSE	FALSE	FALSE	FALSE	FALSE	FALSE	FALSE
ENSG00000064886	CHI3L2	HGNC Symbol	other	FALSE	FALSE	0	FALSE	FALSE	FALSE	FALSE	FALSE	FALSE	FALSE	FALSE	FALSE	FALSE	FALSE
ENSG00000064932	SBNO2	HGNC Symbol	other	FALSE	FALSE	0	FALSE	FALSE	FALSE	FALSE	FALSE	FALSE	FALSE	FALSE	FALSE	FALSE	FALSE
ENSG00000064933	PMS1	HGNC Symbol	interactor	TRUE	FALSE	1	TRUE	FALSE	FALSE	FALSE	FALSE	FALSE	FALSE	FALSE	FALSE	FALSE	FALSE
ENSG00000064961	HMG20B	HGNC Symbol	interactor	TRUE	FALSE	2	FALSE	FALSE	FALSE	FALSE	FALSE	FALSE	FALSE	FALSE	FALSE	FALSE	FALSE
ENSG00000064989	CALCRL	HGNC Symbol	interactor	TRUE	FALSE	2	FALSE	FALSE	FALSE	FALSE	FALSE	FALSE	FALSE	TRUE	FALSE	FALSE	FALSE
ENSG00000064995	TAF11	HGNC Symbol	interactor	TRUE	FALSE	2	FALSE	FALSE	FALSE	FALSE	FALSE	FALSE	FALSE	FALSE	FALSE	FALSE	FALSE
ENSG00000064999	ANKS1A	HGNC Symbol	interactor	TRUE	FALSE	1	FALSE	FALSE	FALSE	FALSE	FALSE	FALSE	FALSE	FALSE	FALSE	FALSE	FALSE
ENSG00000065000	AP3D1	HGNC Symbol	interactor	TRUE	FALSE	1	FALSE	FALSE	FALSE	FALSE	FALSE	FALSE	FALSE	FALSE	FALSE	FALSE	FALSE
ENSG00000065029	ZNF76	HGNC Symbol	other	FALSE	FALSE	0	FALSE	FALSE	FALSE	FALSE	FALSE	FALSE	FALSE	FALSE	FALSE	FALSE	FALSE
ENSG00000065054	SLC9A3R2	HGNC Symbol	interactor	TRUE	FALSE	7	FALSE	FALSE	FALSE	FALSE	FALSE	FALSE	FALSE	TRUE	FALSE	FALSE	FALSE
ENSG00000065057	NTHL1	HGNC Symbol	other	FALSE	FALSE	0	FALSE	FALSE	FALSE	FALSE	FALSE	FALSE	FALSE	FALSE	FALSE	FALSE	FALSE
ENSG00000065060	UHRF1BP1	HGNC Symbol	other	FALSE	FALSE	0	FALSE	FALSE	FALSE	FALSE	FALSE	FALSE	FALSE	FALSE	FALSE	FALSE	FALSE
ENSG00000065135	GNAI3	HGNC Symbol	interactor	TRUE	FALSE	67	FALSE	FALSE	FALSE	FALSE	FALSE	FALSE	FALSE	FALSE	FALSE	FALSE	FALSE
ENSG00000065150	IPO5	HGNC Symbol	interactor	TRUE	FALSE	1	FALSE	FALSE	FALSE	FALSE	FALSE	FALSE	FALSE	FALSE	FALSE	FALSE	FALSE
ENSG00000065154	OAT	HGNC Symbol	other	FALSE	FALSE	0	FALSE	FALSE	FALSE	FALSE	FALSE	FALSE	FALSE	FALSE	FALSE	FALSE	FALSE
ENSG00000065183	WDR3	HGNC Symbol	other	FALSE	FALSE	0	FALSE	FALSE	FALSE	FALSE	FALSE	FALSE	FALSE	FALSE	FALSE	FALSE	FALSE
ENSG00000065243	PKN2	HGNC Symbol	other	FALSE	FALSE	0	FALSE	FALSE	FALSE	FALSE	FALSE	FALSE	FALSE	FALSE	FALSE	FALSE	FALSE
ENSG00000065268	WDR18	HGNC Symbol	other	FALSE	FALSE	0	FALSE	FALSE	FALSE	FALSE	FALSE	FALSE	FALSE	FALSE	FALSE	FALSE	FALSE
ENSG00000065308	TRAM2	HGNC Symbol	other	FALSE	FALSE	0	FALSE	FALSE	FALSE	FALSE	FALSE	FALSE	FALSE	FALSE	FALSE	FALSE	FALSE
ENSG00000065320	NTN1	HGNC Symbol	representer	TRUE	TRUE	36	FALSE	FALSE	FALSE	FALSE	FALSE	FALSE	FALSE	TRUE	TRUE	TRUE	FALSE
ENSG00000065325	GLP2R	HGNC Symbol	representer	TRUE	TRUE	68	FALSE	FALSE	FALSE	TRUE	FALSE	FALSE	FALSE	TRUE	FALSE	FALSE	FALSE
ENSG00000065328	MCM10	HGNC Symbol	other	FALSE	FALSE	0	FALSE	FALSE	FALSE	FALSE	FALSE	FALSE	FALSE	FALSE	FALSE	FALSE	FALSE
ENSG00000065357	DGKA	HGNC Symbol	interactor	TRUE	FALSE	4	FALSE	FALSE	FALSE	FALSE	FALSE	FALSE	FALSE	FALSE	FALSE	FALSE	FALSE
ENSG00000065361	ERBB3	HGNC Symbol	representer	TRUE	TRUE	39	FALSE	TRUE	FALSE	FALSE	FALSE	FALSE	FALSE	TRUE	TRUE	TRUE	FALSE
ENSG00000065371	ROPN1	HGNC Symbol	interactor	TRUE	FALSE	1	FALSE	FALSE	FALSE	FALSE	FALSE	FALSE	FALSE	FALSE	FALSE	FALSE	FALSE
ENSG00000065413	ANKRD44	HGNC Symbol	other	FALSE	TRUE	0	FALSE	FALSE	FALSE	FALSE	FALSE	FALSE	FALSE	FALSE	FALSE	FALSE	FALSE
ENSG00000065427	KARS	HGNC Symbol	other	FALSE	FALSE	0	FALSE	FALSE	FALSE	FALSE	FALSE	FALSE	FALSE	FALSE	FALSE	FALSE	FALSE
ENSG00000065457	ADAT1	HGNC Symbol	other	FALSE	FALSE	0	FALSE	FALSE	FALSE	FALSE	FALSE	FALSE	FALSE	FALSE	FALSE	FALSE	FALSE
ENSG00000065485	PDIA5	HGNC Symbol	other	FALSE	FALSE	0	FALSE	FALSE	FALSE	FALSE	FALSE	FALSE	FALSE	FALSE	FALSE	FALSE	FALSE
ENSG00000065491	TBC1D22B	HGNC Symbol	other	FALSE	FALSE	0	FALSE	FALSE	FALSE	FALSE	FALSE	FALSE	FALSE	FALSE	FALSE	FALSE	FALSE
ENSG00000065518	NDUFB4	HGNC Symbol	interactor	TRUE	FALSE	2	FALSE	FALSE	FALSE	FALSE	FALSE	FALSE	FALSE	FALSE	FALSE	FALSE	FALSE
ENSG00000065526	SPEN	HGNC Symbol	interactor	TRUE	FALSE	3	FALSE	FALSE	FALSE	FALSE	FALSE	FALSE	FALSE	FALSE	FALSE	TRUE	FALSE
ENSG00000065534	MYLK	HGNC Symbol	representer	TRUE	TRUE	32	FALSE	FALSE	FALSE	FALSE	FALSE	FALSE	TRUE	FALSE	FALSE	FALSE	FALSE
ENSG00000065548	ZC3H15	HGNC Symbol	other	FALSE	FALSE	0	FALSE	FALSE	FALSE	FALSE	FALSE	FALSE	FALSE	FALSE	FALSE	FALSE	FALSE
ENSG00000065559	MAP2K4	HGNC Symbol	interactor	TRUE	FALSE	9	TRUE	FALSE	FALSE	FALSE	FALSE	FALSE	FALSE	FALSE	TRUE	FALSE	FALSE
ENSG00000065600	TMEM206	HGNC Symbol	other	FALSE	FALSE	0	FALSE	FALSE	FALSE	FALSE	FALSE	FALSE	FALSE	FALSE	FALSE	FALSE	FALSE
ENSG00000065609	SNAP91	HGNC Symbol	other	FALSE	FALSE	0	FALSE	FALSE	FALSE	FALSE	FALSE	FALSE	FALSE	FALSE	FALSE	FALSE	FALSE
ENSG00000065613	SLK	HGNC Symbol	interactor	TRUE	FALSE	1	FALSE	FALSE	FALSE	FALSE	FALSE	FALSE	FALSE	FALSE	FALSE	FALSE	FALSE
ENSG00000065615	CYB5R4	HGNC Symbol	other	FALSE	FALSE	0	FALSE	FALSE	FALSE	FALSE	FALSE	FALSE	FALSE	FALSE	FALSE	FALSE	FALSE
ENSG00000065618	COL17A1	HGNC Symbol	interactor	TRUE	FALSE	13	FALSE	FALSE	FALSE	FALSE	FALSE	FALSE	FALSE	FALSE	FALSE	FALSE	FALSE
ENSG00000065621	GSTO2	HGNC Symbol	interactor	TRUE	FALSE	16	FALSE	FALSE	FALSE	FALSE	FALSE	TRUE	FALSE	TRUE	FALSE	TRUE	FALSE
ENSG00000065665	SEC61A2	HGNC Symbol	interactor	TRUE	FALSE	1	FALSE	FALSE	FALSE	FALSE	FALSE	FALSE	FALSE	FALSE	FALSE	FALSE	FALSE
ENSG00000065675	PRKCQ	HGNC Symbol	interactor	TRUE	FALSE	15	FALSE	FALSE	FALSE	FALSE	FALSE	FALSE	FALSE	TRUE	FALSE	FALSE	FALSE
ENSG00000065717	TLE2	HGNC Symbol	interactor	TRUE	FALSE	3	FALSE	FALSE	FALSE	FALSE	FALSE	FALSE	FALSE	FALSE	FALSE	TRUE	FALSE
ENSG00000065802	ASB1	HGNC Symbol	other	FALSE	FALSE	0	FALSE	FALSE	FALSE	FALSE	FALSE	FALSE	FALSE	FALSE	FALSE	FALSE	FALSE
ENSG00000065809	FAM107B	HGNC Symbol	other	FALSE	FALSE	0	FALSE	FALSE	FALSE	FALSE	FALSE	FALSE	FALSE	FALSE	FALSE	FALSE	FALSE
ENSG00000065833	ME1	HGNC Symbol	representer	TRUE	TRUE	43	FALSE	FALSE	FALSE	FALSE	FALSE	FALSE	FALSE	FALSE	TRUE	TRUE	FALSE
ENSG00000065882	TBC1D1	HGNC Symbol	other	FALSE	FALSE	0	FALSE	FALSE	FALSE	FALSE	FALSE	FALSE	FALSE	FALSE	FALSE	FALSE	FALSE
ENSG00000065883	CDK13	HGNC Symbol	other	FALSE	FALSE	0	FALSE	TRUE	FALSE	FALSE	FALSE	FALSE	FALSE	FALSE	FALSE	FALSE	FALSE
ENSG00000065911	MTHFD2	HGNC Symbol	interactor	TRUE	FALSE	2	FALSE	FALSE	FALSE	FALSE	FALSE	FALSE	FALSE	FALSE	FALSE	FALSE	FALSE
ENSG00000065923	SLC9A7	HGNC Symbol	other	FALSE	FALSE	0	FALSE	FALSE	FALSE	FALSE	FALSE	FALSE	FALSE	FALSE	FALSE	FALSE	FALSE
ENSG00000065970	FOXJ2	HGNC Symbol	other	FALSE	FALSE	0	FALSE	FALSE	FALSE	FALSE	FALSE	FALSE	FALSE	FALSE	FALSE	FALSE	FALSE
ENSG00000065978	YBX1	HGNC Symbol	representer	TRUE	TRUE	114	FALSE	FALSE	FALSE	FALSE	FALSE	FALSE	FALSE	FALSE	FALSE	FALSE	FALSE
ENSG00000065989	PDE4A	HGNC Symbol	other	FALSE	FALSE	0	FALSE	FALSE	FALSE	FALSE	FALSE	FALSE	FALSE	FALSE	FALSE	FALSE	FALSE
ENSG00000066027	PPP2R5A	HGNC Symbol	interactor	TRUE	FALSE	2	FALSE	TRUE	FALSE	FALSE	FALSE	FALSE	FALSE	FALSE	FALSE	FALSE	FALSE
ENSG00000066032	CTNNA2	HGNC Symbol	representer	TRUE	TRUE	20	FALSE	TRUE	FALSE	FALSE	FALSE	FALSE	TRUE	FALSE	TRUE	FALSE	FALSE
ENSG00000066044	ELAVL1	HGNC Symbol	interactor	TRUE	FALSE	1	FALSE	FALSE	FALSE	FALSE	FALSE	FALSE	FALSE	FALSE	FALSE	FALSE	FALSE
ENSG00000066056	TIE1	HGNC Symbol	representer	TRUE	TRUE	3	FALSE	FALSE	FALSE	FALSE	FALSE	FALSE	FALSE	FALSE	FALSE	FALSE	FALSE
ENSG00000066084	DIP2B	HGNC Symbol	other	FALSE	FALSE	0	FALSE	FALSE	FALSE	FALSE	FALSE	FALSE	FALSE	FALSE	FALSE	FALSE	FALSE
ENSG00000066117	SMARCD1	HGNC Symbol	interactor	TRUE	FALSE	2	FALSE	TRUE	FALSE	FALSE	FALSE	FALSE	FALSE	FALSE	FALSE	FALSE	FALSE
ENSG00000066135	KDM4A	HGNC Symbol	other	FALSE	FALSE	0	FALSE	FALSE	FALSE	FALSE	FALSE	FALSE	FALSE	FALSE	FALSE	FALSE	FALSE
ENSG00000066136	NFYC	HGNC Symbol	interactor	TRUE	FALSE	1	FALSE	FALSE	FALSE	FALSE	FALSE	FALSE	FALSE	FALSE	FALSE	FALSE	FALSE
ENSG00000066185	ZMYND12	HGNC Symbol	other	FALSE	FALSE	0	FALSE	FALSE	FALSE	FALSE	FALSE	FALSE	FALSE	FALSE	FALSE	FALSE	FALSE
ENSG00000066230	SLC9A3	HGNC Symbol	representer	TRUE	TRUE	16	FALSE	FALSE	FALSE	FALSE	FALSE	FALSE	FALSE	TRUE	FALSE	TRUE	FALSE
ENSG00000066248	NGEF	HGNC Symbol	interactor	TRUE	FALSE	21	FALSE	TRUE	FALSE	TRUE	FALSE	FALSE	FALSE	FALSE	FALSE	TRUE	FALSE
ENSG00000066279	ASPM	HGNC Symbol	other	FALSE	FALSE	0	FALSE	FALSE	FALSE	FALSE	FALSE	FALSE	FALSE	FALSE	FALSE	FALSE	FALSE
ENSG00000066294	CD84	HGNC Symbol	representer	TRUE	TRUE	2	FALSE	FALSE	FALSE	FALSE	FALSE	FALSE	FALSE	FALSE	FALSE	FALSE	FALSE
ENSG00000066322	ELOVL1	HGNC Symbol	interactor	TRUE	FALSE	1	FALSE	FALSE	FALSE	FALSE	FALSE	FALSE	FALSE	FALSE	FALSE	FALSE	FALSE
ENSG00000066336	SPI1	HGNC Symbol	representer	TRUE	TRUE	50	FALSE	FALSE	FALSE	FALSE	FALSE	FALSE	FALSE	FALSE	FALSE	FALSE	FALSE
ENSG00000066379	ZNRD1	HGNC Symbol	other	FALSE	FALSE	0	FALSE	FALSE	FALSE	FALSE	FALSE	FALSE	FALSE	FALSE	FALSE	FALSE	FALSE
ENSG00000066382	MPPED2	HGNC Symbol	other	FALSE	FALSE	0	FALSE	FALSE	FALSE	FALSE	FALSE	FALSE	FALSE	FALSE	FALSE	FALSE	FALSE
ENSG00000066405	CLDN18	HGNC Symbol	representer	TRUE	TRUE	10	FALSE	FALSE	FALSE	FALSE	FALSE	FALSE	FALSE	FALSE	FALSE	FALSE	FALSE
ENSG00000066422	ZBTB11	HGNC Symbol	other	FALSE	FALSE	0	FALSE	FALSE	FALSE	FALSE	FALSE	FALSE	FALSE	FALSE	FALSE	FALSE	FALSE
ENSG00000066427	ATXN3	HGNC Symbol	interactor	TRUE	FALSE	2	FALSE	FALSE	FALSE	FALSE	FALSE	FALSE	FALSE	FALSE	FALSE	TRUE	FALSE
ENSG00000066455	GOLGA5	HGNC Symbol	other	FALSE	FALSE	0	TRUE	FALSE	FALSE	FALSE	FALSE	FALSE	FALSE	FALSE	FALSE	FALSE	FALSE
ENSG00000066468	FGFR2	HGNC Symbol	representer	TRUE	TRUE	27	TRUE	FALSE	FALSE	FALSE	FALSE	FALSE	FALSE	TRUE	FALSE	FALSE	FALSE
ENSG00000066557	LRRC40	HGNC Symbol	other	FALSE	FALSE	0	FALSE	FALSE	FALSE	FALSE	FALSE	FALSE	FALSE	FALSE	FALSE	FALSE	FALSE
ENSG00000066583	ISOC1	HGNC Symbol	other	FALSE	FALSE	0	FALSE	FALSE	FALSE	FALSE	FALSE	FALSE	FALSE	FALSE	FALSE	FALSE	FALSE
ENSG00000066629	EML1	HGNC Symbol	other	FALSE	TRUE	0	FALSE	FALSE	FALSE	FALSE	FALSE	FALSE	FALSE	FALSE	FALSE	FALSE	FALSE
ENSG00000066651	TRMT11	HGNC Symbol	other	FALSE	FALSE	0	FALSE	FALSE	FALSE	FALSE	FALSE	FALSE	FALSE	FALSE	FALSE	FALSE	FALSE
ENSG00000066654	THUMPD1	HGNC Symbol	other	FALSE	FALSE	0	FALSE	FALSE	FALSE	FALSE	FALSE	FALSE	FALSE	FALSE	FALSE	FALSE	FALSE
ENSG00000066697	MSANTD3	HGNC Symbol	other	FALSE	FALSE	0	FALSE	FALSE	FALSE	FALSE	FALSE	FALSE	FALSE	FALSE	FALSE	FALSE	FALSE
ENSG00000066735	KIF26A	HGNC Symbol	interactor	TRUE	FALSE	7	FALSE	FALSE	FALSE	FALSE	FALSE	FALSE	FALSE	FALSE	FALSE	FALSE	FALSE
ENSG00000066739	ATG2B	HGNC Symbol	other	FALSE	FALSE	0	FALSE	FALSE	FALSE	FALSE	FALSE	FALSE	FALSE	FALSE	FALSE	FALSE	FALSE
ENSG00000066777	ARFGEF1	HGNC Symbol	other	FALSE	FALSE	0	FALSE	FALSE	FALSE	FALSE	FALSE	FALSE	FALSE	FALSE	FALSE	FALSE	FALSE
ENSG00000066813	ACSM2B	HGNC Symbol	representer	TRUE	TRUE	3	FALSE	FALSE	FALSE	FALSE	FALSE	FALSE	FALSE	FALSE	FALSE	FALSE	FALSE
ENSG00000066827	ZFAT	HGNC Symbol	other	FALSE	FALSE	0	FALSE	FALSE	FALSE	FALSE	FALSE	FALSE	FALSE	FALSE	FALSE	FALSE	FALSE
ENSG00000066855	MTFR1	HGNC Symbol	other	FALSE	FALSE	0	FALSE	FALSE	FALSE	FALSE	FALSE	FALSE	FALSE	FALSE	FALSE	FALSE	FALSE
ENSG00000066923	STAG3	HGNC Symbol	interactor	TRUE	FALSE	4	FALSE	FALSE	FALSE	FALSE	FALSE	FALSE	FALSE	FALSE	FALSE	FALSE	FALSE
ENSG00000066926	FECH	HGNC Symbol	interactor	TRUE	FALSE	1	FALSE	FALSE	FALSE	FALSE	FALSE	FALSE	FALSE	FALSE	FALSE	FALSE	FALSE
ENSG00000066933	MYO9A	HGNC Symbol	interactor	TRUE	FALSE	11	FALSE	TRUE	FALSE	TRUE	FALSE	FALSE	FALSE	TRUE	FALSE	FALSE	FALSE
ENSG00000067048	DDX3Y	HGNC Symbol	other	FALSE	FALSE	0	FALSE	FALSE	FALSE	FALSE	FALSE	FALSE	FALSE	FALSE	FALSE	FALSE	FALSE
ENSG00000067057	PFKP	HGNC Symbol	interactor	TRUE	FALSE	1	FALSE	TRUE	FALSE	FALSE	FALSE	FALSE	FALSE	FALSE	FALSE	FALSE	FALSE
ENSG00000067064	IDI1	HGNC Symbol	other	FALSE	FALSE	0	FALSE	FALSE	FALSE	FALSE	FALSE	FALSE	FALSE	FALSE	FALSE	FALSE	FALSE
ENSG00000067066	SP100	HGNC Symbol	interactor	TRUE	FALSE	5	FALSE	FALSE	FALSE	FALSE	FALSE	FALSE	FALSE	FALSE	FALSE	FALSE	FALSE
ENSG00000067082	KLF6	HGNC Symbol	other	FALSE	FALSE	0	TRUE	FALSE	FALSE	FALSE	FALSE	FALSE	FALSE	FALSE	FALSE	FALSE	FALSE
ENSG00000067113	PLPP1	HGNC Symbol	interactor	TRUE	FALSE	6	FALSE	FALSE	FALSE	FALSE	FALSE	FALSE	FALSE	FALSE	FALSE	FALSE	FALSE
ENSG00000067141	NEO1	HGNC Symbol	interactor	TRUE	FALSE	4	FALSE	FALSE	FALSE	FALSE	FALSE	FALSE	FALSE	FALSE	FALSE	FALSE	FALSE
ENSG00000067167	TRAM1	HGNC Symbol	interactor	TRUE	FALSE	1	FALSE	FALSE	FALSE	FALSE	FALSE	FALSE	FALSE	FALSE	FALSE	FALSE	FALSE
ENSG00000067177	PHKA1	HGNC Symbol	other	FALSE	FALSE	0	FALSE	FALSE	FALSE	FALSE	FALSE	FALSE	FALSE	FALSE	FALSE	FALSE	FALSE
ENSG00000067182	TNFRSF1A	HGNC Symbol	interactor	TRUE	FALSE	6	FALSE	FALSE	FALSE	FALSE	FALSE	FALSE	FALSE	FALSE	FALSE	TRUE	FALSE
ENSG00000067191	CACNB1	HGNC Symbol	interactor	TRUE	FALSE	9	FALSE	FALSE	FALSE	FALSE	FALSE	FALSE	FALSE	FALSE	FALSE	FALSE	FALSE
ENSG00000067208	EVI5	HGNC Symbol	interactor	TRUE	FALSE	1	FALSE	FALSE	FALSE	FALSE	FALSE	FALSE	FALSE	FALSE	FALSE	FALSE	FALSE
ENSG00000067221	STOML1	HGNC Symbol	other	FALSE	FALSE	0	FALSE	FALSE	FALSE	FALSE	FALSE	FALSE	FALSE	FALSE	FALSE	FALSE	FALSE
ENSG00000067225	PKM	HGNC Symbol	interactor	TRUE	FALSE	14	FALSE	FALSE	FALSE	TRUE	FALSE	FALSE	FALSE	FALSE	FALSE	FALSE	FALSE
ENSG00000067248	DHX29	HGNC Symbol	other	FALSE	FALSE	0	FALSE	FALSE	FALSE	FALSE	FALSE	FALSE	FALSE	FALSE	FALSE	FALSE	FALSE
ENSG00000067334	DNTTIP2	HGNC Symbol	other	FALSE	FALSE	0	FALSE	FALSE	FALSE	FALSE	FALSE	FALSE	FALSE	FALSE	FALSE	FALSE	FALSE
ENSG00000067365	METTL22	HGNC Symbol	other	FALSE	FALSE	0	FALSE	FALSE	FALSE	FALSE	FALSE	FALSE	FALSE	FALSE	FALSE	FALSE	FALSE
ENSG00000067369	TP53BP1	HGNC Symbol	interactor	TRUE	FALSE	3	FALSE	FALSE	FALSE	FALSE	FALSE	FALSE	FALSE	FALSE	FALSE	FALSE	FALSE
ENSG00000067445	TRO	HGNC Symbol	other	FALSE	FALSE	0	FALSE	TRUE	FALSE	FALSE	FALSE	FALSE	FALSE	FALSE	FALSE	FALSE	FALSE
ENSG00000067533	RRP15	HGNC Symbol	other	FALSE	FALSE	0	FALSE	FALSE	FALSE	FALSE	FALSE	FALSE	FALSE	FALSE	FALSE	FALSE	FALSE
ENSG00000067560	RHOA	HGNC Symbol	interactor	TRUE	FALSE	66	FALSE	TRUE	FALSE	TRUE	FALSE	FALSE	FALSE	TRUE	TRUE	FALSE	FALSE
ENSG00000067596	DHX8	HGNC Symbol	interactor	TRUE	FALSE	1	FALSE	FALSE	FALSE	FALSE	FALSE	FALSE	FALSE	FALSE	FALSE	FALSE	FALSE
ENSG00000067601	PMS2P4	HGNC Symbol	other	FALSE	FALSE	0	FALSE	FALSE	FALSE	FALSE	FALSE	FALSE	FALSE	FALSE	FALSE	FALSE	FALSE
ENSG00000067606	PRKCZ	HGNC Symbol	representer	TRUE	TRUE	86	FALSE	FALSE	FALSE	FALSE	FALSE	FALSE	FALSE	FALSE	FALSE	FALSE	FALSE
ENSG00000067646	ZFY	HGNC Symbol	other	FALSE	FALSE	0	FALSE	FALSE	FALSE	FALSE	FALSE	FALSE	FALSE	FALSE	FALSE	FALSE	FALSE
ENSG00000067704	IARS2	HGNC Symbol	other	FALSE	FALSE	0	FALSE	FALSE	FALSE	FALSE	FALSE	FALSE	FALSE	FALSE	FALSE	FALSE	FALSE
ENSG00000067715	SYT1	HGNC Symbol	representer	TRUE	TRUE	22	FALSE	FALSE	FALSE	FALSE	FALSE	FALSE	FALSE	FALSE	FALSE	FALSE	FALSE
ENSG00000067798	NAV3	HGNC Symbol	other	FALSE	FALSE	0	FALSE	TRUE	FALSE	FALSE	FALSE	FALSE	FALSE	FALSE	FALSE	FALSE	FALSE
ENSG00000067829	IDH3G	HGNC Symbol	other	FALSE	FALSE	0	FALSE	FALSE	FALSE	FALSE	FALSE	FALSE	FALSE	FALSE	FALSE	FALSE	FALSE
ENSG00000067836	ROGDI	HGNC Symbol	other	FALSE	FALSE	0	FALSE	FALSE	FALSE	FALSE	FALSE	FALSE	FALSE	FALSE	FALSE	FALSE	FALSE
ENSG00000067840	PDZD4	HGNC Symbol	other	FALSE	TRUE	0	FALSE	FALSE	FALSE	FALSE	FALSE	FALSE	FALSE	FALSE	FALSE	FALSE	FALSE
ENSG00000067842	ATP2B3	HGNC Symbol	other	FALSE	TRUE	0	TRUE	FALSE	FALSE	FALSE	FALSE	FALSE	FALSE	FALSE	FALSE	FALSE	FALSE
ENSG00000067900	ROCK1	HGNC Symbol	interactor	TRUE	FALSE	13	FALSE	FALSE	FALSE	TRUE	FALSE	FALSE	FALSE	TRUE	FALSE	FALSE	FALSE
ENSG00000067955	CBFB	HGNC Symbol	other	FALSE	FALSE	0	TRUE	FALSE	FALSE	FALSE	FALSE	FALSE	FALSE	FALSE	FALSE	FALSE	FALSE
ENSG00000067992	PDK3	HGNC Symbol	other	FALSE	FALSE	0	FALSE	FALSE	FALSE	FALSE	FALSE	FALSE	FALSE	FALSE	FALSE	FALSE	FALSE
ENSG00000068001	HYAL2	HGNC Symbol	other	FALSE	FALSE	0	FALSE	FALSE	FALSE	FALSE	FALSE	FALSE	FALSE	FALSE	FALSE	FALSE	FALSE
ENSG00000068024	HDAC4	HGNC Symbol	interactor	TRUE	FALSE	3	FALSE	FALSE	FALSE	FALSE	FALSE	FALSE	FALSE	FALSE	FALSE	FALSE	FALSE
ENSG00000068028	RASSF1	HGNC Symbol	interactor	TRUE	FALSE	1	FALSE	FALSE	FALSE	FALSE	FALSE	FALSE	FALSE	FALSE	FALSE	TRUE	FALSE
ENSG00000068078	FGFR3	HGNC Symbol	representer	TRUE	TRUE	22	TRUE	FALSE	FALSE	FALSE	FALSE	FALSE	FALSE	FALSE	FALSE	FALSE	FALSE
ENSG00000068079	IFI35	HGNC Symbol	interactor	TRUE	FALSE	4	FALSE	FALSE	FALSE	FALSE	FALSE	FALSE	FALSE	FALSE	FALSE	FALSE	FALSE
ENSG00000068097	HEATR6	HGNC Symbol	other	FALSE	FALSE	0	FALSE	FALSE	FALSE	FALSE	FALSE	FALSE	FALSE	FALSE	FALSE	FALSE	FALSE
ENSG00000068120	COASY	HGNC Symbol	other	FALSE	FALSE	0	FALSE	FALSE	FALSE	FALSE	FALSE	FALSE	FALSE	FALSE	FALSE	FALSE	FALSE
ENSG00000068137	PLEKHH3	HGNC Symbol	other	FALSE	FALSE	0	FALSE	FALSE	FALSE	FALSE	FALSE	FALSE	FALSE	FALSE	FALSE	FALSE	FALSE
ENSG00000068305	MEF2A	HGNC Symbol	interactor	TRUE	FALSE	14	FALSE	FALSE	FALSE	FALSE	FALSE	FALSE	FALSE	FALSE	FALSE	TRUE	FALSE
ENSG00000068308	OTUD5	HGNC Symbol	other	FALSE	FALSE	0	FALSE	FALSE	FALSE	FALSE	FALSE	FALSE	FALSE	FALSE	FALSE	FALSE	FALSE
ENSG00000068323	TFE3	HGNC Symbol	interactor	TRUE	FALSE	1	TRUE	FALSE	FALSE	FALSE	FALSE	FALSE	FALSE	FALSE	FALSE	TRUE	FALSE
ENSG00000068354	TBC1D25	HGNC Symbol	other	FALSE	FALSE	0	FALSE	FALSE	FALSE	FALSE	FALSE	FALSE	FALSE	FALSE	FALSE	FALSE	FALSE
ENSG00000068366	ACSL4	HGNC Symbol	other	FALSE	FALSE	0	FALSE	FALSE	FALSE	FALSE	FALSE	FALSE	FALSE	FALSE	FALSE	FALSE	FALSE
ENSG00000068383	INPP5A	HGNC Symbol	interactor	TRUE	FALSE	3	FALSE	FALSE	FALSE	FALSE	FALSE	FALSE	FALSE	FALSE	FALSE	FALSE	FALSE
ENSG00000068394	GPKOW	HGNC Symbol	other	FALSE	FALSE	0	FALSE	FALSE	FALSE	FALSE	FALSE	FALSE	FALSE	FALSE	FALSE	FALSE	FALSE
ENSG00000068400	GRIPAP1	HGNC Symbol	other	FALSE	FALSE	0	FALSE	FALSE	FALSE	FALSE	FALSE	FALSE	FALSE	FALSE	FALSE	FALSE	FALSE
ENSG00000068438	FTSJ1	HGNC Symbol	other	FALSE	FALSE	0	FALSE	FALSE	FALSE	FALSE	FALSE	FALSE	FALSE	FALSE	FALSE	FALSE	FALSE
ENSG00000068489	PRR11	HGNC Symbol	other	FALSE	TRUE	0	FALSE	FALSE	FALSE	FALSE	FALSE	FALSE	FALSE	FALSE	FALSE	FALSE	FALSE
ENSG00000068615	REEP1	HGNC Symbol	other	FALSE	FALSE	0	FALSE	FALSE	FALSE	FALSE	FALSE	FALSE	FALSE	FALSE	FALSE	FALSE	FALSE
ENSG00000068650	ATP11A	HGNC Symbol	other	FALSE	FALSE	0	FALSE	FALSE	FALSE	FALSE	FALSE	FALSE	FALSE	FALSE	FALSE	FALSE	FALSE
ENSG00000068654	POLR1A	HGNC Symbol	interactor	TRUE	FALSE	7	FALSE	FALSE	FALSE	TRUE	FALSE	FALSE	FALSE	FALSE	FALSE	FALSE	FALSE
ENSG00000068697	LAPTM4A	HGNC Symbol	other	FALSE	FALSE	0	FALSE	FALSE	FALSE	FALSE	FALSE	FALSE	FALSE	FALSE	FALSE	FALSE	FALSE
ENSG00000068724	TTC7A	HGNC Symbol	other	FALSE	FALSE	0	FALSE	FALSE	FALSE	FALSE	FALSE	FALSE	FALSE	FALSE	FALSE	FALSE	FALSE
ENSG00000068745	IP6K2	HGNC Symbol	interactor	TRUE	FALSE	4	FALSE	FALSE	FALSE	FALSE	FALSE	FALSE	FALSE	FALSE	FALSE	FALSE	FALSE
ENSG00000068781	STON1-GTF2A1L	HGNC Symbol	other	FALSE	TRUE	0	FALSE	FALSE	FALSE	FALSE	FALSE	FALSE	FALSE	FALSE	FALSE	FALSE	FALSE
ENSG00000068784	SRBD1	HGNC Symbol	other	FALSE	FALSE	0	FALSE	FALSE	FALSE	FALSE	FALSE	FALSE	FALSE	FALSE	FALSE	FALSE	FALSE
ENSG00000068796	KIF2A	HGNC Symbol	interactor	TRUE	FALSE	9	FALSE	FALSE	FALSE	FALSE	FALSE	FALSE	FALSE	FALSE	FALSE	FALSE	FALSE
ENSG00000068831	RASGRP2	HGNC Symbol	representer	TRUE	TRUE	15	FALSE	FALSE	FALSE	FALSE	FALSE	FALSE	FALSE	FALSE	FALSE	TRUE	FALSE
ENSG00000068878	PSME4	HGNC Symbol	interactor	TRUE	FALSE	6	FALSE	FALSE	FALSE	FALSE	FALSE	FALSE	FALSE	FALSE	FALSE	FALSE	FALSE
ENSG00000068885	IFT80	HGNC Symbol	other	FALSE	FALSE	0	FALSE	FALSE	FALSE	FALSE	FALSE	FALSE	FALSE	FALSE	FALSE	FALSE	FALSE
ENSG00000068903	SIRT2	HGNC Symbol	interactor	TRUE	FALSE	1	FALSE	FALSE	FALSE	FALSE	FALSE	FALSE	FALSE	FALSE	FALSE	TRUE	FALSE
ENSG00000068912	ERLEC1	HGNC Symbol	interactor	TRUE	FALSE	1	FALSE	FALSE	FALSE	FALSE	FALSE	FALSE	FALSE	FALSE	TRUE	FALSE	FALSE
ENSG00000068971	PPP2R5B	HGNC Symbol	interactor	TRUE	FALSE	1	FALSE	FALSE	FALSE	FALSE	FALSE	FALSE	FALSE	FALSE	FALSE	FALSE	FALSE
ENSG00000068976	PYGM	HGNC Symbol	representer	TRUE	TRUE	9	FALSE	FALSE	FALSE	FALSE	FALSE	FALSE	FALSE	FALSE	FALSE	FALSE	FALSE
ENSG00000068985	PAGE1	HGNC Symbol	other	FALSE	FALSE	0	FALSE	FALSE	FALSE	FALSE	FALSE	FALSE	FALSE	FALSE	FALSE	FALSE	FALSE
ENSG00000069011	PITX1	HGNC Symbol	interactor	TRUE	FALSE	2	FALSE	FALSE	FALSE	FALSE	FALSE	FALSE	FALSE	FALSE	FALSE	FALSE	FALSE
ENSG00000069018	TRPC7	HGNC Symbol	interactor	TRUE	FALSE	2	FALSE	FALSE	FALSE	TRUE	FALSE	FALSE	FALSE	FALSE	FALSE	FALSE	FALSE
ENSG00000069020	MAST4	HGNC Symbol	other	FALSE	FALSE	0	FALSE	FALSE	FALSE	FALSE	FALSE	FALSE	FALSE	FALSE	FALSE	FALSE	FALSE
ENSG00000069122	ADGRF5	HGNC Symbol	other	FALSE	TRUE	0	FALSE	FALSE	FALSE	FALSE	FALSE	FALSE	FALSE	FALSE	FALSE	FALSE	FALSE
ENSG00000069188	SDK2	HGNC Symbol	other	FALSE	FALSE	0	FALSE	FALSE	FALSE	FALSE	FALSE	FALSE	FALSE	FALSE	FALSE	FALSE	FALSE
ENSG00000069206	ADAM7	HGNC Symbol	other	FALSE	FALSE	0	FALSE	TRUE	FALSE	FALSE	FALSE	FALSE	FALSE	FALSE	FALSE	FALSE	FALSE
ENSG00000069248	NUP133	HGNC Symbol	interactor	TRUE	FALSE	10	FALSE	FALSE	FALSE	FALSE	FALSE	FALSE	FALSE	FALSE	FALSE	FALSE	FALSE
ENSG00000069275	NUCKS1	HGNC Symbol	other	FALSE	FALSE	0	FALSE	FALSE	FALSE	FALSE	FALSE	FALSE	FALSE	FALSE	FALSE	FALSE	FALSE
ENSG00000069329	VPS35	HGNC Symbol	other	FALSE	FALSE	0	FALSE	FALSE	FALSE	FALSE	FALSE	FALSE	FALSE	FALSE	FALSE	FALSE	FALSE
ENSG00000069345	DNAJA2	HGNC Symbol	interactor	TRUE	FALSE	1	FALSE	FALSE	FALSE	FALSE	FALSE	FALSE	FALSE	FALSE	FALSE	FALSE	FALSE
ENSG00000069399	BCL3	HGNC Symbol	interactor	TRUE	FALSE	1	TRUE	FALSE	FALSE	FALSE	FALSE	FALSE	FALSE	FALSE	FALSE	FALSE	FALSE
ENSG00000069424	KCNAB2	HGNC Symbol	representer	TRUE	TRUE	41	FALSE	FALSE	FALSE	FALSE	FALSE	FALSE	FALSE	FALSE	FALSE	FALSE	TRUE
ENSG00000069431	ABCC9	HGNC Symbol	other	FALSE	FALSE	0	FALSE	TRUE	FALSE	FALSE	FALSE	FALSE	FALSE	FALSE	FALSE	FALSE	FALSE
ENSG00000069482	GAL	HGNC Symbol	interactor	TRUE	FALSE	54	FALSE	FALSE	FALSE	FALSE	FALSE	FALSE	FALSE	FALSE	FALSE	FALSE	FALSE
ENSG00000069493	CLEC2D	HGNC Symbol	representer	TRUE	TRUE	1	FALSE	FALSE	FALSE	FALSE	FALSE	FALSE	FALSE	FALSE	FALSE	FALSE	FALSE
ENSG00000069509	FUNDC1	HGNC Symbol	other	FALSE	FALSE	0	FALSE	FALSE	FALSE	FALSE	FALSE	FALSE	FALSE	FALSE	FALSE	FALSE	FALSE
ENSG00000069535	MAOB	HGNC Symbol	interactor	TRUE	FALSE	6	FALSE	FALSE	FALSE	FALSE	FALSE	TRUE	FALSE	FALSE	FALSE	FALSE	FALSE
ENSG00000069667	RORA	HGNC Symbol	interactor	TRUE	FALSE	6	FALSE	FALSE	FALSE	FALSE	FALSE	FALSE	FALSE	FALSE	FALSE	TRUE	FALSE
ENSG00000069696	DRD4	HGNC Symbol	interactor	TRUE	FALSE	53	FALSE	FALSE	FALSE	FALSE	FALSE	FALSE	FALSE	FALSE	FALSE	FALSE	FALSE
ENSG00000069702	TGFBR3	HGNC Symbol	interactor	TRUE	FALSE	2	FALSE	FALSE	FALSE	FALSE	FALSE	FALSE	FALSE	FALSE	TRUE	FALSE	FALSE
ENSG00000069712	KIAA1107	HGNC Symbol	other	FALSE	FALSE	0	FALSE	FALSE	FALSE	FALSE	FALSE	FALSE	FALSE	FALSE	FALSE	FALSE	FALSE
ENSG00000069764	PLA2G10	HGNC Symbol	interactor	TRUE	FALSE	9	FALSE	FALSE	FALSE	FALSE	FALSE	TRUE	FALSE	TRUE	FALSE	FALSE	FALSE
ENSG00000069812	HES2	HGNC Symbol	interactor	TRUE	FALSE	1	FALSE	FALSE	FALSE	FALSE	FALSE	FALSE	FALSE	FALSE	FALSE	FALSE	FALSE
ENSG00000069849	ATP1B3	HGNC Symbol	interactor	TRUE	FALSE	3	FALSE	FALSE	FALSE	FALSE	FALSE	FALSE	FALSE	FALSE	FALSE	FALSE	FALSE
ENSG00000069869	NEDD4	HGNC Symbol	interactor	TRUE	FALSE	5	FALSE	FALSE	FALSE	FALSE	FALSE	FALSE	FALSE	FALSE	FALSE	FALSE	FALSE
ENSG00000069943	PIGB	HGNC Symbol	other	FALSE	FALSE	0	FALSE	FALSE	FALSE	FALSE	FALSE	FALSE	FALSE	FALSE	FALSE	FALSE	FALSE
ENSG00000069956	MAPK6	HGNC Symbol	other	FALSE	FALSE	0	FALSE	FALSE	FALSE	FALSE	FALSE	FALSE	FALSE	FALSE	FALSE	FALSE	FALSE
ENSG00000069966	GNB5	HGNC Symbol	interactor	TRUE	FALSE	4	FALSE	FALSE	FALSE	TRUE	FALSE	FALSE	FALSE	FALSE	FALSE	FALSE	FALSE
ENSG00000069974	RAB27A	HGNC Symbol	interactor	TRUE	FALSE	2	FALSE	FALSE	FALSE	FALSE	FALSE	FALSE	FALSE	FALSE	FALSE	FALSE	FALSE
ENSG00000069998	CECR5	HGNC Symbol	other	FALSE	FALSE	0	FALSE	FALSE	FALSE	FALSE	FALSE	FALSE	FALSE	FALSE	FALSE	FALSE	FALSE
ENSG00000070010	UFD1L	HGNC Symbol	interactor	TRUE	FALSE	1	FALSE	FALSE	FALSE	FALSE	FALSE	FALSE	FALSE	FALSE	FALSE	FALSE	FALSE
ENSG00000070018	LRP6	HGNC Symbol	interactor	TRUE	FALSE	16	FALSE	FALSE	FALSE	FALSE	FALSE	FALSE	FALSE	TRUE	FALSE	FALSE	FALSE
ENSG00000070019	GUCY2C	HGNC Symbol	interactor	TRUE	FALSE	8	FALSE	FALSE	FALSE	FALSE	FALSE	FALSE	FALSE	FALSE	FALSE	FALSE	FALSE
ENSG00000070031	SCT	HGNC Symbol	representer	TRUE	TRUE	68	FALSE	FALSE	FALSE	TRUE	FALSE	FALSE	FALSE	TRUE	FALSE	FALSE	FALSE
ENSG00000070047	PHRF1	HGNC Symbol	other	FALSE	FALSE	0	FALSE	FALSE	FALSE	FALSE	FALSE	FALSE	FALSE	FALSE	FALSE	FALSE	FALSE
ENSG00000070061	IKBKAP	HGNC Symbol	representer	TRUE	TRUE	25	FALSE	FALSE	FALSE	FALSE	FALSE	FALSE	FALSE	FALSE	FALSE	FALSE	FALSE
ENSG00000070081	NUCB2	HGNC Symbol	other	FALSE	FALSE	0	FALSE	FALSE	FALSE	FALSE	FALSE	FALSE	FALSE	FALSE	FALSE	FALSE	FALSE
ENSG00000070087	PFN2	HGNC Symbol	interactor	TRUE	FALSE	1	FALSE	FALSE	FALSE	FALSE	FALSE	FALSE	FALSE	FALSE	FALSE	FALSE	FALSE
ENSG00000070159	PTPN3	HGNC Symbol	other	FALSE	FALSE	0	FALSE	FALSE	FALSE	FALSE	FALSE	FALSE	FALSE	FALSE	FALSE	FALSE	FALSE
ENSG00000070182	SPTB	HGNC Symbol	interactor	TRUE	FALSE	6	FALSE	FALSE	FALSE	FALSE	FALSE	FALSE	FALSE	FALSE	FALSE	TRUE	TRUE
ENSG00000070190	DAPP1	HGNC Symbol	representer	TRUE	TRUE	29	FALSE	FALSE	FALSE	FALSE	FALSE	FALSE	FALSE	TRUE	FALSE	TRUE	FALSE
ENSG00000070193	FGF10	HGNC Symbol	interactor	TRUE	FALSE	11	FALSE	FALSE	FALSE	FALSE	FALSE	FALSE	FALSE	FALSE	FALSE	FALSE	FALSE
ENSG00000070214	SLC44A1	HGNC Symbol	interactor	TRUE	FALSE	1	FALSE	FALSE	FALSE	FALSE	FALSE	FALSE	FALSE	FALSE	FALSE	FALSE	FALSE
ENSG00000070269	TMEM260	HGNC Symbol	other	FALSE	FALSE	0	FALSE	FALSE	FALSE	FALSE	FALSE	FALSE	FALSE	FALSE	FALSE	FALSE	FALSE
ENSG00000070366	SMG6	HGNC Symbol	other	FALSE	FALSE	0	FALSE	FALSE	FALSE	FALSE	FALSE	FALSE	FALSE	FALSE	FALSE	FALSE	FALSE
ENSG00000070367	EXOC5	HGNC Symbol	representer	TRUE	TRUE	31	FALSE	FALSE	FALSE	FALSE	FALSE	FALSE	FALSE	FALSE	FALSE	FALSE	FALSE
ENSG00000070371	CLTCL1	HGNC Symbol	other	FALSE	FALSE	0	TRUE	FALSE	FALSE	FALSE	FALSE	FALSE	FALSE	FALSE	FALSE	FALSE	FALSE
ENSG00000070388	FGF22	HGNC Symbol	interactor	TRUE	FALSE	1	FALSE	FALSE	FALSE	FALSE	FALSE	FALSE	FALSE	FALSE	FALSE	FALSE	FALSE
ENSG00000070404	FSTL3	HGNC Symbol	other	FALSE	FALSE	0	TRUE	FALSE	FALSE	FALSE	FALSE	FALSE	FALSE	FALSE	FALSE	FALSE	FALSE
ENSG00000070413	DGCR2	HGNC Symbol	other	FALSE	FALSE	0	FALSE	FALSE	FALSE	FALSE	FALSE	FALSE	FALSE	FALSE	FALSE	FALSE	FALSE
ENSG00000070423	RNF126	HGNC Symbol	other	FALSE	FALSE	0	FALSE	FALSE	FALSE	FALSE	FALSE	FALSE	FALSE	FALSE	FALSE	FALSE	FALSE
ENSG00000070444	MNT	HGNC Symbol	other	FALSE	FALSE	0	FALSE	FALSE	FALSE	FALSE	FALSE	FALSE	FALSE	FALSE	FALSE	FALSE	FALSE
ENSG00000070476	ZXDC	HGNC Symbol	other	FALSE	FALSE	0	FALSE	FALSE	FALSE	FALSE	FALSE	FALSE	FALSE	FALSE	FALSE	FALSE	FALSE
ENSG00000070495	JMJD6	HGNC Symbol	other	FALSE	FALSE	0	FALSE	FALSE	FALSE	FALSE	FALSE	FALSE	FALSE	FALSE	FALSE	FALSE	FALSE
ENSG00000070501	POLB	HGNC Symbol	interactor	TRUE	FALSE	1	FALSE	FALSE	FALSE	FALSE	FALSE	FALSE	FALSE	FALSE	FALSE	FALSE	FALSE
ENSG00000070526	ST6GALNAC1	HGNC Symbol	interactor	TRUE	FALSE	3	FALSE	FALSE	FALSE	FALSE	FALSE	FALSE	FALSE	FALSE	FALSE	FALSE	FALSE
ENSG00000070540	WIPI1	HGNC Symbol	other	FALSE	FALSE	0	FALSE	FALSE	FALSE	FALSE	FALSE	FALSE	FALSE	FALSE	FALSE	FALSE	FALSE
ENSG00000070601	FRMPD1	HGNC Symbol	other	FALSE	TRUE	0	FALSE	FALSE	FALSE	FALSE	FALSE	FALSE	FALSE	FALSE	FALSE	FALSE	FALSE
ENSG00000070610	GBA2	HGNC Symbol	representer	TRUE	TRUE	28	FALSE	FALSE	FALSE	FALSE	FALSE	FALSE	FALSE	FALSE	FALSE	FALSE	FALSE
ENSG00000070614	NDST1	HGNC Symbol	interactor	TRUE	FALSE	3	FALSE	FALSE	FALSE	FALSE	FALSE	FALSE	FALSE	FALSE	TRUE	FALSE	FALSE
ENSG00000070669	ASNS	HGNC Symbol	interactor	TRUE	FALSE	1	FALSE	FALSE	FALSE	FALSE	FALSE	FALSE	FALSE	FALSE	FALSE	FALSE	FALSE
ENSG00000070718	AP3M2	HGNC Symbol	other	FALSE	FALSE	0	FALSE	FALSE	FALSE	FALSE	FALSE	FALSE	FALSE	FALSE	FALSE	FALSE	FALSE
ENSG00000070729	CNGB1	HGNC Symbol	interactor	TRUE	FALSE	1	FALSE	FALSE	FALSE	FALSE	FALSE	FALSE	FALSE	FALSE	FALSE	FALSE	FALSE
ENSG00000070731	ST6GALNAC2	HGNC Symbol	interactor	TRUE	FALSE	7	FALSE	FALSE	FALSE	FALSE	TRUE	FALSE	FALSE	FALSE	FALSE	FALSE	FALSE
ENSG00000070748	CHAT	HGNC Symbol	representer	TRUE	TRUE	15	FALSE	FALSE	FALSE	FALSE	FALSE	FALSE	FALSE	FALSE	FALSE	FALSE	FALSE
ENSG00000070756	PABPC1	HGNC Symbol	interactor	TRUE	FALSE	1	FALSE	TRUE	FALSE	FALSE	FALSE	FALSE	FALSE	FALSE	FALSE	FALSE	FALSE
ENSG00000070759	TESK2	HGNC Symbol	other	FALSE	FALSE	0	FALSE	FALSE	FALSE	FALSE	FALSE	FALSE	FALSE	FALSE	FALSE	FALSE	FALSE
ENSG00000070761	CFAP20	HGNC Symbol	other	FALSE	FALSE	0	FALSE	FALSE	FALSE	FALSE	FALSE	FALSE	FALSE	FALSE	FALSE	FALSE	FALSE
ENSG00000070770	CSNK2A2	HGNC Symbol	other	FALSE	FALSE	0	FALSE	FALSE	FALSE	FALSE	FALSE	FALSE	FALSE	FALSE	FALSE	FALSE	FALSE
ENSG00000070778	PTPN21	HGNC Symbol	interactor	TRUE	FALSE	1	FALSE	FALSE	FALSE	FALSE	FALSE	FALSE	FALSE	FALSE	FALSE	FALSE	FALSE
ENSG00000070785	EIF2B3	HGNC Symbol	other	FALSE	FALSE	0	FALSE	FALSE	FALSE	FALSE	FALSE	FALSE	FALSE	FALSE	FALSE	FALSE	FALSE
ENSG00000070808	CAMK2A	HGNC Symbol	representer	TRUE	TRUE	46	FALSE	FALSE	FALSE	FALSE	FALSE	FALSE	TRUE	TRUE	FALSE	TRUE	FALSE
ENSG00000070814	TCOF1	HGNC Symbol	other	FALSE	FALSE	0	FALSE	FALSE	FALSE	FALSE	FALSE	FALSE	FALSE	FALSE	FALSE	FALSE	FALSE
ENSG00000070831	CDC42	HGNC Symbol	interactor	TRUE	FALSE	54	FALSE	TRUE	FALSE	TRUE	FALSE	FALSE	TRUE	TRUE	TRUE	FALSE	FALSE
ENSG00000070882	OSBPL3	HGNC Symbol	other	FALSE	FALSE	0	FALSE	FALSE	FALSE	FALSE	FALSE	FALSE	FALSE	FALSE	FALSE	FALSE	FALSE
ENSG00000070886	EPHA8	HGNC Symbol	representer	TRUE	TRUE	9	FALSE	FALSE	FALSE	FALSE	FALSE	FALSE	FALSE	FALSE	FALSE	FALSE	FALSE
ENSG00000070915	SLC12A3	HGNC Symbol	representer	TRUE	TRUE	2	FALSE	FALSE	FALSE	FALSE	FALSE	FALSE	FALSE	FALSE	FALSE	FALSE	FALSE
ENSG00000070950	RAD18	HGNC Symbol	interactor	TRUE	FALSE	2	FALSE	FALSE	FALSE	FALSE	FALSE	FALSE	FALSE	FALSE	FALSE	FALSE	FALSE
ENSG00000070961	ATP2B1	HGNC Symbol	other	FALSE	FALSE	0	FALSE	FALSE	FALSE	FALSE	FALSE	FALSE	FALSE	FALSE	FALSE	FALSE	FALSE
ENSG00000070985	TRPM5	HGNC Symbol	representer	TRUE	TRUE	1	FALSE	FALSE	FALSE	FALSE	FALSE	FALSE	FALSE	FALSE	FALSE	FALSE	FALSE
ENSG00000071051	NCK2	HGNC Symbol	interactor	TRUE	FALSE	12	FALSE	FALSE	FALSE	FALSE	FALSE	FALSE	FALSE	TRUE	TRUE	FALSE	FALSE
ENSG00000071054	MAP4K4	HGNC Symbol	interactor	TRUE	FALSE	2	FALSE	FALSE	FALSE	FALSE	FALSE	FALSE	FALSE	FALSE	FALSE	FALSE	FALSE
ENSG00000071073	MGAT4A	HGNC Symbol	other	FALSE	FALSE	0	FALSE	FALSE	FALSE	FALSE	FALSE	FALSE	FALSE	FALSE	FALSE	FALSE	FALSE
ENSG00000071082	RPL31	HGNC Symbol	interactor	TRUE	FALSE	2	FALSE	FALSE	FALSE	FALSE	FALSE	FALSE	FALSE	FALSE	FALSE	FALSE	FALSE
ENSG00000071127	WDR1	HGNC Symbol	interactor	TRUE	FALSE	7	FALSE	FALSE	FALSE	FALSE	FALSE	FALSE	TRUE	FALSE	FALSE	FALSE	FALSE
ENSG00000071189	SNX13	HGNC Symbol	other	FALSE	FALSE	0	FALSE	FALSE	FALSE	FALSE	FALSE	FALSE	FALSE	FALSE	FALSE	FALSE	FALSE
ENSG00000071203	MS4A12	HGNC Symbol	other	FALSE	FALSE	0	FALSE	FALSE	FALSE	FALSE	FALSE	FALSE	FALSE	FALSE	FALSE	FALSE	FALSE
ENSG00000071205	ARHGAP10	HGNC Symbol	interactor	TRUE	FALSE	9	FALSE	FALSE	FALSE	TRUE	FALSE	FALSE	FALSE	TRUE	FALSE	FALSE	FALSE
ENSG00000071242	RPS6KA2	HGNC Symbol	interactor	TRUE	FALSE	2	FALSE	FALSE	FALSE	FALSE	FALSE	FALSE	FALSE	FALSE	FALSE	TRUE	FALSE
ENSG00000071243	ING3	HGNC Symbol	interactor	TRUE	FALSE	2	FALSE	FALSE	FALSE	FALSE	FALSE	FALSE	FALSE	FALSE	FALSE	FALSE	FALSE
ENSG00000071246	VASH1	HGNC Symbol	other	FALSE	FALSE	0	FALSE	FALSE	FALSE	FALSE	FALSE	FALSE	FALSE	FALSE	FALSE	FALSE	FALSE
ENSG00000071282	LMCD1	HGNC Symbol	other	FALSE	FALSE	0	FALSE	FALSE	FALSE	FALSE	FALSE	FALSE	FALSE	FALSE	FALSE	FALSE	FALSE
ENSG00000071462	WBSCR22	HGNC Symbol	other	FALSE	FALSE	0	FALSE	FALSE	FALSE	FALSE	FALSE	FALSE	FALSE	FALSE	FALSE	FALSE	FALSE
ENSG00000071537	SEL1L	HGNC Symbol	interactor	TRUE	FALSE	1	FALSE	FALSE	FALSE	FALSE	FALSE	FALSE	FALSE	FALSE	FALSE	FALSE	FALSE
ENSG00000071539	TRIP13	HGNC Symbol	interactor	TRUE	FALSE	1	FALSE	FALSE	FALSE	FALSE	FALSE	FALSE	FALSE	FALSE	FALSE	FALSE	FALSE
ENSG00000071553	ATP6AP1	HGNC Symbol	other	FALSE	FALSE	0	FALSE	FALSE	FALSE	FALSE	FALSE	FALSE	FALSE	FALSE	FALSE	FALSE	FALSE
ENSG00000071564	TCF3	HGNC Symbol	interactor	TRUE	FALSE	13	TRUE	FALSE	FALSE	FALSE	FALSE	FALSE	FALSE	FALSE	FALSE	TRUE	FALSE
ENSG00000071575	TRIB2	HGNC Symbol	other	FALSE	FALSE	0	FALSE	FALSE	FALSE	FALSE	FALSE	FALSE	FALSE	FALSE	FALSE	FALSE	FALSE
ENSG00000071626	DAZAP1	HGNC Symbol	interactor	TRUE	FALSE	1	FALSE	FALSE	FALSE	FALSE	FALSE	FALSE	FALSE	FALSE	FALSE	FALSE	FALSE
ENSG00000071655	MBD3	HGNC Symbol	interactor	TRUE	FALSE	1	FALSE	FALSE	FALSE	FALSE	FALSE	FALSE	FALSE	FALSE	FALSE	FALSE	FALSE
ENSG00000071677	PRLH	HGNC Symbol	interactor	TRUE	FALSE	1	FALSE	FALSE	FALSE	FALSE	FALSE	FALSE	FALSE	FALSE	FALSE	FALSE	FALSE
ENSG00000071794	HLTF	HGNC Symbol	other	FALSE	FALSE	0	FALSE	FALSE	FALSE	FALSE	FALSE	FALSE	FALSE	FALSE	FALSE	FALSE	FALSE
ENSG00000071859	FAM50A	HGNC Symbol	other	FALSE	FALSE	0	FALSE	FALSE	FALSE	FALSE	FALSE	FALSE	FALSE	FALSE	FALSE	FALSE	FALSE
ENSG00000071889	FAM3A	HGNC Symbol	other	FALSE	FALSE	0	FALSE	FALSE	FALSE	FALSE	FALSE	FALSE	FALSE	FALSE	FALSE	FALSE	FALSE
ENSG00000071894	CPSF1	HGNC Symbol	other	FALSE	FALSE	0	FALSE	FALSE	FALSE	FALSE	FALSE	FALSE	FALSE	FALSE	FALSE	FALSE	FALSE
ENSG00000071909	MYO3B	HGNC Symbol	other	FALSE	FALSE	0	FALSE	FALSE	FALSE	FALSE	FALSE	FALSE	FALSE	FALSE	FALSE	FALSE	FALSE
ENSG00000071967	CYBRD1	HGNC Symbol	other	FALSE	FALSE	0	FALSE	FALSE	FALSE	FALSE	FALSE	FALSE	FALSE	FALSE	FALSE	FALSE	FALSE
ENSG00000071991	CDH19	HGNC Symbol	other	FALSE	TRUE	0	FALSE	TRUE	FALSE	FALSE	FALSE	FALSE	FALSE	FALSE	FALSE	FALSE	FALSE
ENSG00000071994	PDCD2	HGNC Symbol	other	FALSE	FALSE	0	FALSE	FALSE	FALSE	FALSE	FALSE	FALSE	FALSE	FALSE	FALSE	FALSE	FALSE
ENSG00000072041	SLC6A15	HGNC Symbol	other	FALSE	FALSE	0	FALSE	TRUE	FALSE	FALSE	FALSE	FALSE	FALSE	FALSE	FALSE	FALSE	FALSE
ENSG00000072042	RDH11	HGNC Symbol	interactor	TRUE	FALSE	1	FALSE	FALSE	FALSE	FALSE	FALSE	FALSE	FALSE	FALSE	FALSE	FALSE	FALSE
ENSG00000072062	PRKACA	HGNC Symbol	interactor	TRUE	FALSE	37	FALSE	TRUE	FALSE	TRUE	FALSE	FALSE	FALSE	FALSE	TRUE	TRUE	TRUE
ENSG00000072071	ADGRL1	HGNC Symbol	other	FALSE	FALSE	0	FALSE	FALSE	FALSE	FALSE	FALSE	FALSE	FALSE	FALSE	FALSE	FALSE	FALSE
ENSG00000072080	SPP2	HGNC Symbol	other	FALSE	TRUE	0	FALSE	FALSE	FALSE	FALSE	FALSE	FALSE	FALSE	FALSE	FALSE	FALSE	FALSE
ENSG00000072110	ACTN1	HGNC Symbol	representer	TRUE	TRUE	80	FALSE	FALSE	FALSE	TRUE	FALSE	FALSE	TRUE	TRUE	TRUE	FALSE	FALSE
ENSG00000072121	ZFYVE26	HGNC Symbol	other	FALSE	FALSE	0	FALSE	FALSE	FALSE	FALSE	FALSE	FALSE	FALSE	FALSE	FALSE	FALSE	FALSE
ENSG00000072133	RPS6KA6	HGNC Symbol	interactor	TRUE	FALSE	1	FALSE	FALSE	FALSE	FALSE	FALSE	FALSE	FALSE	FALSE	FALSE	FALSE	FALSE
ENSG00000072134	EPN2	HGNC Symbol	other	FALSE	FALSE	0	FALSE	FALSE	FALSE	FALSE	FALSE	FALSE	FALSE	FALSE	FALSE	FALSE	FALSE
ENSG00000072135	PTPN18	HGNC Symbol	other	FALSE	FALSE	0	FALSE	FALSE	FALSE	FALSE	FALSE	FALSE	FALSE	FALSE	FALSE	FALSE	FALSE
ENSG00000072163	LIMS2	HGNC Symbol	representer	TRUE	TRUE	3	FALSE	FALSE	FALSE	FALSE	FALSE	FALSE	FALSE	FALSE	FALSE	FALSE	FALSE
ENSG00000072182	ASIC4	HGNC Symbol	other	FALSE	TRUE	0	FALSE	FALSE	FALSE	FALSE	FALSE	FALSE	FALSE	FALSE	FALSE	FALSE	FALSE
ENSG00000072195	SPEG	HGNC Symbol	other	FALSE	TRUE	0	FALSE	FALSE	FALSE	FALSE	FALSE	FALSE	FALSE	FALSE	FALSE	FALSE	FALSE
ENSG00000072201	LNX1	HGNC Symbol	other	FALSE	FALSE	0	FALSE	FALSE	FALSE	FALSE	FALSE	FALSE	FALSE	FALSE	FALSE	FALSE	FALSE
ENSG00000072210	ALDH3A2	HGNC Symbol	interactor	TRUE	FALSE	8	FALSE	FALSE	FALSE	FALSE	FALSE	FALSE	FALSE	FALSE	FALSE	FALSE	FALSE
ENSG00000072274	TFRC	HGNC Symbol	interactor	TRUE	FALSE	4	TRUE	FALSE	FALSE	FALSE	FALSE	FALSE	FALSE	FALSE	FALSE	FALSE	FALSE
ENSG00000072310	SREBF1	HGNC Symbol	interactor	TRUE	FALSE	5	FALSE	FALSE	FALSE	FALSE	FALSE	FALSE	FALSE	FALSE	FALSE	TRUE	FALSE
ENSG00000072315	TRPC5	HGNC Symbol	representer	TRUE	TRUE	7	FALSE	FALSE	FALSE	FALSE	FALSE	FALSE	FALSE	FALSE	FALSE	FALSE	FALSE
ENSG00000072364	AFF4	HGNC Symbol	other	FALSE	FALSE	0	TRUE	FALSE	FALSE	FALSE	FALSE	FALSE	FALSE	FALSE	FALSE	FALSE	FALSE
ENSG00000072401	UBE2D1	HGNC Symbol	interactor	TRUE	FALSE	6	FALSE	TRUE	FALSE	FALSE	FALSE	FALSE	FALSE	FALSE	FALSE	TRUE	FALSE
ENSG00000072415	MPP5	HGNC Symbol	interactor	TRUE	FALSE	2	FALSE	FALSE	FALSE	FALSE	FALSE	FALSE	FALSE	FALSE	FALSE	FALSE	FALSE
ENSG00000072422	RHOBTB1	HGNC Symbol	interactor	TRUE	FALSE	20	FALSE	FALSE	FALSE	TRUE	FALSE	FALSE	FALSE	TRUE	FALSE	TRUE	FALSE
ENSG00000072501	SMC1A	HGNC Symbol	interactor	TRUE	FALSE	2	FALSE	TRUE	FALSE	FALSE	FALSE	FALSE	FALSE	FALSE	FALSE	FALSE	FALSE
ENSG00000072506	HSD17B10	HGNC Symbol	other	FALSE	FALSE	0	FALSE	FALSE	FALSE	FALSE	FALSE	FALSE	FALSE	FALSE	FALSE	FALSE	FALSE
ENSG00000072518	MARK2	HGNC Symbol	interactor	TRUE	FALSE	1	FALSE	FALSE	FALSE	FALSE	FALSE	FALSE	FALSE	FALSE	FALSE	FALSE	FALSE
ENSG00000072571	HMMR	HGNC Symbol	other	FALSE	FALSE	0	FALSE	FALSE	FALSE	FALSE	FALSE	FALSE	FALSE	FALSE	FALSE	FALSE	FALSE
ENSG00000072609	CHFR	HGNC Symbol	interactor	TRUE	FALSE	1	FALSE	FALSE	FALSE	FALSE	FALSE	FALSE	FALSE	FALSE	FALSE	FALSE	FALSE
ENSG00000072657	TRHDE	HGNC Symbol	other	FALSE	FALSE	0	FALSE	FALSE	FALSE	FALSE	FALSE	FALSE	FALSE	FALSE	FALSE	FALSE	FALSE
ENSG00000072682	P4HA2	HGNC Symbol	interactor	TRUE	FALSE	1	FALSE	FALSE	FALSE	FALSE	FALSE	FALSE	FALSE	FALSE	FALSE	FALSE	FALSE
ENSG00000072694	FCGR2B	HGNC Symbol	interactor	TRUE	FALSE	2	TRUE	FALSE	FALSE	FALSE	FALSE	FALSE	FALSE	FALSE	FALSE	TRUE	FALSE
ENSG00000072736	NFATC3	HGNC Symbol	interactor	TRUE	FALSE	3	FALSE	FALSE	FALSE	FALSE	FALSE	FALSE	FALSE	FALSE	FALSE	FALSE	FALSE
ENSG00000072756	TRNT1	HGNC Symbol	other	FALSE	FALSE	0	FALSE	FALSE	FALSE	FALSE	FALSE	FALSE	FALSE	FALSE	FALSE	FALSE	FALSE
ENSG00000072778	ACADVL	HGNC Symbol	other	FALSE	FALSE	0	FALSE	FALSE	FALSE	FALSE	FALSE	FALSE	FALSE	FALSE	FALSE	FALSE	FALSE
ENSG00000072786	STK10	HGNC Symbol	other	FALSE	FALSE	0	FALSE	FALSE	FALSE	FALSE	FALSE	FALSE	FALSE	FALSE	FALSE	FALSE	FALSE
ENSG00000072803	FBXW11	HGNC Symbol	other	FALSE	FALSE	0	FALSE	FALSE	FALSE	FALSE	FALSE	FALSE	FALSE	FALSE	FALSE	FALSE	FALSE
ENSG00000072818	ACAP1	HGNC Symbol	representer	TRUE	TRUE	6	FALSE	FALSE	FALSE	FALSE	FALSE	FALSE	FALSE	FALSE	FALSE	FALSE	FALSE
ENSG00000072832	CRMP1	HGNC Symbol	representer	TRUE	TRUE	18	FALSE	FALSE	FALSE	FALSE	FALSE	FALSE	FALSE	TRUE	FALSE	FALSE	FALSE
ENSG00000072840	EVC	HGNC Symbol	other	FALSE	TRUE	0	FALSE	FALSE	FALSE	FALSE	FALSE	FALSE	FALSE	FALSE	FALSE	FALSE	FALSE
ENSG00000072849	DERL2	HGNC Symbol	interactor	TRUE	FALSE	2	FALSE	FALSE	FALSE	FALSE	FALSE	FALSE	FALSE	FALSE	TRUE	FALSE	FALSE
ENSG00000072858	SIDT1	HGNC Symbol	other	FALSE	FALSE	0	FALSE	FALSE	FALSE	FALSE	FALSE	FALSE	FALSE	FALSE	FALSE	FALSE	FALSE
ENSG00000072864	NDE1	HGNC Symbol	other	FALSE	FALSE	0	FALSE	FALSE	FALSE	FALSE	FALSE	FALSE	FALSE	FALSE	FALSE	FALSE	FALSE
ENSG00000072952	MRVI1	HGNC Symbol	representer	TRUE	TRUE	4	FALSE	TRUE	FALSE	FALSE	FALSE	FALSE	FALSE	FALSE	FALSE	FALSE	FALSE
ENSG00000072954	TMEM38A	HGNC Symbol	other	FALSE	FALSE	0	FALSE	FALSE	FALSE	FALSE	FALSE	FALSE	FALSE	FALSE	FALSE	FALSE	FALSE
ENSG00000072958	AP1M1	HGNC Symbol	interactor	TRUE	FALSE	2	FALSE	FALSE	FALSE	FALSE	FALSE	FALSE	FALSE	FALSE	FALSE	FALSE	FALSE
ENSG00000073008	PVR	HGNC Symbol	interactor	TRUE	FALSE	4	FALSE	FALSE	FALSE	FALSE	FALSE	FALSE	FALSE	FALSE	FALSE	FALSE	FALSE
ENSG00000073050	XRCC1	HGNC Symbol	interactor	TRUE	FALSE	1	FALSE	FALSE	FALSE	FALSE	FALSE	FALSE	FALSE	FALSE	FALSE	FALSE	FALSE
ENSG00000073060	SCARB1	HGNC Symbol	interactor	TRUE	FALSE	2	FALSE	FALSE	FALSE	FALSE	FALSE	FALSE	FALSE	FALSE	FALSE	TRUE	FALSE
ENSG00000073067	CYP2W1	HGNC Symbol	other	FALSE	FALSE	0	FALSE	FALSE	FALSE	FALSE	FALSE	FALSE	FALSE	FALSE	FALSE	FALSE	FALSE
ENSG00000073111	MCM2	HGNC Symbol	interactor	TRUE	FALSE	4	FALSE	FALSE	FALSE	FALSE	FALSE	FALSE	FALSE	FALSE	FALSE	FALSE	FALSE
ENSG00000073146	MOV10L1	HGNC Symbol	interactor	TRUE	FALSE	1	FALSE	FALSE	FALSE	FALSE	FALSE	FALSE	FALSE	FALSE	FALSE	FALSE	FALSE
ENSG00000073150	PANX2	HGNC Symbol	other	FALSE	FALSE	0	FALSE	FALSE	FALSE	FALSE	FALSE	FALSE	FALSE	FALSE	FALSE	FALSE	FALSE
ENSG00000073169	SELO	EntrezGene	other	FALSE	FALSE	0	FALSE	FALSE	FALSE	FALSE	FALSE	FALSE	FALSE	FALSE	FALSE	FALSE	FALSE
ENSG00000073282	TP63	HGNC Symbol	other	FALSE	FALSE	0	FALSE	TRUE	FALSE	FALSE	FALSE	FALSE	FALSE	FALSE	FALSE	FALSE	FALSE
ENSG00000073331	ALPK1	HGNC Symbol	other	FALSE	FALSE	0	FALSE	FALSE	FALSE	FALSE	FALSE	FALSE	FALSE	FALSE	FALSE	FALSE	FALSE
ENSG00000073350	LLGL2	HGNC Symbol	other	FALSE	FALSE	0	FALSE	FALSE	FALSE	FALSE	FALSE	FALSE	FALSE	FALSE	FALSE	FALSE	FALSE
ENSG00000073417	PDE8A	HGNC Symbol	interactor	TRUE	FALSE	7	FALSE	FALSE	FALSE	TRUE	FALSE	FALSE	FALSE	FALSE	FALSE	FALSE	FALSE
ENSG00000073464	CLCN4	HGNC Symbol	other	FALSE	FALSE	0	FALSE	TRUE	FALSE	FALSE	FALSE	FALSE	FALSE	FALSE	FALSE	FALSE	FALSE
ENSG00000073536	NLE1	HGNC Symbol	interactor	TRUE	FALSE	1	FALSE	FALSE	FALSE	FALSE	FALSE	FALSE	FALSE	FALSE	FALSE	FALSE	FALSE
ENSG00000073578	SDHA	HGNC Symbol	other	FALSE	FALSE	0	FALSE	FALSE	FALSE	FALSE	FALSE	FALSE	FALSE	FALSE	FALSE	FALSE	FALSE
ENSG00000073584	SMARCE1	HGNC Symbol	interactor	TRUE	FALSE	3	TRUE	FALSE	FALSE	FALSE	FALSE	FALSE	FALSE	FALSE	FALSE	FALSE	FALSE
ENSG00000073598	FNDC8	HGNC Symbol	other	FALSE	FALSE	0	FALSE	FALSE	FALSE	FALSE	FALSE	FALSE	FALSE	FALSE	FALSE	FALSE	FALSE
ENSG00000073605	GSDMB	HGNC Symbol	other	FALSE	FALSE	0	FALSE	FALSE	FALSE	FALSE	FALSE	FALSE	FALSE	FALSE	FALSE	FALSE	FALSE
ENSG00000073614	KDM5A	HGNC Symbol	other	FALSE	FALSE	0	TRUE	FALSE	FALSE	FALSE	FALSE	FALSE	FALSE	FALSE	FALSE	FALSE	FALSE
ENSG00000073670	ADAM11	HGNC Symbol	other	FALSE	FALSE	0	FALSE	FALSE	FALSE	FALSE	FALSE	FALSE	FALSE	FALSE	FALSE	FALSE	FALSE
ENSG00000073711	PPP2R3A	HGNC Symbol	interactor	TRUE	FALSE	2	FALSE	FALSE	FALSE	FALSE	FALSE	FALSE	FALSE	FALSE	FALSE	FALSE	FALSE
ENSG00000073712	FERMT2	HGNC Symbol	representer	TRUE	TRUE	2	FALSE	FALSE	FALSE	FALSE	FALSE	FALSE	FALSE	FALSE	FALSE	FALSE	FALSE
ENSG00000073734	ABCB11	HGNC Symbol	interactor	TRUE	FALSE	1	FALSE	FALSE	FALSE	FALSE	FALSE	FALSE	FALSE	FALSE	FALSE	FALSE	FALSE
ENSG00000073737	DHRS9	HGNC Symbol	other	FALSE	FALSE	0	FALSE	FALSE	FALSE	FALSE	FALSE	FALSE	FALSE	FALSE	FALSE	FALSE	FALSE
ENSG00000073754	CD5L	HGNC Symbol	other	FALSE	TRUE	0	FALSE	FALSE	FALSE	FALSE	FALSE	FALSE	FALSE	FALSE	FALSE	FALSE	FALSE
ENSG00000073756	PTGS2	HGNC Symbol	representer	TRUE	TRUE	69	FALSE	FALSE	FALSE	FALSE	FALSE	TRUE	FALSE	TRUE	FALSE	TRUE	FALSE
ENSG00000073792	IGF2BP2	HGNC Symbol	interactor	TRUE	FALSE	1	FALSE	FALSE	FALSE	FALSE	FALSE	FALSE	FALSE	FALSE	TRUE	FALSE	FALSE
ENSG00000073803	MAP3K13	HGNC Symbol	other	FALSE	FALSE	0	FALSE	TRUE	FALSE	FALSE	FALSE	FALSE	FALSE	FALSE	FALSE	FALSE	FALSE
ENSG00000073849	ST6GAL1	HGNC Symbol	interactor	TRUE	FALSE	7	FALSE	FALSE	FALSE	FALSE	TRUE	FALSE	FALSE	FALSE	FALSE	FALSE	FALSE
ENSG00000073861	TBX21	HGNC Symbol	representer	TRUE	TRUE	22	FALSE	FALSE	FALSE	TRUE	FALSE	FALSE	FALSE	TRUE	FALSE	FALSE	FALSE
ENSG00000073905	VDAC1P1	HGNC Symbol	other	FALSE	FALSE	0	FALSE	FALSE	FALSE	FALSE	FALSE	FALSE	FALSE	FALSE	FALSE	FALSE	FALSE
ENSG00000073910	FRY	HGNC Symbol	other	FALSE	FALSE	0	FALSE	FALSE	FALSE	FALSE	FALSE	FALSE	FALSE	FALSE	FALSE	FALSE	FALSE
ENSG00000073921	PICALM	HGNC Symbol	other	FALSE	FALSE	0	TRUE	FALSE	FALSE	FALSE	FALSE	FALSE	FALSE	FALSE	FALSE	FALSE	FALSE
ENSG00000073969	NSF	HGNC Symbol	representer	TRUE	TRUE	36	FALSE	FALSE	FALSE	FALSE	FALSE	FALSE	FALSE	FALSE	FALSE	FALSE	FALSE
ENSG00000074047	GLI2	HGNC Symbol	interactor	TRUE	FALSE	6	FALSE	FALSE	FALSE	FALSE	FALSE	FALSE	FALSE	FALSE	FALSE	FALSE	FALSE
ENSG00000074054	CLASP1	HGNC Symbol	interactor	TRUE	FALSE	19	FALSE	FALSE	FALSE	FALSE	FALSE	FALSE	FALSE	FALSE	FALSE	FALSE	FALSE
ENSG00000074071	MRPS34	HGNC Symbol	other	FALSE	FALSE	0	FALSE	FALSE	FALSE	FALSE	FALSE	FALSE	FALSE	FALSE	FALSE	FALSE	FALSE
ENSG00000074181	NOTCH3	HGNC Symbol	interactor	TRUE	FALSE	6	FALSE	TRUE	FALSE	FALSE	FALSE	FALSE	FALSE	FALSE	FALSE	FALSE	FALSE
ENSG00000074201	CLNS1A	HGNC Symbol	other	FALSE	FALSE	0	FALSE	FALSE	FALSE	FALSE	FALSE	FALSE	FALSE	FALSE	FALSE	FALSE	FALSE
ENSG00000074211	PPP2R2C	HGNC Symbol	representer	TRUE	TRUE	31	FALSE	FALSE	FALSE	FALSE	FALSE	FALSE	FALSE	FALSE	FALSE	FALSE	FALSE
ENSG00000074219	TEAD2	HGNC Symbol	interactor	TRUE	FALSE	1	FALSE	FALSE	FALSE	FALSE	FALSE	FALSE	FALSE	FALSE	FALSE	FALSE	FALSE
ENSG00000074266	EED	HGNC Symbol	interactor	TRUE	FALSE	2	FALSE	TRUE	FALSE	FALSE	FALSE	FALSE	FALSE	FALSE	FALSE	FALSE	FALSE
ENSG00000074276	CDHR2	HGNC Symbol	other	FALSE	FALSE	0	FALSE	TRUE	FALSE	FALSE	FALSE	FALSE	FALSE	FALSE	FALSE	FALSE	FALSE
ENSG00000074317	SNCB	HGNC Symbol	other	FALSE	FALSE	0	FALSE	FALSE	FALSE	FALSE	FALSE	FALSE	FALSE	FALSE	FALSE	FALSE	FALSE
ENSG00000074319	TSG101	HGNC Symbol	interactor	TRUE	FALSE	1	FALSE	FALSE	FALSE	FALSE	FALSE	FALSE	FALSE	FALSE	FALSE	FALSE	FALSE
ENSG00000074356	NCBP3	HGNC Symbol	other	FALSE	FALSE	0	FALSE	FALSE	FALSE	FALSE	FALSE	FALSE	FALSE	FALSE	FALSE	FALSE	FALSE
ENSG00000074370	ATP2A3	HGNC Symbol	interactor	TRUE	FALSE	1	FALSE	FALSE	FALSE	FALSE	FALSE	FALSE	FALSE	FALSE	FALSE	FALSE	FALSE
ENSG00000074410	CA12	HGNC Symbol	other	FALSE	FALSE	0	FALSE	FALSE	FALSE	FALSE	FALSE	FALSE	FALSE	FALSE	FALSE	FALSE	FALSE
ENSG00000074416	MGLL	HGNC Symbol	interactor	TRUE	FALSE	3	FALSE	FALSE	FALSE	FALSE	FALSE	FALSE	FALSE	FALSE	FALSE	FALSE	FALSE
ENSG00000074527	NTN4	HGNC Symbol	interactor	TRUE	FALSE	1	FALSE	FALSE	FALSE	FALSE	FALSE	FALSE	FALSE	FALSE	FALSE	FALSE	FALSE
ENSG00000074582	BCS1L	HGNC Symbol	other	FALSE	FALSE	0	FALSE	FALSE	FALSE	FALSE	FALSE	FALSE	FALSE	FALSE	FALSE	FALSE	FALSE
ENSG00000074590	NUAK1	HGNC Symbol	other	FALSE	FALSE	0	FALSE	TRUE	FALSE	FALSE	FALSE	FALSE	FALSE	FALSE	FALSE	FALSE	FALSE
ENSG00000074603	DPP8	HGNC Symbol	other	FALSE	FALSE	0	FALSE	FALSE	FALSE	FALSE	FALSE	FALSE	FALSE	FALSE	FALSE	FALSE	FALSE
ENSG00000074621	SLC24A1	HGNC Symbol	other	FALSE	FALSE	0	FALSE	FALSE	FALSE	FALSE	FALSE	FALSE	FALSE	FALSE	FALSE	FALSE	FALSE
ENSG00000074657	ZNF532	HGNC Symbol	other	FALSE	FALSE	0	FALSE	FALSE	FALSE	FALSE	FALSE	FALSE	FALSE	FALSE	FALSE	FALSE	FALSE
ENSG00000074660	SCARF1	HGNC Symbol	other	FALSE	FALSE	0	FALSE	FALSE	FALSE	FALSE	FALSE	FALSE	FALSE	FALSE	FALSE	FALSE	FALSE
ENSG00000074695	LMAN1	HGNC Symbol	interactor	TRUE	FALSE	1	FALSE	FALSE	FALSE	FALSE	FALSE	FALSE	FALSE	FALSE	FALSE	FALSE	FALSE
ENSG00000074696	HACD3	HGNC Symbol	other	FALSE	FALSE	0	FALSE	FALSE	FALSE	FALSE	FALSE	FALSE	FALSE	FALSE	FALSE	FALSE	FALSE
ENSG00000074706	IPCEF1	HGNC Symbol	other	FALSE	FALSE	0	FALSE	FALSE	FALSE	FALSE	FALSE	FALSE	FALSE	FALSE	FALSE	FALSE	FALSE
ENSG00000074755	ZZEF1	HGNC Symbol	other	FALSE	FALSE	0	FALSE	TRUE	FALSE	FALSE	FALSE	FALSE	FALSE	FALSE	FALSE	FALSE	FALSE
ENSG00000074771	NOX3	HGNC Symbol	representer	TRUE	TRUE	13	FALSE	FALSE	FALSE	FALSE	FALSE	FALSE	FALSE	FALSE	FALSE	FALSE	FALSE
ENSG00000074800	ENO1	HGNC Symbol	interactor	TRUE	FALSE	1	FALSE	FALSE	FALSE	FALSE	FALSE	FALSE	FALSE	FALSE	FALSE	FALSE	FALSE
ENSG00000074803	SLC12A1	HGNC Symbol	representer	TRUE	TRUE	4	FALSE	FALSE	FALSE	FALSE	FALSE	FALSE	FALSE	FALSE	FALSE	FALSE	FALSE
ENSG00000074842	MYDGF	HGNC Symbol	other	FALSE	FALSE	0	FALSE	FALSE	FALSE	FALSE	FALSE	FALSE	FALSE	FALSE	FALSE	FALSE	FALSE
ENSG00000074855	ANO8	HGNC Symbol	other	FALSE	FALSE	0	FALSE	FALSE	FALSE	FALSE	FALSE	FALSE	FALSE	FALSE	FALSE	FALSE	FALSE
ENSG00000074935	TUBE1	HGNC Symbol	other	FALSE	FALSE	0	FALSE	FALSE	FALSE	FALSE	FALSE	FALSE	FALSE	FALSE	FALSE	FALSE	FALSE
ENSG00000074964	ARHGEF10L	HGNC Symbol	other	FALSE	FALSE	0	FALSE	FALSE	FALSE	FALSE	FALSE	FALSE	FALSE	FALSE	FALSE	FALSE	FALSE
ENSG00000074966	TXK	HGNC Symbol	interactor	TRUE	FALSE	1	FALSE	FALSE	FALSE	FALSE	FALSE	FALSE	FALSE	TRUE	FALSE	FALSE	FALSE
ENSG00000075035	WSCD2	HGNC Symbol	other	FALSE	TRUE	0	FALSE	FALSE	FALSE	FALSE	FALSE	FALSE	FALSE	FALSE	FALSE	FALSE	FALSE
ENSG00000075043	KCNQ2	HGNC Symbol	representer	TRUE	TRUE	55	FALSE	FALSE	FALSE	FALSE	FALSE	FALSE	FALSE	FALSE	FALSE	FALSE	TRUE
ENSG00000075073	TACR2	HGNC Symbol	interactor	TRUE	FALSE	42	FALSE	FALSE	FALSE	FALSE	FALSE	FALSE	FALSE	FALSE	FALSE	FALSE	FALSE
ENSG00000075089	ACTR6	HGNC Symbol	other	FALSE	FALSE	0	FALSE	FALSE	FALSE	FALSE	FALSE	FALSE	FALSE	FALSE	FALSE	FALSE	FALSE
ENSG00000075131	TIPIN	HGNC Symbol	interactor	TRUE	FALSE	1	FALSE	FALSE	FALSE	FALSE	FALSE	FALSE	FALSE	FALSE	FALSE	FALSE	FALSE
ENSG00000075142	SRI	HGNC Symbol	other	FALSE	FALSE	0	FALSE	FALSE	FALSE	FALSE	FALSE	FALSE	FALSE	FALSE	FALSE	FALSE	FALSE
ENSG00000075151	EIF4G3	HGNC Symbol	other	FALSE	FALSE	0	FALSE	FALSE	FALSE	FALSE	FALSE	FALSE	FALSE	FALSE	FALSE	FALSE	FALSE
ENSG00000075188	NUP37	HGNC Symbol	interactor	TRUE	FALSE	9	FALSE	FALSE	FALSE	FALSE	FALSE	FALSE	FALSE	FALSE	FALSE	FALSE	FALSE
ENSG00000075213	SEMA3A	HGNC Symbol	interactor	TRUE	FALSE	6	FALSE	FALSE	FALSE	FALSE	FALSE	FALSE	FALSE	FALSE	TRUE	FALSE	FALSE
ENSG00000075218	GTSE1	HGNC Symbol	representer	TRUE	TRUE	23	FALSE	FALSE	FALSE	FALSE	FALSE	TRUE	FALSE	FALSE	FALSE	FALSE	FALSE
ENSG00000075223	SEMA3C	HGNC Symbol	other	FALSE	FALSE	0	FALSE	TRUE	FALSE	FALSE	FALSE	FALSE	FALSE	FALSE	FALSE	FALSE	FALSE
ENSG00000075234	TTC38	HGNC Symbol	other	FALSE	FALSE	0	FALSE	FALSE	FALSE	FALSE	FALSE	FALSE	FALSE	FALSE	FALSE	FALSE	FALSE
ENSG00000075239	ACAT1	HGNC Symbol	interactor	TRUE	FALSE	1	FALSE	FALSE	FALSE	FALSE	FALSE	FALSE	FALSE	FALSE	FALSE	FALSE	FALSE
ENSG00000075240	GRAMD4	HGNC Symbol	other	FALSE	FALSE	0	FALSE	FALSE	FALSE	FALSE	FALSE	FALSE	FALSE	FALSE	FALSE	FALSE	FALSE
ENSG00000075275	CELSR1	HGNC Symbol	other	FALSE	FALSE	0	FALSE	FALSE	FALSE	FALSE	FALSE	FALSE	FALSE	FALSE	FALSE	FALSE	FALSE
ENSG00000075290	WNT8B	HGNC Symbol	interactor	TRUE	FALSE	7	FALSE	FALSE	FALSE	FALSE	FALSE	FALSE	FALSE	FALSE	FALSE	FALSE	FALSE
ENSG00000075292	ZNF638	HGNC Symbol	other	FALSE	FALSE	0	FALSE	TRUE	FALSE	FALSE	FALSE	FALSE	FALSE	FALSE	FALSE	FALSE	FALSE
ENSG00000075303	SLC25A40	HGNC Symbol	other	FALSE	FALSE	0	FALSE	FALSE	FALSE	FALSE	FALSE	FALSE	FALSE	FALSE	FALSE	FALSE	FALSE
ENSG00000075336	TIMM21	HGNC Symbol	interactor	TRUE	FALSE	1	FALSE	FALSE	FALSE	FALSE	FALSE	FALSE	FALSE	FALSE	FALSE	FALSE	FALSE
ENSG00000075340	ADD2	HGNC Symbol	other	FALSE	FALSE	0	FALSE	FALSE	FALSE	FALSE	FALSE	FALSE	FALSE	FALSE	FALSE	FALSE	FALSE
ENSG00000075388	FGF4	HGNC Symbol	representer	TRUE	TRUE	30	FALSE	FALSE	FALSE	FALSE	FALSE	FALSE	FALSE	FALSE	FALSE	FALSE	FALSE
ENSG00000075391	RASAL2	HGNC Symbol	other	FALSE	FALSE	0	FALSE	FALSE	FALSE	FALSE	FALSE	FALSE	FALSE	FALSE	FALSE	FALSE	FALSE
ENSG00000075399	VPS9D1	HGNC Symbol	other	FALSE	FALSE	0	FALSE	FALSE	FALSE	FALSE	FALSE	FALSE	FALSE	FALSE	FALSE	FALSE	FALSE
ENSG00000075407	ZNF37A	HGNC Symbol	other	FALSE	FALSE	0	FALSE	FALSE	FALSE	FALSE	FALSE	FALSE	FALSE	FALSE	FALSE	FALSE	FALSE
ENSG00000075413	MARK3	HGNC Symbol	other	FALSE	FALSE	0	FALSE	FALSE	FALSE	FALSE	FALSE	FALSE	FALSE	FALSE	FALSE	FALSE	FALSE
ENSG00000075415	SLC25A3	HGNC Symbol	other	FALSE	FALSE	0	FALSE	FALSE	FALSE	FALSE	FALSE	FALSE	FALSE	FALSE	FALSE	FALSE	FALSE
ENSG00000075420	FNDC3B	HGNC Symbol	other	FALSE	FALSE	0	FALSE	FALSE	FALSE	FALSE	FALSE	FALSE	FALSE	FALSE	FALSE	FALSE	FALSE
ENSG00000075426	FOSL2	HGNC Symbol	interactor	TRUE	FALSE	2	FALSE	FALSE	FALSE	FALSE	FALSE	FALSE	FALSE	FALSE	FALSE	FALSE	FALSE
ENSG00000075429	CACNG5	HGNC Symbol	other	FALSE	TRUE	0	FALSE	FALSE	FALSE	FALSE	FALSE	FALSE	FALSE	FALSE	FALSE	FALSE	FALSE
ENSG00000075461	CACNG4	HGNC Symbol	interactor	TRUE	FALSE	3	FALSE	FALSE	FALSE	FALSE	FALSE	FALSE	FALSE	FALSE	FALSE	FALSE	FALSE
ENSG00000075539	FRYL	HGNC Symbol	other	FALSE	FALSE	0	FALSE	FALSE	FALSE	FALSE	FALSE	FALSE	FALSE	FALSE	FALSE	FALSE	FALSE
ENSG00000075568	TMEM131	HGNC Symbol	other	FALSE	FALSE	0	FALSE	FALSE	FALSE	FALSE	FALSE	FALSE	FALSE	FALSE	FALSE	FALSE	FALSE
ENSG00000075618	FSCN1	HGNC Symbol	interactor	TRUE	FALSE	1	FALSE	FALSE	FALSE	FALSE	FALSE	FALSE	FALSE	FALSE	FALSE	FALSE	FALSE
ENSG00000075624	ACTB	HGNC Symbol	interactor	TRUE	FALSE	20	FALSE	TRUE	FALSE	FALSE	FALSE	FALSE	TRUE	FALSE	TRUE	FALSE	FALSE
ENSG00000075643	MOCOS	HGNC Symbol	other	FALSE	FALSE	0	FALSE	FALSE	FALSE	FALSE	FALSE	FALSE	FALSE	FALSE	FALSE	FALSE	FALSE
ENSG00000075651	PLD1	HGNC Symbol	interactor	TRUE	FALSE	4	FALSE	FALSE	FALSE	FALSE	FALSE	FALSE	FALSE	FALSE	FALSE	TRUE	FALSE
ENSG00000075673	ATP12A	HGNC Symbol	representer	TRUE	TRUE	8	FALSE	FALSE	FALSE	FALSE	FALSE	FALSE	FALSE	FALSE	FALSE	FALSE	FALSE
ENSG00000075702	WDR62	HGNC Symbol	other	FALSE	FALSE	0	FALSE	FALSE	FALSE	FALSE	FALSE	FALSE	FALSE	FALSE	FALSE	FALSE	FALSE
ENSG00000075711	DLG1	HGNC Symbol	interactor	TRUE	FALSE	9	FALSE	FALSE	FALSE	FALSE	FALSE	FALSE	FALSE	FALSE	FALSE	FALSE	TRUE
ENSG00000075785	RAB7A	HGNC Symbol	interactor	TRUE	FALSE	2	FALSE	FALSE	FALSE	TRUE	FALSE	FALSE	FALSE	FALSE	FALSE	FALSE	FALSE
ENSG00000075790	BCAP29	HGNC Symbol	other	FALSE	FALSE	0	FALSE	FALSE	FALSE	FALSE	FALSE	FALSE	FALSE	FALSE	FALSE	FALSE	FALSE
ENSG00000075826	SEC31B	HGNC Symbol	interactor	TRUE	FALSE	1	FALSE	FALSE	FALSE	FALSE	FALSE	FALSE	FALSE	FALSE	FALSE	FALSE	FALSE
ENSG00000075856	SART3	HGNC Symbol	interactor	TRUE	FALSE	1	FALSE	FALSE	FALSE	TRUE	FALSE	FALSE	FALSE	FALSE	FALSE	FALSE	FALSE
ENSG00000075884	ARHGAP15	HGNC Symbol	representer	TRUE	TRUE	56	FALSE	FALSE	FALSE	TRUE	FALSE	FALSE	FALSE	TRUE	TRUE	TRUE	FALSE
ENSG00000075886	TUBA3D	HGNC Symbol	other	FALSE	TRUE	0	FALSE	FALSE	FALSE	FALSE	FALSE	FALSE	FALSE	FALSE	FALSE	FALSE	FALSE
ENSG00000075891	PAX2	HGNC Symbol	representer	TRUE	TRUE	18	FALSE	FALSE	FALSE	FALSE	FALSE	FALSE	FALSE	FALSE	FALSE	TRUE	FALSE
ENSG00000075914	EXOSC7	HGNC Symbol	interactor	TRUE	FALSE	1	FALSE	FALSE	FALSE	FALSE	FALSE	FALSE	FALSE	FALSE	FALSE	FALSE	FALSE
ENSG00000075945	KIFAP3	HGNC Symbol	interactor	TRUE	FALSE	1	FALSE	FALSE	FALSE	FALSE	FALSE	FALSE	FALSE	FALSE	FALSE	FALSE	FALSE
ENSG00000075975	MKRN2	HGNC Symbol	other	FALSE	FALSE	0	FALSE	FALSE	FALSE	FALSE	FALSE	FALSE	FALSE	FALSE	FALSE	FALSE	FALSE
ENSG00000076003	MCM6	HGNC Symbol	interactor	TRUE	FALSE	2	FALSE	FALSE	FALSE	FALSE	FALSE	FALSE	FALSE	FALSE	FALSE	FALSE	FALSE
ENSG00000076043	REXO2	HGNC Symbol	other	FALSE	FALSE	0	FALSE	FALSE	FALSE	FALSE	FALSE	FALSE	FALSE	FALSE	FALSE	FALSE	FALSE
ENSG00000076053	RBM7	HGNC Symbol	other	FALSE	FALSE	0	FALSE	FALSE	FALSE	FALSE	FALSE	FALSE	FALSE	FALSE	FALSE	FALSE	FALSE
ENSG00000076067	RBMS2	HGNC Symbol	other	FALSE	FALSE	0	FALSE	FALSE	FALSE	FALSE	FALSE	FALSE	FALSE	FALSE	FALSE	FALSE	FALSE
ENSG00000076108	BAZ2A	HGNC Symbol	other	FALSE	FALSE	0	FALSE	FALSE	FALSE	FALSE	FALSE	FALSE	FALSE	FALSE	FALSE	FALSE	FALSE
ENSG00000076201	PTPN23	HGNC Symbol	interactor	TRUE	FALSE	1	FALSE	FALSE	FALSE	FALSE	FALSE	FALSE	FALSE	TRUE	FALSE	FALSE	FALSE
ENSG00000076242	MLH1	HGNC Symbol	interactor	TRUE	FALSE	2	TRUE	FALSE	FALSE	FALSE	FALSE	FALSE	FALSE	FALSE	FALSE	FALSE	FALSE
ENSG00000076248	UNG	HGNC Symbol	other	FALSE	FALSE	0	FALSE	FALSE	FALSE	FALSE	FALSE	FALSE	FALSE	FALSE	FALSE	FALSE	FALSE
ENSG00000076258	FMO4	HGNC Symbol	interactor	TRUE	FALSE	1	FALSE	FALSE	FALSE	FALSE	FALSE	TRUE	FALSE	FALSE	FALSE	FALSE	FALSE
ENSG00000076321	KLHL20	HGNC Symbol	interactor	TRUE	FALSE	2	FALSE	FALSE	FALSE	FALSE	FALSE	FALSE	FALSE	FALSE	FALSE	FALSE	FALSE
ENSG00000076344	RGS11	HGNC Symbol	other	FALSE	FALSE	0	FALSE	FALSE	FALSE	FALSE	FALSE	FALSE	FALSE	FALSE	FALSE	FALSE	FALSE
ENSG00000076351	SLC46A1	HGNC Symbol	other	FALSE	FALSE	0	FALSE	FALSE	FALSE	FALSE	FALSE	FALSE	FALSE	FALSE	FALSE	FALSE	FALSE
ENSG00000076356	PLXNA2	HGNC Symbol	interactor	TRUE	FALSE	6	FALSE	TRUE	FALSE	FALSE	FALSE	FALSE	FALSE	FALSE	TRUE	FALSE	FALSE
ENSG00000076382	SPAG5	HGNC Symbol	representer	TRUE	TRUE	3	FALSE	FALSE	FALSE	FALSE	FALSE	FALSE	FALSE	FALSE	FALSE	FALSE	FALSE
ENSG00000076513	ANKRD13A	HGNC Symbol	other	FALSE	FALSE	0	FALSE	FALSE	FALSE	FALSE	FALSE	FALSE	FALSE	FALSE	FALSE	FALSE	FALSE
ENSG00000076554	TPD52	HGNC Symbol	other	FALSE	FALSE	0	FALSE	FALSE	FALSE	FALSE	FALSE	FALSE	FALSE	FALSE	FALSE	FALSE	FALSE
ENSG00000076555	ACACB	HGNC Symbol	interactor	TRUE	FALSE	3	FALSE	FALSE	FALSE	FALSE	FALSE	FALSE	FALSE	FALSE	FALSE	FALSE	FALSE
ENSG00000076604	TRAF4	HGNC Symbol	interactor	TRUE	FALSE	2	FALSE	FALSE	FALSE	FALSE	FALSE	FALSE	FALSE	FALSE	FALSE	FALSE	FALSE
ENSG00000076641	PAG1	HGNC Symbol	interactor	TRUE	FALSE	9	FALSE	TRUE	FALSE	FALSE	FALSE	FALSE	FALSE	TRUE	FALSE	FALSE	FALSE
ENSG00000076650	GPATCH1	HGNC Symbol	other	FALSE	FALSE	0	FALSE	FALSE	FALSE	FALSE	FALSE	FALSE	FALSE	FALSE	FALSE	FALSE	FALSE
ENSG00000076662	ICAM3	HGNC Symbol	interactor	TRUE	FALSE	6	FALSE	FALSE	FALSE	FALSE	FALSE	FALSE	FALSE	FALSE	FALSE	FALSE	FALSE
ENSG00000076685	NT5C2	HGNC Symbol	interactor	TRUE	FALSE	9	TRUE	FALSE	FALSE	FALSE	FALSE	FALSE	FALSE	FALSE	FALSE	FALSE	FALSE
ENSG00000076706	MCAM	HGNC Symbol	other	FALSE	FALSE	0	FALSE	FALSE	FALSE	FALSE	FALSE	FALSE	FALSE	FALSE	FALSE	FALSE	FALSE
ENSG00000076716	GPC4	HGNC Symbol	interactor	TRUE	FALSE	12	FALSE	FALSE	FALSE	FALSE	FALSE	FALSE	FALSE	FALSE	TRUE	FALSE	FALSE
ENSG00000076770	MBNL3	HGNC Symbol	other	FALSE	FALSE	0	FALSE	FALSE	FALSE	FALSE	FALSE	FALSE	FALSE	FALSE	FALSE	FALSE	FALSE
ENSG00000076826	CAMSAP3	HGNC Symbol	representer	TRUE	TRUE	1	FALSE	FALSE	FALSE	FALSE	FALSE	FALSE	FALSE	FALSE	FALSE	FALSE	FALSE
ENSG00000076864	RAP1GAP	HGNC Symbol	interactor	TRUE	FALSE	2	FALSE	FALSE	FALSE	FALSE	FALSE	FALSE	FALSE	FALSE	FALSE	FALSE	FALSE
ENSG00000076924	XAB2	HGNC Symbol	interactor	TRUE	FALSE	2	FALSE	FALSE	FALSE	FALSE	FALSE	FALSE	FALSE	FALSE	FALSE	FALSE	FALSE
ENSG00000076928	ARHGEF1	HGNC Symbol	interactor	TRUE	FALSE	9	FALSE	FALSE	FALSE	TRUE	FALSE	FALSE	FALSE	TRUE	FALSE	FALSE	FALSE
ENSG00000076944	STXBP2	HGNC Symbol	representer	TRUE	TRUE	9	FALSE	FALSE	FALSE	FALSE	FALSE	FALSE	FALSE	FALSE	FALSE	FALSE	FALSE
ENSG00000076984	MAP2K7	HGNC Symbol	interactor	TRUE	FALSE	7	FALSE	FALSE	FALSE	FALSE	FALSE	FALSE	FALSE	FALSE	TRUE	FALSE	FALSE
ENSG00000077009	NMRK2	HGNC Symbol	representer	TRUE	TRUE	9	FALSE	TRUE	FALSE	FALSE	FALSE	FALSE	FALSE	FALSE	FALSE	FALSE	FALSE
ENSG00000077044	DGKD	HGNC Symbol	interactor	TRUE	FALSE	4	FALSE	FALSE	FALSE	FALSE	FALSE	FALSE	FALSE	FALSE	FALSE	FALSE	FALSE
ENSG00000077063	CTTNBP2	HGNC Symbol	interactor	TRUE	FALSE	1	FALSE	FALSE	FALSE	FALSE	FALSE	FALSE	FALSE	FALSE	FALSE	FALSE	FALSE
ENSG00000077080	ACTL6B	HGNC Symbol	representer	TRUE	TRUE	13	FALSE	FALSE	FALSE	FALSE	FALSE	FALSE	FALSE	FALSE	FALSE	FALSE	FALSE
ENSG00000077092	RARB	HGNC Symbol	interactor	TRUE	FALSE	4	FALSE	FALSE	FALSE	FALSE	FALSE	FALSE	FALSE	FALSE	FALSE	FALSE	FALSE
ENSG00000077097	TOP2B	HGNC Symbol	interactor	TRUE	FALSE	3	FALSE	FALSE	FALSE	FALSE	FALSE	FALSE	FALSE	FALSE	FALSE	FALSE	FALSE
ENSG00000077147	TM9SF3	HGNC Symbol	other	FALSE	FALSE	0	FALSE	FALSE	FALSE	FALSE	FALSE	FALSE	FALSE	FALSE	FALSE	FALSE	FALSE
ENSG00000077150	NFKB2	HGNC Symbol	interactor	TRUE	FALSE	2	TRUE	FALSE	FALSE	FALSE	FALSE	FALSE	FALSE	FALSE	FALSE	FALSE	FALSE
ENSG00000077152	UBE2T	HGNC Symbol	interactor	TRUE	FALSE	3	FALSE	FALSE	FALSE	FALSE	FALSE	FALSE	FALSE	FALSE	FALSE	FALSE	FALSE
ENSG00000077157	PPP1R12B	HGNC Symbol	other	FALSE	TRUE	0	FALSE	FALSE	FALSE	FALSE	FALSE	FALSE	FALSE	FALSE	FALSE	FALSE	FALSE
ENSG00000077232	DNAJC10	HGNC Symbol	interactor	TRUE	FALSE	1	FALSE	FALSE	FALSE	FALSE	FALSE	FALSE	FALSE	FALSE	FALSE	FALSE	FALSE
ENSG00000077235	GTF3C1	HGNC Symbol	interactor	TRUE	FALSE	1	FALSE	FALSE	FALSE	FALSE	FALSE	FALSE	FALSE	FALSE	FALSE	FALSE	FALSE
ENSG00000077238	IL4R	HGNC Symbol	interactor	TRUE	FALSE	3	FALSE	FALSE	FALSE	FALSE	FALSE	FALSE	FALSE	FALSE	FALSE	FALSE	FALSE
ENSG00000077254	USP33	HGNC Symbol	other	FALSE	FALSE	0	FALSE	FALSE	FALSE	FALSE	FALSE	FALSE	FALSE	FALSE	FALSE	FALSE	FALSE
ENSG00000077264	PAK3	HGNC Symbol	interactor	TRUE	FALSE	11	FALSE	TRUE	FALSE	TRUE	FALSE	FALSE	TRUE	FALSE	TRUE	FALSE	FALSE
ENSG00000077274	CAPN6	HGNC Symbol	representer	TRUE	TRUE	27	FALSE	FALSE	FALSE	FALSE	FALSE	FALSE	FALSE	FALSE	FALSE	FALSE	FALSE
ENSG00000077279	DCX	HGNC Symbol	representer	TRUE	TRUE	3	FALSE	FALSE	FALSE	FALSE	FALSE	FALSE	FALSE	FALSE	FALSE	FALSE	FALSE
ENSG00000077312	SNRPA	HGNC Symbol	interactor	TRUE	FALSE	4	FALSE	TRUE	FALSE	FALSE	FALSE	FALSE	FALSE	FALSE	FALSE	FALSE	FALSE
ENSG00000077327	SPAG6	HGNC Symbol	other	FALSE	FALSE	0	FALSE	FALSE	FALSE	FALSE	FALSE	FALSE	FALSE	FALSE	FALSE	FALSE	FALSE
ENSG00000077348	EXOSC5	HGNC Symbol	other	FALSE	FALSE	0	FALSE	FALSE	FALSE	FALSE	FALSE	FALSE	FALSE	FALSE	FALSE	FALSE	FALSE
ENSG00000077380	DYNC1I2	HGNC Symbol	interactor	TRUE	FALSE	6	FALSE	FALSE	FALSE	FALSE	FALSE	FALSE	FALSE	FALSE	FALSE	FALSE	FALSE
ENSG00000077420	APBB1IP	HGNC Symbol	representer	TRUE	TRUE	24	FALSE	FALSE	FALSE	FALSE	FALSE	FALSE	FALSE	TRUE	TRUE	TRUE	FALSE
ENSG00000077454	LRCH4	HGNC Symbol	other	FALSE	FALSE	0	FALSE	FALSE	FALSE	FALSE	FALSE	FALSE	FALSE	FALSE	FALSE	FALSE	FALSE
ENSG00000077458	FAM76B	HGNC Symbol	other	FALSE	FALSE	0	FALSE	FALSE	FALSE	FALSE	FALSE	FALSE	FALSE	FALSE	FALSE	FALSE	FALSE
ENSG00000077463	SIRT6	HGNC Symbol	other	FALSE	FALSE	0	FALSE	FALSE	FALSE	FALSE	FALSE	FALSE	FALSE	FALSE	FALSE	FALSE	FALSE
ENSG00000077498	TYR	HGNC Symbol	representer	TRUE	TRUE	9	FALSE	FALSE	FALSE	FALSE	FALSE	FALSE	FALSE	FALSE	FALSE	FALSE	FALSE
ENSG00000077514	POLD3	HGNC Symbol	interactor	TRUE	FALSE	3	FALSE	FALSE	FALSE	FALSE	FALSE	FALSE	FALSE	FALSE	FALSE	FALSE	FALSE
ENSG00000077522	ACTN2	HGNC Symbol	interactor	TRUE	FALSE	40	FALSE	FALSE	FALSE	TRUE	FALSE	FALSE	TRUE	FALSE	FALSE	FALSE	FALSE
ENSG00000077549	CAPZB	HGNC Symbol	interactor	TRUE	FALSE	1	FALSE	FALSE	FALSE	FALSE	FALSE	FALSE	FALSE	FALSE	FALSE	FALSE	FALSE
ENSG00000077585	GPR137B	HGNC Symbol	other	FALSE	FALSE	0	FALSE	FALSE	FALSE	FALSE	FALSE	FALSE	FALSE	FALSE	FALSE	FALSE	FALSE
ENSG00000077616	NAALAD2	HGNC Symbol	other	FALSE	FALSE	0	FALSE	FALSE	FALSE	FALSE	FALSE	FALSE	FALSE	FALSE	FALSE	FALSE	FALSE
ENSG00000077684	JADE1	HGNC Symbol	interactor	TRUE	FALSE	1	FALSE	FALSE	FALSE	FALSE	FALSE	FALSE	FALSE	FALSE	FALSE	FALSE	FALSE
ENSG00000077713	SLC25A43	HGNC Symbol	other	FALSE	FALSE	0	FALSE	FALSE	FALSE	FALSE	FALSE	FALSE	FALSE	FALSE	FALSE	FALSE	FALSE
ENSG00000077721	UBE2A	HGNC Symbol	interactor	TRUE	FALSE	1	FALSE	TRUE	FALSE	FALSE	FALSE	FALSE	FALSE	FALSE	FALSE	FALSE	FALSE
ENSG00000077782	FGFR1	HGNC Symbol	interactor	TRUE	FALSE	13	TRUE	FALSE	FALSE	FALSE	FALSE	FALSE	FALSE	FALSE	FALSE	TRUE	FALSE
ENSG00000077800	FKBP6	HGNC Symbol	other	FALSE	FALSE	0	FALSE	FALSE	FALSE	FALSE	FALSE	FALSE	FALSE	FALSE	FALSE	FALSE	FALSE
ENSG00000077935	SMC1B	HGNC Symbol	interactor	TRUE	FALSE	5	FALSE	TRUE	FALSE	FALSE	FALSE	FALSE	FALSE	FALSE	FALSE	FALSE	FALSE
ENSG00000077942	FBLN1	HGNC Symbol	interactor	TRUE	FALSE	3	FALSE	FALSE	FALSE	FALSE	FALSE	FALSE	FALSE	FALSE	FALSE	FALSE	FALSE
ENSG00000077943	ITGA8	HGNC Symbol	representer	TRUE	TRUE	16	FALSE	FALSE	FALSE	FALSE	FALSE	FALSE	FALSE	FALSE	FALSE	FALSE	FALSE
ENSG00000077984	CST7	HGNC Symbol	other	FALSE	FALSE	0	FALSE	FALSE	FALSE	FALSE	FALSE	FALSE	FALSE	FALSE	FALSE	FALSE	FALSE
ENSG00000078018	MAP2	HGNC Symbol	other	FALSE	FALSE	0	FALSE	FALSE	FALSE	FALSE	FALSE	FALSE	FALSE	FALSE	FALSE	FALSE	FALSE
ENSG00000078043	PIAS2	HGNC Symbol	other	FALSE	FALSE	0	FALSE	FALSE	FALSE	FALSE	FALSE	FALSE	FALSE	FALSE	FALSE	FALSE	FALSE
ENSG00000078053	AMPH	HGNC Symbol	interactor	TRUE	FALSE	2	FALSE	TRUE	FALSE	FALSE	FALSE	FALSE	FALSE	FALSE	FALSE	FALSE	FALSE
ENSG00000078061	ARAF	HGNC Symbol	interactor	TRUE	FALSE	1	FALSE	FALSE	FALSE	FALSE	FALSE	FALSE	FALSE	FALSE	FALSE	TRUE	FALSE
ENSG00000078070	MCCC1	HGNC Symbol	other	FALSE	FALSE	0	FALSE	FALSE	FALSE	FALSE	FALSE	FALSE	FALSE	FALSE	FALSE	FALSE	FALSE
ENSG00000078081	LAMP3	HGNC Symbol	other	FALSE	FALSE	0	FALSE	FALSE	FALSE	FALSE	FALSE	FALSE	FALSE	FALSE	FALSE	FALSE	FALSE
ENSG00000078098	FAP	HGNC Symbol	other	FALSE	TRUE	0	FALSE	FALSE	FALSE	FALSE	FALSE	FALSE	FALSE	FALSE	FALSE	FALSE	FALSE
ENSG00000078114	NEBL	HGNC Symbol	other	FALSE	FALSE	0	FALSE	FALSE	FALSE	FALSE	FALSE	FALSE	FALSE	FALSE	FALSE	FALSE	FALSE
ENSG00000078124	ACER3	HGNC Symbol	other	FALSE	FALSE	0	FALSE	FALSE	FALSE	FALSE	FALSE	FALSE	FALSE	FALSE	FALSE	FALSE	FALSE
ENSG00000078140	UBE2K	HGNC Symbol	interactor	TRUE	FALSE	1	FALSE	FALSE	FALSE	FALSE	FALSE	FALSE	FALSE	FALSE	FALSE	FALSE	FALSE
ENSG00000078142	PIK3C3	HGNC Symbol	interactor	TRUE	FALSE	2	FALSE	FALSE	FALSE	FALSE	FALSE	FALSE	FALSE	FALSE	FALSE	FALSE	FALSE
ENSG00000078177	N4BP2	HGNC Symbol	other	FALSE	FALSE	0	FALSE	FALSE	FALSE	FALSE	FALSE	FALSE	FALSE	FALSE	FALSE	FALSE	FALSE
ENSG00000078237	TIGAR	HGNC Symbol	interactor	TRUE	FALSE	1	FALSE	FALSE	FALSE	FALSE	FALSE	FALSE	FALSE	FALSE	FALSE	FALSE	FALSE
ENSG00000078246	TULP3	HGNC Symbol	other	FALSE	FALSE	0	FALSE	FALSE	FALSE	FALSE	FALSE	FALSE	FALSE	FALSE	FALSE	FALSE	FALSE
ENSG00000078269	SYNJ2	HGNC Symbol	interactor	TRUE	FALSE	7	FALSE	FALSE	FALSE	FALSE	FALSE	FALSE	FALSE	FALSE	FALSE	TRUE	FALSE
ENSG00000078295	ADCY2	HGNC Symbol	interactor	TRUE	FALSE	78	FALSE	FALSE	FALSE	FALSE	FALSE	FALSE	FALSE	FALSE	FALSE	FALSE	FALSE
ENSG00000078304	PPP2R5C	HGNC Symbol	interactor	TRUE	FALSE	2	FALSE	FALSE	FALSE	FALSE	FALSE	FALSE	FALSE	FALSE	FALSE	FALSE	FALSE
ENSG00000078319	PMS2P1	HGNC Symbol	other	FALSE	FALSE	0	FALSE	FALSE	FALSE	FALSE	FALSE	FALSE	FALSE	FALSE	FALSE	FALSE	FALSE
ENSG00000078328	RBFOX1	HGNC Symbol	representer	TRUE	TRUE	1	FALSE	FALSE	FALSE	FALSE	FALSE	FALSE	FALSE	FALSE	FALSE	FALSE	FALSE
ENSG00000078369	GNB1	HGNC Symbol	other	FALSE	FALSE	0	FALSE	FALSE	FALSE	FALSE	FALSE	FALSE	FALSE	FALSE	FALSE	FALSE	FALSE
ENSG00000078399	HOXA9	HGNC Symbol	interactor	TRUE	FALSE	2	TRUE	FALSE	FALSE	FALSE	FALSE	FALSE	FALSE	FALSE	FALSE	FALSE	FALSE
ENSG00000078401	EDN1	HGNC Symbol	interactor	TRUE	FALSE	64	FALSE	FALSE	FALSE	FALSE	FALSE	FALSE	FALSE	FALSE	FALSE	FALSE	FALSE
ENSG00000078403	MLLT10	HGNC Symbol	other	FALSE	FALSE	0	TRUE	FALSE	FALSE	FALSE	FALSE	FALSE	FALSE	FALSE	FALSE	FALSE	FALSE
ENSG00000078487	ZCWPW1	HGNC Symbol	other	FALSE	FALSE	0	FALSE	FALSE	FALSE	FALSE	FALSE	FALSE	FALSE	FALSE	FALSE	FALSE	FALSE
ENSG00000078549	ADCYAP1R1	HGNC Symbol	interactor	TRUE	FALSE	23	FALSE	FALSE	FALSE	TRUE	FALSE	FALSE	FALSE	FALSE	FALSE	FALSE	FALSE
ENSG00000078579	FGF20	HGNC Symbol	representer	TRUE	TRUE	20	FALSE	FALSE	FALSE	FALSE	FALSE	FALSE	FALSE	FALSE	FALSE	FALSE	FALSE
ENSG00000078589	P2RY10	HGNC Symbol	representer	TRUE	TRUE	131	FALSE	FALSE	FALSE	TRUE	FALSE	FALSE	FALSE	FALSE	FALSE	FALSE	FALSE
ENSG00000078596	ITM2A	HGNC Symbol	other	FALSE	TRUE	0	FALSE	FALSE	FALSE	FALSE	FALSE	FALSE	FALSE	FALSE	FALSE	FALSE	FALSE
ENSG00000078618	NRDC	HGNC Symbol	other	FALSE	FALSE	0	FALSE	FALSE	FALSE	FALSE	FALSE	FALSE	FALSE	FALSE	FALSE	FALSE	FALSE
ENSG00000078668	VDAC3	HGNC Symbol	other	FALSE	FALSE	0	FALSE	FALSE	FALSE	FALSE	FALSE	FALSE	FALSE	FALSE	FALSE	FALSE	FALSE
ENSG00000078674	PCM1	HGNC Symbol	interactor	TRUE	FALSE	5	TRUE	FALSE	FALSE	FALSE	FALSE	FALSE	FALSE	FALSE	FALSE	FALSE	FALSE
ENSG00000078687	TNRC6C	HGNC Symbol	interactor	TRUE	FALSE	2	FALSE	FALSE	FALSE	FALSE	FALSE	FALSE	FALSE	FALSE	FALSE	FALSE	FALSE
ENSG00000078699	CBFA2T2	HGNC Symbol	interactor	TRUE	FALSE	1	FALSE	FALSE	FALSE	FALSE	FALSE	FALSE	FALSE	FALSE	FALSE	FALSE	FALSE
ENSG00000078725	BRINP1	HGNC Symbol	other	FALSE	FALSE	0	FALSE	FALSE	FALSE	FALSE	FALSE	FALSE	FALSE	FALSE	FALSE	FALSE	FALSE
ENSG00000078747	ITCH	HGNC Symbol	interactor	TRUE	FALSE	1	FALSE	TRUE	FALSE	FALSE	FALSE	FALSE	FALSE	FALSE	FALSE	FALSE	FALSE
ENSG00000078795	PKD2L2	HGNC Symbol	other	FALSE	FALSE	0	FALSE	FALSE	FALSE	FALSE	FALSE	FALSE	FALSE	FALSE	FALSE	FALSE	FALSE
ENSG00000078804	TP53INP2	HGNC Symbol	other	FALSE	FALSE	0	FALSE	FALSE	FALSE	FALSE	FALSE	FALSE	FALSE	FALSE	FALSE	FALSE	FALSE
ENSG00000078808	SDF4	HGNC Symbol	other	FALSE	FALSE	0	FALSE	FALSE	FALSE	FALSE	FALSE	FALSE	FALSE	FALSE	FALSE	FALSE	FALSE
ENSG00000078814	MYH7B	HGNC Symbol	representer	TRUE	TRUE	1	FALSE	FALSE	FALSE	FALSE	FALSE	FALSE	FALSE	FALSE	FALSE	FALSE	FALSE
ENSG00000078898	BPIFB2	HGNC Symbol	other	FALSE	TRUE	0	FALSE	FALSE	FALSE	FALSE	FALSE	FALSE	FALSE	FALSE	FALSE	FALSE	FALSE
ENSG00000078900	TP73	HGNC Symbol	interactor	TRUE	FALSE	2	FALSE	FALSE	FALSE	FALSE	FALSE	FALSE	FALSE	FALSE	FALSE	TRUE	FALSE
ENSG00000078902	TOLLIP	HGNC Symbol	interactor	TRUE	FALSE	3	FALSE	FALSE	FALSE	FALSE	FALSE	FALSE	FALSE	FALSE	FALSE	FALSE	FALSE
ENSG00000078967	UBE2D4	HGNC Symbol	other	FALSE	FALSE	0	FALSE	FALSE	FALSE	FALSE	FALSE	FALSE	FALSE	FALSE	FALSE	FALSE	FALSE
ENSG00000079101	CLUL1	HGNC Symbol	other	FALSE	FALSE	0	FALSE	FALSE	FALSE	FALSE	FALSE	FALSE	FALSE	FALSE	FALSE	FALSE	FALSE
ENSG00000079102	RUNX1T1	HGNC Symbol	representer	TRUE	TRUE	9	TRUE	FALSE	FALSE	FALSE	FALSE	FALSE	FALSE	FALSE	FALSE	FALSE	FALSE
ENSG00000079112	CDH17	HGNC Symbol	interactor	TRUE	FALSE	4	FALSE	FALSE	FALSE	FALSE	FALSE	FALSE	FALSE	FALSE	FALSE	FALSE	FALSE
ENSG00000079134	THOC1	HGNC Symbol	other	FALSE	FALSE	0	FALSE	FALSE	FALSE	FALSE	FALSE	FALSE	FALSE	FALSE	FALSE	FALSE	FALSE
ENSG00000079150	FKBP7	HGNC Symbol	other	FALSE	FALSE	0	FALSE	FALSE	FALSE	FALSE	FALSE	FALSE	FALSE	FALSE	FALSE	FALSE	FALSE
ENSG00000079156	OSBPL6	HGNC Symbol	other	FALSE	FALSE	0	FALSE	FALSE	FALSE	FALSE	FALSE	FALSE	FALSE	FALSE	FALSE	FALSE	FALSE
ENSG00000079215	SLC1A3	HGNC Symbol	other	FALSE	FALSE	0	FALSE	FALSE	FALSE	FALSE	FALSE	FALSE	FALSE	FALSE	FALSE	FALSE	FALSE
ENSG00000079246	XRCC5	HGNC Symbol	interactor	TRUE	FALSE	3	FALSE	FALSE	FALSE	FALSE	FALSE	FALSE	FALSE	FALSE	FALSE	FALSE	FALSE
ENSG00000079257	LXN	HGNC Symbol	interactor	TRUE	FALSE	1	FALSE	FALSE	FALSE	FALSE	FALSE	FALSE	FALSE	FALSE	FALSE	FALSE	FALSE
ENSG00000079263	SP140	HGNC Symbol	other	FALSE	TRUE	0	FALSE	FALSE	FALSE	FALSE	FALSE	FALSE	FALSE	FALSE	FALSE	FALSE	FALSE
ENSG00000079277	MKNK1	HGNC Symbol	interactor	TRUE	FALSE	1	FALSE	FALSE	FALSE	FALSE	FALSE	FALSE	FALSE	FALSE	FALSE	FALSE	FALSE
ENSG00000079308	TNS1	HGNC Symbol	representer	TRUE	TRUE	23	FALSE	FALSE	FALSE	FALSE	FALSE	FALSE	TRUE	FALSE	TRUE	FALSE	FALSE
ENSG00000079313	REXO1	HGNC Symbol	other	FALSE	FALSE	0	FALSE	FALSE	FALSE	FALSE	FALSE	FALSE	FALSE	FALSE	FALSE	FALSE	FALSE
ENSG00000079332	SAR1A	HGNC Symbol	interactor	TRUE	FALSE	1	FALSE	FALSE	FALSE	FALSE	FALSE	FALSE	FALSE	FALSE	TRUE	FALSE	FALSE
ENSG00000079335	CDC14A	HGNC Symbol	interactor	TRUE	FALSE	2	FALSE	FALSE	FALSE	FALSE	FALSE	FALSE	FALSE	FALSE	FALSE	FALSE	FALSE
ENSG00000079337	RAPGEF3	HGNC Symbol	interactor	TRUE	FALSE	2	FALSE	FALSE	FALSE	TRUE	FALSE	FALSE	FALSE	FALSE	FALSE	FALSE	FALSE
ENSG00000079385	CEACAM1	HGNC Symbol	interactor	TRUE	FALSE	2	FALSE	FALSE	FALSE	FALSE	FALSE	FALSE	FALSE	FALSE	FALSE	FALSE	FALSE
ENSG00000079387	SENP1	HGNC Symbol	interactor	TRUE	FALSE	1	FALSE	FALSE	FALSE	FALSE	FALSE	FALSE	FALSE	FALSE	FALSE	FALSE	FALSE
ENSG00000079393	DUSP13	HGNC Symbol	other	FALSE	FALSE	0	FALSE	FALSE	FALSE	FALSE	FALSE	FALSE	FALSE	FALSE	FALSE	FALSE	FALSE
ENSG00000079432	CIC	HGNC Symbol	other	FALSE	FALSE	0	TRUE	FALSE	FALSE	FALSE	FALSE	FALSE	FALSE	FALSE	FALSE	FALSE	FALSE
ENSG00000079435	LIPE	HGNC Symbol	interactor	TRUE	FALSE	1	FALSE	FALSE	FALSE	FALSE	FALSE	FALSE	FALSE	FALSE	FALSE	FALSE	FALSE
ENSG00000079459	FDFT1	HGNC Symbol	interactor	TRUE	FALSE	2	FALSE	FALSE	FALSE	FALSE	FALSE	FALSE	FALSE	TRUE	FALSE	FALSE	FALSE
ENSG00000079462	PAFAH1B3	HGNC Symbol	interactor	TRUE	FALSE	2	FALSE	FALSE	FALSE	FALSE	FALSE	FALSE	FALSE	FALSE	FALSE	TRUE	FALSE
ENSG00000079482	OPHN1	HGNC Symbol	interactor	TRUE	FALSE	9	FALSE	FALSE	FALSE	TRUE	FALSE	FALSE	FALSE	TRUE	FALSE	FALSE	FALSE
ENSG00000079557	AFM	HGNC Symbol	other	FALSE	TRUE	0	FALSE	TRUE	FALSE	FALSE	FALSE	FALSE	FALSE	FALSE	FALSE	FALSE	FALSE
ENSG00000079616	KIF22	HGNC Symbol	interactor	TRUE	FALSE	1	FALSE	FALSE	FALSE	FALSE	FALSE	FALSE	FALSE	FALSE	FALSE	FALSE	FALSE
ENSG00000079689	SCGN	HGNC Symbol	other	FALSE	TRUE	0	FALSE	FALSE	FALSE	FALSE	FALSE	FALSE	FALSE	FALSE	FALSE	FALSE	FALSE
ENSG00000079691	CARMIL1	HGNC Symbol	other	FALSE	FALSE	0	FALSE	FALSE	FALSE	FALSE	FALSE	FALSE	FALSE	FALSE	FALSE	FALSE	FALSE
ENSG00000079739	PGM1	HGNC Symbol	interactor	TRUE	FALSE	3	FALSE	FALSE	FALSE	FALSE	FALSE	FALSE	FALSE	FALSE	FALSE	FALSE	FALSE
ENSG00000079785	DDX1	HGNC Symbol	other	FALSE	FALSE	0	FALSE	FALSE	FALSE	FALSE	FALSE	FALSE	FALSE	FALSE	FALSE	FALSE	FALSE
ENSG00000079805	DNM2	HGNC Symbol	interactor	TRUE	FALSE	5	TRUE	FALSE	FALSE	FALSE	FALSE	FALSE	FALSE	TRUE	FALSE	FALSE	FALSE
ENSG00000079819	EPB41L2	HGNC Symbol	other	FALSE	FALSE	0	FALSE	FALSE	FALSE	FALSE	FALSE	FALSE	FALSE	FALSE	FALSE	FALSE	FALSE
ENSG00000079841	RIMS1	HGNC Symbol	representer	TRUE	TRUE	17	FALSE	TRUE	FALSE	FALSE	FALSE	FALSE	FALSE	FALSE	FALSE	FALSE	FALSE
ENSG00000079931	MOXD1	HGNC Symbol	other	FALSE	TRUE	0	FALSE	FALSE	FALSE	FALSE	FALSE	FALSE	FALSE	FALSE	FALSE	FALSE	FALSE
ENSG00000079950	STX7	HGNC Symbol	interactor	TRUE	FALSE	1	FALSE	FALSE	FALSE	FALSE	FALSE	FALSE	FALSE	FALSE	FALSE	FALSE	FALSE
ENSG00000079974	RABL2B	HGNC Symbol	other	FALSE	FALSE	0	FALSE	FALSE	FALSE	FALSE	FALSE	FALSE	FALSE	FALSE	FALSE	FALSE	FALSE
ENSG00000079999	KEAP1	HGNC Symbol	interactor	TRUE	FALSE	3	FALSE	TRUE	FALSE	FALSE	FALSE	FALSE	FALSE	FALSE	FALSE	FALSE	FALSE
ENSG00000080007	DDX43	HGNC Symbol	other	FALSE	FALSE	0	FALSE	FALSE	FALSE	FALSE	FALSE	FALSE	FALSE	FALSE	FALSE	FALSE	FALSE
ENSG00000080031	PTPRH	HGNC Symbol	other	FALSE	TRUE	0	FALSE	FALSE	FALSE	FALSE	FALSE	FALSE	FALSE	FALSE	FALSE	FALSE	FALSE
ENSG00000080166	DCT	HGNC Symbol	other	FALSE	FALSE	0	FALSE	FALSE	FALSE	FALSE	FALSE	FALSE	FALSE	FALSE	FALSE	FALSE	FALSE
ENSG00000080189	SLC35C2	HGNC Symbol	other	FALSE	FALSE	0	FALSE	FALSE	FALSE	FALSE	FALSE	FALSE	FALSE	FALSE	FALSE	FALSE	FALSE
ENSG00000080200	CRYBG3	HGNC Symbol	other	FALSE	FALSE	0	FALSE	FALSE	FALSE	FALSE	FALSE	FALSE	FALSE	FALSE	FALSE	FALSE	FALSE
ENSG00000080224	EPHA6	HGNC Symbol	interactor	TRUE	FALSE	4	FALSE	FALSE	FALSE	FALSE	FALSE	FALSE	FALSE	FALSE	FALSE	TRUE	FALSE
ENSG00000080293	SCTR	HGNC Symbol	interactor	TRUE	FALSE	25	FALSE	FALSE	FALSE	TRUE	FALSE	FALSE	FALSE	FALSE	FALSE	FALSE	FALSE
ENSG00000080298	RFX3	HGNC Symbol	other	FALSE	FALSE	0	FALSE	FALSE	FALSE	FALSE	FALSE	FALSE	FALSE	FALSE	FALSE	FALSE	FALSE
ENSG00000080345	RIF1	HGNC Symbol	other	FALSE	FALSE	0	FALSE	FALSE	FALSE	FALSE	FALSE	FALSE	FALSE	FALSE	FALSE	FALSE	FALSE
ENSG00000080371	RAB21	HGNC Symbol	other	FALSE	FALSE	0	FALSE	FALSE	FALSE	FALSE	FALSE	FALSE	FALSE	FALSE	FALSE	FALSE	FALSE
ENSG00000080493	SLC4A4	HGNC Symbol	other	FALSE	FALSE	0	FALSE	FALSE	FALSE	FALSE	FALSE	FALSE	FALSE	FALSE	FALSE	FALSE	FALSE
ENSG00000080503	SMARCA2	HGNC Symbol	interactor	TRUE	FALSE	5	FALSE	FALSE	FALSE	FALSE	FALSE	FALSE	FALSE	FALSE	FALSE	FALSE	FALSE
ENSG00000080511	RDH8	HGNC Symbol	other	FALSE	TRUE	0	FALSE	FALSE	FALSE	FALSE	FALSE	FALSE	FALSE	FALSE	FALSE	FALSE	FALSE
ENSG00000080546	SESN1	HGNC Symbol	other	FALSE	FALSE	0	FALSE	FALSE	FALSE	FALSE	FALSE	FALSE	FALSE	FALSE	FALSE	FALSE	FALSE
ENSG00000080561	MID2	HGNC Symbol	other	FALSE	FALSE	0	FALSE	FALSE	FALSE	FALSE	FALSE	FALSE	FALSE	FALSE	FALSE	FALSE	FALSE
ENSG00000080572	PIH1D3	HGNC Symbol	other	FALSE	TRUE	0	FALSE	FALSE	FALSE	FALSE	FALSE	FALSE	FALSE	FALSE	FALSE	FALSE	FALSE
ENSG00000080573	COL5A3	HGNC Symbol	interactor	TRUE	FALSE	13	FALSE	FALSE	FALSE	FALSE	FALSE	FALSE	FALSE	FALSE	FALSE	FALSE	FALSE
ENSG00000080603	SRCAP	HGNC Symbol	interactor	TRUE	FALSE	1	FALSE	TRUE	FALSE	FALSE	FALSE	FALSE	FALSE	FALSE	FALSE	TRUE	FALSE
ENSG00000080608	PUM3	HGNC Symbol	interactor	TRUE	FALSE	1	FALSE	FALSE	FALSE	FALSE	FALSE	FALSE	FALSE	FALSE	FALSE	FALSE	FALSE
ENSG00000080618	CPB2	HGNC Symbol	representer	TRUE	TRUE	3	FALSE	FALSE	FALSE	FALSE	FALSE	FALSE	FALSE	FALSE	FALSE	TRUE	FALSE
ENSG00000080644	CHRNA3	HGNC Symbol	interactor	TRUE	FALSE	2	FALSE	FALSE	FALSE	FALSE	FALSE	FALSE	FALSE	FALSE	FALSE	FALSE	FALSE
ENSG00000080709	KCNN2	HGNC Symbol	other	FALSE	FALSE	0	FALSE	FALSE	FALSE	FALSE	FALSE	FALSE	FALSE	FALSE	FALSE	FALSE	FALSE
ENSG00000080802	CNOT4	HGNC Symbol	other	FALSE	FALSE	0	FALSE	FALSE	FALSE	FALSE	FALSE	FALSE	FALSE	FALSE	FALSE	FALSE	FALSE
ENSG00000080815	PSEN1	HGNC Symbol	interactor	TRUE	FALSE	6	FALSE	FALSE	FALSE	FALSE	FALSE	FALSE	FALSE	FALSE	FALSE	FALSE	FALSE
ENSG00000080819	CPOX	HGNC Symbol	other	FALSE	FALSE	0	FALSE	FALSE	FALSE	FALSE	FALSE	FALSE	FALSE	FALSE	FALSE	FALSE	FALSE
ENSG00000080822	CLDND1	HGNC Symbol	other	FALSE	FALSE	0	FALSE	FALSE	FALSE	FALSE	FALSE	FALSE	FALSE	FALSE	FALSE	FALSE	FALSE
ENSG00000080823	MOK	HGNC Symbol	other	FALSE	FALSE	0	FALSE	FALSE	FALSE	FALSE	FALSE	FALSE	FALSE	FALSE	FALSE	FALSE	FALSE
ENSG00000080824	HSP90AA1	HGNC Symbol	interactor	TRUE	FALSE	28	TRUE	FALSE	FALSE	FALSE	FALSE	FALSE	FALSE	FALSE	TRUE	FALSE	FALSE
ENSG00000080839	RBL1	HGNC Symbol	interactor	TRUE	FALSE	3	FALSE	FALSE	FALSE	FALSE	FALSE	FALSE	FALSE	FALSE	FALSE	FALSE	FALSE
ENSG00000080845	DLGAP4	HGNC Symbol	other	FALSE	FALSE	0	FALSE	FALSE	FALSE	FALSE	FALSE	FALSE	FALSE	FALSE	FALSE	FALSE	FALSE
ENSG00000080854	IGSF9B	HGNC Symbol	other	FALSE	FALSE	0	FALSE	FALSE	FALSE	FALSE	FALSE	FALSE	FALSE	FALSE	FALSE	FALSE	FALSE
ENSG00000080910	CFHR2	HGNC Symbol	other	FALSE	TRUE	0	FALSE	TRUE	FALSE	FALSE	FALSE	FALSE	FALSE	FALSE	FALSE	FALSE	FALSE
ENSG00000080947	CROCCP3	HGNC Symbol	other	FALSE	TRUE	0	FALSE	FALSE	FALSE	FALSE	FALSE	FALSE	FALSE	FALSE	FALSE	FALSE	FALSE
ENSG00000080986	NDC80	HGNC Symbol	interactor	TRUE	FALSE	15	FALSE	TRUE	FALSE	FALSE	FALSE	FALSE	FALSE	FALSE	FALSE	FALSE	FALSE
ENSG00000081014	AP4E1	HGNC Symbol	interactor	TRUE	FALSE	1	FALSE	FALSE	FALSE	FALSE	FALSE	FALSE	FALSE	FALSE	FALSE	FALSE	FALSE
ENSG00000081019	RSBN1	HGNC Symbol	other	FALSE	TRUE	0	FALSE	FALSE	FALSE	FALSE	FALSE	FALSE	FALSE	FALSE	FALSE	FALSE	FALSE
ENSG00000081026	MAGI3	HGNC Symbol	other	FALSE	FALSE	0	FALSE	FALSE	FALSE	FALSE	FALSE	FALSE	FALSE	FALSE	FALSE	FALSE	FALSE
ENSG00000081041	CXCL2	HGNC Symbol	interactor	TRUE	FALSE	52	FALSE	FALSE	FALSE	FALSE	FALSE	FALSE	FALSE	FALSE	FALSE	FALSE	FALSE
ENSG00000081051	AFP	HGNC Symbol	representer	TRUE	TRUE	5	FALSE	FALSE	FALSE	FALSE	FALSE	FALSE	FALSE	FALSE	FALSE	TRUE	FALSE
ENSG00000081052	COL4A4	HGNC Symbol	interactor	TRUE	FALSE	13	FALSE	FALSE	FALSE	FALSE	FALSE	FALSE	FALSE	FALSE	FALSE	FALSE	FALSE
ENSG00000081059	TCF7	HGNC Symbol	interactor	TRUE	FALSE	3	FALSE	FALSE	FALSE	FALSE	FALSE	FALSE	FALSE	FALSE	FALSE	TRUE	FALSE
ENSG00000081087	OSTM1	HGNC Symbol	interactor	TRUE	FALSE	1	FALSE	FALSE	FALSE	TRUE	FALSE	FALSE	FALSE	FALSE	FALSE	FALSE	FALSE
ENSG00000081138	CDH7	HGNC Symbol	interactor	TRUE	FALSE	4	FALSE	FALSE	FALSE	FALSE	FALSE	FALSE	FALSE	FALSE	FALSE	FALSE	FALSE
ENSG00000081148	IMPG2	HGNC Symbol	other	FALSE	FALSE	0	FALSE	TRUE	FALSE	FALSE	FALSE	FALSE	FALSE	FALSE	FALSE	FALSE	FALSE
ENSG00000081154	PCNP	HGNC Symbol	other	FALSE	FALSE	0	FALSE	FALSE	FALSE	FALSE	FALSE	FALSE	FALSE	FALSE	FALSE	FALSE	FALSE
ENSG00000081177	EXD2	HGNC Symbol	other	FALSE	FALSE	0	FALSE	FALSE	FALSE	FALSE	FALSE	FALSE	FALSE	FALSE	FALSE	FALSE	FALSE
ENSG00000081181	ARG2	HGNC Symbol	interactor	TRUE	FALSE	1	FALSE	FALSE	FALSE	FALSE	FALSE	FALSE	FALSE	FALSE	FALSE	FALSE	FALSE
ENSG00000081189	MEF2C	HGNC Symbol	representer	TRUE	TRUE	84	FALSE	TRUE	FALSE	FALSE	FALSE	FALSE	FALSE	FALSE	FALSE	FALSE	FALSE
ENSG00000081237	PTPRC	HGNC Symbol	other	FALSE	TRUE	0	TRUE	FALSE	FALSE	FALSE	FALSE	FALSE	FALSE	FALSE	FALSE	FALSE	FALSE
ENSG00000081248	CACNA1S	HGNC Symbol	representer	TRUE	TRUE	18	FALSE	FALSE	FALSE	FALSE	FALSE	FALSE	FALSE	FALSE	FALSE	FALSE	FALSE
ENSG00000081277	PKP1	HGNC Symbol	representer	TRUE	TRUE	5	FALSE	FALSE	FALSE	FALSE	FALSE	FALSE	FALSE	FALSE	FALSE	FALSE	FALSE
ENSG00000081307	UBA5	HGNC Symbol	other	FALSE	FALSE	0	FALSE	FALSE	FALSE	FALSE	FALSE	FALSE	FALSE	FALSE	FALSE	FALSE	FALSE
ENSG00000081320	STK17B	HGNC Symbol	other	FALSE	FALSE	0	FALSE	FALSE	FALSE	FALSE	FALSE	FALSE	FALSE	FALSE	FALSE	FALSE	FALSE
ENSG00000081377	CDC14B	HGNC Symbol	other	FALSE	FALSE	0	FALSE	FALSE	FALSE	FALSE	FALSE	FALSE	FALSE	FALSE	FALSE	FALSE	FALSE
ENSG00000081386	ZNF510	HGNC Symbol	other	FALSE	FALSE	0	FALSE	FALSE	FALSE	FALSE	FALSE	FALSE	FALSE	FALSE	FALSE	FALSE	FALSE
ENSG00000081479	LRP2	HGNC Symbol	interactor	TRUE	FALSE	13	FALSE	TRUE	FALSE	FALSE	FALSE	FALSE	FALSE	FALSE	TRUE	TRUE	FALSE
ENSG00000081665	ZNF506	HGNC Symbol	other	FALSE	FALSE	0	FALSE	FALSE	FALSE	FALSE	FALSE	FALSE	FALSE	FALSE	FALSE	FALSE	FALSE
ENSG00000081692	JMJD4	HGNC Symbol	other	FALSE	FALSE	0	FALSE	FALSE	FALSE	FALSE	FALSE	FALSE	FALSE	FALSE	FALSE	FALSE	FALSE
ENSG00000081721	DUSP12	HGNC Symbol	other	FALSE	FALSE	0	FALSE	FALSE	FALSE	FALSE	FALSE	FALSE	FALSE	FALSE	FALSE	FALSE	FALSE
ENSG00000081760	AACS	HGNC Symbol	other	FALSE	FALSE	0	FALSE	FALSE	FALSE	FALSE	FALSE	FALSE	FALSE	FALSE	FALSE	FALSE	FALSE
ENSG00000081791	KIAA0141	HGNC Symbol	other	FALSE	FALSE	0	FALSE	FALSE	FALSE	FALSE	FALSE	FALSE	FALSE	FALSE	FALSE	FALSE	FALSE
ENSG00000081800	SLC13A1	HGNC Symbol	other	FALSE	FALSE	0	FALSE	FALSE	FALSE	FALSE	FALSE	FALSE	FALSE	FALSE	FALSE	FALSE	FALSE
ENSG00000081803	CADPS2	HGNC Symbol	other	FALSE	FALSE	0	FALSE	FALSE	FALSE	FALSE	FALSE	FALSE	FALSE	FALSE	FALSE	FALSE	FALSE
ENSG00000081818	PCDHB4	HGNC Symbol	other	FALSE	FALSE	0	FALSE	FALSE	FALSE	FALSE	FALSE	FALSE	FALSE	FALSE	FALSE	FALSE	FALSE
ENSG00000081842	PCDHA6	HGNC Symbol	other	FALSE	FALSE	0	FALSE	FALSE	FALSE	FALSE	FALSE	FALSE	FALSE	FALSE	FALSE	FALSE	FALSE
ENSG00000081853	PCDHGA2	HGNC Symbol	other	FALSE	FALSE	0	FALSE	FALSE	FALSE	FALSE	FALSE	FALSE	FALSE	FALSE	FALSE	FALSE	FALSE
ENSG00000081870	HSPB11	HGNC Symbol	other	FALSE	FALSE	0	FALSE	FALSE	FALSE	FALSE	FALSE	FALSE	FALSE	FALSE	FALSE	FALSE	FALSE
ENSG00000081913	PHLPP1	HGNC Symbol	interactor	TRUE	FALSE	2	FALSE	FALSE	FALSE	FALSE	FALSE	FALSE	FALSE	FALSE	FALSE	FALSE	FALSE
ENSG00000081923	ATP8B1	HGNC Symbol	other	FALSE	FALSE	0	FALSE	FALSE	FALSE	FALSE	FALSE	FALSE	FALSE	FALSE	FALSE	FALSE	FALSE
ENSG00000081985	IL12RB2	HGNC Symbol	interactor	TRUE	FALSE	5	FALSE	FALSE	FALSE	TRUE	FALSE	FALSE	FALSE	FALSE	FALSE	FALSE	FALSE
ENSG00000082014	SMARCD3	HGNC Symbol	interactor	TRUE	FALSE	13	FALSE	FALSE	FALSE	FALSE	FALSE	FALSE	FALSE	FALSE	FALSE	TRUE	FALSE
ENSG00000082068	WDR70	HGNC Symbol	other	FALSE	FALSE	0	FALSE	FALSE	FALSE	FALSE	FALSE	FALSE	FALSE	FALSE	FALSE	FALSE	FALSE
ENSG00000082074	FYB	HGNC Symbol	representer	TRUE	TRUE	21	FALSE	FALSE	FALSE	FALSE	FALSE	FALSE	FALSE	TRUE	FALSE	FALSE	FALSE
ENSG00000082126	MPP4	HGNC Symbol	other	FALSE	FALSE	0	FALSE	FALSE	FALSE	FALSE	FALSE	FALSE	FALSE	FALSE	FALSE	FALSE	FALSE
ENSG00000082146	STRADB	HGNC Symbol	other	FALSE	FALSE	0	FALSE	FALSE	FALSE	FALSE	FALSE	FALSE	FALSE	FALSE	FALSE	FALSE	FALSE
ENSG00000082153	BZW1	HGNC Symbol	other	FALSE	FALSE	0	FALSE	FALSE	FALSE	FALSE	FALSE	FALSE	FALSE	FALSE	FALSE	FALSE	FALSE
ENSG00000082175	PGR	HGNC Symbol	representer	TRUE	TRUE	63	FALSE	FALSE	FALSE	FALSE	FALSE	FALSE	FALSE	FALSE	FALSE	FALSE	FALSE
ENSG00000082196	C1QTNF3	HGNC Symbol	other	FALSE	TRUE	0	FALSE	FALSE	FALSE	FALSE	FALSE	FALSE	FALSE	FALSE	FALSE	FALSE	FALSE
ENSG00000082212	ME2	HGNC Symbol	interactor	TRUE	FALSE	1	FALSE	FALSE	FALSE	FALSE	FALSE	FALSE	FALSE	FALSE	FALSE	FALSE	FALSE
ENSG00000082213	C5orf22	HGNC Symbol	other	FALSE	FALSE	0	FALSE	FALSE	FALSE	FALSE	FALSE	FALSE	FALSE	FALSE	FALSE	FALSE	FALSE
ENSG00000082258	CCNT2	HGNC Symbol	interactor	TRUE	FALSE	1	FALSE	FALSE	FALSE	FALSE	FALSE	FALSE	FALSE	FALSE	FALSE	FALSE	FALSE
ENSG00000082269	FAM135A	HGNC Symbol	other	FALSE	FALSE	0	FALSE	FALSE	FALSE	FALSE	FALSE	FALSE	FALSE	FALSE	FALSE	FALSE	FALSE
ENSG00000082293	COL19A1	HGNC Symbol	other	FALSE	FALSE	0	FALSE	FALSE	FALSE	FALSE	FALSE	FALSE	FALSE	FALSE	FALSE	FALSE	FALSE
ENSG00000082397	EPB41L3	HGNC Symbol	interactor	TRUE	FALSE	1	FALSE	TRUE	FALSE	FALSE	FALSE	FALSE	FALSE	FALSE	FALSE	FALSE	FALSE
ENSG00000082438	COBLL1	HGNC Symbol	other	FALSE	FALSE	0	FALSE	FALSE	FALSE	FALSE	FALSE	FALSE	FALSE	FALSE	FALSE	FALSE	FALSE
ENSG00000082458	DLG3	HGNC Symbol	interactor	TRUE	FALSE	3	FALSE	TRUE	FALSE	FALSE	FALSE	FALSE	FALSE	FALSE	FALSE	FALSE	FALSE
ENSG00000082482	KCNK2	HGNC Symbol	other	FALSE	FALSE	0	FALSE	FALSE	FALSE	FALSE	FALSE	FALSE	FALSE	FALSE	FALSE	FALSE	FALSE
ENSG00000082497	SERTAD4	HGNC Symbol	other	FALSE	FALSE	0	FALSE	FALSE	FALSE	FALSE	FALSE	FALSE	FALSE	FALSE	FALSE	FALSE	FALSE
ENSG00000082512	TRAF5	HGNC Symbol	interactor	TRUE	FALSE	3	FALSE	TRUE	FALSE	FALSE	FALSE	FALSE	FALSE	FALSE	FALSE	FALSE	FALSE
ENSG00000082515	MRPL22	HGNC Symbol	interactor	TRUE	FALSE	3	FALSE	FALSE	FALSE	FALSE	FALSE	FALSE	FALSE	FALSE	FALSE	FALSE	FALSE
ENSG00000082516	GEMIN5	HGNC Symbol	interactor	TRUE	FALSE	1	FALSE	FALSE	FALSE	FALSE	FALSE	FALSE	FALSE	FALSE	FALSE	FALSE	FALSE
ENSG00000082556	OPRK1	HGNC Symbol	interactor	TRUE	FALSE	52	FALSE	FALSE	FALSE	FALSE	FALSE	FALSE	FALSE	FALSE	FALSE	FALSE	FALSE
ENSG00000082641	NFE2L1	HGNC Symbol	other	FALSE	FALSE	0	FALSE	FALSE	FALSE	FALSE	FALSE	FALSE	FALSE	FALSE	FALSE	FALSE	FALSE
ENSG00000082684	SEMA5B	HGNC Symbol	other	FALSE	FALSE	0	FALSE	TRUE	FALSE	FALSE	FALSE	FALSE	FALSE	FALSE	FALSE	FALSE	FALSE
ENSG00000082701	GSK3B	HGNC Symbol	interactor	TRUE	FALSE	13	FALSE	FALSE	FALSE	FALSE	FALSE	FALSE	FALSE	FALSE	FALSE	FALSE	FALSE
ENSG00000082781	ITGB5	HGNC Symbol	interactor	TRUE	FALSE	16	FALSE	FALSE	FALSE	FALSE	FALSE	FALSE	TRUE	FALSE	FALSE	FALSE	FALSE
ENSG00000082805	ERC1	HGNC Symbol	interactor	TRUE	FALSE	4	TRUE	FALSE	FALSE	FALSE	FALSE	FALSE	FALSE	FALSE	FALSE	FALSE	FALSE
ENSG00000082898	XPO1	HGNC Symbol	interactor	TRUE	FALSE	11	TRUE	FALSE	FALSE	FALSE	FALSE	FALSE	FALSE	FALSE	FALSE	FALSE	FALSE
ENSG00000082929	LINC01587	HGNC Symbol	other	FALSE	FALSE	0	FALSE	FALSE	FALSE	FALSE	FALSE	FALSE	FALSE	FALSE	FALSE	FALSE	FALSE
ENSG00000082996	RNF13	HGNC Symbol	other	FALSE	FALSE	0	FALSE	FALSE	FALSE	FALSE	FALSE	FALSE	FALSE	FALSE	FALSE	FALSE	FALSE
ENSG00000083067	TRPM3	HGNC Symbol	other	FALSE	TRUE	0	FALSE	TRUE	FALSE	FALSE	FALSE	FALSE	FALSE	FALSE	FALSE	FALSE	FALSE
ENSG00000083093	PALB2	HGNC Symbol	interactor	TRUE	FALSE	2	TRUE	FALSE	FALSE	FALSE	FALSE	FALSE	FALSE	FALSE	FALSE	FALSE	FALSE
ENSG00000083097	DOPEY1	HGNC Symbol	other	FALSE	FALSE	0	FALSE	FALSE	FALSE	FALSE	FALSE	FALSE	FALSE	FALSE	FALSE	FALSE	FALSE
ENSG00000083099	LYRM2	HGNC Symbol	other	FALSE	FALSE	0	FALSE	FALSE	FALSE	FALSE	FALSE	FALSE	FALSE	FALSE	FALSE	FALSE	FALSE
ENSG00000083123	BCKDHB	HGNC Symbol	other	FALSE	FALSE	0	FALSE	FALSE	FALSE	FALSE	FALSE	FALSE	FALSE	FALSE	FALSE	FALSE	FALSE
ENSG00000083168	KAT6A	HGNC Symbol	representer	TRUE	TRUE	15	TRUE	FALSE	FALSE	FALSE	FALSE	FALSE	FALSE	FALSE	FALSE	TRUE	FALSE
ENSG00000083223	ZCCHC6	HGNC Symbol	other	FALSE	FALSE	0	FALSE	FALSE	FALSE	FALSE	FALSE	FALSE	FALSE	FALSE	FALSE	FALSE	FALSE
ENSG00000083290	ULK2	HGNC Symbol	other	FALSE	FALSE	0	FALSE	FALSE	FALSE	FALSE	FALSE	FALSE	FALSE	FALSE	FALSE	FALSE	FALSE
ENSG00000083307	GRHL2	HGNC Symbol	other	FALSE	FALSE	0	FALSE	FALSE	FALSE	FALSE	FALSE	FALSE	FALSE	FALSE	FALSE	FALSE	FALSE
ENSG00000083312	TNPO1	HGNC Symbol	other	FALSE	FALSE	0	FALSE	FALSE	FALSE	FALSE	FALSE	FALSE	FALSE	FALSE	FALSE	FALSE	FALSE
ENSG00000083444	PLOD1	HGNC Symbol	other	FALSE	FALSE	0	FALSE	FALSE	FALSE	FALSE	FALSE	FALSE	FALSE	FALSE	FALSE	FALSE	FALSE
ENSG00000083454	P2RX5	HGNC Symbol	other	FALSE	FALSE	0	FALSE	FALSE	FALSE	FALSE	FALSE	FALSE	FALSE	FALSE	FALSE	FALSE	FALSE
ENSG00000083457	ITGAE	HGNC Symbol	other	FALSE	FALSE	0	FALSE	FALSE	FALSE	FALSE	FALSE	FALSE	FALSE	FALSE	FALSE	FALSE	FALSE
ENSG00000083520	DIS3	HGNC Symbol	other	FALSE	FALSE	0	FALSE	TRUE	FALSE	FALSE	FALSE	FALSE	FALSE	FALSE	FALSE	FALSE	FALSE
ENSG00000083535	PIBF1	HGNC Symbol	other	FALSE	FALSE	0	FALSE	FALSE	FALSE	FALSE	FALSE	FALSE	FALSE	FALSE	FALSE	FALSE	FALSE
ENSG00000083544	TDRD3	HGNC Symbol	other	FALSE	FALSE	0	FALSE	FALSE	FALSE	FALSE	FALSE	FALSE	FALSE	FALSE	FALSE	FALSE	FALSE
ENSG00000083622	AC000111.6	Clone-based (Vega)	other	FALSE	FALSE	0	FALSE	FALSE	FALSE	FALSE	FALSE	FALSE	FALSE	FALSE	FALSE	FALSE	FALSE
ENSG00000083635	NUFIP1	HGNC Symbol	other	FALSE	FALSE	0	FALSE	FALSE	FALSE	FALSE	FALSE	FALSE	FALSE	FALSE	FALSE	FALSE	FALSE
ENSG00000083642	PDS5B	HGNC Symbol	interactor	TRUE	FALSE	9	FALSE	FALSE	FALSE	FALSE	FALSE	FALSE	FALSE	FALSE	FALSE	FALSE	FALSE
ENSG00000083720	OXCT1	HGNC Symbol	other	FALSE	FALSE	0	FALSE	FALSE	FALSE	FALSE	FALSE	FALSE	FALSE	FALSE	FALSE	FALSE	FALSE
ENSG00000083750	RRAGB	HGNC Symbol	other	FALSE	FALSE	0	FALSE	FALSE	FALSE	FALSE	FALSE	FALSE	FALSE	FALSE	FALSE	FALSE	FALSE
ENSG00000083782	EPYC	HGNC Symbol	other	FALSE	TRUE	0	FALSE	FALSE	FALSE	FALSE	FALSE	FALSE	FALSE	FALSE	FALSE	FALSE	FALSE
ENSG00000083799	CYLD	HGNC Symbol	other	FALSE	FALSE	0	TRUE	FALSE	FALSE	FALSE	FALSE	FALSE	FALSE	FALSE	FALSE	FALSE	FALSE
ENSG00000083807	SLC27A5	HGNC Symbol	representer	TRUE	TRUE	6	FALSE	FALSE	FALSE	FALSE	FALSE	FALSE	FALSE	FALSE	TRUE	FALSE	FALSE
ENSG00000083812	ZNF324	HGNC Symbol	other	FALSE	FALSE	0	FALSE	FALSE	FALSE	FALSE	FALSE	FALSE	FALSE	FALSE	FALSE	FALSE	FALSE
ENSG00000083814	ZNF671	HGNC Symbol	other	FALSE	FALSE	0	FALSE	FALSE	FALSE	FALSE	FALSE	FALSE	FALSE	FALSE	FALSE	FALSE	FALSE
ENSG00000083817	ZNF416	HGNC Symbol	other	FALSE	FALSE	0	FALSE	FALSE	FALSE	FALSE	FALSE	FALSE	FALSE	FALSE	FALSE	FALSE	FALSE
ENSG00000083828	ZNF586	HGNC Symbol	other	FALSE	FALSE	0	FALSE	FALSE	FALSE	FALSE	FALSE	FALSE	FALSE	FALSE	FALSE	FALSE	FALSE
ENSG00000083838	ZNF446	HGNC Symbol	other	FALSE	FALSE	0	FALSE	FALSE	FALSE	FALSE	FALSE	FALSE	FALSE	FALSE	FALSE	FALSE	FALSE
ENSG00000083844	ZNF264	HGNC Symbol	other	FALSE	FALSE	0	FALSE	FALSE	FALSE	FALSE	FALSE	FALSE	FALSE	FALSE	FALSE	FALSE	FALSE
ENSG00000083845	RPS5	HGNC Symbol	interactor	TRUE	FALSE	5	FALSE	FALSE	FALSE	FALSE	FALSE	FALSE	FALSE	FALSE	FALSE	FALSE	FALSE
ENSG00000083857	FAT1	HGNC Symbol	other	FALSE	FALSE	0	FALSE	TRUE	FALSE	FALSE	FALSE	FALSE	FALSE	FALSE	FALSE	FALSE	FALSE
ENSG00000083896	YTHDC1	HGNC Symbol	interactor	TRUE	FALSE	1	FALSE	FALSE	FALSE	FALSE	FALSE	FALSE	FALSE	FALSE	FALSE	FALSE	FALSE
ENSG00000083937	CHMP2B	HGNC Symbol	other	FALSE	FALSE	0	FALSE	TRUE	FALSE	FALSE	FALSE	FALSE	FALSE	FALSE	FALSE	FALSE	FALSE
ENSG00000084070	SMAP2	HGNC Symbol	other	FALSE	TRUE	0	FALSE	FALSE	FALSE	FALSE	FALSE	FALSE	FALSE	FALSE	FALSE	FALSE	FALSE
ENSG00000084072	PPIE	HGNC Symbol	other	FALSE	FALSE	0	FALSE	FALSE	FALSE	FALSE	FALSE	FALSE	FALSE	FALSE	FALSE	FALSE	FALSE
ENSG00000084073	ZMPSTE24	HGNC Symbol	other	FALSE	FALSE	0	FALSE	FALSE	FALSE	FALSE	FALSE	FALSE	FALSE	FALSE	FALSE	FALSE	FALSE
ENSG00000084090	STARD7	HGNC Symbol	other	FALSE	FALSE	0	FALSE	FALSE	FALSE	FALSE	FALSE	FALSE	FALSE	FALSE	FALSE	FALSE	FALSE
ENSG00000084092	NOA1	HGNC Symbol	other	FALSE	FALSE	0	FALSE	FALSE	FALSE	FALSE	FALSE	FALSE	FALSE	FALSE	FALSE	FALSE	FALSE
ENSG00000084093	REST	HGNC Symbol	other	FALSE	FALSE	0	FALSE	FALSE	FALSE	FALSE	FALSE	FALSE	FALSE	FALSE	FALSE	FALSE	FALSE
ENSG00000084110	HAL	HGNC Symbol	interactor	TRUE	FALSE	1	FALSE	FALSE	FALSE	FALSE	FALSE	FALSE	FALSE	FALSE	FALSE	FALSE	FALSE
ENSG00000084112	SSH1	HGNC Symbol	other	FALSE	FALSE	0	FALSE	FALSE	FALSE	FALSE	FALSE	FALSE	FALSE	FALSE	FALSE	FALSE	FALSE
ENSG00000084207	GSTP1	HGNC Symbol	interactor	TRUE	FALSE	17	FALSE	FALSE	FALSE	FALSE	FALSE	TRUE	FALSE	TRUE	FALSE	TRUE	FALSE
ENSG00000084234	APLP2	HGNC Symbol	interactor	TRUE	FALSE	3	FALSE	FALSE	FALSE	FALSE	FALSE	FALSE	FALSE	FALSE	FALSE	FALSE	FALSE
ENSG00000084444	FAM234B	HGNC Symbol	other	FALSE	FALSE	0	FALSE	FALSE	FALSE	FALSE	FALSE	FALSE	FALSE	FALSE	FALSE	FALSE	FALSE
ENSG00000084453	SLCO1A2	HGNC Symbol	interactor	TRUE	FALSE	2	FALSE	FALSE	FALSE	FALSE	FALSE	FALSE	FALSE	FALSE	TRUE	FALSE	FALSE
ENSG00000084463	WBP11	HGNC Symbol	other	FALSE	FALSE	0	FALSE	FALSE	FALSE	FALSE	FALSE	FALSE	FALSE	FALSE	FALSE	FALSE	FALSE
ENSG00000084623	EIF3I	HGNC Symbol	other	FALSE	FALSE	0	FALSE	FALSE	FALSE	FALSE	FALSE	FALSE	FALSE	FALSE	FALSE	FALSE	FALSE
ENSG00000084628	NKAIN1	HGNC Symbol	other	FALSE	FALSE	0	FALSE	FALSE	FALSE	FALSE	FALSE	FALSE	FALSE	FALSE	FALSE	FALSE	FALSE
ENSG00000084636	COL16A1	HGNC Symbol	interactor	TRUE	FALSE	16	FALSE	FALSE	FALSE	FALSE	FALSE	FALSE	FALSE	FALSE	FALSE	FALSE	FALSE
ENSG00000084652	TXLNA	HGNC Symbol	other	FALSE	FALSE	0	FALSE	FALSE	FALSE	FALSE	FALSE	FALSE	FALSE	FALSE	FALSE	FALSE	FALSE
ENSG00000084674	APOB	HGNC Symbol	representer	TRUE	TRUE	63	FALSE	TRUE	FALSE	TRUE	FALSE	FALSE	FALSE	TRUE	TRUE	TRUE	FALSE
ENSG00000084676	NCOA1	HGNC Symbol	interactor	TRUE	FALSE	21	TRUE	FALSE	FALSE	FALSE	FALSE	FALSE	FALSE	FALSE	FALSE	TRUE	FALSE
ENSG00000084693	AGBL5	HGNC Symbol	other	FALSE	FALSE	0	FALSE	FALSE	FALSE	FALSE	FALSE	FALSE	FALSE	FALSE	FALSE	FALSE	FALSE
ENSG00000084710	EFR3B	HGNC Symbol	other	FALSE	FALSE	0	FALSE	FALSE	FALSE	FALSE	FALSE	FALSE	FALSE	FALSE	FALSE	FALSE	FALSE
ENSG00000084731	KIF3C	HGNC Symbol	other	FALSE	FALSE	0	FALSE	FALSE	FALSE	FALSE	FALSE	FALSE	FALSE	FALSE	FALSE	FALSE	FALSE
ENSG00000084733	RAB10	HGNC Symbol	interactor	TRUE	FALSE	2	FALSE	FALSE	FALSE	FALSE	FALSE	FALSE	FALSE	FALSE	FALSE	FALSE	FALSE
ENSG00000084734	GCKR	HGNC Symbol	other	FALSE	FALSE	0	FALSE	FALSE	FALSE	FALSE	FALSE	FALSE	FALSE	FALSE	FALSE	FALSE	FALSE
ENSG00000084754	HADHA	HGNC Symbol	interactor	TRUE	FALSE	1	FALSE	FALSE	FALSE	FALSE	FALSE	FALSE	FALSE	FALSE	FALSE	FALSE	FALSE
ENSG00000084764	MAPRE3	HGNC Symbol	interactor	TRUE	FALSE	1	FALSE	FALSE	FALSE	FALSE	FALSE	FALSE	FALSE	FALSE	FALSE	FALSE	FALSE
ENSG00000084774	CAD	HGNC Symbol	interactor	TRUE	FALSE	6	FALSE	FALSE	FALSE	FALSE	FALSE	FALSE	FALSE	FALSE	FALSE	FALSE	FALSE
ENSG00000085063	CD59	HGNC Symbol	interactor	TRUE	FALSE	4	FALSE	FALSE	FALSE	FALSE	FALSE	FALSE	FALSE	FALSE	FALSE	FALSE	FALSE
ENSG00000085117	CD82	HGNC Symbol	interactor	TRUE	FALSE	2	FALSE	FALSE	FALSE	FALSE	FALSE	FALSE	FALSE	FALSE	FALSE	FALSE	FALSE
ENSG00000085185	BCORL1	HGNC Symbol	other	FALSE	FALSE	0	FALSE	TRUE	FALSE	FALSE	FALSE	FALSE	FALSE	FALSE	FALSE	FALSE	FALSE
ENSG00000085224	ATRX	HGNC Symbol	other	FALSE	FALSE	0	TRUE	FALSE	FALSE	FALSE	FALSE	FALSE	FALSE	FALSE	FALSE	FALSE	FALSE
ENSG00000085231	AK6	HGNC Symbol	other	FALSE	FALSE	0	FALSE	FALSE	FALSE	FALSE	FALSE	FALSE	FALSE	FALSE	FALSE	FALSE	FALSE
ENSG00000085265	FCN1	HGNC Symbol	other	FALSE	FALSE	0	FALSE	FALSE	FALSE	FALSE	FALSE	FALSE	FALSE	FALSE	FALSE	FALSE	FALSE
ENSG00000085274	MYNN	HGNC Symbol	other	FALSE	FALSE	0	FALSE	FALSE	FALSE	FALSE	FALSE	FALSE	FALSE	FALSE	FALSE	FALSE	FALSE
ENSG00000085276	MECOM	HGNC Symbol	other	FALSE	FALSE	0	TRUE	FALSE	FALSE	FALSE	FALSE	FALSE	FALSE	FALSE	FALSE	FALSE	FALSE
ENSG00000085365	SCAMP1	HGNC Symbol	other	FALSE	FALSE	0	FALSE	FALSE	FALSE	FALSE	FALSE	FALSE	FALSE	FALSE	FALSE	FALSE	FALSE
ENSG00000085377	PREP	HGNC Symbol	other	FALSE	FALSE	0	FALSE	FALSE	FALSE	FALSE	FALSE	FALSE	FALSE	FALSE	FALSE	FALSE	FALSE
ENSG00000085382	HACE1	HGNC Symbol	other	FALSE	FALSE	0	FALSE	FALSE	FALSE	FALSE	FALSE	FALSE	FALSE	FALSE	FALSE	FALSE	FALSE
ENSG00000085415	SEH1L	HGNC Symbol	other	FALSE	FALSE	0	FALSE	FALSE	FALSE	FALSE	FALSE	FALSE	FALSE	FALSE	FALSE	FALSE	FALSE
ENSG00000085433	WDR47	HGNC Symbol	other	FALSE	FALSE	0	FALSE	FALSE	FALSE	FALSE	FALSE	FALSE	FALSE	FALSE	FALSE	FALSE	FALSE
ENSG00000085449	WDFY1	HGNC Symbol	other	FALSE	FALSE	0	FALSE	FALSE	FALSE	FALSE	FALSE	FALSE	FALSE	FALSE	FALSE	FALSE	FALSE
ENSG00000085465	OVGP1	HGNC Symbol	interactor	TRUE	FALSE	1	FALSE	FALSE	FALSE	FALSE	FALSE	FALSE	FALSE	FALSE	FALSE	FALSE	FALSE
ENSG00000085491	SLC25A24	HGNC Symbol	other	FALSE	FALSE	0	FALSE	FALSE	FALSE	FALSE	FALSE	FALSE	FALSE	FALSE	FALSE	FALSE	FALSE
ENSG00000085511	MAP3K4	HGNC Symbol	interactor	TRUE	FALSE	2	FALSE	TRUE	FALSE	FALSE	FALSE	FALSE	FALSE	FALSE	TRUE	FALSE	FALSE
ENSG00000085514	PILRA	HGNC Symbol	other	FALSE	FALSE	0	FALSE	FALSE	FALSE	FALSE	FALSE	FALSE	FALSE	FALSE	FALSE	FALSE	FALSE
ENSG00000085552	IGSF9	HGNC Symbol	other	FALSE	TRUE	0	FALSE	FALSE	FALSE	FALSE	FALSE	FALSE	FALSE	FALSE	FALSE	FALSE	FALSE
ENSG00000085563	ABCB1	HGNC Symbol	interactor	TRUE	FALSE	3	FALSE	TRUE	FALSE	FALSE	FALSE	FALSE	FALSE	FALSE	FALSE	TRUE	FALSE
ENSG00000085644	ZNF213	HGNC Symbol	other	FALSE	FALSE	0	FALSE	FALSE	FALSE	FALSE	FALSE	FALSE	FALSE	FALSE	FALSE	FALSE	FALSE
ENSG00000085662	AKR1B1	HGNC Symbol	interactor	TRUE	FALSE	2	FALSE	FALSE	FALSE	FALSE	FALSE	FALSE	FALSE	FALSE	FALSE	FALSE	FALSE
ENSG00000085719	CPNE3	HGNC Symbol	other	FALSE	FALSE	0	FALSE	FALSE	FALSE	FALSE	FALSE	FALSE	FALSE	FALSE	FALSE	FALSE	FALSE
ENSG00000085721	RRN3	HGNC Symbol	interactor	TRUE	FALSE	2	FALSE	FALSE	FALSE	FALSE	FALSE	FALSE	FALSE	FALSE	FALSE	FALSE	FALSE
ENSG00000085733	CTTN	HGNC Symbol	interactor	TRUE	FALSE	12	FALSE	FALSE	FALSE	TRUE	FALSE	FALSE	TRUE	FALSE	FALSE	FALSE	FALSE
ENSG00000085741	WNT11	HGNC Symbol	interactor	TRUE	FALSE	6	FALSE	FALSE	FALSE	FALSE	FALSE	FALSE	FALSE	FALSE	FALSE	FALSE	FALSE
ENSG00000085760	MTIF2	HGNC Symbol	other	FALSE	FALSE	0	FALSE	FALSE	FALSE	FALSE	FALSE	FALSE	FALSE	FALSE	FALSE	FALSE	FALSE
ENSG00000085788	DDHD2	HGNC Symbol	other	FALSE	FALSE	0	FALSE	FALSE	FALSE	FALSE	FALSE	FALSE	FALSE	FALSE	FALSE	FALSE	FALSE
ENSG00000085831	TTC39A	HGNC Symbol	other	FALSE	FALSE	0	FALSE	FALSE	FALSE	FALSE	FALSE	FALSE	FALSE	FALSE	FALSE	FALSE	FALSE
ENSG00000085832	EPS15	HGNC Symbol	interactor	TRUE	FALSE	5	TRUE	FALSE	FALSE	FALSE	FALSE	FALSE	FALSE	FALSE	FALSE	FALSE	FALSE
ENSG00000085840	ORC1	HGNC Symbol	representer	TRUE	TRUE	98	FALSE	FALSE	FALSE	FALSE	FALSE	FALSE	FALSE	FALSE	FALSE	FALSE	FALSE
ENSG00000085871	MGST2	HGNC Symbol	interactor	TRUE	FALSE	16	FALSE	FALSE	FALSE	FALSE	FALSE	TRUE	FALSE	TRUE	FALSE	TRUE	FALSE
ENSG00000085872	CHERP	HGNC Symbol	representer	TRUE	TRUE	2	FALSE	FALSE	FALSE	FALSE	FALSE	FALSE	FALSE	FALSE	FALSE	FALSE	FALSE
ENSG00000085978	ATG16L1	HGNC Symbol	interactor	TRUE	FALSE	2	FALSE	FALSE	FALSE	FALSE	FALSE	FALSE	FALSE	FALSE	FALSE	FALSE	FALSE
ENSG00000085982	USP40	HGNC Symbol	other	FALSE	FALSE	0	FALSE	FALSE	FALSE	FALSE	FALSE	FALSE	FALSE	FALSE	FALSE	FALSE	FALSE
ENSG00000085998	POMGNT1	HGNC Symbol	other	FALSE	FALSE	0	FALSE	FALSE	FALSE	FALSE	FALSE	FALSE	FALSE	FALSE	FALSE	FALSE	FALSE
ENSG00000085999	RAD54L	HGNC Symbol	representer	TRUE	TRUE	8	FALSE	FALSE	FALSE	FALSE	FALSE	FALSE	FALSE	FALSE	FALSE	FALSE	FALSE
ENSG00000086015	MAST2	HGNC Symbol	interactor	TRUE	FALSE	1	FALSE	FALSE	FALSE	FALSE	FALSE	FALSE	FALSE	FALSE	FALSE	FALSE	FALSE
ENSG00000086061	DNAJA1	HGNC Symbol	interactor	TRUE	FALSE	2	FALSE	FALSE	FALSE	FALSE	FALSE	FALSE	FALSE	FALSE	FALSE	FALSE	FALSE
ENSG00000086062	B4GALT1	HGNC Symbol	interactor	TRUE	FALSE	6	FALSE	FALSE	FALSE	FALSE	TRUE	FALSE	FALSE	FALSE	FALSE	FALSE	FALSE
ENSG00000086065	CHMP5	HGNC Symbol	other	FALSE	FALSE	0	FALSE	FALSE	FALSE	FALSE	FALSE	FALSE	FALSE	FALSE	FALSE	FALSE	FALSE
ENSG00000086102	NFX1	HGNC Symbol	interactor	TRUE	FALSE	4	FALSE	FALSE	FALSE	FALSE	FALSE	FALSE	FALSE	FALSE	FALSE	FALSE	FALSE
ENSG00000086159	AQP6	HGNC Symbol	other	FALSE	FALSE	0	FALSE	FALSE	FALSE	FALSE	FALSE	FALSE	FALSE	FALSE	FALSE	FALSE	FALSE
ENSG00000086189	DIMT1	HGNC Symbol	other	FALSE	FALSE	0	FALSE	FALSE	FALSE	FALSE	FALSE	FALSE	FALSE	FALSE	FALSE	FALSE	FALSE
ENSG00000086200	IPO11	HGNC Symbol	other	FALSE	FALSE	0	FALSE	FALSE	FALSE	FALSE	FALSE	FALSE	FALSE	FALSE	FALSE	FALSE	FALSE
ENSG00000086205	FOLH1	HGNC Symbol	representer	TRUE	TRUE	5	FALSE	FALSE	FALSE	FALSE	FALSE	FALSE	FALSE	FALSE	FALSE	FALSE	FALSE
ENSG00000086232	EIF2AK1	HGNC Symbol	other	FALSE	FALSE	0	FALSE	FALSE	FALSE	FALSE	FALSE	FALSE	FALSE	FALSE	FALSE	FALSE	FALSE
ENSG00000086288	NME8	HGNC Symbol	other	FALSE	FALSE	0	FALSE	FALSE	FALSE	FALSE	FALSE	FALSE	FALSE	FALSE	FALSE	FALSE	FALSE
ENSG00000086289	EPDR1	HGNC Symbol	other	FALSE	FALSE	0	FALSE	FALSE	FALSE	FALSE	FALSE	FALSE	FALSE	FALSE	FALSE	FALSE	FALSE
ENSG00000086300	SNX10	HGNC Symbol	other	FALSE	FALSE	0	FALSE	FALSE	FALSE	FALSE	FALSE	FALSE	FALSE	FALSE	FALSE	FALSE	FALSE
ENSG00000086475	SEPHS1	HGNC Symbol	other	FALSE	FALSE	0	FALSE	FALSE	FALSE	FALSE	FALSE	FALSE	FALSE	FALSE	FALSE	FALSE	FALSE
ENSG00000086504	MRPL28	HGNC Symbol	other	FALSE	FALSE	0	FALSE	FALSE	FALSE	FALSE	FALSE	FALSE	FALSE	FALSE	FALSE	FALSE	FALSE
ENSG00000086506	HBQ1	HGNC Symbol	other	FALSE	FALSE	0	FALSE	FALSE	FALSE	FALSE	FALSE	FALSE	FALSE	FALSE	FALSE	FALSE	FALSE
ENSG00000086544	ITPKC	HGNC Symbol	interactor	TRUE	FALSE	4	FALSE	FALSE	FALSE	FALSE	FALSE	FALSE	FALSE	FALSE	FALSE	FALSE	FALSE
ENSG00000086548	CEACAM6	HGNC Symbol	representer	TRUE	TRUE	2	FALSE	FALSE	FALSE	FALSE	FALSE	FALSE	FALSE	FALSE	FALSE	FALSE	FALSE
ENSG00000086570	FAT2	HGNC Symbol	other	FALSE	TRUE	0	FALSE	TRUE	FALSE	FALSE	FALSE	FALSE	FALSE	FALSE	FALSE	FALSE	FALSE
ENSG00000086589	RBM22	HGNC Symbol	interactor	TRUE	FALSE	1	FALSE	FALSE	FALSE	FALSE	FALSE	FALSE	FALSE	FALSE	FALSE	FALSE	FALSE
ENSG00000086598	TMED2	HGNC Symbol	other	FALSE	FALSE	0	FALSE	FALSE	FALSE	FALSE	FALSE	FALSE	FALSE	FALSE	FALSE	FALSE	FALSE
ENSG00000086619	ERO1B	HGNC Symbol	other	FALSE	FALSE	0	FALSE	FALSE	FALSE	FALSE	FALSE	FALSE	FALSE	FALSE	FALSE	FALSE	FALSE
ENSG00000086666	ZFAND6	HGNC Symbol	other	FALSE	FALSE	0	FALSE	FALSE	FALSE	FALSE	FALSE	FALSE	FALSE	FALSE	FALSE	FALSE	FALSE
ENSG00000086696	HSD17B2	HGNC Symbol	interactor	TRUE	FALSE	11	FALSE	FALSE	FALSE	FALSE	FALSE	TRUE	FALSE	FALSE	FALSE	TRUE	FALSE
ENSG00000086712	TXLNG	HGNC Symbol	interactor	TRUE	FALSE	2	FALSE	FALSE	FALSE	FALSE	FALSE	FALSE	FALSE	FALSE	FALSE	FALSE	FALSE
ENSG00000086717	PPEF1	HGNC Symbol	interactor	TRUE	FALSE	1	FALSE	FALSE	FALSE	FALSE	FALSE	FALSE	FALSE	FALSE	FALSE	FALSE	FALSE
ENSG00000086730	LAT2	HGNC Symbol	other	FALSE	FALSE	0	FALSE	FALSE	FALSE	FALSE	FALSE	FALSE	FALSE	FALSE	FALSE	FALSE	FALSE
ENSG00000086758	HUWE1	HGNC Symbol	other	FALSE	FALSE	0	FALSE	FALSE	FALSE	FALSE	FALSE	FALSE	FALSE	FALSE	FALSE	FALSE	FALSE
ENSG00000086827	ZW10	HGNC Symbol	interactor	TRUE	FALSE	10	FALSE	FALSE	FALSE	FALSE	FALSE	FALSE	FALSE	FALSE	FALSE	FALSE	FALSE
ENSG00000086848	ALG9	HGNC Symbol	other	FALSE	FALSE	0	FALSE	FALSE	FALSE	FALSE	FALSE	FALSE	FALSE	FALSE	FALSE	FALSE	FALSE
ENSG00000086967	MYBPC2	HGNC Symbol	representer	TRUE	TRUE	29	FALSE	FALSE	FALSE	FALSE	FALSE	FALSE	TRUE	FALSE	FALSE	FALSE	FALSE
ENSG00000086991	NOX4	HGNC Symbol	other	FALSE	FALSE	0	FALSE	FALSE	FALSE	FALSE	FALSE	FALSE	FALSE	FALSE	FALSE	FALSE	FALSE
ENSG00000087008	ACOX3	HGNC Symbol	other	FALSE	FALSE	0	FALSE	FALSE	FALSE	FALSE	FALSE	FALSE	FALSE	FALSE	FALSE	FALSE	FALSE
ENSG00000087053	MTMR2	HGNC Symbol	other	FALSE	FALSE	0	FALSE	FALSE	FALSE	FALSE	FALSE	FALSE	FALSE	FALSE	FALSE	FALSE	FALSE
ENSG00000087074	PPP1R15A	HGNC Symbol	interactor	TRUE	FALSE	1	FALSE	FALSE	FALSE	FALSE	FALSE	FALSE	FALSE	FALSE	FALSE	FALSE	FALSE
ENSG00000087076	HSD17B14	HGNC Symbol	other	FALSE	FALSE	0	FALSE	FALSE	FALSE	FALSE	FALSE	FALSE	FALSE	FALSE	FALSE	FALSE	FALSE
ENSG00000087077	TRIP6	HGNC Symbol	interactor	TRUE	FALSE	1	FALSE	FALSE	FALSE	FALSE	FALSE	FALSE	FALSE	FALSE	FALSE	FALSE	FALSE
ENSG00000087085	ACHE	HGNC Symbol	interactor	TRUE	FALSE	1	FALSE	FALSE	FALSE	FALSE	FALSE	FALSE	FALSE	FALSE	FALSE	FALSE	FALSE
ENSG00000087086	FTL	HGNC Symbol	other	FALSE	FALSE	0	FALSE	FALSE	FALSE	FALSE	FALSE	FALSE	FALSE	FALSE	FALSE	FALSE	FALSE
ENSG00000087087	SRRT	HGNC Symbol	other	FALSE	FALSE	0	FALSE	FALSE	FALSE	FALSE	FALSE	FALSE	FALSE	FALSE	FALSE	FALSE	FALSE
ENSG00000087088	BAX	HGNC Symbol	interactor	TRUE	FALSE	3	FALSE	FALSE	FALSE	FALSE	FALSE	FALSE	FALSE	FALSE	FALSE	TRUE	FALSE
ENSG00000087095	NLK	HGNC Symbol	interactor	TRUE	FALSE	2	FALSE	FALSE	FALSE	FALSE	FALSE	FALSE	FALSE	FALSE	FALSE	FALSE	FALSE
ENSG00000087111	PIGS	HGNC Symbol	other	FALSE	FALSE	0	FALSE	FALSE	FALSE	FALSE	FALSE	FALSE	FALSE	FALSE	FALSE	FALSE	FALSE
ENSG00000087116	ADAMTS2	HGNC Symbol	representer	TRUE	TRUE	4	FALSE	FALSE	FALSE	FALSE	FALSE	FALSE	FALSE	FALSE	FALSE	FALSE	FALSE
ENSG00000087128	TMPRSS11E	HGNC Symbol	other	FALSE	FALSE	0	FALSE	FALSE	FALSE	FALSE	FALSE	FALSE	FALSE	FALSE	FALSE	FALSE	FALSE
ENSG00000087152	ATXN7L3	HGNC Symbol	interactor	TRUE	FALSE	2	FALSE	FALSE	FALSE	FALSE	FALSE	FALSE	FALSE	FALSE	FALSE	FALSE	FALSE
ENSG00000087157	PGS1	HGNC Symbol	other	FALSE	FALSE	0	FALSE	FALSE	FALSE	FALSE	FALSE	FALSE	FALSE	FALSE	FALSE	FALSE	FALSE
ENSG00000087191	PSMC5	HGNC Symbol	interactor	TRUE	FALSE	7	FALSE	FALSE	FALSE	FALSE	FALSE	FALSE	FALSE	FALSE	FALSE	FALSE	FALSE
ENSG00000087206	UIMC1	HGNC Symbol	other	FALSE	FALSE	0	FALSE	FALSE	FALSE	FALSE	FALSE	FALSE	FALSE	FALSE	FALSE	FALSE	FALSE
ENSG00000087237	CETP	HGNC Symbol	representer	TRUE	TRUE	3	FALSE	FALSE	FALSE	FALSE	FALSE	FALSE	FALSE	FALSE	FALSE	TRUE	FALSE
ENSG00000087245	MMP2	HGNC Symbol	representer	TRUE	TRUE	87	FALSE	FALSE	FALSE	FALSE	FALSE	FALSE	FALSE	FALSE	FALSE	FALSE	FALSE
ENSG00000087250	MT3	HGNC Symbol	other	FALSE	FALSE	0	FALSE	FALSE	FALSE	FALSE	FALSE	FALSE	FALSE	FALSE	FALSE	FALSE	FALSE
ENSG00000087253	LPCAT2	HGNC Symbol	interactor	TRUE	FALSE	2	FALSE	FALSE	FALSE	FALSE	FALSE	FALSE	FALSE	FALSE	FALSE	TRUE	FALSE
ENSG00000087258	GNAO1	HGNC Symbol	representer	TRUE	TRUE	92	FALSE	FALSE	FALSE	TRUE	FALSE	FALSE	FALSE	TRUE	FALSE	TRUE	FALSE
ENSG00000087263	OGFOD1	HGNC Symbol	other	FALSE	FALSE	0	FALSE	FALSE	FALSE	FALSE	FALSE	FALSE	FALSE	FALSE	FALSE	FALSE	FALSE
ENSG00000087266	SH3BP2	HGNC Symbol	interactor	TRUE	FALSE	9	FALSE	FALSE	FALSE	FALSE	FALSE	FALSE	FALSE	TRUE	FALSE	FALSE	FALSE
ENSG00000087269	NOP14	HGNC Symbol	other	FALSE	FALSE	0	FALSE	FALSE	FALSE	FALSE	FALSE	FALSE	FALSE	FALSE	FALSE	FALSE	FALSE
ENSG00000087274	ADD1	HGNC Symbol	other	FALSE	FALSE	0	FALSE	FALSE	FALSE	FALSE	FALSE	FALSE	FALSE	FALSE	FALSE	FALSE	FALSE
ENSG00000087299	L2HGDH	HGNC Symbol	other	FALSE	FALSE	0	FALSE	FALSE	FALSE	FALSE	FALSE	FALSE	FALSE	FALSE	FALSE	FALSE	FALSE
ENSG00000087301	TXNDC16	HGNC Symbol	other	FALSE	FALSE	0	FALSE	FALSE	FALSE	FALSE	FALSE	FALSE	FALSE	FALSE	FALSE	FALSE	FALSE
ENSG00000087302	C14orf166	HGNC Symbol	other	FALSE	FALSE	0	FALSE	FALSE	FALSE	FALSE	FALSE	FALSE	FALSE	FALSE	FALSE	FALSE	FALSE
ENSG00000087303	NID2	HGNC Symbol	other	FALSE	FALSE	0	FALSE	FALSE	FALSE	FALSE	FALSE	FALSE	FALSE	FALSE	FALSE	FALSE	FALSE
ENSG00000087338	GMCL1	HGNC Symbol	other	FALSE	FALSE	0	FALSE	FALSE	FALSE	FALSE	FALSE	FALSE	FALSE	FALSE	FALSE	FALSE	FALSE
ENSG00000087365	SF3B2	HGNC Symbol	interactor	TRUE	FALSE	5	FALSE	FALSE	FALSE	FALSE	FALSE	FALSE	FALSE	FALSE	FALSE	FALSE	FALSE
ENSG00000087448	KLHL42	HGNC Symbol	interactor	TRUE	FALSE	2	FALSE	FALSE	FALSE	FALSE	FALSE	FALSE	FALSE	FALSE	FALSE	FALSE	FALSE
ENSG00000087460	GNAS	HGNC Symbol	interactor	TRUE	FALSE	38	TRUE	FALSE	FALSE	TRUE	FALSE	FALSE	FALSE	FALSE	FALSE	FALSE	FALSE
ENSG00000087470	DNM1L	HGNC Symbol	other	FALSE	FALSE	0	FALSE	FALSE	FALSE	FALSE	FALSE	FALSE	FALSE	FALSE	FALSE	FALSE	FALSE
ENSG00000087494	PTHLH	HGNC Symbol	interactor	TRUE	FALSE	25	FALSE	FALSE	FALSE	TRUE	FALSE	FALSE	FALSE	FALSE	FALSE	FALSE	FALSE
ENSG00000087495	PHACTR3	HGNC Symbol	representer	TRUE	TRUE	2	FALSE	FALSE	FALSE	FALSE	FALSE	FALSE	FALSE	FALSE	FALSE	FALSE	FALSE
ENSG00000087502	ERGIC2	HGNC Symbol	other	FALSE	FALSE	0	FALSE	FALSE	FALSE	FALSE	FALSE	FALSE	FALSE	FALSE	FALSE	FALSE	FALSE
ENSG00000087510	TFAP2C	HGNC Symbol	other	FALSE	FALSE	0	FALSE	FALSE	FALSE	FALSE	FALSE	FALSE	FALSE	FALSE	FALSE	FALSE	FALSE
ENSG00000087586	AURKA	HGNC Symbol	representer	TRUE	TRUE	162	FALSE	FALSE	FALSE	FALSE	FALSE	FALSE	FALSE	FALSE	FALSE	FALSE	FALSE
ENSG00000087589	CASS4	HGNC Symbol	other	FALSE	TRUE	0	FALSE	FALSE	FALSE	FALSE	FALSE	FALSE	FALSE	FALSE	FALSE	FALSE	FALSE
ENSG00000087842	PIR	HGNC Symbol	other	FALSE	FALSE	0	FALSE	FALSE	FALSE	FALSE	FALSE	FALSE	FALSE	FALSE	FALSE	FALSE	FALSE
ENSG00000087884	AAMDC	HGNC Symbol	other	FALSE	FALSE	0	FALSE	FALSE	FALSE	FALSE	FALSE	FALSE	FALSE	FALSE	FALSE	FALSE	FALSE
ENSG00000087903	RFX2	HGNC Symbol	other	FALSE	FALSE	0	FALSE	FALSE	FALSE	FALSE	FALSE	FALSE	FALSE	FALSE	FALSE	FALSE	FALSE
ENSG00000087995	METTL2A	HGNC Symbol	other	FALSE	FALSE	0	FALSE	FALSE	FALSE	FALSE	FALSE	FALSE	FALSE	FALSE	FALSE	FALSE	FALSE
ENSG00000088002	SULT2B1	HGNC Symbol	representer	TRUE	TRUE	13	FALSE	FALSE	FALSE	FALSE	FALSE	TRUE	FALSE	FALSE	FALSE	TRUE	FALSE
ENSG00000088035	ALG6	HGNC Symbol	other	FALSE	FALSE	0	FALSE	FALSE	FALSE	FALSE	FALSE	FALSE	FALSE	FALSE	FALSE	FALSE	FALSE
ENSG00000088038	CNOT3	HGNC Symbol	other	FALSE	FALSE	0	TRUE	FALSE	FALSE	FALSE	FALSE	FALSE	FALSE	FALSE	FALSE	FALSE	FALSE
ENSG00000088053	GP6	HGNC Symbol	other	FALSE	FALSE	0	FALSE	FALSE	FALSE	FALSE	FALSE	FALSE	FALSE	FALSE	FALSE	FALSE	FALSE
ENSG00000088179	PTPN4	HGNC Symbol	other	FALSE	FALSE	0	FALSE	FALSE	FALSE	FALSE	FALSE	FALSE	FALSE	FALSE	FALSE	FALSE	FALSE
ENSG00000088205	DDX18	HGNC Symbol	other	FALSE	FALSE	0	FALSE	FALSE	FALSE	FALSE	FALSE	FALSE	FALSE	FALSE	FALSE	FALSE	FALSE
ENSG00000088247	KHSRP	HGNC Symbol	other	FALSE	FALSE	0	FALSE	TRUE	FALSE	FALSE	FALSE	FALSE	FALSE	FALSE	FALSE	FALSE	FALSE
ENSG00000088256	GNA11	HGNC Symbol	interactor	TRUE	FALSE	44	TRUE	FALSE	FALSE	FALSE	FALSE	FALSE	FALSE	FALSE	FALSE	FALSE	FALSE
ENSG00000088280	ASAP3	HGNC Symbol	other	FALSE	FALSE	0	FALSE	FALSE	FALSE	FALSE	FALSE	FALSE	FALSE	FALSE	FALSE	FALSE	FALSE
ENSG00000088298	EDEM2	HGNC Symbol	other	FALSE	FALSE	0	FALSE	FALSE	FALSE	FALSE	FALSE	FALSE	FALSE	FALSE	FALSE	FALSE	FALSE
ENSG00000088305	DNMT3B	HGNC Symbol	interactor	TRUE	FALSE	3	FALSE	FALSE	FALSE	FALSE	FALSE	FALSE	FALSE	FALSE	FALSE	FALSE	FALSE
ENSG00000088320	REM1	HGNC Symbol	other	FALSE	FALSE	0	FALSE	FALSE	FALSE	FALSE	FALSE	FALSE	FALSE	FALSE	FALSE	FALSE	FALSE
ENSG00000088325	TPX2	HGNC Symbol	representer	TRUE	TRUE	7	FALSE	FALSE	FALSE	FALSE	FALSE	FALSE	FALSE	FALSE	FALSE	FALSE	FALSE
ENSG00000088340	FER1L4	HGNC Symbol	other	FALSE	FALSE	0	FALSE	FALSE	FALSE	FALSE	FALSE	FALSE	FALSE	FALSE	FALSE	FALSE	FALSE
ENSG00000088356	PDRG1	HGNC Symbol	other	FALSE	FALSE	0	FALSE	FALSE	FALSE	FALSE	FALSE	FALSE	FALSE	FALSE	FALSE	FALSE	FALSE
ENSG00000088367	EPB41L1	HGNC Symbol	interactor	TRUE	FALSE	4	FALSE	FALSE	FALSE	FALSE	FALSE	FALSE	FALSE	FALSE	FALSE	FALSE	FALSE
ENSG00000088386	SLC15A1	HGNC Symbol	other	FALSE	FALSE	0	FALSE	TRUE	FALSE	FALSE	FALSE	FALSE	FALSE	FALSE	FALSE	FALSE	FALSE
ENSG00000088387	DOCK9	HGNC Symbol	interactor	TRUE	FALSE	1	FALSE	FALSE	FALSE	FALSE	FALSE	FALSE	FALSE	FALSE	FALSE	FALSE	FALSE
ENSG00000088448	ANKRD10	HGNC Symbol	other	FALSE	FALSE	0	FALSE	FALSE	FALSE	FALSE	FALSE	FALSE	FALSE	FALSE	FALSE	FALSE	FALSE
ENSG00000088451	TGDS	HGNC Symbol	other	FALSE	FALSE	0	FALSE	FALSE	FALSE	FALSE	FALSE	FALSE	FALSE	FALSE	FALSE	FALSE	FALSE
ENSG00000088538	DOCK3	HGNC Symbol	other	FALSE	FALSE	0	FALSE	FALSE	FALSE	FALSE	FALSE	FALSE	FALSE	FALSE	FALSE	FALSE	FALSE
ENSG00000088543	C3orf18	HGNC Symbol	other	FALSE	FALSE	0	FALSE	FALSE	FALSE	FALSE	FALSE	FALSE	FALSE	FALSE	FALSE	FALSE	FALSE
ENSG00000088682	COQ9	HGNC Symbol	other	FALSE	FALSE	0	FALSE	FALSE	FALSE	FALSE	FALSE	FALSE	FALSE	FALSE	FALSE	FALSE	FALSE
ENSG00000088726	TMEM40	HGNC Symbol	other	FALSE	TRUE	0	FALSE	FALSE	FALSE	FALSE	FALSE	FALSE	FALSE	FALSE	FALSE	FALSE	FALSE
ENSG00000088727	KIF9	HGNC Symbol	other	FALSE	FALSE	0	FALSE	FALSE	FALSE	FALSE	FALSE	FALSE	FALSE	FALSE	FALSE	FALSE	FALSE
ENSG00000088756	ARHGAP28	HGNC Symbol	interactor	TRUE	FALSE	9	FALSE	TRUE	FALSE	TRUE	FALSE	FALSE	FALSE	TRUE	FALSE	FALSE	FALSE
ENSG00000088766	CRLS1	HGNC Symbol	other	FALSE	FALSE	0	FALSE	FALSE	FALSE	FALSE	FALSE	FALSE	FALSE	FALSE	FALSE	FALSE	FALSE
ENSG00000088782	DEFB127	HGNC Symbol	other	FALSE	FALSE	0	FALSE	FALSE	FALSE	FALSE	FALSE	FALSE	FALSE	FALSE	FALSE	FALSE	FALSE
ENSG00000088808	PPP1R13B	HGNC Symbol	other	FALSE	FALSE	0	FALSE	FALSE	FALSE	FALSE	FALSE	FALSE	FALSE	FALSE	FALSE	FALSE	FALSE
ENSG00000088812	ATRN	HGNC Symbol	other	FALSE	FALSE	0	FALSE	FALSE	FALSE	FALSE	FALSE	FALSE	FALSE	FALSE	FALSE	FALSE	FALSE
ENSG00000088826	SMOX	HGNC Symbol	interactor	TRUE	FALSE	1	FALSE	FALSE	FALSE	FALSE	FALSE	FALSE	FALSE	FALSE	FALSE	FALSE	FALSE
ENSG00000088827	SIGLEC1	HGNC Symbol	interactor	TRUE	FALSE	1	FALSE	TRUE	FALSE	FALSE	FALSE	FALSE	FALSE	FALSE	FALSE	FALSE	FALSE
ENSG00000088832	FKBP1A	HGNC Symbol	interactor	TRUE	FALSE	4	FALSE	FALSE	FALSE	FALSE	FALSE	FALSE	FALSE	FALSE	FALSE	FALSE	FALSE
ENSG00000088833	NSFL1C	HGNC Symbol	interactor	TRUE	FALSE	1	FALSE	FALSE	FALSE	FALSE	FALSE	FALSE	FALSE	FALSE	FALSE	FALSE	FALSE
ENSG00000088836	SLC4A11	HGNC Symbol	other	FALSE	FALSE	0	FALSE	FALSE	FALSE	FALSE	FALSE	FALSE	FALSE	FALSE	FALSE	FALSE	FALSE
ENSG00000088854	C20orf194	HGNC Symbol	other	FALSE	FALSE	0	FALSE	FALSE	FALSE	FALSE	FALSE	FALSE	FALSE	FALSE	FALSE	FALSE	FALSE
ENSG00000088876	ZNF343	HGNC Symbol	other	FALSE	FALSE	0	FALSE	FALSE	FALSE	FALSE	FALSE	FALSE	FALSE	FALSE	FALSE	FALSE	FALSE
ENSG00000088881	EBF4	HGNC Symbol	other	FALSE	FALSE	0	FALSE	FALSE	FALSE	FALSE	FALSE	FALSE	FALSE	FALSE	FALSE	FALSE	FALSE
ENSG00000088882	CPXM1	HGNC Symbol	other	FALSE	FALSE	0	FALSE	FALSE	FALSE	FALSE	FALSE	FALSE	FALSE	FALSE	FALSE	FALSE	FALSE
ENSG00000088888	MAVS	HGNC Symbol	interactor	TRUE	FALSE	1	FALSE	FALSE	FALSE	FALSE	FALSE	FALSE	FALSE	FALSE	FALSE	FALSE	FALSE
ENSG00000088899	LZTS3	HGNC Symbol	other	FALSE	FALSE	0	FALSE	FALSE	FALSE	FALSE	FALSE	FALSE	FALSE	FALSE	FALSE	FALSE	FALSE
ENSG00000088926	F11	HGNC Symbol	representer	TRUE	TRUE	11	FALSE	FALSE	FALSE	FALSE	FALSE	FALSE	FALSE	FALSE	FALSE	TRUE	FALSE
ENSG00000088930	XRN2	HGNC Symbol	other	FALSE	FALSE	0	FALSE	FALSE	FALSE	FALSE	FALSE	FALSE	FALSE	FALSE	FALSE	FALSE	FALSE
ENSG00000088970	KIZ	HGNC Symbol	other	FALSE	FALSE	0	FALSE	FALSE	FALSE	FALSE	FALSE	FALSE	FALSE	FALSE	FALSE	FALSE	FALSE
ENSG00000088986	DYNLL1	HGNC Symbol	interactor	TRUE	FALSE	12	FALSE	FALSE	FALSE	FALSE	FALSE	FALSE	FALSE	FALSE	TRUE	FALSE	FALSE
ENSG00000088992	TESC	HGNC Symbol	other	FALSE	FALSE	0	FALSE	FALSE	FALSE	FALSE	FALSE	FALSE	FALSE	FALSE	FALSE	FALSE	FALSE
ENSG00000089006	SNX5	HGNC Symbol	other	FALSE	FALSE	0	FALSE	FALSE	FALSE	FALSE	FALSE	FALSE	FALSE	FALSE	FALSE	FALSE	FALSE
ENSG00000089009	RPL6	HGNC Symbol	interactor	TRUE	FALSE	3	FALSE	FALSE	FALSE	FALSE	FALSE	FALSE	FALSE	FALSE	FALSE	FALSE	FALSE
ENSG00000089012	SIRPG	HGNC Symbol	representer	TRUE	TRUE	11	FALSE	FALSE	FALSE	FALSE	FALSE	FALSE	FALSE	FALSE	TRUE	FALSE	FALSE
ENSG00000089022	MAPKAPK5	HGNC Symbol	other	FALSE	FALSE	0	FALSE	FALSE	FALSE	FALSE	FALSE	FALSE	FALSE	FALSE	FALSE	FALSE	FALSE
ENSG00000089041	P2RX7	HGNC Symbol	other	FALSE	TRUE	0	FALSE	FALSE	FALSE	FALSE	FALSE	FALSE	FALSE	FALSE	FALSE	FALSE	FALSE
ENSG00000089048	ESF1	HGNC Symbol	other	FALSE	FALSE	0	FALSE	FALSE	FALSE	FALSE	FALSE	FALSE	FALSE	FALSE	FALSE	FALSE	FALSE
ENSG00000089050	RBBP9	HGNC Symbol	other	FALSE	FALSE	0	FALSE	FALSE	FALSE	FALSE	FALSE	FALSE	FALSE	FALSE	FALSE	FALSE	FALSE
ENSG00000089053	ANAPC5	HGNC Symbol	interactor	TRUE	FALSE	5	FALSE	FALSE	FALSE	FALSE	FALSE	FALSE	FALSE	FALSE	FALSE	FALSE	FALSE
ENSG00000089057	SLC23A2	HGNC Symbol	other	FALSE	FALSE	0	FALSE	FALSE	FALSE	FALSE	FALSE	FALSE	FALSE	FALSE	FALSE	FALSE	FALSE
ENSG00000089060	SLC8B1	HGNC Symbol	other	FALSE	FALSE	0	FALSE	FALSE	FALSE	FALSE	FALSE	FALSE	FALSE	FALSE	FALSE	FALSE	FALSE
ENSG00000089063	TMEM230	HGNC Symbol	other	FALSE	FALSE	0	FALSE	FALSE	FALSE	FALSE	FALSE	FALSE	FALSE	FALSE	FALSE	FALSE	FALSE
ENSG00000089091	DZANK1	HGNC Symbol	other	FALSE	FALSE	0	FALSE	FALSE	FALSE	FALSE	FALSE	FALSE	FALSE	FALSE	FALSE	FALSE	FALSE
ENSG00000089094	KDM2B	HGNC Symbol	other	FALSE	FALSE	0	FALSE	TRUE	FALSE	FALSE	FALSE	FALSE	FALSE	FALSE	FALSE	FALSE	FALSE
ENSG00000089101	CFAP61	HGNC Symbol	other	FALSE	FALSE	0	FALSE	FALSE	FALSE	FALSE	FALSE	FALSE	FALSE	FALSE	FALSE	FALSE	FALSE
ENSG00000089116	LHX5	HGNC Symbol	representer	TRUE	TRUE	1	FALSE	FALSE	FALSE	FALSE	FALSE	FALSE	FALSE	FALSE	FALSE	FALSE	FALSE
ENSG00000089123	TASP1	HGNC Symbol	other	FALSE	FALSE	0	FALSE	FALSE	FALSE	FALSE	FALSE	FALSE	FALSE	FALSE	FALSE	FALSE	FALSE
ENSG00000089127	OAS1	HGNC Symbol	interactor	TRUE	FALSE	6	FALSE	FALSE	FALSE	FALSE	FALSE	FALSE	FALSE	FALSE	FALSE	FALSE	FALSE
ENSG00000089154	GCN1	HGNC Symbol	other	FALSE	FALSE	0	FALSE	FALSE	FALSE	FALSE	FALSE	FALSE	FALSE	FALSE	FALSE	FALSE	FALSE
ENSG00000089157	RPLP0	HGNC Symbol	interactor	TRUE	FALSE	3	FALSE	FALSE	FALSE	FALSE	FALSE	FALSE	FALSE	FALSE	FALSE	FALSE	FALSE
ENSG00000089159	PXN	HGNC Symbol	interactor	TRUE	FALSE	38	FALSE	FALSE	FALSE	TRUE	FALSE	FALSE	TRUE	FALSE	FALSE	FALSE	FALSE
ENSG00000089163	SIRT4	HGNC Symbol	representer	TRUE	TRUE	2	FALSE	FALSE	FALSE	FALSE	FALSE	FALSE	FALSE	FALSE	FALSE	FALSE	FALSE
ENSG00000089169	RPH3A	HGNC Symbol	interactor	TRUE	FALSE	1	FALSE	FALSE	FALSE	FALSE	FALSE	FALSE	FALSE	FALSE	FALSE	FALSE	FALSE
ENSG00000089177	KIF16B	HGNC Symbol	other	FALSE	FALSE	0	FALSE	TRUE	FALSE	FALSE	FALSE	FALSE	FALSE	FALSE	FALSE	FALSE	FALSE
ENSG00000089195	TRMT6	HGNC Symbol	other	FALSE	FALSE	0	FALSE	FALSE	FALSE	FALSE	FALSE	FALSE	FALSE	FALSE	FALSE	FALSE	FALSE
ENSG00000089199	CHGB	HGNC Symbol	representer	TRUE	TRUE	1	FALSE	FALSE	FALSE	FALSE	FALSE	FALSE	FALSE	FALSE	FALSE	FALSE	FALSE
ENSG00000089220	PEBP1	HGNC Symbol	interactor	TRUE	FALSE	2	FALSE	FALSE	FALSE	FALSE	FALSE	FALSE	FALSE	FALSE	FALSE	FALSE	FALSE
ENSG00000089225	TBX5	HGNC Symbol	interactor	TRUE	FALSE	1	FALSE	FALSE	FALSE	FALSE	FALSE	FALSE	FALSE	FALSE	FALSE	TRUE	FALSE
ENSG00000089234	BRAP	HGNC Symbol	interactor	TRUE	FALSE	1	FALSE	FALSE	FALSE	FALSE	FALSE	FALSE	FALSE	FALSE	FALSE	TRUE	FALSE
ENSG00000089248	ERP29	HGNC Symbol	other	FALSE	FALSE	0	FALSE	FALSE	FALSE	FALSE	FALSE	FALSE	FALSE	FALSE	FALSE	FALSE	FALSE
ENSG00000089250	NOS1	HGNC Symbol	representer	TRUE	TRUE	44	FALSE	FALSE	FALSE	FALSE	FALSE	FALSE	FALSE	FALSE	FALSE	FALSE	FALSE
ENSG00000089280	FUS	HGNC Symbol	interactor	TRUE	FALSE	4	TRUE	FALSE	FALSE	FALSE	FALSE	FALSE	FALSE	FALSE	FALSE	FALSE	FALSE
ENSG00000089289	IGBP1	HGNC Symbol	other	FALSE	FALSE	0	FALSE	FALSE	FALSE	FALSE	FALSE	FALSE	FALSE	FALSE	FALSE	FALSE	FALSE
ENSG00000089327	FXYD5	HGNC Symbol	other	FALSE	FALSE	0	FALSE	FALSE	FALSE	FALSE	FALSE	FALSE	FALSE	FALSE	FALSE	FALSE	FALSE
ENSG00000089335	ZNF302	HGNC Symbol	other	FALSE	FALSE	0	FALSE	FALSE	FALSE	FALSE	FALSE	FALSE	FALSE	FALSE	FALSE	FALSE	FALSE
ENSG00000089351	GRAMD1A	HGNC Symbol	other	FALSE	FALSE	0	FALSE	FALSE	FALSE	FALSE	FALSE	FALSE	FALSE	FALSE	FALSE	FALSE	FALSE
ENSG00000089356	FXYD3	HGNC Symbol	interactor	TRUE	FALSE	3	FALSE	FALSE	FALSE	FALSE	FALSE	FALSE	FALSE	FALSE	FALSE	FALSE	FALSE
ENSG00000089472	HEPH	HGNC Symbol	other	FALSE	FALSE	0	FALSE	FALSE	FALSE	FALSE	FALSE	FALSE	FALSE	FALSE	FALSE	FALSE	FALSE
ENSG00000089486	CDIP1	HGNC Symbol	other	FALSE	FALSE	0	FALSE	FALSE	FALSE	FALSE	FALSE	FALSE	FALSE	FALSE	FALSE	FALSE	FALSE
ENSG00000089505	CMTM1	HGNC Symbol	other	FALSE	FALSE	0	FALSE	FALSE	FALSE	FALSE	FALSE	FALSE	FALSE	FALSE	FALSE	FALSE	FALSE
ENSG00000089558	KCNH4	HGNC Symbol	interactor	TRUE	FALSE	13	FALSE	FALSE	FALSE	FALSE	FALSE	FALSE	FALSE	FALSE	FALSE	FALSE	FALSE
ENSG00000089597	GANAB	HGNC Symbol	other	FALSE	FALSE	0	FALSE	FALSE	FALSE	FALSE	FALSE	FALSE	FALSE	FALSE	FALSE	FALSE	FALSE
ENSG00000089639	GMIP	HGNC Symbol	interactor	TRUE	FALSE	9	FALSE	FALSE	FALSE	TRUE	FALSE	FALSE	FALSE	TRUE	FALSE	FALSE	FALSE
ENSG00000089682	RBM41	HGNC Symbol	other	FALSE	FALSE	0	FALSE	FALSE	FALSE	FALSE	FALSE	FALSE	FALSE	FALSE	FALSE	FALSE	FALSE
ENSG00000089685	BIRC5	HGNC Symbol	interactor	TRUE	FALSE	18	FALSE	FALSE	FALSE	FALSE	FALSE	FALSE	FALSE	FALSE	FALSE	FALSE	FALSE
ENSG00000089692	LAG3	HGNC Symbol	interactor	TRUE	FALSE	1	FALSE	FALSE	FALSE	FALSE	FALSE	FALSE	FALSE	TRUE	FALSE	FALSE	FALSE
ENSG00000089693	MLF2	HGNC Symbol	other	FALSE	FALSE	0	FALSE	FALSE	FALSE	FALSE	FALSE	FALSE	FALSE	FALSE	FALSE	FALSE	FALSE
ENSG00000089723	OTUB2	HGNC Symbol	other	FALSE	FALSE	0	FALSE	FALSE	FALSE	FALSE	FALSE	FALSE	FALSE	FALSE	FALSE	FALSE	FALSE
ENSG00000089737	DDX24	HGNC Symbol	interactor	TRUE	FALSE	1	FALSE	FALSE	FALSE	FALSE	FALSE	FALSE	FALSE	FALSE	FALSE	FALSE	FALSE
ENSG00000089775	ZBTB25	HGNC Symbol	other	FALSE	FALSE	0	FALSE	FALSE	FALSE	FALSE	FALSE	FALSE	FALSE	FALSE	FALSE	FALSE	FALSE
ENSG00000089818	NECAP1	HGNC Symbol	other	FALSE	FALSE	0	FALSE	FALSE	FALSE	FALSE	FALSE	FALSE	FALSE	FALSE	FALSE	FALSE	FALSE
ENSG00000089820	ARHGAP4	HGNC Symbol	other	FALSE	FALSE	0	FALSE	FALSE	FALSE	FALSE	FALSE	FALSE	FALSE	FALSE	FALSE	FALSE	FALSE
ENSG00000089847	ANKRD24	HGNC Symbol	other	FALSE	FALSE	0	FALSE	TRUE	FALSE	FALSE	FALSE	FALSE	FALSE	FALSE	FALSE	FALSE	FALSE
ENSG00000089876	DHX32	HGNC Symbol	other	FALSE	FALSE	0	FALSE	FALSE	FALSE	FALSE	FALSE	FALSE	FALSE	FALSE	FALSE	FALSE	FALSE
ENSG00000089902	RCOR1	HGNC Symbol	other	FALSE	FALSE	0	FALSE	FALSE	FALSE	FALSE	FALSE	FALSE	FALSE	FALSE	FALSE	FALSE	FALSE
ENSG00000089916	GPATCH2L	HGNC Symbol	other	FALSE	FALSE	0	FALSE	FALSE	FALSE	FALSE	FALSE	FALSE	FALSE	FALSE	FALSE	FALSE	FALSE
ENSG00000090006	LTBP4	HGNC Symbol	other	FALSE	FALSE	0	FALSE	FALSE	FALSE	FALSE	FALSE	FALSE	FALSE	FALSE	FALSE	FALSE	FALSE
ENSG00000090013	BLVRB	HGNC Symbol	interactor	TRUE	FALSE	4	FALSE	FALSE	FALSE	FALSE	FALSE	TRUE	FALSE	FALSE	FALSE	FALSE	FALSE
ENSG00000090020	SLC9A1	HGNC Symbol	other	FALSE	FALSE	0	FALSE	FALSE	FALSE	FALSE	FALSE	FALSE	FALSE	FALSE	FALSE	FALSE	FALSE
ENSG00000090054	SPTLC1	HGNC Symbol	other	FALSE	FALSE	0	FALSE	FALSE	FALSE	FALSE	FALSE	FALSE	FALSE	FALSE	FALSE	FALSE	FALSE
ENSG00000090060	PAPOLA	HGNC Symbol	interactor	TRUE	FALSE	4	FALSE	FALSE	FALSE	FALSE	FALSE	FALSE	FALSE	FALSE	FALSE	FALSE	FALSE
ENSG00000090061	CCNK	HGNC Symbol	other	FALSE	FALSE	0	FALSE	FALSE	FALSE	FALSE	FALSE	FALSE	FALSE	FALSE	FALSE	FALSE	FALSE
ENSG00000090097	PCBP4	HGNC Symbol	other	FALSE	FALSE	0	FALSE	FALSE	FALSE	FALSE	FALSE	FALSE	FALSE	FALSE	FALSE	FALSE	FALSE
ENSG00000090104	RGS1	HGNC Symbol	interactor	TRUE	FALSE	54	FALSE	FALSE	FALSE	FALSE	FALSE	FALSE	FALSE	FALSE	FALSE	FALSE	FALSE
ENSG00000090238	YPEL3	HGNC Symbol	other	FALSE	FALSE	0	FALSE	FALSE	FALSE	FALSE	FALSE	FALSE	FALSE	FALSE	FALSE	FALSE	FALSE
ENSG00000090263	MRPS33	HGNC Symbol	other	FALSE	FALSE	0	FALSE	FALSE	FALSE	FALSE	FALSE	FALSE	FALSE	FALSE	FALSE	FALSE	FALSE
ENSG00000090266	NDUFB2	HGNC Symbol	interactor	TRUE	FALSE	2	FALSE	FALSE	FALSE	FALSE	FALSE	FALSE	FALSE	FALSE	FALSE	FALSE	FALSE
ENSG00000090273	NUDC	HGNC Symbol	interactor	TRUE	FALSE	9	FALSE	FALSE	FALSE	FALSE	FALSE	FALSE	FALSE	FALSE	FALSE	FALSE	FALSE
ENSG00000090316	MAEA	HGNC Symbol	interactor	TRUE	FALSE	1	FALSE	FALSE	FALSE	FALSE	FALSE	FALSE	FALSE	FALSE	FALSE	FALSE	FALSE
ENSG00000090339	ICAM1	HGNC Symbol	interactor	TRUE	FALSE	18	FALSE	FALSE	FALSE	FALSE	FALSE	FALSE	FALSE	FALSE	TRUE	TRUE	FALSE
ENSG00000090372	STRN4	HGNC Symbol	interactor	TRUE	FALSE	2	FALSE	FALSE	FALSE	FALSE	FALSE	FALSE	FALSE	FALSE	FALSE	FALSE	FALSE
ENSG00000090376	IRAK3	HGNC Symbol	interactor	TRUE	FALSE	2	FALSE	FALSE	FALSE	FALSE	FALSE	FALSE	FALSE	FALSE	FALSE	FALSE	FALSE
ENSG00000090382	LYZ	HGNC Symbol	interactor	TRUE	FALSE	11	FALSE	FALSE	FALSE	FALSE	FALSE	FALSE	FALSE	TRUE	FALSE	FALSE	FALSE
ENSG00000090402	SI	HGNC Symbol	representer	TRUE	TRUE	13	FALSE	TRUE	FALSE	FALSE	FALSE	FALSE	FALSE	FALSE	FALSE	FALSE	FALSE
ENSG00000090432	MUL1	HGNC Symbol	other	FALSE	FALSE	0	FALSE	FALSE	FALSE	FALSE	FALSE	FALSE	FALSE	FALSE	FALSE	FALSE	FALSE
ENSG00000090447	TFAP4	HGNC Symbol	other	FALSE	FALSE	0	FALSE	FALSE	FALSE	FALSE	FALSE	FALSE	FALSE	FALSE	FALSE	FALSE	FALSE
ENSG00000090470	PDCD7	HGNC Symbol	other	FALSE	FALSE	0	FALSE	FALSE	FALSE	FALSE	FALSE	FALSE	FALSE	FALSE	FALSE	FALSE	FALSE
ENSG00000090487	SPG21	HGNC Symbol	interactor	TRUE	FALSE	1	FALSE	FALSE	FALSE	FALSE	FALSE	FALSE	FALSE	FALSE	FALSE	FALSE	FALSE
ENSG00000090512	FETUB	HGNC Symbol	other	FALSE	FALSE	0	FALSE	FALSE	FALSE	FALSE	FALSE	FALSE	FALSE	FALSE	FALSE	FALSE	FALSE
ENSG00000090520	DNAJB11	HGNC Symbol	other	FALSE	FALSE	0	FALSE	FALSE	FALSE	FALSE	FALSE	FALSE	FALSE	FALSE	FALSE	FALSE	FALSE
ENSG00000090530	P3H2	HGNC Symbol	interactor	TRUE	FALSE	3	FALSE	FALSE	FALSE	FALSE	FALSE	FALSE	FALSE	FALSE	FALSE	TRUE	FALSE
ENSG00000090534	THPO	HGNC Symbol	representer	TRUE	TRUE	12	FALSE	FALSE	FALSE	FALSE	FALSE	FALSE	FALSE	TRUE	FALSE	FALSE	FALSE
ENSG00000090539	CHRD	HGNC Symbol	representer	TRUE	TRUE	22	FALSE	FALSE	FALSE	FALSE	FALSE	FALSE	FALSE	FALSE	FALSE	FALSE	FALSE
ENSG00000090554	FLT3LG	HGNC Symbol	other	FALSE	FALSE	0	FALSE	FALSE	FALSE	FALSE	FALSE	FALSE	FALSE	FALSE	FALSE	FALSE	FALSE
ENSG00000090565	RAB11FIP3	HGNC Symbol	other	FALSE	FALSE	0	FALSE	FALSE	FALSE	FALSE	FALSE	FALSE	FALSE	FALSE	FALSE	FALSE	FALSE
ENSG00000090581	GNPTG	HGNC Symbol	other	FALSE	FALSE	0	FALSE	FALSE	FALSE	FALSE	FALSE	FALSE	FALSE	FALSE	FALSE	FALSE	FALSE
ENSG00000090612	ZNF268	HGNC Symbol	other	FALSE	FALSE	0	FALSE	FALSE	FALSE	FALSE	FALSE	FALSE	FALSE	FALSE	FALSE	FALSE	FALSE
ENSG00000090615	GOLGA3	HGNC Symbol	interactor	TRUE	FALSE	1	FALSE	FALSE	FALSE	FALSE	FALSE	FALSE	FALSE	FALSE	FALSE	FALSE	FALSE
ENSG00000090621	PABPC4	HGNC Symbol	other	FALSE	FALSE	0	FALSE	FALSE	FALSE	FALSE	FALSE	FALSE	FALSE	FALSE	FALSE	FALSE	FALSE
ENSG00000090659	CD209	HGNC Symbol	representer	TRUE	TRUE	9	FALSE	FALSE	FALSE	FALSE	FALSE	FALSE	FALSE	FALSE	FALSE	FALSE	FALSE
ENSG00000090661	CERS4	HGNC Symbol	interactor	TRUE	FALSE	2	FALSE	FALSE	FALSE	TRUE	FALSE	FALSE	FALSE	FALSE	FALSE	FALSE	FALSE
ENSG00000090674	MCOLN1	HGNC Symbol	other	FALSE	FALSE	0	FALSE	FALSE	FALSE	FALSE	FALSE	FALSE	FALSE	FALSE	FALSE	FALSE	FALSE
ENSG00000090686	USP48	HGNC Symbol	other	FALSE	FALSE	0	FALSE	FALSE	FALSE	FALSE	FALSE	FALSE	FALSE	FALSE	FALSE	FALSE	FALSE
ENSG00000090776	EFNB1	HGNC Symbol	interactor	TRUE	FALSE	11	FALSE	FALSE	FALSE	TRUE	FALSE	FALSE	FALSE	FALSE	TRUE	TRUE	FALSE
ENSG00000090857	PDPR	HGNC Symbol	other	FALSE	FALSE	0	FALSE	FALSE	FALSE	FALSE	FALSE	FALSE	FALSE	FALSE	FALSE	FALSE	FALSE
ENSG00000090861	AARS	HGNC Symbol	other	FALSE	FALSE	0	FALSE	FALSE	FALSE	FALSE	FALSE	FALSE	FALSE	FALSE	FALSE	FALSE	FALSE
ENSG00000090863	GLG1	HGNC Symbol	interactor	TRUE	FALSE	2	FALSE	FALSE	FALSE	FALSE	FALSE	FALSE	FALSE	FALSE	FALSE	FALSE	FALSE
ENSG00000090889	KIF4A	HGNC Symbol	representer	TRUE	TRUE	11	FALSE	FALSE	FALSE	FALSE	FALSE	FALSE	FALSE	FALSE	FALSE	FALSE	FALSE
ENSG00000090905	TNRC6A	HGNC Symbol	interactor	TRUE	FALSE	2	FALSE	FALSE	FALSE	FALSE	FALSE	FALSE	FALSE	FALSE	FALSE	FALSE	FALSE
ENSG00000090924	PLEKHG2	HGNC Symbol	other	FALSE	FALSE	0	FALSE	FALSE	FALSE	FALSE	FALSE	FALSE	FALSE	FALSE	FALSE	FALSE	FALSE
ENSG00000090932	DLL3	HGNC Symbol	representer	TRUE	TRUE	4	FALSE	FALSE	FALSE	FALSE	FALSE	FALSE	FALSE	FALSE	FALSE	FALSE	FALSE
ENSG00000090971	NAT14	HGNC Symbol	other	FALSE	FALSE	0	FALSE	FALSE	FALSE	FALSE	FALSE	FALSE	FALSE	FALSE	FALSE	FALSE	FALSE
ENSG00000090975	PITPNM2	HGNC Symbol	other	FALSE	FALSE	0	FALSE	FALSE	FALSE	FALSE	FALSE	FALSE	FALSE	FALSE	FALSE	FALSE	FALSE
ENSG00000090989	EXOC1	HGNC Symbol	interactor	TRUE	FALSE	2	FALSE	FALSE	FALSE	FALSE	FALSE	FALSE	FALSE	FALSE	FALSE	FALSE	FALSE
ENSG00000091009	RBM27	HGNC Symbol	interactor	TRUE	FALSE	2	FALSE	TRUE	FALSE	FALSE	FALSE	FALSE	FALSE	FALSE	FALSE	FALSE	FALSE
ENSG00000091010	POU4F3	HGNC Symbol	other	FALSE	FALSE	0	FALSE	FALSE	FALSE	FALSE	FALSE	FALSE	FALSE	FALSE	FALSE	FALSE	FALSE
ENSG00000091039	OSBPL8	HGNC Symbol	other	FALSE	FALSE	0	FALSE	FALSE	FALSE	FALSE	FALSE	FALSE	FALSE	FALSE	FALSE	FALSE	FALSE
ENSG00000091073	DTX2	HGNC Symbol	other	FALSE	FALSE	0	FALSE	FALSE	FALSE	FALSE	FALSE	FALSE	FALSE	FALSE	FALSE	FALSE	FALSE
ENSG00000091106	NLRC4	HGNC Symbol	representer	TRUE	TRUE	4	FALSE	FALSE	FALSE	FALSE	FALSE	FALSE	FALSE	FALSE	FALSE	FALSE	FALSE
ENSG00000091127	PUS7	HGNC Symbol	other	FALSE	FALSE	0	FALSE	FALSE	FALSE	FALSE	FALSE	FALSE	FALSE	FALSE	FALSE	FALSE	FALSE
ENSG00000091128	LAMB4	HGNC Symbol	other	FALSE	TRUE	0	FALSE	FALSE	FALSE	FALSE	FALSE	FALSE	FALSE	FALSE	FALSE	FALSE	FALSE
ENSG00000091129	NRCAM	HGNC Symbol	interactor	TRUE	FALSE	5	FALSE	FALSE	FALSE	FALSE	FALSE	FALSE	FALSE	FALSE	FALSE	FALSE	TRUE
ENSG00000091136	LAMB1	HGNC Symbol	interactor	TRUE	FALSE	10	FALSE	FALSE	FALSE	TRUE	FALSE	FALSE	TRUE	FALSE	TRUE	FALSE	FALSE
ENSG00000091137	SLC26A4	HGNC Symbol	representer	TRUE	TRUE	1	FALSE	FALSE	FALSE	FALSE	FALSE	FALSE	FALSE	FALSE	FALSE	FALSE	FALSE
ENSG00000091138	SLC26A3	HGNC Symbol	representer	TRUE	TRUE	2	FALSE	TRUE	FALSE	FALSE	FALSE	FALSE	FALSE	FALSE	FALSE	FALSE	FALSE
ENSG00000091140	DLD	HGNC Symbol	other	FALSE	FALSE	0	FALSE	FALSE	FALSE	FALSE	FALSE	FALSE	FALSE	FALSE	FALSE	FALSE	FALSE
ENSG00000091157	WDR7	HGNC Symbol	other	FALSE	FALSE	0	FALSE	FALSE	FALSE	FALSE	FALSE	FALSE	FALSE	FALSE	FALSE	FALSE	FALSE
ENSG00000091164	TXNL1	HGNC Symbol	other	FALSE	FALSE	0	FALSE	FALSE	FALSE	FALSE	FALSE	FALSE	FALSE	FALSE	FALSE	FALSE	FALSE
ENSG00000091181	IL5RA	HGNC Symbol	representer	TRUE	TRUE	13	FALSE	FALSE	FALSE	FALSE	FALSE	FALSE	FALSE	FALSE	TRUE	FALSE	FALSE
ENSG00000091262	ABCC6	HGNC Symbol	other	FALSE	TRUE	0	FALSE	FALSE	FALSE	FALSE	FALSE	FALSE	FALSE	FALSE	FALSE	FALSE	FALSE
ENSG00000091317	CMTM6	HGNC Symbol	other	FALSE	FALSE	0	FALSE	FALSE	FALSE	FALSE	FALSE	FALSE	FALSE	FALSE	FALSE	FALSE	FALSE
ENSG00000091409	ITGA6	HGNC Symbol	interactor	TRUE	FALSE	8	FALSE	FALSE	FALSE	FALSE	FALSE	FALSE	FALSE	FALSE	FALSE	FALSE	FALSE
ENSG00000091428	RAPGEF4	HGNC Symbol	interactor	TRUE	FALSE	3	FALSE	FALSE	FALSE	FALSE	FALSE	FALSE	FALSE	FALSE	FALSE	FALSE	FALSE
ENSG00000091436	AC013461.1	Clone-based (Vega)	other	FALSE	FALSE	0	FALSE	FALSE	FALSE	FALSE	FALSE	FALSE	FALSE	FALSE	FALSE	FALSE	FALSE
ENSG00000091482	SMPX	HGNC Symbol	other	FALSE	FALSE	0	FALSE	FALSE	FALSE	FALSE	FALSE	FALSE	FALSE	FALSE	FALSE	FALSE	FALSE
ENSG00000091483	FH	HGNC Symbol	interactor	TRUE	FALSE	1	TRUE	FALSE	FALSE	FALSE	FALSE	FALSE	FALSE	FALSE	FALSE	FALSE	FALSE
ENSG00000091490	SEL1L3	HGNC Symbol	other	FALSE	FALSE	0	FALSE	FALSE	FALSE	FALSE	FALSE	FALSE	FALSE	FALSE	FALSE	FALSE	FALSE
ENSG00000091513	TF	HGNC Symbol	interactor	TRUE	FALSE	8	FALSE	FALSE	FALSE	FALSE	FALSE	FALSE	FALSE	FALSE	TRUE	TRUE	FALSE
ENSG00000091527	CDV3	HGNC Symbol	other	FALSE	FALSE	0	FALSE	FALSE	FALSE	FALSE	FALSE	FALSE	FALSE	FALSE	FALSE	FALSE	FALSE
ENSG00000091536	MYO15A	HGNC Symbol	other	FALSE	FALSE	0	FALSE	FALSE	FALSE	FALSE	FALSE	FALSE	FALSE	FALSE	FALSE	FALSE	FALSE
ENSG00000091542	ALKBH5	HGNC Symbol	other	FALSE	FALSE	0	FALSE	FALSE	FALSE	FALSE	FALSE	FALSE	FALSE	FALSE	FALSE	FALSE	FALSE
ENSG00000091583	APOH	HGNC Symbol	representer	TRUE	TRUE	3	FALSE	FALSE	FALSE	FALSE	FALSE	FALSE	FALSE	FALSE	FALSE	TRUE	FALSE
ENSG00000091592	NLRP1	HGNC Symbol	interactor	TRUE	FALSE	1	FALSE	TRUE	FALSE	FALSE	FALSE	FALSE	FALSE	FALSE	FALSE	FALSE	FALSE
ENSG00000091622	PITPNM3	HGNC Symbol	other	FALSE	TRUE	0	FALSE	FALSE	FALSE	FALSE	FALSE	FALSE	FALSE	FALSE	FALSE	FALSE	FALSE
ENSG00000091640	SPAG7	HGNC Symbol	other	FALSE	FALSE	0	FALSE	FALSE	FALSE	FALSE	FALSE	FALSE	FALSE	FALSE	FALSE	FALSE	FALSE
ENSG00000091651	ORC6	HGNC Symbol	interactor	TRUE	FALSE	3	FALSE	FALSE	FALSE	FALSE	FALSE	FALSE	FALSE	FALSE	FALSE	FALSE	FALSE
ENSG00000091656	ZFHX4	HGNC Symbol	other	FALSE	FALSE	0	FALSE	TRUE	FALSE	FALSE	FALSE	FALSE	FALSE	FALSE	FALSE	FALSE	FALSE
ENSG00000091664	SLC17A6	HGNC Symbol	other	FALSE	TRUE	0	FALSE	FALSE	FALSE	FALSE	FALSE	FALSE	FALSE	FALSE	FALSE	FALSE	FALSE
ENSG00000091704	CPA1	HGNC Symbol	other	FALSE	FALSE	0	FALSE	FALSE	FALSE	FALSE	FALSE	FALSE	FALSE	FALSE	FALSE	FALSE	FALSE
ENSG00000091732	ZC3HC1	HGNC Symbol	interactor	TRUE	FALSE	1	FALSE	FALSE	FALSE	FALSE	FALSE	FALSE	FALSE	FALSE	FALSE	FALSE	FALSE
ENSG00000091831	ESR1	HGNC Symbol	interactor	TRUE	FALSE	28	FALSE	TRUE	FALSE	FALSE	FALSE	FALSE	FALSE	FALSE	TRUE	TRUE	FALSE
ENSG00000091844	RGS17	HGNC Symbol	interactor	TRUE	FALSE	1	FALSE	FALSE	FALSE	FALSE	FALSE	FALSE	FALSE	FALSE	FALSE	FALSE	FALSE
ENSG00000091879	ANGPT2	HGNC Symbol	interactor	TRUE	FALSE	5	FALSE	FALSE	FALSE	FALSE	FALSE	FALSE	FALSE	FALSE	FALSE	TRUE	FALSE
ENSG00000091947	TMEM101	HGNC Symbol	other	FALSE	FALSE	0	FALSE	FALSE	FALSE	FALSE	FALSE	FALSE	FALSE	FALSE	FALSE	FALSE	FALSE
ENSG00000091972	CD200	HGNC Symbol	interactor	TRUE	FALSE	1	FALSE	FALSE	FALSE	FALSE	FALSE	FALSE	FALSE	FALSE	FALSE	FALSE	FALSE
ENSG00000091986	CCDC80	HGNC Symbol	other	FALSE	TRUE	0	FALSE	FALSE	FALSE	FALSE	FALSE	FALSE	FALSE	FALSE	FALSE	FALSE	FALSE
ENSG00000092009	CMA1	HGNC Symbol	interactor	TRUE	FALSE	1	FALSE	FALSE	FALSE	FALSE	FALSE	FALSE	FALSE	FALSE	FALSE	FALSE	FALSE
ENSG00000092010	PSME1	HGNC Symbol	interactor	TRUE	FALSE	6	FALSE	FALSE	FALSE	FALSE	FALSE	FALSE	FALSE	FALSE	FALSE	FALSE	FALSE
ENSG00000092020	PPP2R3C	HGNC Symbol	other	FALSE	FALSE	0	FALSE	FALSE	FALSE	FALSE	FALSE	FALSE	FALSE	FALSE	FALSE	FALSE	FALSE
ENSG00000092036	HAUS4	HGNC Symbol	other	FALSE	FALSE	0	FALSE	FALSE	FALSE	FALSE	FALSE	FALSE	FALSE	FALSE	FALSE	FALSE	FALSE
ENSG00000092051	JPH4	HGNC Symbol	other	FALSE	FALSE	0	FALSE	FALSE	FALSE	FALSE	FALSE	FALSE	FALSE	FALSE	FALSE	FALSE	FALSE
ENSG00000092054	MYH7	HGNC Symbol	representer	TRUE	TRUE	15	FALSE	FALSE	FALSE	FALSE	FALSE	FALSE	TRUE	FALSE	FALSE	FALSE	FALSE
ENSG00000092067	CEBPE	HGNC Symbol	other	FALSE	FALSE	0	FALSE	FALSE	FALSE	FALSE	FALSE	FALSE	FALSE	FALSE	FALSE	FALSE	FALSE
ENSG00000092068	SLC7A8	HGNC Symbol	other	FALSE	FALSE	0	FALSE	FALSE	FALSE	FALSE	FALSE	FALSE	FALSE	FALSE	FALSE	FALSE	FALSE
ENSG00000092094	OSGEP	HGNC Symbol	other	FALSE	FALSE	0	FALSE	FALSE	FALSE	FALSE	FALSE	FALSE	FALSE	FALSE	FALSE	FALSE	FALSE
ENSG00000092096	SLC22A17	HGNC Symbol	other	FALSE	TRUE	0	FALSE	FALSE	FALSE	FALSE	FALSE	FALSE	FALSE	FALSE	FALSE	FALSE	FALSE
ENSG00000092098	RNF31	HGNC Symbol	interactor	TRUE	FALSE	1	FALSE	FALSE	FALSE	FALSE	FALSE	FALSE	FALSE	FALSE	FALSE	FALSE	FALSE
ENSG00000092108	SCFD1	HGNC Symbol	interactor	TRUE	FALSE	1	FALSE	FALSE	FALSE	FALSE	FALSE	FALSE	FALSE	FALSE	FALSE	FALSE	FALSE
ENSG00000092140	G2E3	HGNC Symbol	other	FALSE	FALSE	0	FALSE	FALSE	FALSE	FALSE	FALSE	FALSE	FALSE	FALSE	FALSE	FALSE	FALSE
ENSG00000092148	HECTD1	HGNC Symbol	representer	TRUE	TRUE	2	FALSE	FALSE	FALSE	FALSE	FALSE	FALSE	FALSE	FALSE	FALSE	FALSE	FALSE
ENSG00000092199	HNRNPC	HGNC Symbol	other	FALSE	FALSE	0	FALSE	FALSE	FALSE	FALSE	FALSE	FALSE	FALSE	FALSE	FALSE	FALSE	FALSE
ENSG00000092200	RPGRIP1	HGNC Symbol	other	FALSE	FALSE	0	FALSE	FALSE	FALSE	FALSE	FALSE	FALSE	FALSE	FALSE	FALSE	FALSE	FALSE
ENSG00000092201	SUPT16H	HGNC Symbol	interactor	TRUE	FALSE	2	FALSE	FALSE	FALSE	FALSE	FALSE	FALSE	FALSE	FALSE	FALSE	FALSE	FALSE
ENSG00000092203	TOX4	HGNC Symbol	other	FALSE	FALSE	0	FALSE	FALSE	FALSE	FALSE	FALSE	FALSE	FALSE	FALSE	FALSE	FALSE	FALSE
ENSG00000092208	GEMIN2	HGNC Symbol	interactor	TRUE	FALSE	1	FALSE	FALSE	FALSE	FALSE	FALSE	FALSE	FALSE	FALSE	FALSE	FALSE	FALSE
ENSG00000092295	TGM1	HGNC Symbol	other	FALSE	TRUE	0	FALSE	FALSE	FALSE	FALSE	FALSE	FALSE	FALSE	FALSE	FALSE	FALSE	FALSE
ENSG00000092330	TINF2	HGNC Symbol	interactor	TRUE	FALSE	3	FALSE	FALSE	FALSE	FALSE	FALSE	FALSE	FALSE	FALSE	FALSE	FALSE	FALSE
ENSG00000092345	DAZL	HGNC Symbol	representer	TRUE	TRUE	6	FALSE	FALSE	FALSE	FALSE	FALSE	FALSE	FALSE	FALSE	FALSE	FALSE	FALSE
ENSG00000092377	TBL1Y	HGNC Symbol	representer	TRUE	TRUE	3	FALSE	FALSE	FALSE	FALSE	FALSE	FALSE	FALSE	FALSE	FALSE	FALSE	FALSE
ENSG00000092421	SEMA6A	HGNC Symbol	other	FALSE	FALSE	0	FALSE	FALSE	FALSE	FALSE	FALSE	FALSE	FALSE	FALSE	FALSE	FALSE	FALSE
ENSG00000092439	TRPM7	HGNC Symbol	other	FALSE	FALSE	0	FALSE	FALSE	FALSE	FALSE	FALSE	FALSE	FALSE	FALSE	FALSE	FALSE	FALSE
ENSG00000092445	TYRO3	HGNC Symbol	other	FALSE	FALSE	0	FALSE	FALSE	FALSE	FALSE	FALSE	FALSE	FALSE	FALSE	FALSE	FALSE	FALSE
ENSG00000092470	WDR76	HGNC Symbol	other	FALSE	FALSE	0	FALSE	FALSE	FALSE	FALSE	FALSE	FALSE	FALSE	FALSE	FALSE	FALSE	FALSE
ENSG00000092529	CAPN3	HGNC Symbol	interactor	TRUE	FALSE	2	FALSE	FALSE	FALSE	FALSE	FALSE	FALSE	TRUE	FALSE	FALSE	FALSE	FALSE
ENSG00000092531	SNAP23	HGNC Symbol	interactor	TRUE	FALSE	4	FALSE	FALSE	FALSE	FALSE	FALSE	FALSE	FALSE	FALSE	FALSE	FALSE	FALSE
ENSG00000092607	TBX15	HGNC Symbol	other	FALSE	FALSE	0	FALSE	FALSE	FALSE	FALSE	FALSE	FALSE	FALSE	FALSE	FALSE	FALSE	FALSE
ENSG00000092621	PHGDH	HGNC Symbol	interactor	TRUE	FALSE	1	FALSE	FALSE	FALSE	FALSE	FALSE	FALSE	FALSE	FALSE	FALSE	FALSE	FALSE
ENSG00000092758	COL9A3	HGNC Symbol	interactor	TRUE	FALSE	16	FALSE	FALSE	FALSE	FALSE	FALSE	FALSE	FALSE	FALSE	FALSE	FALSE	FALSE
ENSG00000092820	EZR	HGNC Symbol	interactor	TRUE	FALSE	16	TRUE	FALSE	FALSE	FALSE	FALSE	FALSE	FALSE	FALSE	TRUE	TRUE	FALSE
ENSG00000092841	MYL6	HGNC Symbol	interactor	TRUE	FALSE	11	FALSE	FALSE	FALSE	FALSE	FALSE	FALSE	TRUE	FALSE	FALSE	FALSE	FALSE
ENSG00000092847	AGO1	HGNC Symbol	interactor	TRUE	FALSE	2	FALSE	FALSE	FALSE	FALSE	FALSE	FALSE	FALSE	FALSE	FALSE	FALSE	FALSE
ENSG00000092850	TEKT2	HGNC Symbol	other	FALSE	FALSE	0	FALSE	FALSE	FALSE	FALSE	FALSE	FALSE	FALSE	FALSE	FALSE	FALSE	FALSE
ENSG00000092853	CLSPN	HGNC Symbol	interactor	TRUE	FALSE	3	FALSE	FALSE	FALSE	FALSE	FALSE	FALSE	FALSE	FALSE	FALSE	FALSE	FALSE
ENSG00000092871	RFFL	HGNC Symbol	other	FALSE	FALSE	0	FALSE	FALSE	FALSE	FALSE	FALSE	FALSE	FALSE	FALSE	FALSE	FALSE	FALSE
ENSG00000092929	UNC13D	HGNC Symbol	other	FALSE	FALSE	0	FALSE	FALSE	FALSE	FALSE	FALSE	FALSE	FALSE	FALSE	FALSE	FALSE	FALSE
ENSG00000092931	MFSD11	HGNC Symbol	other	FALSE	FALSE	0	FALSE	FALSE	FALSE	FALSE	FALSE	FALSE	FALSE	FALSE	FALSE	FALSE	FALSE
ENSG00000092964	DPYSL2	HGNC Symbol	interactor	TRUE	FALSE	4	FALSE	FALSE	FALSE	FALSE	FALSE	FALSE	FALSE	FALSE	FALSE	FALSE	FALSE
ENSG00000092969	TGFB2	HGNC Symbol	representer	TRUE	TRUE	63	FALSE	FALSE	FALSE	TRUE	FALSE	FALSE	TRUE	TRUE	TRUE	FALSE	FALSE
ENSG00000092978	GPATCH2	HGNC Symbol	other	FALSE	FALSE	0	FALSE	FALSE	FALSE	FALSE	FALSE	FALSE	FALSE	FALSE	FALSE	FALSE	FALSE
ENSG00000093000	NUP50	HGNC Symbol	other	FALSE	FALSE	0	FALSE	FALSE	FALSE	FALSE	FALSE	FALSE	FALSE	FALSE	FALSE	FALSE	FALSE
ENSG00000093009	CDC45	HGNC Symbol	interactor	TRUE	FALSE	5	FALSE	FALSE	FALSE	FALSE	FALSE	FALSE	FALSE	FALSE	FALSE	FALSE	FALSE
ENSG00000093010	COMT	HGNC Symbol	interactor	TRUE	FALSE	11	FALSE	FALSE	FALSE	FALSE	FALSE	TRUE	FALSE	FALSE	FALSE	TRUE	FALSE
ENSG00000093072	CECR1	HGNC Symbol	other	FALSE	FALSE	0	FALSE	FALSE	FALSE	FALSE	FALSE	FALSE	FALSE	FALSE	FALSE	FALSE	FALSE
ENSG00000093100	XXbac-B461K10.4	Clone-based (Vega)	other	FALSE	FALSE	0	FALSE	FALSE	FALSE	FALSE	FALSE	FALSE	FALSE	FALSE	FALSE	FALSE	FALSE
ENSG00000093134	VNN3	HGNC Symbol	other	FALSE	FALSE	0	FALSE	FALSE	FALSE	FALSE	FALSE	FALSE	FALSE	FALSE	FALSE	FALSE	FALSE
[truncated: 55,290 more rows]
