# Supplementary material for: Pan-cancer analysis of somatic mutations and transcriptomes reveals common functional gene clusters shared by multiple cancer types
Source: Sci Rep. 2018 Apr 16;8:6041. doi: 10.1038/s41598-018-24379-y (PMC5902616; doi:10.1038/s41598-018-24379-y)
Supplement: Supplementary file 5 — Supplementary Data S4 [file 41598_2018_24379_MOESM5_ESM.xlsx]

## Sheet: type1
Supplementary Data S4. Programmed cell death genes (type1)
Type of Programmed Cell Death	Common Name	Gene	Description	Description2 (KEGG entry)	Reference	Note1	Note2
Type I PCD	Apoptosis	TNFSF10	tumor necrosis factor superfamily member 10 [KO:K04721]	8743	KEGG PATHWAY Database	NULL	NULL
Type I PCD	Apoptosis	TNFRSF10A	TNF receptor superfamily member 10a [KO:K04722]	8797	KEGG PATHWAY Database	NULL	NULL
Type I PCD	Apoptosis	TNFRSF10B	TNF receptor superfamily member 10b [KO:K04722]	8795	KEGG PATHWAY Database	NULL	NULL
Type I PCD	Apoptosis	TNFRSF10C	TNF receptor superfamily member 10c [KO:K04722]	8794	KEGG PATHWAY Database	NULL	NULL
Type I PCD	Apoptosis	TNFRSF10D	TNF receptor superfamily member 10d [KO:K04722]	8793	KEGG PATHWAY Database	NULL	NULL
Type I PCD	Apoptosis	FASLG	Fas ligand [KO:K04389]	356	KEGG PATHWAY Database	NULL	NULL
Type I PCD	Apoptosis	FAS	Fas cell surface death receptor [KO:K04390]	355	KEGG PATHWAY Database	NULL	NULL
Type I PCD	Apoptosis	FADD	Fas associated via death domain [KO:K02373]	8772	KEGG PATHWAY Database	NULL	NULL
Type I PCD	Apoptosis	TNF	tumor necrosis factor [KO:K03156]	7124	KEGG PATHWAY Database	NULL	NULL
Type I PCD	Apoptosis	TNFRSF1A	TNF receptor superfamily member 1A [KO:K03158]	7132	KEGG PATHWAY Database	NULL	NULL
Type I PCD	Apoptosis	TRADD	TNFRSF1A associated via death domain [KO:K03171]	8717	KEGG PATHWAY Database	NULL	NULL
Type I PCD	Apoptosis	CFLAR	CASP8 and FADD like apoptosis regulator [KO:K04724]	8837	KEGG PATHWAY Database	NULL	NULL
Type I PCD	Apoptosis	CASP8	caspase 8 [KO:K04398] [EC:3.4.22.61]	841	KEGG PATHWAY Database	NULL	NULL
Type I PCD	Apoptosis	CASP10	caspase 10 [KO:K04400] [EC:3.4.22.63]	843	KEGG PATHWAY Database	NULL	NULL
Type I PCD	Apoptosis	CASP6	caspase 6 [KO:K04396] [EC:3.4.22.59]	839	KEGG PATHWAY Database	NULL	NULL
Type I PCD	Apoptosis	CASP3	caspase 3 [KO:K02187] [EC:3.4.22.56]	836	KEGG PATHWAY Database	NULL	NULL
Type I PCD	Apoptosis	CASP7	caspase 7 [KO:K04397] [EC:3.4.22.60]	840	KEGG PATHWAY Database	NULL	NULL
Type I PCD	Apoptosis	BID	BH3 interacting domain death agonist [KO:K04726]	637	KEGG PATHWAY Database	NULL	NULL
Type I PCD	Apoptosis	BAX	BCL2 associated X, apoptosis regulator [KO:K02159]	581	KEGG PATHWAY Database	NULL	NULL
Type I PCD	Apoptosis	BAK1	BCL2 antagonist/killer 1 [KO:K14021]	578	KEGG PATHWAY Database	NULL	NULL
Type I PCD	Apoptosis	DIABLO	diablo IAP-binding mitochondrial protein [KO:K10522]	56616	KEGG PATHWAY Database	NULL	NULL
Type I PCD	Apoptosis	SEPT4	septin 4 [KO:K16943]	5414	KEGG PATHWAY Database	NULL	NULL
Type I PCD	Apoptosis	HTRA2	HtrA serine peptidase 2 [KO:K08669] [EC:3.4.21.108]	27429	KEGG PATHWAY Database	NULL	NULL
Type I PCD	Apoptosis	CYCS	cytochrome c, somatic [KO:K08738]	54205	KEGG PATHWAY Database	NULL	NULL
Type I PCD	Apoptosis	APAF1	apoptotic peptidase activating factor 1 [KO:K02084]	317	KEGG PATHWAY Database	NULL	NULL
Type I PCD	Apoptosis	CASP9	caspase 9 [KO:K04399] [EC:3.4.22.62]	842	KEGG PATHWAY Database	NULL	NULL
Type I PCD	Apoptosis	PRF1	perforin 1 [KO:K07818]	5551	KEGG PATHWAY Database	NULL	NULL
Type I PCD	Apoptosis	GZMB	granzyme B [KO:K01353] [EC:3.4.21.79]	3002	KEGG PATHWAY Database	NULL	NULL
Type I PCD	Apoptosis	TUBA1B	tubulin alpha 1b [KO:K07374]	10376	KEGG PATHWAY Database	NULL	NULL
Type I PCD	Apoptosis	TUBA4A	tubulin alpha 4a [KO:K07374]	7277	KEGG PATHWAY Database	NULL	NULL
Type I PCD	Apoptosis	TUBA3C	tubulin alpha 3c [KO:K07374]	7278	KEGG PATHWAY Database	NULL	NULL
Type I PCD	Apoptosis	TUBA1A	tubulin alpha 1a [KO:K07374]	7846	KEGG PATHWAY Database	NULL	NULL
Type I PCD	Apoptosis	TUBA1C	tubulin alpha 1c [KO:K07374]	84790	KEGG PATHWAY Database	NULL	NULL
Type I PCD	Apoptosis	TUBA8	tubulin alpha 8 [KO:K07374]	51807	KEGG PATHWAY Database	NULL	NULL
Type I PCD	Apoptosis	TUBA3E	tubulin alpha 3e [KO:K07374]	112714	KEGG PATHWAY Database	NULL	NULL
Type I PCD	Apoptosis	TUBA3D	tubulin alpha 3d [KO:K07374]	113457	KEGG PATHWAY Database	NULL	NULL
Type I PCD	Apoptosis	TUBAL3	tubulin alpha like 3 [KO:K07374]	79861	KEGG PATHWAY Database	NULL	NULL
Type I PCD	Apoptosis	MCL1	BCL2 family apoptosis regulator [KO:K02539]	4170	KEGG PATHWAY Database	NULL	NULL
Type I PCD	Apoptosis	ACTB	actin beta [KO:K05692]	60	KEGG PATHWAY Database	NULL	NULL
Type I PCD	Apoptosis	ACTG1	actin gamma 1 [KO:K05692]	71	KEGG PATHWAY Database	NULL	NULL
Type I PCD	Apoptosis	SPTA1	spectrin alpha, erythrocytic 1 [KO:K06114]	6708	KEGG PATHWAY Database	NULL	NULL
Type I PCD	Apoptosis	SPTAN1	spectrin alpha, non-erythrocytic 1 [KO:K06114]	6709	KEGG PATHWAY Database	NULL	NULL
Type I PCD	Apoptosis	LMNA	lamin A/C [KO:K12641]	4000	KEGG PATHWAY Database	NULL	NULL
Type I PCD	Apoptosis	LMNB1	lamin B1 [KO:K07611]	4001	KEGG PATHWAY Database	NULL	NULL
Type I PCD	Apoptosis	LMNB2	lamin B2 [KO:K07611]	84823	KEGG PATHWAY Database	NULL	NULL
Type I PCD	Apoptosis	PARP2	poly(ADP-ribose) polymerase 2 [KO:K10798] [EC:2.4.2.30]	10038	KEGG PATHWAY Database	NULL	NULL
Type I PCD	Apoptosis	PARP1	poly(ADP-ribose) polymerase 1 [KO:K10798] [EC:2.4.2.30]	142	KEGG PATHWAY Database	NULL	NULL
Type I PCD	Apoptosis	PARP3	poly(ADP-ribose) polymerase family member 3 [KO:K10798] [EC:2.4.2.30]	10039	KEGG PATHWAY Database	NULL	NULL
Type I PCD	Apoptosis	PARP4	poly(ADP-ribose) polymerase family member 4 [KO:K10798] [EC:2.4.2.30]	143	KEGG PATHWAY Database	NULL	NULL
Type I PCD	Apoptosis	DFFA	DNA fragmentation factor subunit alpha [KO:K02310]	1676	KEGG PATHWAY Database	NULL	NULL
Type I PCD	Apoptosis	DFFB	DNA fragmentation factor subunit beta [KO:K02311] [EC:3.-.-.-]	1677	KEGG PATHWAY Database	NULL	NULL
Type I PCD	Apoptosis	ENDOG	endonuclease G [KO:K01173]	2021	KEGG PATHWAY Database	NULL	NULL
Type I PCD	Apoptosis	AIFM1	apoptosis inducing factor, mitochondria associated 1 [KO:K04727] [EC:1.-.-.-]	9131	KEGG PATHWAY Database	NULL	NULL
Type I PCD	Apoptosis	ERN1	endoplasmic reticulum to nucleus signaling 1 [KO:K08852] [EC:3.1.26.- 2.7.11.1]	2081	KEGG PATHWAY Database	NULL	NULL
Type I PCD	Apoptosis	TRAF2	TNF receptor associated factor 2 [KO:K03173] [EC:2.3.2.27]	7186	KEGG PATHWAY Database	NULL	NULL
Type I PCD	Apoptosis	ITPR1	inositol 1,4,5-trisphosphate receptor type 1 [KO:K04958]	3708	KEGG PATHWAY Database	NULL	NULL
Type I PCD	Apoptosis	ITPR2	inositol 1,4,5-trisphosphate receptor type 2 [KO:K04959]	3709	KEGG PATHWAY Database	NULL	NULL
Type I PCD	Apoptosis	ITPR3	inositol 1,4,5-trisphosphate receptor type 3 [KO:K04960]	3710	KEGG PATHWAY Database	NULL	NULL
Type I PCD	Apoptosis	CAPN1	calpain 1 [KO:K01367] [EC:3.4.22.52]	823	KEGG PATHWAY Database	NULL	NULL
Type I PCD	Apoptosis	CAPN2	calpain 2 [KO:K03853] [EC:3.4.22.53]	824	KEGG PATHWAY Database	NULL	NULL
Type I PCD	Apoptosis	CASP12	caspase 12 (gene/pseudogene) [KO:K04741] [EC:3.4.22.-]	100506742	KEGG PATHWAY Database	NULL	NULL
Type I PCD	Apoptosis	EIF2AK3	eukaryotic translation initiation factor 2 alpha kinase 3 [KO:K08860] [EC:2.7.11.1]	9451	KEGG PATHWAY Database	NULL	NULL
Type I PCD	Apoptosis	EIF2S1	eukaryotic translation initiation factor 2 subunit alpha [KO:K03237]	1965	KEGG PATHWAY Database	NULL	NULL
Type I PCD	Apoptosis	ATF4	activating transcription factor 4 [KO:K04374]	468	KEGG PATHWAY Database	NULL	NULL
Type I PCD	Apoptosis	DDIT3	DNA damage inducible transcript 3 [KO:K04452]	1649	KEGG PATHWAY Database	NULL	NULL
Type I PCD	Apoptosis	CTSB	cathepsin B [KO:K01363] [EC:3.4.22.1]	1508	KEGG PATHWAY Database	NULL	NULL
Type I PCD	Apoptosis	CTSC	cathepsin C [KO:K01275] [EC:3.4.14.1]	1075	KEGG PATHWAY Database	NULL	NULL
Type I PCD	Apoptosis	CTSD	cathepsin D [KO:K01379] [EC:3.4.23.5]	1509	KEGG PATHWAY Database	NULL	NULL
Type I PCD	Apoptosis	CTSF	cathepsin F [KO:K01373] [EC:3.4.22.41]	8722	KEGG PATHWAY Database	NULL	NULL
Type I PCD	Apoptosis	CTSH	cathepsin H [KO:K01366] [EC:3.4.22.16]	1512	KEGG PATHWAY Database	NULL	NULL
Type I PCD	Apoptosis	CTSK	cathepsin K [KO:K01371] [EC:3.4.22.38]	1513	KEGG PATHWAY Database	NULL	NULL
Type I PCD	Apoptosis	CTSL	cathepsin L [KO:K01365] [EC:3.4.22.15]	1514	KEGG PATHWAY Database	NULL	NULL
Type I PCD	Apoptosis	CTSO	cathepsin O [KO:K01374] [EC:3.4.22.42]	1519	KEGG PATHWAY Database	NULL	NULL
Type I PCD	Apoptosis	CTSS	cathepsin S [KO:K01368] [EC:3.4.22.27]	1520	KEGG PATHWAY Database	NULL	NULL
Type I PCD	Apoptosis	CTSV	cathepsin V [KO:K01375] [EC:3.4.22.43]	1515	KEGG PATHWAY Database	NULL	NULL
Type I PCD	Apoptosis	CTSW	cathepsin W [KO:K08569] [EC:3.4.22.-]	1521	KEGG PATHWAY Database	NULL	NULL
Type I PCD	Apoptosis	CTSZ	cathepsin Z [KO:K08568] [EC:3.4.18.1]	1522	KEGG PATHWAY Database	NULL	NULL
Type I PCD	Apoptosis	BIRC2	baculoviral IAP repeat containing 2 [KO:K16060]	329	KEGG PATHWAY Database	NULL	NULL
Type I PCD	Apoptosis	BIRC3	baculoviral IAP repeat containing 3 [KO:K16060]	330	KEGG PATHWAY Database	NULL	NULL
Type I PCD	Apoptosis	XIAP	X-linked inhibitor of apoptosis [KO:K04725] [EC:2.3.2.27]	331	KEGG PATHWAY Database	NULL	NULL
Type I PCD	Apoptosis	BIRC5	baculoviral IAP repeat containing 5 [KO:K08731]	332	KEGG PATHWAY Database	NULL	NULL
Type I PCD	Apoptosis	BCL2L11	BCL2 like 11 [KO:K16341]	10018	KEGG PATHWAY Database	NULL	NULL
Type I PCD	Apoptosis	BCL2L1	BCL2 like 1 [KO:K04570]	598	KEGG PATHWAY Database	NULL	NULL
Type I PCD	Apoptosis	BCL2	BCL2, apoptosis regulator [KO:K02161]	596	KEGG PATHWAY Database	NULL	NULL
Type I PCD	Apoptosis	DAXX	death domain associated protein [KO:K02308]	1616	KEGG PATHWAY Database	NULL	NULL
Type I PCD	Apoptosis	RIPK1	receptor interacting serine/threonine kinase 1 [KO:K02861] [EC:2.7.11.1]	8737	KEGG PATHWAY Database	NULL	NULL
Type I PCD	Apoptosis	DAB2IP	DAB2 interacting protein [KO:K19901]	153090	KEGG PATHWAY Database	NULL	NULL
Type I PCD	Apoptosis	MAP3K5	mitogen-activated protein kinase kinase kinase 5 [KO:K04426] [EC:2.7.11.25]	4217	KEGG PATHWAY Database	NULL	NULL
Type I PCD	Apoptosis	MAPK8	mitogen-activated protein kinase 8 [KO:K04440] [EC:2.7.11.24]	5599	KEGG PATHWAY Database	NULL	NULL
Type I PCD	Apoptosis	MAPK10	mitogen-activated protein kinase 10 [KO:K04440] [EC:2.7.11.24]	5602	KEGG PATHWAY Database	NULL	NULL
Type I PCD	Apoptosis	MAPK9	mitogen-activated protein kinase 9 [KO:K04440] [EC:2.7.11.24]	5601	KEGG PATHWAY Database	NULL	NULL
Type I PCD	Apoptosis	BAD	BCL2 associated agonist of cell death [KO:K02158]	572	KEGG PATHWAY Database	NULL	NULL
Type I PCD	Apoptosis	JUN	Jun proto-oncogene, AP-1 transcription factor subunit [KO:K04448]	3725	KEGG PATHWAY Database	NULL	NULL
Type I PCD	Apoptosis	FOS	Fos proto-oncogene, AP-1 transcription factor subunit [KO:K04379]	2353	KEGG PATHWAY Database	NULL	NULL
Type I PCD	Apoptosis	TP53	tumor protein p53 [KO:K04451]	7157	KEGG PATHWAY Database	NULL	NULL
Type I PCD	Apoptosis	HRK	harakiri, BCL2 interacting protein [KO:K02512]	8739	KEGG PATHWAY Database	NULL	NULL
Type I PCD	Apoptosis	MAP3K14	mitogen-activated protein kinase kinase kinase 14 [KO:K04466] [EC:2.7.11.25]	9020	KEGG PATHWAY Database	NULL	NULL
Type I PCD	Apoptosis	CHUK	conserved helix-loop-helix ubiquitous kinase [KO:K04467] [EC:2.7.11.10]	1147	KEGG PATHWAY Database	NULL	NULL
Type I PCD	Apoptosis	IKBKB	inhibitor of kappa light polypeptide gene enhancer in B-cells, kinase beta [KO:K07209] [EC:2.7.11.10]	3551	KEGG PATHWAY Database	NULL	NULL
Type I PCD	Apoptosis	IKBKG	inhibitor of kappa light polypeptide gene enhancer in B-cells, kinase gamma [KO:K07210]	8517	KEGG PATHWAY Database	NULL	NULL
Type I PCD	Apoptosis	NFKBIA	NFKB inhibitor alpha [KO:K04734]	4792	KEGG PATHWAY Database	NULL	NULL
Type I PCD	Apoptosis	NFKB1	nuclear factor kappa B subunit 1 [KO:K02580]	4790	KEGG PATHWAY Database	NULL	NULL
Type I PCD	Apoptosis	RELA	RELA proto-oncogene, NF-kB subunit [KO:K04735]	5970	KEGG PATHWAY Database	NULL	NULL
Type I PCD	Apoptosis	PTPN13	protein tyrosine phosphatase, non-receptor type 13 [KO:K02374]	5783	KEGG PATHWAY Database	NULL	NULL
Type I PCD	Apoptosis	GADD45A	growth arrest and DNA damage inducible alpha [KO:K04402]	1647	KEGG PATHWAY Database	NULL	NULL
Type I PCD	Apoptosis	GADD45B	growth arrest and DNA damage inducible beta [KO:K04402]	4616	KEGG PATHWAY Database	NULL	NULL
Type I PCD	Apoptosis	GADD45G	growth arrest and DNA damage inducible gamma [KO:K04402]	10912	KEGG PATHWAY Database	NULL	NULL
Type I PCD	Apoptosis	TRAF1	TNF receptor associated factor 1 [KO:K03172]	7185	KEGG PATHWAY Database	NULL	NULL
Type I PCD	Apoptosis	BCL2A1	BCL2 related protein A1 [KO:K02162]	597	KEGG PATHWAY Database	NULL	NULL
Type I PCD	Apoptosis	ATM	ATM serine/threonine kinase [KO:K04728] [EC:2.7.11.1]	472	KEGG PATHWAY Database	NULL	NULL
Type I PCD	Apoptosis	PIDD1	p53-induced death domain protein 1 [KO:K10130]	55367	KEGG PATHWAY Database	NULL	NULL
Type I PCD	Apoptosis	TP53AIP1	tumor protein p53 regulated apoptosis inducing protein 1 [KO:K13773]	63970	KEGG PATHWAY Database	NULL	NULL
Type I PCD	Apoptosis	BBC3	BCL2 binding component 3 [KO:K10132]	27113	KEGG PATHWAY Database	NULL	NULL
Type I PCD	Apoptosis	PMAIP1	phorbol-12-myristate-13-acetate-induced protein 1 [KO:K10131]	5366	KEGG PATHWAY Database	NULL	NULL
Type I PCD	Apoptosis	CASP2	caspase 2 [KO:K02186] [EC:3.4.22.55]	835	KEGG PATHWAY Database	NULL	NULL
Type I PCD	Apoptosis	NGF	nerve growth factor [KO:K02582]	4803	KEGG PATHWAY Database	NULL	NULL
Type I PCD	Apoptosis	NTRK1	neurotrophic receptor tyrosine kinase 1 [KO:K03176] [EC:2.7.10.1]	4914	KEGG PATHWAY Database	NULL	NULL
Type I PCD	Apoptosis	IL3	interleukin 3 [KO:K04736]	3562	KEGG PATHWAY Database	NULL	NULL
Type I PCD	Apoptosis	IL3RA	interleukin 3 receptor subunit alpha [KO:K04737]	3563	KEGG PATHWAY Database	NULL	NULL
Type I PCD	Apoptosis	CSF2RB	colony stimulating factor 2 receptor beta common subunit [KO:K04738]	1439	KEGG PATHWAY Database	NULL	NULL
Type I PCD	Apoptosis	PIK3CA	phosphatidylinositol-4,5-bisphosphate 3-kinase catalytic subunit alpha [KO:K00922] [EC:2.7.1.153]	5290	KEGG PATHWAY Database	NULL	NULL
Type I PCD	Apoptosis	PIK3CD	phosphatidylinositol-4,5-bisphosphate 3-kinase catalytic subunit delta [KO:K00922] [EC:2.7.1.153]	5293	KEGG PATHWAY Database	NULL	NULL
Type I PCD	Apoptosis	PIK3CB	phosphatidylinositol-4,5-bisphosphate 3-kinase catalytic subunit beta [KO:K00922] [EC:2.7.1.153]	5291	KEGG PATHWAY Database	NULL	NULL
Type I PCD	Apoptosis	PIK3CG	phosphatidylinositol-4,5-bisphosphate 3-kinase catalytic subunit gamma [KO:K00922] [EC:2.7.1.153]	5294	KEGG PATHWAY Database	NULL	NULL
Type I PCD	Apoptosis	PIK3R1	phosphoinositide-3-kinase regulatory subunit 1 [KO:K02649]	5295	KEGG PATHWAY Database	NULL	NULL
Type I PCD	Apoptosis	PIK3R5	phosphoinositide-3-kinase regulatory subunit 5 [KO:K02649]	23533	KEGG PATHWAY Database	NULL	NULL
Type I PCD	Apoptosis	PIK3R2	phosphoinositide-3-kinase regulatory subunit 2 [KO:K02649]	5296	KEGG PATHWAY Database	NULL	NULL
Type I PCD	Apoptosis	PIK3R3	phosphoinositide-3-kinase regulatory subunit 3 [KO:K02649]	8503	KEGG PATHWAY Database	NULL	NULL
Type I PCD	Apoptosis	PDPK1	3-phosphoinositide dependent protein kinase 1 [KO:K06276] [EC:2.7.11.1]	5170	KEGG PATHWAY Database	NULL	NULL
Type I PCD	Apoptosis	AKT1	AKT serine/threonine kinase 1 [KO:K04456] [EC:2.7.11.1]	207	KEGG PATHWAY Database	NULL	NULL
Type I PCD	Apoptosis	AKT2	AKT serine/threonine kinase 2 [KO:K04456] [EC:2.7.11.1]	208	KEGG PATHWAY Database	NULL	NULL
Type I PCD	Apoptosis	AKT3	AKT serine/threonine kinase 3 [KO:K04456] [EC:2.7.11.1]	10000	KEGG PATHWAY Database	NULL	NULL
Type I PCD	Apoptosis	HRAS	HRas proto-oncogene, GTPase [KO:K02833]	3265	KEGG PATHWAY Database	NULL	NULL
Type I PCD	Apoptosis	KRAS	KRAS proto-oncogene, GTPase [KO:K07827]	3845	KEGG PATHWAY Database	NULL	NULL
Type I PCD	Apoptosis	NRAS	neuroblastoma RAS viral oncogene homolog [KO:K07828]	4893	KEGG PATHWAY Database	NULL	NULL
Type I PCD	Apoptosis	RAF1	Raf-1 proto-oncogene, serine/threonine kinase [KO:K04366] [EC:2.7.11.1]	5894	KEGG PATHWAY Database	NULL	NULL
Type I PCD	Apoptosis	MAP2K1	mitogen-activated protein kinase kinase 1 [KO:K04368] [EC:2.7.12.2]	5604	KEGG PATHWAY Database	NULL	NULL
Type I PCD	Apoptosis	MAP2K2	mitogen-activated protein kinase kinase 2 [KO:K04369] [EC:2.7.12.2]	5605	KEGG PATHWAY Database	NULL	NULL
Type I PCD	Apoptosis	MAPK1	mitogen-activated protein kinase 1 [KO:K04371] [EC:2.7.11.24]	5594	KEGG PATHWAY Database	NULL	NULL
Type I PCD	Apoptosis	MAPK3	mitogen-activated protein kinase 3 [KO:K04371] [EC:2.7.11.24]	5595	KEGG PATHWAY Database	NULL	NULL
Type I PCD	Apoptosis	BNIP3L	BCL2/adenovirus E1B 19 kDa protein-interacting protein 3-like [KO:K15465]	665	DOI: 10.1177/0192623312466961	Molecular Mechanisms That Differentiate Apoptosis from Programmed Necrosis	NULL
Type I PCD	Apoptosis	BNIP3	BCL2/adenovirus E1B 19 kDa protein-interacting protein 3 [KO:K15464]	664	DOI: 10.1177/0192623312466961	Molecular Mechanisms That Differentiate Apoptosis from Programmed Necrosis	NULL

## Sheet: type2
Supplementary Data S4. Programmed cell death genes (type2)
Type of Programmed Cell Death	Common Name	Gene	Description	Description2 (KEGG entry)	Reference	Note1	Note2
Type II PCD	Autophagy	INS	insulin [KO:K04526]	3630	KEGG PATHWAY Database	NULL	NULL
Type II PCD	Autophagy	IGF1R	insulin like growth factor 1 receptor [KO:K05087] [EC:2.7.10.1]	3480	KEGG PATHWAY Database	NULL	NULL
Type II PCD	Autophagy	IRS1	insulin receptor substrate 1 [KO:K16172]	3667	KEGG PATHWAY Database	NULL	NULL
Type II PCD	Autophagy	IRS2	insulin receptor substrate 2 [KO:K07187]	8660	KEGG PATHWAY Database	NULL	NULL
Type II PCD	Autophagy	IRS4	insulin receptor substrate 4 [KO:K17446]	8471	KEGG PATHWAY Database	NULL	NULL
Type II PCD	Autophagy	PIK3CA	phosphatidylinositol-4,5-bisphosphate 3-kinase catalytic subunit alpha [KO:K00922] [EC:2.7.1.153]	5290	KEGG PATHWAY Database	NULL	NULL
Type II PCD	Autophagy	PIK3CD	phosphatidylinositol-4,5-bisphosphate 3-kinase catalytic subunit delta [KO:K00922] [EC:2.7.1.153]	5293	KEGG PATHWAY Database	NULL	NULL
Type II PCD	Autophagy	PIK3CB	phosphatidylinositol-4,5-bisphosphate 3-kinase catalytic subunit beta [KO:K00922] [EC:2.7.1.153]	5291	KEGG PATHWAY Database	NULL	NULL
Type II PCD	Autophagy	PIK3CG	phosphatidylinositol-4,5-bisphosphate 3-kinase catalytic subunit gamma [KO:K00922] [EC:2.7.1.153]	5294	KEGG PATHWAY Database	NULL	NULL
Type II PCD	Autophagy	PIK3R1	phosphoinositide-3-kinase regulatory subunit 1 [KO:K02649]	5295	KEGG PATHWAY Database	NULL	NULL
Type II PCD	Autophagy	PIK3R5	phosphoinositide-3-kinase regulatory subunit 5 [KO:K02649]	23533	KEGG PATHWAY Database	NULL	NULL
Type II PCD	Autophagy	PIK3R2	phosphoinositide-3-kinase regulatory subunit 2 [KO:K02649]	5296	KEGG PATHWAY Database	NULL	NULL
Type II PCD	Autophagy	PIK3R3	phosphoinositide-3-kinase regulatory subunit 3 [KO:K02649]	8503	KEGG PATHWAY Database	NULL	NULL
Type II PCD	Autophagy	PDPK1	3-phosphoinositide dependent protein kinase 1 [KO:K06276] [EC:2.7.11.1]	5170	KEGG PATHWAY Database	NULL	NULL
Type II PCD	Autophagy	AKT1	AKT serine/threonine kinase 1 [KO:K04456] [EC:2.7.11.1]	207	KEGG PATHWAY Database	NULL	NULL
Type II PCD	Autophagy	AKT2	AKT serine/threonine kinase 2 [KO:K04456] [EC:2.7.11.1]	208	KEGG PATHWAY Database	NULL	NULL
Type II PCD	Autophagy	AKT3	AKT serine/threonine kinase 3 [KO:K04456] [EC:2.7.11.1]	10000	KEGG PATHWAY Database	NULL	NULL
Type II PCD	Autophagy	PTEN	phosphatase and tensin homolog [KO:K01110] [EC:3.1.3.67 3.1.3.48 3.1.3.16]	5728	KEGG PATHWAY Database	NULL	NULL
Type II PCD	Autophagy	HRAS	HRas proto-oncogene, GTPase [KO:K02833]	3265	KEGG PATHWAY Database	NULL	NULL
Type II PCD	Autophagy	KRAS	KRAS proto-oncogene, GTPase [KO:K07827]	3845	KEGG PATHWAY Database	NULL	NULL
Type II PCD	Autophagy	NRAS	neuroblastoma RAS viral oncogene homolog [KO:K07828]	4893	KEGG PATHWAY Database	NULL	NULL
Type II PCD	Autophagy	MRAS	muscle RAS oncogene homolog [KO:K07831]	22808	KEGG PATHWAY Database	NULL	NULL
Type II PCD	Autophagy	RRAS	related RAS viral (r-ras) oncogene homolog [KO:K07829]	6237	KEGG PATHWAY Database	NULL	NULL
Type II PCD	Autophagy	RRAS2	related RAS viral (r-ras) oncogene homolog 2 [KO:K07830]	22800	KEGG PATHWAY Database	NULL	NULL
Type II PCD	Autophagy	RAF1	Raf-1 proto-oncogene, serine/threonine kinase [KO:K04366] [EC:2.7.11.1]	5894	KEGG PATHWAY Database	NULL	NULL
Type II PCD	Autophagy	MAP2K1	mitogen-activated protein kinase kinase 1 [KO:K04368] [EC:2.7.12.2]	5604	KEGG PATHWAY Database	NULL	NULL
Type II PCD	Autophagy	MAP2K2	mitogen-activated protein kinase kinase 2 [KO:K04369] [EC:2.7.12.2]	5605	KEGG PATHWAY Database	NULL	NULL
Type II PCD	Autophagy	MAPK1	mitogen-activated protein kinase 1 [KO:K04371] [EC:2.7.11.24]	5594	KEGG PATHWAY Database	NULL	NULL
Type II PCD	Autophagy	MAPK3	mitogen-activated protein kinase 3 [KO:K04371] [EC:2.7.11.24]	5595	KEGG PATHWAY Database	NULL	NULL
Type II PCD	Autophagy	HIF1A	hypoxia inducible factor 1 alpha subunit [KO:K08268]	3091	KEGG PATHWAY Database	NULL	NULL
Type II PCD	Autophagy	DDIT4	DNA damage inducible transcript 4 [KO:K08270]	54541	KEGG PATHWAY Database	NULL	NULL
Type II PCD	Autophagy	TSC2	tuberous sclerosis 2 [KO:K07207]	7249	KEGG PATHWAY Database	NULL	NULL
Type II PCD	Autophagy	TSC1	tuberous sclerosis 1 [KO:K07206]	7248	KEGG PATHWAY Database	NULL	NULL
Type II PCD	Autophagy	BNIP3	BCL2 interacting protein 3 [KO:K15464]	664	KEGG PATHWAY Database	NULL	NULL
Type II PCD	Autophagy	RHEB	Ras homolog enriched in brain [KO:K07208]	6009	KEGG PATHWAY Database	NULL	NULL
Type II PCD	Autophagy	RPTOR	regulatory associated protein of MTOR complex 1 [KO:K07204]	57521	KEGG PATHWAY Database	NULL	NULL
Type II PCD	Autophagy	DEPTOR	DEP domain containing MTOR-interacting protein [KO:K20402]	64798	KEGG PATHWAY Database	NULL	NULL
Type II PCD	Autophagy	MTOR	mechanistic target of rapamycin [KO:K07203] [EC:2.7.11.1]	2475	KEGG PATHWAY Database	NULL	NULL
Type II PCD	Autophagy	AKT1S1	AKT1 substrate 1 [KO:K16184]	84335	KEGG PATHWAY Database	NULL	NULL
Type II PCD	Autophagy	MLST8	MTOR associated protein, LST8 homolog [KO:K08266]	64223	KEGG PATHWAY Database	NULL	NULL
Type II PCD	Autophagy	RPS6KB1	ribosomal protein S6 kinase B1 [KO:K04688] [EC:2.7.11.1]	6198	KEGG PATHWAY Database	NULL	NULL
Type II PCD	Autophagy	RPS6KB2	ribosomal protein S6 kinase B2 [KO:K04688] [EC:2.7.11.1]	6199	KEGG PATHWAY Database	NULL	NULL
Type II PCD	Autophagy	IGBP1	immunoglobulin (CD79A) binding protein 1 [KO:K17606]	3476	KEGG PATHWAY Database	NULL	NULL
Type II PCD	Autophagy	PPP2CA	protein phosphatase 2 catalytic subunit alpha [KO:K04382] [EC:3.1.3.16]	5515	KEGG PATHWAY Database	NULL	NULL
Type II PCD	Autophagy	PPP2CB	protein phosphatase 2 catalytic subunit beta [KO:K04382] [EC:3.1.3.16]	5516	KEGG PATHWAY Database	NULL	NULL
Type II PCD	Autophagy	ULK3	unc-51 like kinase 3 [KO:K08269] [EC:2.7.11.1]	25989	KEGG PATHWAY Database	NULL	NULL
Type II PCD	Autophagy	ULK1	unc-51 like autophagy activating kinase 1 [KO:K08269] [EC:2.7.11.1]	8408	KEGG PATHWAY Database	NULL	NULL
Type II PCD	Autophagy	ULK2	unc-51 like autophagy activating kinase 2 [KO:K08269] [EC:2.7.11.1]	9706	KEGG PATHWAY Database	NULL	NULL
Type II PCD	Autophagy	ATG13	autophagy related 13 [KO:K08331]	9776	KEGG PATHWAY Database	NULL	NULL
Type II PCD	Autophagy	ATG101	autophagy related 101 [KO:K19730]	60673	KEGG PATHWAY Database	NULL	NULL
Type II PCD	Autophagy	RB1CC1	RB1 inducible coiled-coil 1 [KO:K17589]	9821	KEGG PATHWAY Database	NULL	NULL
Type II PCD	Autophagy	ATG2A	autophagy related 2A [KO:K17906]	23130	KEGG PATHWAY Database	NULL	NULL
Type II PCD	Autophagy	ATG2B	autophagy related 2B [KO:K17906]	55102	KEGG PATHWAY Database	NULL	NULL
Type II PCD	Autophagy	WIPI2	WD repeat domain, phosphoinositide interacting 2 [KO:K17908]	26100	KEGG PATHWAY Database	NULL	NULL
Type II PCD	Autophagy	WIPI1	WD repeat domain, phosphoinositide interacting 1 [KO:K17908]	55062	KEGG PATHWAY Database	NULL	NULL
Type II PCD	Autophagy	ATG9B	autophagy related 9B [KO:K17907]	285973	KEGG PATHWAY Database	NULL	NULL
Type II PCD	Autophagy	ATG9A	autophagy related 9A [KO:K17907]	79065	KEGG PATHWAY Database	NULL	NULL
Type II PCD	Autophagy	SUPT20H	SPT20 homolog, SAGA complex component [KO:K21245]	55578	KEGG PATHWAY Database	NULL	NULL
Type II PCD	Autophagy	RRAGA	Ras related GTP binding A [KO:K16185]	10670	KEGG PATHWAY Database	NULL	NULL
Type II PCD	Autophagy	RRAGB	Ras related GTP binding B [KO:K16185]	10325	KEGG PATHWAY Database	NULL	NULL
Type II PCD	Autophagy	RRAGC	Ras related GTP binding C [KO:K16186]	64121	KEGG PATHWAY Database	NULL	NULL
Type II PCD	Autophagy	RRAGD	Ras related GTP binding D [KO:K16186]	58528	KEGG PATHWAY Database	NULL	NULL
Type II PCD	Autophagy	STK11	serine/threonine kinase 11 [KO:K07298] [EC:2.7.11.1]	6794	KEGG PATHWAY Database	NULL	NULL
Type II PCD	Autophagy	PRKAA1	protein kinase AMP-activated catalytic subunit alpha 1 [KO:K07198] [EC:2.7.11.11]	5562	KEGG PATHWAY Database	NULL	NULL
Type II PCD	Autophagy	PRKAA2	protein kinase AMP-activated catalytic subunit alpha 2 [KO:K07198] [EC:2.7.11.11]	5563	KEGG PATHWAY Database	NULL	NULL
Type II PCD	Autophagy	PRKACA	protein kinase cAMP-activated catalytic subunit alpha [KO:K04345] [EC:2.7.11.11]	5566	KEGG PATHWAY Database	NULL	NULL
Type II PCD	Autophagy	PRKACB	protein kinase cAMP-activated catalytic subunit beta [KO:K04345] [EC:2.7.11.11]	5567	KEGG PATHWAY Database	NULL	NULL
Type II PCD	Autophagy	PRKACG	protein kinase cAMP-activated catalytic subunit gamma [KO:K04345] [EC:2.7.11.11]	5568	KEGG PATHWAY Database	NULL	NULL
Type II PCD	Autophagy	PRKCD	protein kinase C delta [KO:K06068] [EC:2.7.11.13]	5580	KEGG PATHWAY Database	NULL	NULL
Type II PCD	Autophagy	MAPK8	mitogen-activated protein kinase 8 [KO:K04440] [EC:2.7.11.24]	5599	KEGG PATHWAY Database	NULL	NULL
Type II PCD	Autophagy	MAPK10	mitogen-activated protein kinase 10 [KO:K04440] [EC:2.7.11.24]	5602	KEGG PATHWAY Database	NULL	NULL
Type II PCD	Autophagy	MAPK9	mitogen-activated protein kinase 9 [KO:K04440] [EC:2.7.11.24]	5601	KEGG PATHWAY Database	NULL	NULL
Type II PCD	Autophagy	BCL2	BCL2, apoptosis regulator [KO:K02161]	596	KEGG PATHWAY Database	NULL	NULL
Type II PCD	Autophagy	BCL2L1	BCL2 like 1 [KO:K04570]	598	KEGG PATHWAY Database	NULL	NULL
Type II PCD	Autophagy	BAD	BCL2 associated agonist of cell death [KO:K02158]	572	KEGG PATHWAY Database	NULL	NULL
Type II PCD	Autophagy	BECN1	beclin 1 [KO:K08334]	8678	KEGG PATHWAY Database	NULL	NULL
Type II PCD	Autophagy	BECN2	beclin 2 [KO:K08334]	441925	KEGG PATHWAY Database	NULL	NULL
Type II PCD	Autophagy	NRBF2	nuclear receptor binding factor 2 [KO:K21246]	29982	KEGG PATHWAY Database	NULL	NULL
Type II PCD	Autophagy	PIK3R4	phosphoinositide-3-kinase regulatory subunit 4 [KO:K08333] [EC:2.7.11.1]	30849	KEGG PATHWAY Database	NULL	NULL
Type II PCD	Autophagy	PIK3C3	phosphatidylinositol 3-kinase catalytic subunit type 3 [KO:K00914] [EC:2.7.1.137]	5289	KEGG PATHWAY Database	NULL	NULL
Type II PCD	Autophagy	ATG14	autophagy related 14 [KO:K17889]	22863	KEGG PATHWAY Database	NULL	NULL
Type II PCD	Autophagy	AMBRA1	autophagy and beclin 1 regulator 1 [KO:K17985]	55626	KEGG PATHWAY Database	NULL	NULL
Type II PCD	Autophagy	TRAF6	TNF receptor associated factor 6 [KO:K03175] [EC:2.3.2.27]	7189	KEGG PATHWAY Database	NULL	NULL
Type II PCD	Autophagy	TP53INP2	tumor protein p53 inducible nuclear protein 2 [KO:K21247]	58476	KEGG PATHWAY Database	NULL	NULL
Type II PCD	Autophagy	VMP1	vacuole membrane protein 1 [KO:K21248]	81671	KEGG PATHWAY Database	NULL	NULL
Type II PCD	Autophagy	STX17	syntaxin 17 [KO:K08491]	55014	KEGG PATHWAY Database	NULL	NULL
Type II PCD	Autophagy	UVRAG	UV radiation resistance associated [KO:K21249]	7405	KEGG PATHWAY Database	NULL	NULL
Type II PCD	Autophagy	SH3GLB1	SH3 domain containing GRB2 like endophilin B1 [KO:K11248]	51100	KEGG PATHWAY Database	NULL	NULL
Type II PCD	Autophagy	RUBCN	RUN and cysteine rich domain containing beclin 1 interacting protein [KO:K19330]	9711	KEGG PATHWAY Database	NULL	NULL
Type II PCD	Autophagy	CAMKK2	calcium/calmodulin dependent protein kinase kinase 2 [KO:K07359] [EC:2.7.11.17]	10645	KEGG PATHWAY Database	NULL	NULL
Type II PCD	Autophagy	MAP3K7	mitogen-activated protein kinase kinase kinase 7 [KO:K04427] [EC:2.7.11.25]	6885	KEGG PATHWAY Database	NULL	NULL
Type II PCD	Autophagy	ERN1	endoplasmic reticulum to nucleus signaling 1 [KO:K08852] [EC:3.1.26.- 2.7.11.1]	2081	KEGG PATHWAY Database	NULL	NULL
Type II PCD	Autophagy	ITPR1	inositol 1,4,5-trisphosphate receptor type 1 [KO:K04958]	3708	KEGG PATHWAY Database	NULL	NULL
Type II PCD	Autophagy	DAPK1	death associated protein kinase 1 [KO:K08803] [EC:2.7.11.1]	1612	KEGG PATHWAY Database	NULL	NULL
Type II PCD	Autophagy	DAPK3	death associated protein kinase 3 [KO:K08803] [EC:2.7.11.1]	1613	KEGG PATHWAY Database	NULL	NULL
Type II PCD	Autophagy	DAPK2	death associated protein kinase 2 [KO:K08803] [EC:2.7.11.1]	23604	KEGG PATHWAY Database	NULL	NULL
Type II PCD	Autophagy	PRAP1	proline rich acidic protein 1 [KO:K21250]	118471	KEGG PATHWAY Database	NULL	NULL
Type II PCD	Autophagy	EIF2AK3	eukaryotic translation initiation factor 2 alpha kinase 3 [KO:K08860] [EC:2.7.11.1]	9451	KEGG PATHWAY Database	NULL	NULL
Type II PCD	Autophagy	EIF2AK4	eukaryotic translation initiation factor 2 alpha kinase 4 [KO:K16196] [EC:2.7.11.1]	440275	KEGG PATHWAY Database	NULL	NULL
Type II PCD	Autophagy	EIF2S1	eukaryotic translation initiation factor 2 subunit alpha [KO:K03237]	1965	KEGG PATHWAY Database	NULL	NULL
Type II PCD	Autophagy	MTMR3	myotubularin related protein 3 [KO:K18082] [EC:3.1.3.95 3.1.3.64 3.1.3.48]	8897	KEGG PATHWAY Database	NULL	NULL
Type II PCD	Autophagy	MTMR4	myotubularin related protein 4 [KO:K18082] [EC:3.1.3.95 3.1.3.64 3.1.3.48]	9110	KEGG PATHWAY Database	NULL	NULL
Type II PCD	Autophagy	MTMR14	myotubularin related protein 14 [KO:K18086] [EC:3.1.3.95 3.1.3.64]	64419	KEGG PATHWAY Database	NULL	NULL
Type II PCD	Autophagy	ZFYVE1	zinc finger FYVE-type containing 1 [KO:K17603]	53349	KEGG PATHWAY Database	NULL	NULL
Type II PCD	Autophagy	ATG12	autophagy related 12 [KO:K08336]	9140	KEGG PATHWAY Database	NULL	NULL
Type II PCD	Autophagy	ATG5	autophagy related 5 [KO:K08339]	9474	KEGG PATHWAY Database	NULL	NULL
Type II PCD	Autophagy	ATG16L1	autophagy related 16 like 1 [KO:K17890]	55054	KEGG PATHWAY Database	NULL	NULL
Type II PCD	Autophagy	ATG16L2	autophagy related 16 like 2 [KO:K20868]	89849	KEGG PATHWAY Database	NULL	NULL
Type II PCD	Autophagy	ATG7	autophagy related 7 [KO:K08337]	10533	KEGG PATHWAY Database	NULL	NULL
Type II PCD	Autophagy	ATG3	autophagy related 3 [KO:K08343]	64422	KEGG PATHWAY Database	NULL	NULL
Type II PCD	Autophagy	CFLAR	CASP8 and FADD like apoptosis regulator [KO:K04724]	8837	KEGG PATHWAY Database	NULL	NULL
Type II PCD	Autophagy	RAB33B	RAB33B, member RAS oncogene family [KO:K07920]	83452	KEGG PATHWAY Database	NULL	NULL
Type II PCD	Autophagy	PRKCQ	protein kinase C theta [KO:K18052] [EC:2.7.11.13]	5588	KEGG PATHWAY Database	NULL	NULL
Type II PCD	Autophagy	GABARAP	GABA type A receptor-associated protein [KO:K08341]	11337	KEGG PATHWAY Database	NULL	NULL
Type II PCD	Autophagy	GABARAPL1	GABA type A receptor associated protein like 1 [KO:K08341]	23710	KEGG PATHWAY Database	NULL	NULL
Type II PCD	Autophagy	GABARAPL2	GABA type A receptor associated protein like 2 [KO:K08341]	11345	KEGG PATHWAY Database	NULL	NULL
Type II PCD	Autophagy	ATG4A	autophagy related 4A cysteine peptidase [KO:K08342] [EC:3.4.22.-]	115201	KEGG PATHWAY Database	NULL	NULL
Type II PCD	Autophagy	ATG4B	autophagy related 4B cysteine peptidase [KO:K08342] [EC:3.4.22.-]	23192	KEGG PATHWAY Database	NULL	NULL
Type II PCD	Autophagy	ATG4C	autophagy related 4C cysteine peptidase [KO:K08342] [EC:3.4.22.-]	84938	KEGG PATHWAY Database	NULL	NULL
Type II PCD	Autophagy	ATG4D	autophagy related 4D cysteine peptidase [KO:K08342] [EC:3.4.22.-]	84971	KEGG PATHWAY Database	NULL	NULL
Type II PCD	Autophagy	LAMP1	lysosomal associated membrane protein 1 [KO:K06528]	3916	KEGG PATHWAY Database	NULL	NULL
Type II PCD	Autophagy	LAMP2	lysosomal associated membrane protein 2 [KO:K06528]	3920	KEGG PATHWAY Database	NULL	NULL
Type II PCD	Autophagy	RAB7A	RAB7A, member RAS oncogene family [KO:K07897]	7879	KEGG PATHWAY Database	NULL	NULL
Type II PCD	Autophagy	RAB7B	RAB7B, member RAS oncogene family [KO:K07898]	338382	KEGG PATHWAY Database	NULL	NULL
Type II PCD	Autophagy	VAMP8	vesicle associated membrane protein 8 [KO:K08512]	8673	KEGG PATHWAY Database	NULL	NULL
Type II PCD	Autophagy	SNAP29	synaptosome associated protein 29 [KO:K08509]	9342	KEGG PATHWAY Database	NULL	NULL
Type II PCD	Autophagy	CTSD	cathepsin D [KO:K01379] [EC:3.4.23.5]	1509	KEGG PATHWAY Database	NULL	NULL
Type II PCD	Autophagy	CTSL	cathepsin L [KO:K01365] [EC:3.4.22.15]	1514	KEGG PATHWAY Database	NULL	NULL
Type II PCD	Autophagy	CTSB	cathepsin B [KO:K01363] [EC:3.4.22.1]	1508	KEGG PATHWAY Database	NULL	NULL
Type II PCD	Autophagy	HMGB1	high mobility group box 1 [KO:K10802]	3146	KEGG PATHWAY Database	NULL	NULL
Type II PCD	Autophagy	ATG10	autophagy related 10 [KO:K17888]	83734	KEGG PATHWAY Database	NULL	NULL

## Sheet: type3
Supplementary Data S4. Programmed cell death genes (type3)
Type of Programmed Cell Death	Common Name	Gene	Description	Description2 (KEGG entry)	Reference	Note1	Note2
Type III PCD	programmed necrosis	TNF	tumor necrosis factor [KO:K03156]	7124	KEGG PATHWAY Database	TNF signaling pathway - Homo sapiens (human)	Necroptosis
Type III PCD	programmed necrosis	TNFRSF1A	TNF receptor superfamily member 1A [KO:K03158]	7132	KEGG PATHWAY Database	TNF signaling pathway - Homo sapiens (human)	Necroptosis
Type III PCD	programmed necrosis	BAG4	BCL2 associated athanogene 4 [KO:K09558]	9530	KEGG PATHWAY Database	TNF signaling pathway - Homo sapiens (human)	Necroptosis
Type III PCD	programmed necrosis	TRADD	TNFRSF1A associated via death domain [KO:K03171]	8717	KEGG PATHWAY Database	TNF signaling pathway - Homo sapiens (human)	Necroptosis
Type III PCD	programmed necrosis	TRAF2	TNF receptor associated factor 2 [KO:K03173] [EC:2.3.2.27]	7186	KEGG PATHWAY Database	TNF signaling pathway - Homo sapiens (human)	Necroptosis
Type III PCD	programmed necrosis	TRAF5	TNF receptor associated factor 5 [KO:K09849]	7188	KEGG PATHWAY Database	TNF signaling pathway - Homo sapiens (human)	Necroptosis
Type III PCD	programmed necrosis	RIPK1	receptor interacting serine/threonine kinase 1 [KO:K02861] [EC:2.7.11.1]	8737	KEGG PATHWAY Database	TNF signaling pathway - Homo sapiens (human)	Necroptosis
Type III PCD	programmed necrosis	BIRC2	baculoviral IAP repeat containing 2 [KO:K16060]	329	KEGG PATHWAY Database	TNF signaling pathway - Homo sapiens (human)	Necroptosis
Type III PCD	programmed necrosis	BIRC3	baculoviral IAP repeat containing 3 [KO:K16060]	330	KEGG PATHWAY Database	TNF signaling pathway - Homo sapiens (human)	Necroptosis
Type III PCD	programmed necrosis	RIPK3	receptor interacting serine/threonine kinase 3 [KO:K08847] [EC:2.7.11.1]	11035	KEGG PATHWAY Database	TNF signaling pathway - Homo sapiens (human)	Necroptosis
Type III PCD	programmed necrosis	MLKL	mixed lineage kinase domain like pseudokinase [KO:K08849] [EC:2.7.11.1]	197259	KEGG PATHWAY Database	TNF signaling pathway - Homo sapiens (human)	Necroptosis
Type III PCD	programmed necrosis	PGAM5	PGAM family member 5, mitochondrial serine/threonine protein phosphatase [KO:K15637] [EC:3.1.3.16]	192111	KEGG PATHWAY Database	TNF signaling pathway - Homo sapiens (human)	Necroptosis
Type III PCD	programmed necrosis	DNM1L	dynamin 1 like [KO:K17065] [EC:3.6.5.5]	10059	KEGG PATHWAY Database	TNF signaling pathway - Homo sapiens (human)	Necroptosis
Type III PCD	programmed necrosis	ANTXR2	anthrax toxin receptor 2 [KO:K20909]	118429	KEGG PATHWAY Database	NOD-like receptor signaling pathway - Homo sapiens (human)	Pyroptosis
Type III PCD	programmed necrosis	ANTXR1	anthrax toxin receptor 1 [KO:K20909]	84168	KEGG PATHWAY Database	NOD-like receptor signaling pathway - Homo sapiens (human)	Pyroptosis
Type III PCD	programmed necrosis	NLRP1	NLR family pyrin domain containing 1 [KO:K12798]	22861	KEGG PATHWAY Database	NOD-like receptor signaling pathway - Homo sapiens (human)	Pyroptosis
Type III PCD	programmed necrosis	PYCARD	PYD and CARD domain containing [KO:K12799]	29108	KEGG PATHWAY Database	NOD-like receptor signaling pathway - Homo sapiens (human)	Pyroptosis
Type III PCD	programmed necrosis	CASP1	caspase 1 [KO:K01370] [EC:3.4.22.36]	834	KEGG PATHWAY Database	NOD-like receptor signaling pathway - Homo sapiens (human)	Pyroptosis
Type III PCD	programmed necrosis	BCL2	BCL2, apoptosis regulator [KO:K02161]	596	KEGG PATHWAY Database	NOD-like receptor signaling pathway - Homo sapiens (human)	Pyroptosis
Type III PCD	programmed necrosis	BCL2L1	BCL2 like 1 [KO:K04570]	598	KEGG PATHWAY Database	NOD-like receptor signaling pathway - Homo sapiens (human)	Pyroptosis
Type III PCD	programmed necrosis	NOD2	nucleotide binding oligomerization domain containing 2 [KO:K10165]	64127	KEGG PATHWAY Database	NOD-like receptor signaling pathway - Homo sapiens (human)	Pyroptosis
Type III PCD	programmed necrosis	CTSB	cathepsin B [KO:K01363] [EC:3.4.22.1]	1508	KEGG PATHWAY Database	NOD-like receptor signaling pathway - Homo sapiens (human)	Pyroptosis
Type III PCD	programmed necrosis	NLRP3	NLR family pyrin domain containing 3 [KO:K12800]	114548	KEGG PATHWAY Database	NOD-like receptor signaling pathway - Homo sapiens (human)	Pyroptosis
Type III PCD	programmed necrosis	PANX1	pannexin 1 [KO:K03443]	24145	KEGG PATHWAY Database	NOD-like receptor signaling pathway - Homo sapiens (human)	Pyroptosis
Type III PCD	programmed necrosis	P2RX7	purinergic receptor P2X 7 [KO:K05220]	5027	KEGG PATHWAY Database	NOD-like receptor signaling pathway - Homo sapiens (human)	Pyroptosis
Type III PCD	programmed necrosis	TRPM2	transient receptor potential cation channel subfamily M member 2 [KO:K04977] [EC:3.6.1.13]	7226	KEGG PATHWAY Database	NOD-like receptor signaling pathway - Homo sapiens (human)	Pyroptosis
Type III PCD	programmed necrosis	TRPM7	transient receptor potential cation channel subfamily M member 7 [KO:K04982] [EC:2.7.11.1]	54822	KEGG PATHWAY Database	NOD-like receptor signaling pathway - Homo sapiens (human)	Pyroptosis
Type III PCD	programmed necrosis	TRPV2	transient receptor potential cation channel subfamily V member 2 [KO:K04971]	51393	KEGG PATHWAY Database	NOD-like receptor signaling pathway - Homo sapiens (human)	Pyroptosis
Type III PCD	programmed necrosis	CASR	calcium sensing receptor [KO:K04612]	846	KEGG PATHWAY Database	NOD-like receptor signaling pathway - Homo sapiens (human)	Pyroptosis
Type III PCD	programmed necrosis	GPRC6A	G protein-coupled receptor class C group 6 member A [KO:K04622]	222545	KEGG PATHWAY Database	NOD-like receptor signaling pathway - Homo sapiens (human)	Pyroptosis
Type III PCD	programmed necrosis	PLCB1	phospholipase C beta 1 [KO:K05858] [EC:3.1.4.11]	23236	KEGG PATHWAY Database	NOD-like receptor signaling pathway - Homo sapiens (human)	Pyroptosis
Type III PCD	programmed necrosis	PLCB2	phospholipase C beta 2 [KO:K05858] [EC:3.1.4.11]	5330	KEGG PATHWAY Database	NOD-like receptor signaling pathway - Homo sapiens (human)	Pyroptosis
Type III PCD	programmed necrosis	PLCB3	phospholipase C beta 3 [KO:K05858] [EC:3.1.4.11]	5331	KEGG PATHWAY Database	NOD-like receptor signaling pathway - Homo sapiens (human)	Pyroptosis
Type III PCD	programmed necrosis	PLCB4	phospholipase C beta 4 [KO:K05858] [EC:3.1.4.11]	5332	KEGG PATHWAY Database	NOD-like receptor signaling pathway - Homo sapiens (human)	Pyroptosis
Type III PCD	programmed necrosis	ITPR1	inositol 1,4,5-trisphosphate receptor type 1 [KO:K04958]	3708	KEGG PATHWAY Database	NOD-like receptor signaling pathway - Homo sapiens (human)	Pyroptosis
Type III PCD	programmed necrosis	ITPR2	inositol 1,4,5-trisphosphate receptor type 2 [KO:K04959]	3709	KEGG PATHWAY Database	NOD-like receptor signaling pathway - Homo sapiens (human)	Pyroptosis
Type III PCD	programmed necrosis	ITPR3	inositol 1,4,5-trisphosphate receptor type 3 [KO:K04960]	3710	KEGG PATHWAY Database	NOD-like receptor signaling pathway - Homo sapiens (human)	Pyroptosis
Type III PCD	programmed necrosis	VDAC1	voltage dependent anion channel 1 [KO:K05862]	7416	KEGG PATHWAY Database	NOD-like receptor signaling pathway - Homo sapiens (human)	Pyroptosis
Type III PCD	programmed necrosis	VDAC2	voltage dependent anion channel 2 [KO:K15040]	7417	KEGG PATHWAY Database	NOD-like receptor signaling pathway - Homo sapiens (human)	Pyroptosis
Type III PCD	programmed necrosis	VDAC3	voltage dependent anion channel 3 [KO:K15041]	7419	KEGG PATHWAY Database	NOD-like receptor signaling pathway - Homo sapiens (human)	Pyroptosis
Type III PCD	programmed necrosis	MCU	mitochondrial calcium uniporter [KO:K20858]	90550	KEGG PATHWAY Database	NOD-like receptor signaling pathway - Homo sapiens (human)	Pyroptosis
Type III PCD	programmed necrosis	OAS1	2'-5'-oligoadenylate synthetase 1 [KO:K14216] [EC:2.7.7.84]	4938	KEGG PATHWAY Database	NOD-like receptor signaling pathway - Homo sapiens (human)	Pyroptosis
Type III PCD	programmed necrosis	OAS2	2'-5'-oligoadenylate synthetase 2 [KO:K14216] [EC:2.7.7.84]	4939	KEGG PATHWAY Database	NOD-like receptor signaling pathway - Homo sapiens (human)	Pyroptosis
Type III PCD	programmed necrosis	OAS3	2'-5'-oligoadenylate synthetase 3 [KO:K14216] [EC:2.7.7.84]	4940	KEGG PATHWAY Database	NOD-like receptor signaling pathway - Homo sapiens (human)	Pyroptosis
Type III PCD	programmed necrosis	RNASEL	ribonuclease L [KO:K01165]	6041	KEGG PATHWAY Database	NOD-like receptor signaling pathway - Homo sapiens (human)	Pyroptosis
Type III PCD	programmed necrosis	DHX33	DEAH-box helicase 33 [KO:K17820] [EC:3.6.4.13]	56919	KEGG PATHWAY Database	NOD-like receptor signaling pathway - Homo sapiens (human)	Pyroptosis
Type III PCD	programmed necrosis	MAVS	mitochondrial antiviral signaling protein [KO:K12648]	57506	KEGG PATHWAY Database	NOD-like receptor signaling pathway - Homo sapiens (human)	Pyroptosis
Type III PCD	programmed necrosis	MFN2	mitofusin 2 [KO:K06030] [EC:3.6.5.-]	9927	KEGG PATHWAY Database	NOD-like receptor signaling pathway - Homo sapiens (human)	Pyroptosis
Type III PCD	programmed necrosis	MFN1	mitofusin 1 [KO:K06030] [EC:3.6.5.-]	55669	KEGG PATHWAY Database	NOD-like receptor signaling pathway - Homo sapiens (human)	Pyroptosis
Type III PCD	programmed necrosis	RIPK1	receptor interacting serine/threonine kinase 1 [KO:K02861] [EC:2.7.11.1]	8737	KEGG PATHWAY Database	NOD-like receptor signaling pathway - Homo sapiens (human)	Pyroptosis
Type III PCD	programmed necrosis	RIPK3	receptor interacting serine/threonine kinase 3 [KO:K08847] [EC:2.7.11.1]	11035	KEGG PATHWAY Database	NOD-like receptor signaling pathway - Homo sapiens (human)	Pyroptosis
Type III PCD	programmed necrosis	DNM1L	dynamin 1 like [KO:K17065] [EC:3.6.5.5]	10059	KEGG PATHWAY Database	NOD-like receptor signaling pathway - Homo sapiens (human)	Pyroptosis
Type III PCD	programmed necrosis	NAMPT	nicotinamide phosphoribosyltransferase [KO:K03462] [EC:2.4.2.12]	10135	KEGG PATHWAY Database	NOD-like receptor signaling pathway - Homo sapiens (human)	Pyroptosis
Type III PCD	programmed necrosis	NOX3	NADPH oxidase 3 [KO:K08008]	50508	KEGG PATHWAY Database	NOD-like receptor signaling pathway - Homo sapiens (human)	Pyroptosis
Type III PCD	programmed necrosis	NOX1	NADPH oxidase 1 [KO:K08008]	27035	KEGG PATHWAY Database	NOD-like receptor signaling pathway - Homo sapiens (human)	Pyroptosis
Type III PCD	programmed necrosis	CYBB	cytochrome b-245 beta chain [KO:K08008]	1536	KEGG PATHWAY Database	NOD-like receptor signaling pathway - Homo sapiens (human)	Pyroptosis
Type III PCD	programmed necrosis	CYBA	cytochrome b-245 alpha chain [KO:K08009]	1535	KEGG PATHWAY Database	NOD-like receptor signaling pathway - Homo sapiens (human)	Pyroptosis
Type III PCD	programmed necrosis	TXNIP	thioredoxin interacting protein [KO:K20910]	10628	KEGG PATHWAY Database	NOD-like receptor signaling pathway - Homo sapiens (human)	Pyroptosis
Type III PCD	programmed necrosis	TXN	thioredoxin [KO:K03671]	7295	KEGG PATHWAY Database	NOD-like receptor signaling pathway - Homo sapiens (human)	Pyroptosis
Type III PCD	programmed necrosis	TXN2	thioredoxin 2 [KO:K03671]	25828	KEGG PATHWAY Database	NOD-like receptor signaling pathway - Homo sapiens (human)	Pyroptosis
Type III PCD	programmed necrosis	NEK7	NIMA related kinase 7 [KO:K20876] [EC:2.7.11.1]	140609	KEGG PATHWAY Database	NOD-like receptor signaling pathway - Homo sapiens (human)	Pyroptosis
Type III PCD	programmed necrosis	BRCC3	BRCA1/BRCA2-containing complex subunit 3 [KO:K11864] [EC:3.4.19.-]	79184	KEGG PATHWAY Database	NOD-like receptor signaling pathway - Homo sapiens (human)	Pyroptosis
Type III PCD	programmed necrosis	SUGT1	SGT1 homolog, MIS12 kinetochore complex assembly cochaperone [KO:K12795]	10910	KEGG PATHWAY Database	NOD-like receptor signaling pathway - Homo sapiens (human)	Pyroptosis
Type III PCD	programmed necrosis	HSP90AA1	heat shock protein 90 alpha family class A member 1 [KO:K04079]	3320	KEGG PATHWAY Database	NOD-like receptor signaling pathway - Homo sapiens (human)	Pyroptosis
Type III PCD	programmed necrosis	HSP90AB1	heat shock protein 90 alpha family class B member 1 [KO:K04079]	3326	KEGG PATHWAY Database	NOD-like receptor signaling pathway - Homo sapiens (human)	Pyroptosis
Type III PCD	programmed necrosis	CARD8	caspase recruitment domain family member 8 [KO:K12801]	22900	KEGG PATHWAY Database	NOD-like receptor signaling pathway - Homo sapiens (human)	Pyroptosis
Type III PCD	programmed necrosis	PYDC1	pyrin domain containing 1 [KO:K12802]	260434	KEGG PATHWAY Database	NOD-like receptor signaling pathway - Homo sapiens (human)	Pyroptosis
Type III PCD	programmed necrosis	PYDC2	pyrin domain containing 2 [KO:K20911]	152138	KEGG PATHWAY Database	NOD-like receptor signaling pathway - Homo sapiens (human)	Pyroptosis
Type III PCD	programmed necrosis	MEFV	MEFV, pyrin innate immunity regulator [KO:K12803]	4210	KEGG PATHWAY Database	NOD-like receptor signaling pathway - Homo sapiens (human)	Pyroptosis
Type III PCD	programmed necrosis	PSTPIP1	proline-serine-threonine phosphatase interacting protein 1 [KO:K12804]	9051	KEGG PATHWAY Database	NOD-like receptor signaling pathway - Homo sapiens (human)	Pyroptosis
Type III PCD	programmed necrosis	CASP8	caspase 8 [KO:K04398] [EC:3.4.22.61]	841	KEGG PATHWAY Database	NOD-like receptor signaling pathway - Homo sapiens (human)	Pyroptosis
Type III PCD	programmed necrosis	FADD	Fas associated via death domain [KO:K02373]	8772	KEGG PATHWAY Database	NOD-like receptor signaling pathway - Homo sapiens (human)	Pyroptosis
Type III PCD	programmed necrosis	CASP12	caspase 12 (gene/pseudogene) [KO:K04741] [EC:3.4.22.-]	100506742	KEGG PATHWAY Database	NOD-like receptor signaling pathway - Homo sapiens (human)	Pyroptosis
Type III PCD	programmed necrosis	CARD18	caspase recruitment domain family member 18 [KO:K12806]	59082	KEGG PATHWAY Database	NOD-like receptor signaling pathway - Homo sapiens (human)	Pyroptosis
Type III PCD	programmed necrosis	CARD17	caspase recruitment domain family member 17 [KO:K12806]	440068	KEGG PATHWAY Database	NOD-like receptor signaling pathway - Homo sapiens (human)	Pyroptosis
Type III PCD	programmed necrosis	CARD16	caspase recruitment domain family member 16 [KO:K12806]	114769	KEGG PATHWAY Database	NOD-like receptor signaling pathway - Homo sapiens (human)	Pyroptosis
Type III PCD	programmed necrosis	NLRP6	NLR family pyrin domain containing 6 [KO:K20863]	171389	KEGG PATHWAY Database	NOD-like receptor signaling pathway - Homo sapiens (human)	Pyroptosis
Type III PCD	programmed necrosis	NLRP7	NLR family pyrin domain containing 7 [KO:K20864]	199713	KEGG PATHWAY Database	NOD-like receptor signaling pathway - Homo sapiens (human)	Pyroptosis
Type III PCD	programmed necrosis	NLRP12	NLR family pyrin domain containing 12 [KO:K20865]	91662	KEGG PATHWAY Database	NOD-like receptor signaling pathway - Homo sapiens (human)	Pyroptosis
Type III PCD	programmed necrosis	NAIP	NLR family apoptosis inhibitory protein [KO:K12807]	4671	KEGG PATHWAY Database	NOD-like receptor signaling pathway - Homo sapiens (human)	Pyroptosis
Type III PCD	programmed necrosis	NLRC4	NLR family CARD domain containing 4 [KO:K12805]	58484	KEGG PATHWAY Database	NOD-like receptor signaling pathway - Homo sapiens (human)	Pyroptosis
Type III PCD	programmed necrosis	PRKCD	protein kinase C delta [KO:K06068] [EC:2.7.11.13]	5580	KEGG PATHWAY Database	NOD-like receptor signaling pathway - Homo sapiens (human)	Pyroptosis
Type III PCD	programmed necrosis	GBP2	guanylate binding protein 2 [KO:K20897]	2634	KEGG PATHWAY Database	NOD-like receptor signaling pathway - Homo sapiens (human)	Pyroptosis
Type III PCD	programmed necrosis	GBP5	guanylate binding protein 5 [KO:K20898]	115362	KEGG PATHWAY Database	NOD-like receptor signaling pathway - Homo sapiens (human)	Pyroptosis
Type III PCD	programmed necrosis	AIM2	absent in melanoma 2 [KO:K12966]	9447	KEGG PATHWAY Database	NOD-like receptor signaling pathway - Homo sapiens (human)	Pyroptosis
Type III PCD	programmed necrosis	IFI16	interferon gamma inducible protein 16 [KO:K20914]	3428	KEGG PATHWAY Database	NOD-like receptor signaling pathway - Homo sapiens (human)	Pyroptosis
Type III PCD	programmed necrosis	TP53BP1	tumor protein p53 binding protein 1 [KO:K20915]	7158	KEGG PATHWAY Database	NOD-like receptor signaling pathway - Homo sapiens (human)	Pyroptosis
Type III PCD	programmed necrosis	POP3	pyrin domain-only protein 3 [KO:K20916]	107181291	KEGG PATHWAY Database	NOD-like receptor signaling pathway - Homo sapiens (human)	Pyroptosis
Type III PCD	programmed necrosis	RHOA	ras homolog family member A [KO:K04513]	387	KEGG PATHWAY Database	NOD-like receptor signaling pathway - Homo sapiens (human)	Pyroptosis
Type III PCD	programmed necrosis	GBP1	guanylate binding protein 1 [KO:K20899]	2633	KEGG PATHWAY Database	NOD-like receptor signaling pathway - Homo sapiens (human)	Pyroptosis
Type III PCD	programmed necrosis	GBP3	guanylate binding protein 3 [KO:K20899]	2635	KEGG PATHWAY Database	NOD-like receptor signaling pathway - Homo sapiens (human)	Pyroptosis
Type III PCD	programmed necrosis	GBP4	guanylate binding protein 4 [KO:K20899]	115361	KEGG PATHWAY Database	NOD-like receptor signaling pathway - Homo sapiens (human)	Pyroptosis
Type III PCD	programmed necrosis	GBP7	guanylate binding protein 7 [KO:K20899]	388646	KEGG PATHWAY Database	NOD-like receptor signaling pathway - Homo sapiens (human)	Pyroptosis
Type III PCD	programmed necrosis	CASP4	caspase 4 [KO:K04394] [EC:3.4.22.57]	837	KEGG PATHWAY Database	NOD-like receptor signaling pathway - Homo sapiens (human)	Pyroptosis
Type III PCD	programmed necrosis	CASP5	caspase 5 [KO:K04395] [EC:3.4.22.58]	838	KEGG PATHWAY Database	NOD-like receptor signaling pathway - Homo sapiens (human)	Pyroptosis
Type III PCD	programmed necrosis	GSDMD	gasdermin D [KO:K20917]	79792	KEGG PATHWAY Database	NOD-like receptor signaling pathway - Homo sapiens (human)	Pyroptosis
Type III PCD	programmed necrosis	IL1B	interleukin 1 beta [KO:K04519]	3553	KEGG PATHWAY Database	NOD-like receptor signaling pathway - Homo sapiens (human)	Pyroptosis
Type III PCD	programmed necrosis	IL18	interleukin 18 [KO:K05482]	3606	KEGG PATHWAY Database	NOD-like receptor signaling pathway - Homo sapiens (human)	Pyroptosis
Type III PCD	programmed necrosis	BAX	BCL2 associated X, apoptosis regulator [KO:K02159]	581	DOI: 10.1177/0192623312466961	Molecular Mechanisms That Differentiate Apoptosis from Programmed Necrosis	NULL
Type III PCD	programmed necrosis	BAK1	BCL2 antagonist/killer 1 [KO:K14021]	578	DOI: 10.1177/0192623312466961	Molecular Mechanisms That Differentiate Apoptosis from Programmed Necrosis	NULL
Type III PCD	programmed necrosis	BNIP3L	BCL2/adenovirus E1B 19 kDa protein-interacting protein 3-like [KO:K15465]	665	DOI: 10.1177/0192623312466961	Molecular Mechanisms That Differentiate Apoptosis from Programmed Necrosis	NULL
Type III PCD	programmed necrosis	BNIP3	BCL2/adenovirus E1B 19 kDa protein-interacting protein 3 [KO:K15464]	664	DOI: 10.1177/0192623312466961	Molecular Mechanisms That Differentiate Apoptosis from Programmed Necrosis	NULL
Type III PCD	programmed necrosis	CYLD	ubiquitin thioesterase [KO:K08601]	1540	doi:10.1146/annurev-immunol-032414-112248	Programmed necrosis in the Cross Talk of Cell Death and Inflammation	NULL
